# Supplementary material for: Zika virus modulates human fibroblasts to enhance transmission success in a controlled lab-setting
Source: Commun Biol. 2025 Jan 30;8:139. doi: 10.1038/s42003-025-07543-9 (PMC11782651; doi:10.1038/s42003-025-07543-9)
Supplement: Supplementary file 2 — Supplementary Data file 1 [file 42003_2025_7543_MOESM2_ESM.xlsx]

## Sheet: Chrm data
Number	Compound	RI	Identification	CAS number	Group	Quantification	Vir_trans_1	Vir_trans_2	Vir_trans_4	Vir_trans_5	Vir_trans_6	Virus_1	Virus_2	Virus_3	Virus_4	Virus_5	Virus_6	Vir_invas_1	Vir_invas_2	Vir_invas_3	Vir_invas_4	Vir_invas_5	Vir_invas_6	Cell_1	Cell_2	Cell_3	Cell_4	Cell_5	Cell_6	Media_1	Media_2	Media_3	Media_4	Media_5	Media_6
			method				Area	Area	Area	Area	Area	Area	Area	Area	Area	Area	Area	Area	Area	Area	Area	Area	Area	Area	Area	Area	Area	Area	Area	Area	Area	Area	Area	Area	Area
1	2-Methyl-1-pentene	n.c.	MS, RI, ST	763-29-1	HY	TIC	1107191	85625042	1832747	3154608	2591565	12556791	45987821	11130717	19007940	18386692	15025554	2552654	2526329	5576205	8264825	1645676	1204855	5026177	35489543	187335	5806947	3566942	6322854	17022441	48250957	15571262	8367148	21370842	12726090
2	3-Methyl-butanal	641	MS, RI, ST	590-86-3	AL	TIC	0	0	0	0	0	1972616	6968727	2305086	5512053	4942411	3765911	140911	65161	0	0	0	168880	701591	7850010	52043	148450	52487	42329	4721282	7726722	4347314	2175334	5231737	2864060
3	Branch hydrocarbon	741	MS		HY	TIC	0	0	0	0	0	0	2202743	0	1414425	1035282	326544	885705	3004111	14030714	17024135	307387	0	356687	301417	0	0	1502865	20237663	0	0	0	0	100	0
4	4-Methyl-heptane	746	MS, RI, ST	589-53-7	HY	TIC	16778480	21732986	23966858	15981127	13900962	3391132	20420323	5905779	8956876	23365745	8654706	27169924	35852733	17415462	13699087	13840349	10099966	12511617	7484141	5987172	7939250	14848650	15850040	3654267	12205668	11369114	1310446	8747237	3990976
5	3-Methyl-heptane	752	MS, RI	589-81-1	HY	m/z=85	353324	450780	620763	367123	321850	46630	279193	175151	307055	878612	286941	562881	805021	1625949	1726428	309932	246475	342900	275144	125653	240388	483349	1801258	30601	7397	350949	2581	215640	41386
6	Branch hydrocarbon	781	MS		HY	TIC	207689	601748	619022	447776	91538	81540	100	100	100	236034	100	592988	685399	4761017	3814782	232941	263958	151612	118442	94220	94585	521211	9159850	0	0	0	0	0	0
7	Ethyl carbonate	784	MS, RI	105-58-8	ES	TIC	0	4847712	2379755	1340114	364758	1826176	2948476	1121065	2357413	1370961	1449283	155136	354210	440416	81591	1243705	1999452	2760061	1413482	2154556	1403383	2022495	4400440	331039	1023905	1661498	898653	790698	796772
8	1-Octene	791	MS, RI, ST	111-66-0		TIC	148343	100	100	100	0	0	0	0	0	1214626	627699	110167	257194	86618	419388	80437	38194	61687	20017	0	0	100	99871	949579	6979859	0	0	1311309	1705695
9	Octane	800	MS, RI, ST	111-65-9	HY	TIC	8285347	20053691	13913418	7429832	6734843	2547522	5355029	4651769	10402100	13106740	4734082	11126134	17592793	27615143	29476596	6796730	5612448	14041247	12222360	7195840	7453688	15196206	33706246	4071298	9609386	7554402	3246067	8216846	7086085
10	2,4-Dimethyl-1-heptene	821	MS, RI, ST	19549-87-2	HY	TIC	34052247	75723349	78165647	40807623	29901842	12507731	28668099	15704369	2648608	38083267	17326351	81489338	107649174	62606361	137088178	48392246	35662214	50292668	42276580	30581409	37735450	64340363	72470711	5483736	3600184	28346695	8809648	15178971	23369126
11	Unidentified	839	MS			TIC	536642	2269958	1052346	558300	615328	43732	160562	173269	322656	667651	202483	1144084	1339187	887363	1880288	458464	733163	400226	17628	295135	274024	577343	1128573	0	0	512645	0	393562	373658
12	Ethyl-benzene	847	MS, RI, ST	100-41-4	AR	TIC	4270284	3977513	2855609	1904246	2299619	1426739	3571105	1966452	4005190	3610308	1864341	3292571	3098434	2208007	3891417	1595269	1916684	1575058	1151783	1195747	1012963	1137632	1642807	1256845	1844855	2019340	1047562	2148263	1253868
13	4-Methyl-octane	848	MS, RI	2216-34-4	HY	TIC	2301778	774728	1476625	1054902	875922	106797	235795	94972	84218	1689984	1204476	2112758	1850825	843944	2505325	1106931	1025667	474840	134041	418162	263530	550281	597324	536114	539451	1291664	334918	230063	744704
14	Xylene, RI closest to m-xylene	861	MS, RI		AR	TIC	2934431	4677522	2372480	1802825	2208593	599446	2573547	1030751	1047070	1361034	637768	2891563	2742523	2033390	5006886	1347788	1748947	2605575	1825457	1529755	1687925	2806320	2376590	541911	1446012	1264840	965815	1548502	887344
15	Branch hydrocarbon	863.976	MS		HY	TIC	256394	1088063	653288	489443	50000	0	252065	0	155564	360339	0	527789	570248	2271160	1405064	385594	179604	320519	228479	0	229581	395557	1685016	0	0	0	0	0	0
16	Cyclohexanol	871.733	MS, RI	108-93-0	OH	TIC	2059512	4636882	5165360	2021698	1483143	2522053	3418750	2539758	5181870	6110317	4091407	2252081	2188271	3376525	4869632	1771369	2435045	2671729	1475907	2037603	3277074	3889096	5006587	4937335	6927678	4335821	995340	5167499	5043525
17	Styrene	878.445	MS, RI, ST	100-42-5	AR	TIC	46660145	48427497	51119587	44525660	39280267	13674671	22390925	12776099	12096943	22787223	11545585	66097984	74477247	55632830	86663645	32673509	41137209	51456204	49350847	35015204	41691714	59437418	59188813	16285180	7730604	27232205	7498993	23787630	9915130
18	Nonane	900	MS, RI, ST	111-84-2	HY	TIC	3870193	4802553	1054891	849725	726914	1004672	2388836	1034069	2334080	2725488	1838138	970004	1155740	755797	3444470	1575210	1111642	734490	1684049	735724	953306	576701	781373	2332271	1492416	1608811	2338423	2716140	2610202
19	Butyrolactone	904	MS, RI, ST	96-48-0	LA	m/z=86	1580709	100	1231954	175250	942752	569385	437846	336861	55582	100	100	294837	654533	333404	0	0	0	463661	547971	338991	3377	2757	0	0	102686	0	549159	2587	0
20	Methoxy-phenyl-oxime	909	MS, RI	67160-14-9	OX	m/z=133	0	2034832	9866069	0	0	1079146	0	0	0	0	609480	139860	0	0	0	1000024	6605003	263489	64626063	230940	20005621	285097	402409	105271	499362	299755	0	0	2102985
21	Cumene	916.208	MS, RI, ST	98-82-8	AR	TIC	450543	736324	287376	560348	460792	361162	2635735	546428	314572	519871	443612	963524	1436486	591728	886496	662260	455420	214885	0	143118	0	186646	0	0	2406140	603274	306573	273947	0
22	α-Thujene	927.222	MS, RI	2867-05-02	TE	TIC	496961	2460167	903978	520866	446016	524446	1177601	481234	862997	981700	829968	425776	323078	757617	488400	593978	787700	1045062	1032180	546944	1758707	742324	931459	514733	1332169	618427	521866	1281531	1634496
23	4-Methyl-2-heptanone	932.723	MS, RI	6137-06-0	KT	TIC	4936244	6048611	8058240	5098892	4707017	1350782	3363949	1674376	1661398	4430936	1332900	7905779	5942008	7066140	12639635	4479749	5274978	4042490	3437895	2987891	5290565	7247512	6774374	2239406	1410802	2501609	4317031	8852821	5164195
24	Branch hydrocarbon	943.407	MS		HY	TIC	819023	329220	0	451818	385216	0	0	238696	0	317513	235968	2173146	733483	743205	1253066	481584	467912	499464	395519	0	238995	898223	961610	0	0	337345	0	0	0
25	Unidentified	949.866	MS			TIC	516237	938081	1327055	668275	452197	268934	440939	113308	913600	1445278	893764	587251	1583198	934020	1664925	589557	672364	307418	241793	167507	61821	952113	0	1273617	431948	0	0	1536802	1473495
26	4-Ethyl-octane	952.067	MS, RI	15869-86-0	HY	TIC	1218323	1054656	1178937	1147123	1627936	169713	613774	1158216	2019974	915080	970449	1027371	1050235	1377997	1771381	1285271	807298	1053590	166846	727955	767191	1337280	2359642	0	0	1353459	1354804	405607	388266
27	Benzaldehyde	955.093	MS, RI, ST	100-52-7	AR, AL	m/z=105	32726	253395	132948	17880	18086	355712	471517	178791	279843	226044	151124	52385	40359	42861	84311	22212	63007	60205	72945	42759	112093	53593	45361	594250	1066267	499198	527378	875343	630709
28	5-Methyl-nonane	957.199	MS, RT	15869-85-9	HY	m/z=57	90802	75581	104432	66527	64417	66451	56312	85382	113641	103859	97349	127423	103972	123599	110301	78914	51015	79411	87071	67992	37243	117614	93982	39572	46634	38867	37370	62181	62184
29	1,3,5-Trimethyl-benzene	958.089	MS, RT	108-67-8	HY	m/z=105	531957	1364460	985316	440324	466738	572570	718141	642975	895279	981482	806985	588195	563143	491981	595468	403780	638862	425856	459689	349500	617210	486613	487031	847799	868209	880137	627924	1003315	948937
30	4-Methyl-nonane	959.034	MS, RT	17301-94-9	HY	m/z=57	539343	498264	512317	356620	418161	13391	45599	46505	41991	24575	15774	573532	864256	754247	803264	316997	300663	802085	579050	515181	636391	1023551	933990	29079	36478	23775	42275	15754	36246
31	Substituted benzene	964.697	MS, RT		AR, HY	m/z=105	387705	442600	376104	384186	403538	297933	363921	372499	310977	336542	262201	602622	600505	392417	380579	295798	381994	284615	195585	269057	262666	208467	191050	293812	205380	429966	351490	379129	341844
32	Unidentified	966.766	MS			TIC	255311	1120715	1097592	552664	394436	99572	70437	310968	142761	129403	163989	651002	164059	1854717	2499529	405164	1421592	73970	58077	232115	1047483	740994	4734429	135382	78374	106031	1200308	3625324	3602176
33	3-Methyl-nonane	968.406	MS, RT	5911-04-6	HY	TIC	2198753	1826598	1417980	2338581	3223441	331419	579557	587604	1097726	909330	799387	2214068	3333483	2435103	3341970	1180072	2101152	1969782	2293779	1449108	2217469	2873462	1187229	689373	573656	469605	561298	209448	1004391
34	Unidentified	976.825	MS			TIC	757584	901317	1904464	805481	815701	100	100	256202	377577	389453	393266	1098069	918364	1399888	2060695	969307	1424922	378671	284887	487808	1482429	1044644	625773	610362	0	128454	1706390	3265993	2253309
35	Unidentified	978.385	MS			TIC	347105	195408	429121	586690	690906	900012	112299	525323	721568	391676	751908	994767	524035	805451	1356044	318953	770788	177176	116916	42928	231236	414155	340469	964579	313920	481682	76425	0	0
36	Ethenyl hexanoate = Vinyl caproate	981.401	MS, RT	3050-69-9	ES	TIC	0	0	0	0	0	1725619	1774666	1586917	2512140	1736963	2447785	1341797	0	0	0	0	0	0	0	0	0	76145	9303363	3022010	3080821	1936187	1415695	2153876	2323141
37	6-Methyl-5-heptene-2-one = sulcatone	983.703	MS, RI, ST	110-93-0	KT	TIC	4564892	17781501	6780856	3928708	4726609	4916451	6217995	4153913	6241806	8369546	4282700	3945645	5138783	5612244	6879501	4124098	4298761	5552216	4940671	5014552	4281608	5651615	193873875	4884544	6686131	4048659	6235259	3293287	3235516
38	Branched hydrocarbon, MS similar to 2,2,4,6,6-pentamethyl-heptane	986.981	MS		HY	TIC	59280806	27959368	24262317	59760381	25358316	2769783	3469206	2121537	2986649	3887506	2577349	95506781	64927838	46581624	109784746	36133180	68724103	52507285	83959094	11693165	32710817	176500126	161102	2287863	840240	2775078	2843212	2241619	1699756
39	1,2,4-Trimethyl-benzene	988.879	MS, RI	526-73-8	AR, HY	m/z=105	750359	695835	718899	622350	690886	4569933	4714398	3971686	4804667	4970731	3844547	1250226	2204467	666512	254620	822080	0	537419	373724	434300	521184	464401	530026	503488	471868	599283	541909	666438	601249
40	Decane	1000	MS, RI, ST	124-18-5	HY	TIC	32248795	26726954	30684823	29461216	30859110	14765838	21107948	17654464	23497491	21112383	18485350	36243563	36422321	36234765	37877580	18394213	21981930	36400355	30668287	28211124	27270229	37064412	69923811	11896492	12485935	12493079	14843407	15282747	13111772
41	Branched hydrocarbon	1007	MS, RT		HY	TIC	12948038	14438804	16675116	12125009	13331961	2364841	7075330	2801195	2838894	5119531	3058554	23698670	27625548	17721624	25176162	13609024	14428822	11997033	11128849	9180618	8811171	12479934	11594432	2440495	1540198	8437598	1588069	6578749	1493786
42	Branched hydrocarbon	1012	MS, RT		HY	TIC	11190746	14777957	15646449	11016411	12778964	1513889	4224509	1653956	1565477	3635796	1944039	22751572	27131818	17002923	21832377	13255170	13701714	10702841	8712242	7691130	8178142	11227816	3914228	1646269	0	7193874	606762	4821538	350144
43	Branched hydrocarbon	1021	MS, RT		HY	TIC	5686147	3032362	4719463	4485165	5250224	673973	898943	540741	983991	1283514	627538	8432506	10165633	5851029	8860800	4493290	3814346	4648252	3303239	3711457	3919546	4772863	19676429	0	0	2273084	0	794537	0
44	Branched hydrocarbon	1027	MS, RT		HY	TIC	6310716	5006061	2901828	5688502	3516421	880110	874273	583784	602526	480724	0	12034851	7592418	5430189	12069343	3286674	8690128	6624412	13034146	1266095	3736061	19930079	295530383	0	0	744034	0	0	0
45	Limonene	1028	MS, RI, ST	138-86-3	TE	m/z=136	160917	325897	209397	146566	208679	117929	125709	136359	137921	162446	111646	160934	125698	145517	223605	107406	184515	62642	124506	88139	82758	99581	112121	198937	78680	157805	87506	77761	110301
46	2-Ethyl-1-hexanol	1029	MS, RI, ST	104-76-7	OH	TIC	205624267	219334748	310133851	188435216	207375840	159227053	149966904	161777799	216109319	220712281	199020863	202740651	218363260	218827840	291804984	113044209	216779362	231660706	166834055	192428698	257927663	249901316	9035080	213190598	170750957	203179249	133169535	205248185	204161892
47	Unidentified	1035	MS			m/z=127	35864	8095	19543	32960	7686	0	56906	0	0	0	0	34603	55664	31029	75711	16441	44141	45744	52759	0	35406	120274	118324	17464	67164	16079	0	19206	0
48	Benzeneacetaldehyde	1042	MS, RI, ST	122-78-1	AR, AL	m/z=120	2625	35129	1542	22001	0	636951	1404967	663781	714942	576263	588120	1309	6204	0	5357	0	47809	149998	1126538	43630	193319	6848	2787	735614	1573687	736793	597516	715833	378517
49	Unidentified	1046	MS			TIC	837050	491597	554853	430748	770576	0	0	0	0	0	0	1584059	1265574	1193430	1669545	533078	1334120	1090806	14488727	834878	647584	1887965	1109111	0	0	0	0	0	0
50	Branched hydrocarbon	1050	MS		HY	TIC	2252205	727890	1564258	2548758	1186719	0	201754	0	266326	222352	0	3941371	2469017	1246185	3385204	847440	2539885	2552262	3040183	256343	1558182	5575371	4218757	0	0	0	459546	826817	716216
51	Branched hydrocarbon	1055	MS		HY	TIC	1193501	301359	808769	874616	776655	478730	788828	415989	261805	109703	0	2074871	1311916	1398641	1712131	590358	899879	140587	1384631	772251	1124760	2149066	1530228	0	0	0	0	0	248735
52	Unidentified	1057	MS			TIC	38848	191046	403924	134387	24882	356152	158369	256265	30812	174312	323655	606879	159192	431079	2102252	244828	207507	769039	1970411	75459	141984	720431	747981	257904	1007670	91628	375183	417346	0
53	Branched hydrocarbon	1059	MS		HY	TIC	3519567	3140897	4924194	3442422	4080249	1761499	2427326	1731096	2011680	2139780	1697741	6550554	6767741	5803837	7495555	3376836	4213055	2646213	957963	2107289	2280648	3015758	2649348	1759379	1192375	2659970	2348195	2738572	2826280
54	Branched hydrocarbon	1065	MS		HY	TIC	2459755	2754059	3333677	2397304	3047242	1534086	2300077	1555355	2764093	1605755	1126411	4279843	4360230	3630370	3854499	1944344	2990516	2173942	2129892	1329247	2906558	1642908	1345732	2915701	3582906	3177111	1997272	4039485	2004721
55	p-Menthan-8-ol	1073	MS, RI, ST		TE	TIC	1015119	0	480345	1225263	1026952	0	505486	16606	336751	0	1305175	127567	1849892	1558215	86549	0	949749	615244	399065	504206	1391530	991303	451275	967483	766271	271562	767640	1050917	360191
56	Unidentified	1075	MS			TIC	13821	53742	91136	37923	21839	1682766	1267226	3172790	2678521	2667861	1775329	86961	120462	38544	0	0	0	0	0	0	0	0	0	0	0	0	0	0	304907
57	Branched hydrocarbon	1080	MS		HY	TIC	11069632	8633870	13902988	10460279	11792418	1822790	5439711	1731792	1473900	2859918	1662773	20342071	23282791	17061242	19821763	11389772	13808440	10482212	9415174	7934561	9289634	10432661	10769258	2253439	8050777	5899381	1395138	5183138	705250
58	Branched hydrocarbon	1085	MS		HY	TIC	11649770	10046115	14930337	11399855	12614428	2692340	3443718	2068005	1963321	2778765	1777844	21530200	23470162	17956127	20657039	11817122	14884927	12556569	12086036	9301568	12079327	13499599	13347357	2556204	6311136	6832710	765329	4404206	768999
59	2-Nonanone	1092	MS, RT		KT	TIC	1126618	893195	887426	1134548	2532189	1536075	2043721	1239470	1008841	1215320	947373	1450943	1131576	2172564	888926	231926	837984	1260446	3217488	1059163	2472884	1091899	1033251	1572704	1642671	665809	1121907	1492461	569519
60	Branched hydrocarbon	1095	MS		HY	TIC	666968	542064	892345	888613	1369998	262961	180819	235726	224617	303319	214153	1713011	1528607	911412	1420793	882518	1029909	405207	725337	669674	512104	912508	799834	143070	100	613918	0	334780	0
61	Undecane	1100	MS, RI, ST	1120-21-4	HY	TIC	1494386	1960245	1731367	1505115	1890283	685639	793567	553857	659079	771245	592577	2497985	1891155	1974176	2545016	1256350	1692793	1532774	1338894	1117816	1424256	1575032	1632863	526740	479740	686205	951665	1143200	748896
62	Nonanal	1103	MS, RI, ST	124-19-6	AL	TIC	9623989	17876524	8586115	10076156	9539044	15865764	25896994	15176894	20579288	17439091	15554922	12490432	11334686	10988649	9226650	5941324	7898003	5007614	8102209	4243852	4031589	5239978	6195902	19078833	20780872	19935007	23646554	19711089	13343005
63	2-Isopropyl-5-methylhex-2-enal	1106	MS, RT	35158-25-9	AL, OTE	TIC	5983024	5272163	3360819	3614474	6042019	10246921	10939935	10907884	12360299	11600156	11394111	6764175	4634029	4120297	5004223	2802278	4070849	3055757	3923307	3330422	3625193	4273211	5275464	7927346	9099059	8663633	9022949	9845040	9455037
64	Branched hydrocarbon	1108	MS		HY	TIC	1735509	2104484	1239857	1006890	2522307	116142	1439597	80813	764781	1309068	919407	3266918	2993699	2476274	2888860	2091224	1815573	847841	744063	797353	829417	1225715	1306369	595031	292231	1852307	605883	875131	0
65	Branched hydrocarbon	1116	MS		HY	TIC	1861094	1538413	3122456	1589845	2406505	2089157	2030057	1714586	2300757	2427012	2030387	3241061	2819096	2337234	2911933	1559635	2430760	818522	821475	561981	1129531	1214277	1111590	1806090	1672404	2153553	1374984	2411419	1875222
66	Branched hydrocarbon	1118	MS		HY	TIC	1346734	1912500	638237	1531203	1752141	488544	105219	54000	92450	115206	377999	3629586	2201679	1838604	2499944	1951094	3007766	1140054	1540504	668877	943360	2713125	2710038	563527	0	878190	0	765515	421212
67	Unidentified	1139	MS			TIC	1209948	683453	809772	1060070	674567	298696	235318	372353	252714	243261	258284	2073625	1331696	1101395	1084302	635742	1960866	1510007	3113755	483308	1123536	3216463	3186106	0	0	516959	0	0	366728
68	Branched hydrocarbon	1148	MS		HY	TIC	1401237	347576	655961	1321560	1087593	0	0	0	0	0	0	1945245	1807999	1573352	1784123	895756	1652295	1777230	3328308	810531	1367224	2506358	2436282	0	0	0	0	0	0
69	4-Ethyl-decane	1152	MS, RI	1636-44-8	HY	TIC	332482	294232	373580	334083	388034	209928	288576	208516	264197	355360	131158	597560	518366	814007	636692	303045	748284	470796	539806	365899	418907	588735	488992	0	0	0	0	0	0
70	5-Methyl-undecane,	1159	MS, RI	1632-70-8	HY	TIC	1045393	713746	941994	833332	1004412	577902	440219	413268	531517	488916	500526	1369303	1383226	1301395	1225992	741397	1066773	1103788	1148763	1002947	1170472	1221516	1147249	357453	313425	176345	340006	315733	178152
71	Branched hydrocarbon	1168	MS		HY	TIC	432758	333496	230490	464642	536283	0	0	0	0	0	0	965774	785855	600465	873958	1108707	712574	522279	1243195	309565	421693	970690	1125408	0	0	0	0	0	0
72	3-Methyl-undecane	1173	MS, RI	1002-43-3	HY	TIC	1844029	882790	1203864	1364964	1713567	263034	1476163	172868	263411	171350	191761	2472752	2326968	2386768	2176206	1033123	2009283	2012448	2525999	1510578	2007035	2651059	2744048	0	0	0	0	0	0
73	2-Ethyl-benzaldehyde	1178	MS, RI, ST	22927-13-5	AR, AL	m/z=133	55558	154134	75119	34497	43963	54994	146275	48081	36083	38822	0	59955	0	93820	60379	0	0	31945	63580	45731	73686	86116	10290	51950	360493	29999	33749	66393	0
74	Unidentified	1179	MS			TIC	963947	715617	1143468	1009358	829405	443942	1520642	372344	275129	245911	191167	1112868	1039905	1413098	1018548	389866	1118815	1295250	2572034	832450	1629183	1899063	830285	449739	2695070	627914	516466	963121	486728
75	Unidentified	1183	MS			TIC	889518	604000	1055864	1018428	881856	632878	1514400	563166	409563	255882	325975	975548	989391	1133235	1018411	400066	768514	1196295	2010109	1109599	1831002	1365807	922153	924582	2223832	693446	437241	1014449	307004
76	Unidentified	1191	MS			TIC	528011	175587	460222	322869	189280	50549	100	93488	0	0	0	526347	703238	603429	635933	416448	656543	469915	827248	403552	513498	784666	801671	0	0	0	0	0	0
77	1-Dodecene	1192	MS, RI	112-41-4	HY	TIC	1764745	659569	1078242	2187442	2532671	1517246	1339081	1295696	1009209	1125161	759109	2646733	2519846	2137948	1155915	918873	1853594	1584220	2294873	1339108	2008860	1675123	1821199	1127454	1389513	728060	1244618	812165	811500
78	Dodecane	1200	MS, RI, ST	112-40-3	HY	TIC	10043433	7887938	9384282	9094530	10878795	4992113	5072461	5027980	5075307	5101171	4613711	13166401	12569400	12945165	11727618	5497197	9996677	11094962	10911981	9535033	10921083	10092944	10360662	3346912	4088692	3059463	4693254	4190910	4499128
79	Unidentified	1204	MS			TIC	446374	282311	509924	321140	574737	1171055	990318	1303515	1381336	1065642	1156042	1686259	1543182	1371670	1635176	1001263	408826	793992	1497392	1381634	1516734	1300109	1309699	510563	601073	559817	653095	697235	780334
80	Decanal	1206	MS, RI, ST	112-31-2	AL	TIC	11794234	15211121	3161286	6754469	6100272	11420103	18580188	10227760	11360483	11936146	7156025	8752439	6981851	9645461	3800610	1840227	3648124	1793555	6982400	2660184	4539559	3718454	1681169	8699261	9473396	10143050	19150712	10737351	7585570
81	Verbenone	1209	MS, RI, ST	80-57-9	KT, OTE	TIC	1125997	61190	26008	3223499	1125997	391478	2217115	0	0	319285	1295878	663890	1330894	4040610	92509	150357	516641	747658	200861	510709	2057684	887963	1790940	2063929	1542204	438324	1393474	1128770	0
82	Branched hydrocarbon	1214	MS		HY	TIC	2071671	598912	1635910	1908161	1071466	0	556332	0	380873	141025	766417	2659182	2582523	2223051	2688187	1305734	2742966	2425772	3792895	950264	2086227	4030340	3667247	696608	663290	617023	87574	364015	613379
83	Branched hydrocarbon	1239	MS		HY	TIC	526091	471844	793432	522935	662529	130584	150869	0	0	0	0	1121150	1111307	1052435	804569	440025	704993	546485	0	439692	650382	321162	667645	0	0	0	0	0	0
84	Heptylcyclopentane	1244	MS, RI	5617-42-5	HY	m/z=168	4345	0	2867	8743	2607	0	0	0	0	0	0	8634	18968	10772	11511	0	12402	18091	22934	1668	12694	21974	21954	0	0	0	0	0	0
85	Branched hydrocarbon	1248	MS		HY	TIC	2572728	1200718	1951263	2283113	2565467	0	0	0	0	97192	0	3481056	3589287	3097145	3031902	1609900	2776812	2109179	2842891	1499091	2190365	2603278	3139268	303925	0	497765	0	546852	0
86	Unidentified	1253	MS			TIC	1068280	2765489	1009107	989281	1169200	0	1566220	138488	141770	89709	0	1051322	1149878	1104455	920450	634267	1187091	642042	699014	477394	577993	634104	721407	264959	1364628	180463	624924	636185	250811
87	Unidentified	1268	MS			TIC	2253118	1273742	1535458	1921503	2048595	1991600	2365971	2198828	1934447	1900475	1594382	2458332	1891075	2386188	2377722	670916	1068162	2043905	2407868	1578953	1256033	1865869	1769308	1326182	1633297	1495022	1853740	1175318	1482954
88	Unidentified	1279	MS			TIC	1418050	1089904	684043	1003551	1233534	212614	574535	256000	220989	251229	68884	1346451	1246769	1443098	963607	196842	797392	893039	1641234	811706	1196400	833052	760388	278936	739511	290342	883136	203393	183783
89	Branched hydrocarbon	1282	MS		HY	TIC	5024074	2504516	3799866	3896706	4940151	1278970	1740683	1106094	1217459	1707148	1172003	5743443	4956357	4814770	5272019	1951933	3703918	2887992	3016872	3325085	2723159	3379138	3452535	1147204	4122827	994194	1499957	1435458	1196303
90	Branched hydrocarbon	1290	MS, RI		HY	TIC	743785	1041091	1366724	589871	842331	311408	322853	313853	256668	355807	785642	859754	1054777	1596481	800362	504678	1385647	502430	544848	664012	857699	647282	681746	446085	746321	371260	445078	617377	925431
91	2-Undecanone	1295	MS, RI, ST	112-12-9	KT	TIC	1625780	1751198	2101118	1349140	1299690	1398568	1789673	1314480	973402	1155080	1290319	1601832	1476492	2016956	1364270	840592	1395213	999435	1220769	1002750	1317644	753593	950990	1343783	2431302	876312	1376431	1568029	1407352
92	Tridecane	1300	MS, RI, ST	629-50-5	HY	TIC	859842	555683	596866	689596	971493	995791	540309	723992	885640	228187	789298	945609	861181	1211432	775993	378033	813670	420167	867735	572279	767169	1008203	1067840	571293	679163	580245	675733	466742	814883
93	Branched hydrocarbon	1303	MS		HY	TIC	539363	246206	615728	507460	653384	98543	175740	157011	263366	785793	202678	796935	550424	600107	647517	416866	275305	239730	166584	412402	91392	302247	399916	0	297036	164333	1314365	204417	325279
94	Unidentified	1307	MS			TIC	3019637	2860168	2500744	2838138	3225945	2015636	3561940	2211506	2069678	1629918	1981882	3973781	3395261	4081488	3227631	1791619	2784780	2072945	3446831	2161258	2644156	2252249	2418612	2627095	2190823	1724350	2289722	2371331	1243416
95	Branched hydrocarbon	1312	MS		HY	TIC	186545	0	100	197154	290040	0	0	0	0	0	0	227118	203604	270637	182654	53698	231409	0	326531	167441	129971	309110	243137	243137	0	0	0	0	0
96	Unidentified	1317	MS			TIC	3654923	2112866	3148876	2909278	3993035	659450	2621574	313420	639125	624264	560235	4185428	3804867	4147123	3904293	1828073	3451796	3039933	3731468	2910128	4518729	2515987	3472540	877451	3470458	965786	401792	2201162	462984
97	Branched hydrocarbon	1322	MS		HY	TIC	355857	310764	442819	247326	461399	199089	114082	160875	143172	221888	272098	476054	391000	581089	499482	280029	349735	257478	338646	155682	155327	209124	213432	0	0	0	0	0	0
98	Unidentified	1325	MS			TIC	2030608	1637396	1874008	1763959	2305662	373666	457220	220345	382329	441931	435362	2459184	2356481	2581018	2513324	1216220	1924934	1772029	2208299	1643522	2149046	1552931	1647340	591309	0	540072	289611	598695	337035
99	2,6,11-Trimethyl-dodecane, isomer I	1328	MS, RI		HY	TIC	2952254	2036723	2926105	2431981	3094485	952639	1006734	957390	1009824	1036290	1002849	3223572	2865643	3061528	3016796	1495376	2632309	1828632	1540821	1774292	1661747	1608198	1652749	939423	1088490	901093	1073795	1329982	947359
100	2,6,11-Trimethyl-dodecane, isomer II	1338	MS, RI		HY	TIC	1063190	966444	1073448	1040193	1180902	479551	255154	435300	275160	336553	235450	1663000	1390067	1180528	1392629	731353	992812	842754	731906	725126	601422	624245	693187	322380	969892	245612	413608	456246	251884
101	Unidentified	1345	MS			TIC	2018000	1139708	2196109	1661416	2333933	1249264	1693913	1187298	1376584	1184956	1314965	2358200	2397548	2533170	1860064	856816	1963564	1361871	1546615	1076305	1330077	1075540	1327133	1766265	3010608	1324865	2526836	2705221	1690055
102	Branched hydrocarbon	1349	MS		HY	TIC	1083782	554130	1273109	959500	1543444	144432	219656	76217	219199	201117	181298	1819788	1539827	1722398	1350545	714861	1349957	873895	1402948	662430	781162	907588	1296042	231185	0	368672	208788	321616	176407
103	Unidentified	1354	MS			m/z=94	0	0	0	0	0	783269	818078	965429	724023	618167	653387	839583	796426	878012	687290	214488	639267	836250	850189	610875	924961	577194	657520	760364	1665637	831032	746926	767171	631058
104	Unidentified	1361	MS			TIC	589889	264189	370114	683856	1354784	254483	425681	233458	679302	663763	352474	1358536	476884	1283222	381933	0	0	1203731	733510	960855	1743707	501890	366962	338205	852708	0	602943	866167	0
105	Branched hydrocarbon	1368	MS		HY	TIC	391101	0	0	64512	162040	0	331311	0	0	0	0	358255	137347	387006	158046	0	431513	226957	330025	0	286805	206062	266932	0	0	0	0	0	0
106	Branched hydrocarbon	1380	MS		HY	TIC	0	0	252032	226826	64087	672584	843581	700197	625365	692118	515540	0	0	0	0	0	0	0	0	0	0	0	0	0	0	0	0	0	0
107	Tetradecane	1400	MS	629-59-4	HY	TIC	2794795	3244012	4190490	2163072	2903195	3239579	3209402	3054022	3111773	3486459	3282706	2477326	2541131	3739523	2546465	1134007	3192733	1479156	2112051	1807792	1806404	1895581	1754395	2657099	3936128	2611235	4480712	3519843	3508674
108	Branched hydrocarbon	1404	MS		HY	TIC	491028	463045	213414	309499	172064	174116	108627	150432	340310	69930	66629	468481	458527	755628	1159623	565632	1227720	122031	646314	741328	613023	1393804	1672051	0	0	48650	0	0	0
109	Dodecanal	1409	MS, RI, ST	112-54-9	AL	TIC	20203391	1824641	748796	11436423	12572441	26879495	11359108	27119495	2535745	2483402	3239965	14911896	8767816	13058288	1007273	978300	8914952	8220717	3470397	3256180	9681933	997961	353007	2617456	2652171	1787420	6194217	3628894	1214525
110	Unidentified	1414	MS			TIC	291152	0	0	0	0	0	0	0	0	0	0	576398	621670	621037	392569	414521	355157	701878	339165	1618391	494887	397501	329119	0	0	0	0	0	0
111	cis-Geranylacetone	1434	MS, RI, ST	3879-26-3	OTE	TIC	199830	149960	187354	196024	331510	965912	1323237	1027063	704431	638891	722289	0	0	0	0	0	0	0	291792	28523	578906	0	0	687678	1650358	774325	799137	635764	530747
112	trans-Geranylacetone	1455	MS, RI, ST	796-70-1	KT	TIC	5329487	7985861	920859	2012167	1402822	1897901	3135089	1149417	1671084	2148408	728741	3669383	2414555	3221985	1166833	686476	4707618	1623524	3735846	1048465	4361067	681941	340024	1436333	2582984	785539	7716138	1746341	1830071
113	Unidentified	1463	MS			TIC	448033	640849	725307	599135	372571	124106	320223	221585	213644	0	87596	691530	880250	658023	565686	341442	614157	620451	581094	596145	623554	492003	509469	81628	286500	123988	277461	178472	177436
114	Unidentified	1467	MS			TIC	0	0	100	0	0	1404032	1459941	1016953	1135645	563182	441064	0	0	0	0	0	0	0	0	0	0	0	0	633395	1411928	221114	123596	1284473	0
115	2,6-Di-tert-butyl-p-benzoquinone,	1469	MS, RI	719-22-2	BQ	TIC	0	0	100	100	100	9367967	17122573	14712335	16594316	11873388	21053982	137731	0	0	0	0	0	137731	0	0	184407	0	0	24520981	17296953	19558318	18896943	21544787	13978799
116	Unidentified	1471	MS			TIC	1679085	783678	823459	614225	861413	111766	461502	144128	157520	73441	211644	874974	1053267	882368	847750	901937	1343854	591016	701169	532126	540123	502203	561157	459547	106453	485359	478575	2294151	894937
117	α-Isomethyl ionone = α-cetone	1482	MS, RI	127-51-5	KT	TIC	294846	100	0	276776	366304	100	260662	100	304843	100	646502	0	586747	590748	261817	0	452324	140085	0	0	216614	290043	184471	902555	169429	184528	323063	372511	227130
118	5-Methyl-2-phenyl-2-hexenal	1491	MS, RI	21834-92-4	AL	TIC	2276645	350093	1397410	1860275	2622578	24343183	26239166	25795809	20358919	16616204	18258944	1981828	1143741	1749452	1230436	331559	755389	387127	948975	479828	975672	596010	110222	22541411	33616861	21471520	24334396	24336268	16742709
119	Branched hydrocarbon	1497	MS		HY	TIC	1842235	946724	1539069	1668701	1981858	544671	871693	1230029	1661914	668803	1443963	2341400	1838366	2007590	1586482	801429	1321741	949382	1409521	997149	1060030	855992	1169092	902825	1772299	1154921	1925558	1380804	888161
120	Pentadecane	1500	MS, RI, ST	629-62-9	HY	TIC	723342	867497	558404	582640	528637	3307264	1954642	1451106	1442125	2185419	423698	802321	320765	639113	531999	109973	484448	767409	1302452	631477	10532928	2314796	1367397	1427450	3671464	1422206	1290224	1261637	960037
121	Unidentified	1508	MS			TIC	5696662	3388626	5398554	5325010	5723034	3489204	3632096	3161232	3481448	3177693	3152390	7305739	7120170	7308536	6593543	2516095	5465357	5367937	5691436	4948577	4558243	3144390	4956895	1847919	3160395	2521259	3619151	3587934	3391134
122	Pentadecanal	1511	MS, RI, ST	2765-11-09	AL	TIC	0	0	0	0	60310	733265	470876	348307	100	44385	0	67053	27478	392271	20993	40126	49397	52664	64012	35188	86930	0	43664	0	0	0	129251	0	0
123	Branched hydrocarbon	1543	MS		HY	m/z=71	281542	144796	214768	230322	255531	77425	98575	89777	101670	100676	113023	280010	247387	238878	233019	164395	225618	118919	140670	213864	147314	167273	117243	82771	90795	82938	107699	84379	121062
124	Unidentified	1593	MS			TIC	386091	0	0	507839	739959	569436	732528	632352	130724	0	0	394119	220263	751516	0	0	0	432773	401585	202933	160514	0	0	0	0	0	467086	0	0
125	Hexadecane	1600	MS, RI, ST	544-76-3	HY	TIC	2818565	2873698	1236457	925882	1163225	2168443	0	0	0	0	0	1826071	1030789	1288288	1105027	1336510	1729771	816660	1071581	885144	1428926	725853	862974	0	0	0	0	0	0
126	Unidentified	1606	MS			TIC	1010659	617961	953865	887000	1180409	997143	1444385	952556	1118801	1135258	1018035	1319841	1312549	1291514	1080258	441019	1050570	800786	955467	818503	847686	622308	942824	924062	1918922	631557	1763587	2195496	1997132
127	Tetradecanal	1613	MS, RI, ST	124-25-4	AL	TIC	3910628	322799	179413	1296301	4033049	11957148	3319508	6407523	253313	0	80170	3985464	446133	2559674	285218	307114	6467040	571800	1425762	523126	6565363	131321	0	427376	488363	0	1727047	564974	0
128	Isopropyl dodecanoate	1629	MS, RI	10233-13-3	ES	TIC	0	0	0	0	0	55266	1792629	103571	92822	0	186771	0	0	0	0	0	0	0	0	0	0	0	0	210659	3984042	0	1819055	4038534	294519
129	Benzophenone	1630	MS, RI, ST	119-61-9	AR	m/z=182	126939	24237	22130	56091	100641	24209	131273	131461	57083	2597	6185	109399	35390	91956	16106	0	377804	48610	92399	11196	76368	4411	6071	100463	199804	74928	121249	87414	27027
130	Unidentified	1636	MS			TIC	20780844	1251928	1086477	1759811	3257713	5901057	8745958	2365130	1827068	1224886	549280	7976822	649637	7295424	1804792	3397835	18967990	1740027	16553976	7042115	9064641	3542657	1170090	1602369	6731028	3788440	2833102	1713197	225674
131	Unidentified	1668.28	MS			TIC	828554	192757	474998	570382	586727	785910	1087050	288140	726393	179596	1098187	201707	1068414	904482	305185	3142471	788854	194552	278451	205937	497482	302425	208100	995770	2187407	330478	2210322	2992430	1210254
132	Ethylhexyl benzoate	1711.91	MS, RI	5444-75-7	AR, ES	TIC	2752797	474107	912894	1173462	1362723	16038393	15121153	14816862	13527959	12322215	12014174	1746655	1113657	926106	657029	515683	1446256	293176	729554	305749	413012	255466	93349	14319315	16270106	12504294	16318987	16572999	12751216
133	Octadecane	1800.24	MS, RI, ST	593-45-3	HY	TIC	1739103	591729	311446	346174	752690	1202455	553948	989566	310129	396347	349166	1094233	568495	839365	434097	757929	1422161	520195	473380	289463	1199999	212918	0	551425	360357	213356	858807	502941	584000
134	Tetradecanal	1817.13	MS, RI, ST	124-25-4	AL	TIC	3658330	243238	0	1291157	3246082	12232155	2352004	6728778	239417	0	0	5247259	0	1901641	895129	278438	3607992	310513	942791	362477	6050372	546340	0	0	259583	0	1803709	788830	0
135	Unidentified	1883	MS			TIC	14172321	158667	0	865559	802914	16312021	894924	2498930	0	358316	0	3909210	393923	2464230	123441	0	0	444603	900149	1202037	4674272	0	0	0	0	0	2847530	0	0
136	Nonadecane	1900	MS, RI, ST	629-92-5	HY	TIC	1017421	0	0	0	79331	243254	137745	252504	0	0	0	706645	0	0	137723	620108	353831	0	389417	64113	2307621	0	0	0	0	0	0	0	0
137	Heneicosane	2100	MS, RI, ST	629-94-7	HY	TIC	4309528	0	0	339060	805012	78898	476117	399837	0	0	0	821153	821153	455962	0	1616406	786794	333078	643901	147542	9023708	0	0	0	0	0	474951	0	0
	Compound is at too low amount for quantification. We asigned the value 100
	RI, retention index
	n.c., not calculated
	MS, mass spectrum
	ST, standard
	HY, hydrocarbon
	AL, aldehyde
	ES, ester
	AR, aromatic
	OH, alcohol
	LA, lactone
	OX, oxime
	TE, terpene
	KT, ketone
	OTE, oxygenated terpene
	FA, fatty acid
	BQ, benzoquinone
	TIC, total ion chromatogram
	m/z, mass per charge
	m/z ion presented in the column Quantification indicats that quantification was done using single ion indicated

## Sheet: MS data
	Compound	Ten Prominent Ions in Order of Decreasing Relative Abundance in Mass Spectra of the Unknown Compounds										NIST Library Suggested
	No				m/z (relative intensity %)							Structure*
	3	43 (100)	71 (78)	70 (60)	57 (46)	85 (38)	41 (29)	55 (22)	39 (10)	99 (6)	84 (6)	Branch hydrocarbon
	6	57 (100)	56 (35)	71 (24)	41 (18)	113 (7)	43 (6)	58 (5)	55 (5)	70 (5)	39 (4)	Branch hydrocarbon
	11	43 (100)	84 (72)	85 (57)	69 (43)	111 (38)	41 (36)	57 (32)	55 (23)	72 (22)	59 (19)	Unidentified
	15	57 (100)	56 (58)	41 (24)	71 (23)	43 (17)	84 (12)	85 (11)	55 (8)	58 (8)	44 (4)	Branch hydrocarbon
	24	57 (100)	71 (85)	85 (66)	43 (65)	113 (28)	84 (21)	112 (18)	41 (15)	55 (15)	69 (14)	Branch hydrocarbon
	25	72 (100)	57 (97)	43 (50)	41 (38)	91 (31)	55 (16)	56 (15)	58 (14)	84 (11)	39 (10)	Unidentified
	31	105 (100)	71 (70)	120 (68)	57 (59)	112 (31)	119 (22)	41 (20)	103 (20)	91 (18)	43 (18)	Substituted benzene
	32	43 (100)	71 (43)	87 (39)	57 (37)	129 (18)	41 (15)	59 (14)	88 (9)	86 (6)	39 (5)	Unidentified
	34	59 (100)	43 (17)	129 (9)	41 (8)	71 (5)	83 (5)	55 (5)	105 (4)	69 (4)	60 (4)	Unidentified
	35	118 (100)	59 (87)	117 (77)	103 (37)	115 (37)	87 (36)	119 (29)	51 (26)	78 (25)	91 (23)	Unidentified
	41	71 (100)	43 (83)	57 (71)	70 (32)	41 (27)	85 (27)	113 (23)	55 (19)	84 (16)	42 (10)	Branch hydrocarbon
	42	71 (100)	43 (84)	57 (73)	70 (34)	85 (29)	41 (27)	113 (23)	55 (20)	84 (17)	42 (10)	Branch hydrocarbon
	43	43 (100)	56 (98)	70 (76)	85 (63)	69 (58)	55 (57)	41 (49)	84 (46)	111 (24)	71 (20)	Branch hydrocarbon
	44	57 (100)	99 (19)	41 (13)	43 (11)	56 (9)	113 (8)	58 (5)	55 (4)	70 (3)	98 (3)	Branch hydrocarbon
	47	71 (100)	85 (69)	154 (29)	115 (27)	59 (26)	127 (25)	111 (193)	54 (12)	113 (12)	99 (11)	Unidentified
	49	56 (100)	69 (68)	55 (43)	85 (26)	84 (16)	71 (14)	43 (14)	70 (14)	111 (13)	82 (13)	Unidentified
	50	57 (100)	73 (57)	71 (38)	41 (18)	43 (16)	56 (12)	70 (11)	85 (10)	105 (9)	69 (9)	Branch hydrocarbon
	51	43 (100)	57 (78)	71 (55)	58 (40)	56 (36)	85 (29)	84 (28)	41 (26)	55 (25)	69 (23)	Branch hydrocarbon
	52	59 (100)	43 (78)	70 (74)	113 (56)	55 (31)	95 (28)	31 (24)	32 (8)	42 (8)	84 (7)	Unidentified
	53	57 (100)	71 (91)	43 (81)	85 (71)	41 (32)	84 (22)	56 (16)	55 (14)	69 (12)	69 (9)	Branch hydrocarbon
	54	57 (100)	43 (80)	71 (71)	85 (51)	41 (30)	56 (21)	70 (17)	84 (16)	113 (12)	127 (10)	Branch hydrocarbon
	56	57 (100)	95 (64)	41 (57)	69 (48)	56 (41)	96 (39)	55 (33)	70 (33)	43 (32)	67 (25)	Unidentified
	57	69 (100)	43 (80)	57 (73)	70 (65)	71 (63)	55 (56)	83 (53)	41 (51)	84 (36)	111 (36)	Branch hydrocarbon
	58	69 (100)	43 (87)	57 (76)	70 (74)	71 (68)	55 (61)	83 (54)	41 (51)	84 (38)	111 (35)	Branch hydrocarbon
	60	71 (100)	43 (78)	57 (75)	85 (57)	127 (34)	41 (27)	55 (21)	84 (20)	126 (18)	72 (11)	Branch hydrocarbon
	64	43 (100)	71 (96)	57 (93)	85 (56)	41 (33)	70 (29)	84 (28)	55 (25)	56 (18)	127 (16)	Branch hydrocarbon
	65	71 (100)	43 (95)	57 (64)	85 (55)	41 (39)	70 (36)	55 (29)	127 (22)	69 (17)	55 (16)	Branch hydrocarbon
	66	71 (100)	57 (90)	43 (88)	70 (56)	85 (45)	41 (42)	55 (35)	127 (28)	69 (26)	56 (26)	Branch hydrocarbon
	67	57 (100)	99 (18)	127 (17)	41 (15)	43 (9)	83 (8)	58 (5)	55 (4)	69 (3)	169 (3)	Unidentified
	68	57 (100)	43 (72)	85 (62)	71 (51)	41 (30)	55 (24)	141 (22)	144 (21)	44 (17)	140 (15)	Branch hydrocarbon
	71	57 (100)	43 (73)	71 70)	69 (62)	55 (53)	83 (50)	41 (45)	98 (45)	86 (38)	125 (37)	Branch hydrocarbon
	74	43 (100)	85 (80)	58 (62)	69 (58)	70 (44)	112 (42)	57 (39)	71 (37)	59 (30)	41 (28)	Unidentified
	75	43 (100)	85 (67)	58 (62)	69 (47)	128 (47)	70 (44)	112 (40)	59 (30)	41 (28)	55 (22)	Unidentified
	76	55 (100)	83 (91)	69 (71)	97 (44)	153 (34)	41 (33)	56 (32)	82 (30)	125 (25)	111 (25)	Unidentified
	79	57 (100)	41 (25)	56 (19)	71 (18)	70 (17)	112 (16)	43 (15)	55 (13)	87 (12)	83 (11)	Unidentified
	82	57 (100)	71 (87)	85 (57)	43 (50)	55 (29)	155 (28)	41 (28)	127 (25)	56 (16)	126 (16)	Branch hydrocarbon
	83	71 (100)	57 (80)	43 (70)	85 (37)	113 (27)	41 (21)	70 (19)	99 (18)	69 (17)	112 (17)	Branch hydrocarbon
	85	57 (100)	71 (91)	43 (61)	85 (42)	41 (27)	99 (21)	155 (21)	55 (20)	70 (18)	113 (17)	Branch hydrocarbon
	86	125 (100)	57 (65)	70 (63)	43 (53)	140 (36)	41 (36)	71 (34)	69 (33)	55 (29)	111 (22)	Unidentified
	87	141 (100)	55 (41)	56 (36)	57 (34)	41 (28)	71 (22)	43 (17)	83 (15)	123 (14)	69 (14)	Unidentified
	88	43 (100)	81 (33)	71 (30)	41 (290)	68 (28)	55 (27)	54 (25)	57 (25)	110 (24)	67 (24)	Unidentified
	89	71 (100)	57 (94)	43 (75)	85 (68)	41 (27)	55 (19)	70 (16)	127 (15)	99 (15)	113 (15)	Branch hydrocarbon
	90	57 (100)	71 (81)	43 (51)	85 (46)	175 (39)	41 (25)	175 (24)	99 (21)	73 (20)	72 (19)	Branch hydrocarbon
	93	57 (100)	71 (91)	43 (88)	85 (65)	41 (37)	112 (26)	99 (26)	113 (21)	175 (20)	193 (17)	Branch hydrocarbon
	94	69 (100)	43 (78)	57 (76)	71 (57)	83 (56)	85 (54)	55 (54)	41 (48)	111 (45)	84 (42)	Unidentified
	95	71 (100)	57 (85)	43 (50)	85 (47)	141 (44)	99 (34)	41 (30)	55 (29)	112 (28)	55 (27)	Branch hydrocarbon
	96	69 (100)	43 (82)	57 (67)	85 (57)	71 (55)	83 (54)	55 (53)	111 (49)	84 (48)	41 (44)	Unidentified
	97	71 (100)	57 (96)	43 (91)	85 (79)	99 (56)	70 (50)	169 (44)	84 (40)	55 (35)	113 (33)	Branch hydrocarbon
	98	69 (100)	43 (98)	85 (71)	57 (687)	71 (62)	111 (61)	84 (56)	83 (50)	55 (47)	41 (43)	Unidentified
	101	138 (100)	57 (98)	71 (81)	43 (74)	95 (71)	41 (65)	83 (65)	193 (58)	55 (57)	109 (52)	Unidentified
	102	85 (100)	57 (67)	71 (64)	43 (60)	84 (35)	169 (29)	41 (27)	99 (21)	56 (20)	55 (20)	Branch hydrocarbon
	103	94 (100)	65 (49)	172 (44)	39 (16)	93 (16)	95 (7)	63 (7)	66 (7)	79 (7)	173 (5)	Unidentified
	104	80 (100)	163 (95)	82 (83)	81 (71)	108 (28)	148 (25)	55 (21)	41 (18)	53 (17)	134 (16)	Unidentified
	105	57 (100)	87 (82)	43 (63)	45 (31)	85 (26)	99 (265)	71 (23)	155 (20)	44 (17)	41 (16)	Branch hydrocarbon
	106	43 (100)	57 (83)	85 (74)	154 (49)	41 (45)	55 (35)	153 (28)	141 (28)	71 (27)	152 (25)	Branch hydrocarbon
	108	85 (100)	71 97)	57 (88)	43 (78)	84 (42)	55 (42)	70 (40)	127 (37)	183 (35)	41 (32)	Branch hydrocarbon
	110	148 (100)	147 (70)	85 (62)	43 (47)	111 (30)	84 (29)	106 (27)	67 (26)	105 (23)	83 (21)	Unidentified
	113	57 (100)	71 (78)	56 (62)	70 (52)	112 (45)	59 (44)	111 (37)	97 (35)	84 (33)	83 (29)	Unidentified
	114	188 (100)	91 (62)	103 (58)	131 (55)	115 (51)	159 (46)	104 (39)	128 (38)	129 (33)	105 (32)	Unidentified
	116	101 (100)	73 (84)	57 (71)	71 (66)	43 (47)	113 (36)	55 (29)	41 (27)	56 (14)	177 (12)	Unidentified
	119	57 (100)	71 (95)	85 (86)	43 (84)	41 (36)	113 (30)	99 (27)	69 (22)	58 (21)	55 (19)	Branch hydrocarbon
	121	57 (100)	71 (88)	112 (40)	43 (31)	113 (28)	41 (25)	70 (25)	83 (20)	56 (19)	55 (18)	Unidentified
	123	71 (100)	85 (91)	57 (88)	43 (66)	41 (38)	99 (31)	113 (26)	55 (23)	84 (23)	69 (22)	Branch hydrocarbon
	124	71 (100)	98 (87)	55 (79)	41 (78)	56 (62)	42 (61)	83 (57)	70 (52)	85 (48)	43 (43)	Unidentified
	126	57 (100)	70 (90)	127 (53)	112 (48)	88 (47)	145 (37)	41 (37)	55 (35)	83 (34)	99 (31)	Unidentified
	130	173 (100)	55 (41)	99 (30)	84 (22)	111 (16)	56 (13)	112 (13)	41 (11)	83 (11)	42 (10)	Unidentified
	131	191 (100)	121 (46)	119 (43)	95 (37)	109 (35)	105 (31)	135 (27)	41 (22)	147 (21)	177 (20)	Unidentified
	135	100 (100)	101 (6)	41 (4)	43 (3)	56 (3)	55 (3)	42 (3)	255 (2)	57 (2)	70 (2)	Unidentified
	*A structure is assigned as unidentified with a lower MS match than 70%
