# Supplementary material for: Zika virus modulates human fibroblasts to enhance transmission success in a controlled lab-setting
Source: Commun Biol. 2025 Jan 30;8:139. doi: 10.1038/s42003-025-07543-9 (PMC11782651; doi:10.1038/s42003-025-07543-9)
Supplement: Supplementary file 3 — Supplementary Data file 2 [file 42003_2025_7543_MOESM3_ESM.xlsx]

## Sheet: RNAseq Raw
	RNAseq Raw Data
	Resulting from differential gene expression analyses applying DESeq2, results of single analysis joined
	Gene ID	Gene name	IGV coordinates	log2(FC) [Zika 10 h vs. Mock 10 h]	log2(FC) [Zika 10 h vs. Inactivated 10 h]	log2(FC) [Inactivated 10 h vs. Mock 10 h]	log2(FC) [Zika 24 h vs. Mock 24 h]	log2(FC) [Zika 24 h vs. Inactivated 24 h]	log2(FC) [Inactivated 24 h vs. Mock 24 h]	log2(FC) [Zika 24 h vs. Zika 10 h]	log2(FC) [Mock 24 h vs. Mock 10 h]	log2(FC) [Inactivated 24 h vs. Inactivated 10 h]	P-adj [Zika 10 h vs. Mock 10 h]	P-adj [Zika 10 h vs. Inactivated 10 h]	P-adj [Inactivated 10 h vs. Mock 10 h]	P-adj [Zika 24 h vs. Mock 24 h]	P-adj [Zika 24 h vs. Inactivated 24 h]	P-adj [Inactivated 24 h vs. Mock 24 h]	P-adj [Zika 24 h vs. Zika 10 h]	P-adj [Mock 24 h vs. Mock 10 h]	P-adj [Inactivated 24 h vs. Inactivated 10 h]	Base mean	Mock 10 h (N3389)	Mock 10 h (N3390)	Mock 10 h (N3391)	Mock 10 h (N3392)	Mock 24 h (N3401)	Mock 24 h (N3402)	Mock 24 h (N3404)	Inactivated 10 h (N3385)	Inactivated10 h (N3386)	Inactivated10 h (N3387)	Inactivated10 h (N3388)	Inactivated24 h (N3397)	Inactivated24 h (N3398)	Inactivated24 h (N3399)	Inactivated24 h (N3400)	Zika 10 h (N3393)	Zika 10 h (N3394)	Zika 10 h (N3395)	Zika 10 h (N3396)	Zika 24 h (N3405)	Zika 24 h (N3406)	Zika 24 h (N3407)	Zika 24 h (N3408)
	ENSG00000119922.10	IFIT2	chr10:89283694-89309271	2.87701678276062	2.12761998176575	0.749396622180939	4.19021368026733	3.33481764793396	0.855396091938019	1.26473462581635	-0.0484623089432716	0.0575371272861958	1.16883117650345E-72	7.82844818609956E-39	0.000371247826592204	3.89075766908782E-159	6.80763250686127E-101	1.50952193662062E-05	3.23998385964022E-15	1	1	3256.57644915369	398.5994	383.2921	370.5458	373.6088	357.0868	378.9739	346.792	469.2121	925.2213	849.2213	760.681	692.1991	951.9154	908.8349	604.8794	5020.141	5585.48	3080.343	4509.301	13807.44	12153.7	11052.98	13797.69
	ENSG00000134321.12	RSAD2	chr2:6865806-6898239	2.52715611457825	1.48099064826965	1.04616546630859	5.93556785583496	4.29089212417603	1.64467585086823	3.25823044776917	-0.150181099772453	0.448329240083694	1.79333795148573E-38	2.14603683261933E-13	1.57717912143188E-05	3.11287131182298E-231	4.41703793874275E-133	1.56740700008976E-15	3.54179274522819E-81	0.973630560434964	0.0683112859176111	308.738978049649	1.815943	2.288311	2.087582	1.283879	0	1.002576	0	9.615002	52.69607	25.98596	16.88195	33.4935	46.12806	50.68844	41.90106	135.6476	111.3973	70.62848	141.4474	1922.964	1847.224	1215.419	1677.335
	ENSG00000135114.12	OASL	chr12:121019111-121039242	2.64344429969788	1.65060436725616	0.992839872837067	4.63444185256958	3.49954438209534	1.13489735126495	1.75878202915192	-0.232215389609337	-0.0901579484343529	1.79333795148573E-38	1.44268836459856E-14	0.000105194275968081	2.43394789433072E-125	2.82290565787915E-72	2.43666499107317E-06	3.6781324055091E-19	0.685038312613873	1	250.72437328824	3.631885	6.864934	3.131373	3.851637	0	1.002576	0	9.615002	82.08426	47.81417	23.83335	25.67835	56.19236	40.90646	20.41334	300.7838	263.3973	154.4409	252.0529	1294.202	1251.624	978.6706	1196.292
	ENSG00000130775.16	THEMIS2	chr1:27872543-27886685	1.54707872867584	1.26860320568085	0.27847546339035	2.97371292114258	2.31274437904358	0.660968601703644	1.51217925548553	0.0855450108647346	0.468038141727448	5.3062295775581E-38	4.61637678905086E-26	0.444012555059557	8.97879416310608E-163	5.09484142926418E-106	3.69333185225107E-06	5.27703214353247E-49	1	0.000324294115414546	352.602963123275	102.6008	115.5597	121.0798	121.9685	114.2294	121.3118	118.872	119.226	145.9276	173.5862	138.0348	163.0017	239.8659	219.6499	200.9102	472.9973	372.7123	334.3081	335.007	1218.227	1191.201	1080.372	1102.027
	ENSG00000124201.15	ZNFX1	chr20:49237946-49278426	0.676259994506836	0.517139613628387	0.159120365977287	1.39579796791077	1.02153623104095	0.374261736869812	0.911386728286743	0.191848695278168	0.406990081071854	7.95656820577584E-37	7.44593925570591E-21	0.100585427881914	5.47852014589934E-168	4.97293144106284E-90	7.4811789938949E-11	1.76273215297123E-72	0.00131371753871659	1.70119666683593E-14	8192.0663770849	4939.364	5051.447	5366.13	5505.274	5794.022	6049.546	5912.165	5668.044	6156.319	5925.839	5584.948	7316.098	8284.6	8304.012	7172.601	8874.893	8870.137	7743.706	8116.742	16708.48	16516.64	14638.38	15987.16
	ENSG00000152778.9	IFIT5	chr10:89414568-89420997	0.854034721851349	0.723171353340149	0.130863383412361	1.63317692279816	1.17984294891357	0.453333973884583	1.04721248149872	0.26807028055191	0.590540885925293	3.54175181685767E-35	7.65518080003173E-25	0.693848720165294	1.0291872466327E-142	2.25577305349398E-75	1.36323696576549E-09	3.08770393364221E-60	0.000441306007318596	2.76838458951857E-18	2192.26749101158	1221.221	1175.048	1245.243	1277.46	1434.107	1544.97	1538.46	1192.26	1568.721	1408.439	1234.369	1986.165	2173.89	2197.388	1869.432	2416.887	2377.863	2012.441	2247.206	4892.993	4871.262	4509.054	4777.393
	ENSG00000185745.10	IFIT1	chr10:89392546-89406487	2.31753778457642	1.44374787807465	0.87378978729248	4.05320358276367	2.04604506492615	2.00715851783752	1.90090930461884	0.165243521332741	1.29861223697662	5.01794597668067E-35	8.21109635916754E-13	0.000266714049842652	2.73561102148206E-112	2.67385830330646E-28	3.61905510399166E-26	3.46027854156682E-25	0.8701822655313	5.5947869597797E-12	7081.0074556202	497.5683	469.1038	456.1367	580.3134	603.7839	607.5613	603.2019	753.8162	2167.632	1572.67	871.9033	3754.622	5531.174	6096.842	3886.054	6764.688	5955.069	4250.893	5087.853	32255.5	30905.04	25350.4	30289.21
	ENSG00000119917.14	IFIT3	chr10:89327997-89340971	1.95514166355133	1.40487313270569	0.550268530845642	3.91940689086914	2.29331183433533	1.62609505653381	1.92686355113983	-0.0374017618596554	1.0384247303009	3.14529422685232E-33	2.37096054632909E-16	0.0327197116324139	3.08715709563033E-140	7.70763361584681E-48	7.5484807287785E-23	1.85623845287121E-34	1	2.58026174873687E-10	6799.85032614379	1007.848	1050.335	1003.083	1060.484	982.9487	1052.705	990.2729	1186.491	2444.287	1735.862	1372.404	3122.711	4735.255	5163.996	3478.862	6560.626	6168.493	4309.279	5440.94	29872.32	28274.23	23235.51	27986.04
	ENSG00000128335.14	APOL2	chr22:36226209-36239954	0.705258250236511	0.552070021629333	0.153188228607178	1.66401946544647	1.33793032169342	0.326089113950729	1.176274061203	0.217512860894203	0.390413731336594	7.53591688818331E-33	1.33712559459111E-19	0.237139028727942	1.08553415144343E-202	6.59348117210253E-132	1.82485651228488E-06	2.40252992941612E-103	0.000960088243853326	3.7770398262385E-11	3053.23206359476	1880.409	1671.611	1826.634	1816.689	2134.842	2122.454	2002.159	1915.308	2093.655	2070.562	1947.383	2401.484	2698.911	2872.345	2600.014	3218.977	3105.589	2812.897	2730.041	7362.631	6420.207	6429.716	7002.826
	ENSG00000130589.16	HELZ2	chr20:63558086-63574239	1.85122346878052	1.19583308696747	0.655390322208405	3.24493670463562	1.81987309455872	1.4250636100769	1.34748935699463	-0.0462238751351833	0.723449349403381	1.61769470448698E-32	8.21109635916754E-13	0.00169316658014873	9.91901309395261E-105	1.08215416549337E-32	5.89914559137687E-19	1.33541059571062E-18	1	9.80522648800341E-06	6156.53000857747	1355.601	1358.113	1479.052	1523.965	1461.944	1281.293	1377.344	1865.31	3405.99	2782.577	1971.216	3343.768	5578.141	5235.138	4221.263	8442	7280.384	5428.034	6001.412	20285.44	21113.6	18383.83	21207.7
	ENSG00000168062.10	BATF2	chr11:64987945-64997018	2.1010217666626	1.89634621143341	0.204675585031509	4.11205387115479	3.08230137825012	1.02975249290466	1.94419121742249	-0.066840797662735	0.758236110210419	1.4796195366369E-30	7.65518080003173E-25	1	6.38730102968803E-129	3.12793382857768E-78	2.10623119787849E-06	1.13200433524029E-33	1	0.000121121534707054	162.746981584656	15.43551	17.16233	22.9634	17.97431	10.55902	19.04895	28.48999	19.23	30.40158	24.94652	23.83335	34.60995	66.25667	77.36657	38.6779	163.9567	201.9726	118.6558	113.796	779.8398	714.5285	640.2206	714.2766
	ENSG00000112773.16	TENT5A	chr6:81491439-81752774	0.555513441562653	0.199851751327515	0.355661690235138	0.732440710067749	0.457653284072876	0.274787396192551	0.384017497301102	0.207090228796005	0.12621596455574	5.31104725749645E-30	0.00212636395733359	2.79244093325042E-11	3.72960887144089E-57	2.72104187265507E-22	7.49683603121524E-07	2.07336939413535E-16	7.83821190073996E-05	0.0302690667889545	3487.4027347474	2498.737	2530.872	2490.485	2619.113	2859.574	2983.668	2949.205	3364.289	3190.139	3265.916	3194.662	3589.387	3671.794	3532.184	3426.217	3963.269	3980.11	3478.688	3562.773	5291.209	5121.587	4504.052	4696.733
	ENSG00000089127.13	OAS1	chr12:112906783-112933222	2.18430018424988	1.21459770202637	0.969702482223511	4.76355648040771	2.21695470809937	2.54660177230835	2.37328028678894	-0.205975994467735	1.37092328071594	1.99254999570217E-27	7.43518167919046E-08	9.99449289641211E-05	1.34190159733285E-137	1.07169902292452E-29	1.02043335975647E-37	7.50330870528216E-35	0.758403135557847	6.84348355194728E-12	1737.5603231287	39.04277	51.487	53.23334	73.18111	42.23608	31.07987	22.59551	155.763	392.1803	277.5301	123.139	732.3913	1325.133	1264.543	897.1124	1168.929	912	665.7911	864.6372	8900.479	8547.488	6760.663	8357.522
	ENSG00000183486.13	MX2	chr21:41361999-41409393	2.11360669136047	1.26996970176697	0.843637049198151	4.9892578125	2.58432817459106	2.40492963790894	3.1331422328949	0.257491201162338	1.8187837600708	1.01405630245295E-26	4.90998068754612E-09	0.00116139825405117	2.06098275149896E-158	1.01479040019876E-42	3.09581228664539E-35	1.42904977224107E-63	0.541821752682179	1.78960297841127E-21	1801.25818861307	31.779	29.74805	31.31373	56.49068	58.55456	58.14944	59.92723	88.45802	212.811	170.4679	67.52782	679.9181	1027.398	1049.34	919.6745	655.8267	605.9178	404.9366	493.4707	10474.13	10156.86	7071.603	8762.764
	ENSG00000187608.10	ISG15	chr1:1001138-1014540	1.93262219429016	1.19022071361542	0.742401421070099	4.82503080368042	2.14728665351868	2.67774415016174	2.85971236228943	-0.0326961241662502	1.90264654159546	1.81502697777057E-26	2.4229284631074E-09	0.00232346559849603	5.49988342841103E-174	2.35761621963178E-34	1.49594824379914E-51	6.44884498543398E-62	1	1.79741108275567E-27	5652.51784599866	351.3849	322.6519	278.6922	382.596	343.6481	314.809	278.023	478.8271	1093.443	789.9733	532.2781	2963.059	4897.123	4634.88	4355.561	2867.473	2438.247	1730.869	1884.548	28990.3	29106.73	20417.04	25852.92
	ENSG00000107201.10	DDX58	chr9:32455302-32526208	1.88075828552246	1.27050423622131	0.610254108905792	3.53975963592529	2.03426814079285	1.50549137592316	1.70229482650757	0.043293546885252	0.93853086233139	1.81502697777057E-26	2.01638173897638E-11	0.0240493332594531	4.13410412811634E-99	1.37728007242626E-32	9.89461532766896E-17	1.57097128908296E-23	1	1.80285137762678E-07	2391.19923839034	352.2929	364.9856	387.2465	409.5574	354.2071	410.0538	362.5106	485.5576	1009.332	757.7507	477.66	1250.424	1763.769	2085.34	1313.974	2697.618	2321.644	1653.648	1923.898	9922.217	9082.665	8060.278	9485.787
	ENSG00000132109.10	TRIM21	chr11:4384897-4393702	0.957542300224304	0.78460705280304	0.172935292124748	2.06608867645264	1.57489228248596	0.491196393966675	1.37414932250977	0.265602976083755	0.583864092826843	4.01379585793437E-26	4.46161509954506E-17	0.667999708432415	7.52722908431467E-136	5.30576557647008E-80	2.30540939919192E-06	5.95595519856807E-62	0.0131996448370201	7.83324874374531E-11	1348.06411254109	680.0705	574.3661	649.238	675.3204	789.0467	796.0457	800.667	671.1272	874.552	716.1731	669.3198	926.6536	1187.588	1298.336	1067.94	1512.176	1258.685	1175.258	1250.693	3763.841	3500.71	3214.441	3550.003
	ENSG00000115267.8	IFIH1	chr2:162267074-162318684	1.94157826900482	1.35096049308777	0.590617656707764	3.9428014755249	2.1514105796814	1.79139089584351	1.79341471195221	-0.20780847966671	0.992964744567871	3.36293563840467E-25	1.44623548367628E-11	0.0568870256228525	8.75454670931127E-110	1.04640129131852E-32	2.56644687282666E-21	1.90774739850098E-23	0.691226333749257	1.75185076226378E-07	1383.64704450527	150.7232	187.6415	176.4007	174.6076	123.8285	127.3272	133.6082	241.3366	500.6126	356.5274	198.6112	658.7056	935.9803	1141.824	652.1524	1433.147	1384.658	851.3086	1043.308	6093.754	5469.74	4774.145	6237.044
	ENSG00000111335.13	OAS2	chr12:112978395-113011723	1.97762668132782	1.19660806655884	0.781018555164337	4.4291787147522	2.05887198448181	2.37030673027039	2.36873483657837	-0.0828172564506531	1.50647079944611	7.27813470377088E-25	2.04855931021653E-08	0.0024337302194461	1.28009624304835E-131	3.11676577056452E-28	3.81706968430072E-36	3.01853764637251E-38	1	1.14140223039515E-15	3620.91656479358	215.1892	242.561	204.583	282.4534	192.9421	231.5952	194.5179	369.2161	960.6898	670.4379	340.6183	2093.344	3032.71	3100.888	2190.673	2488.839	2025.973	1460.597	1812.229	17672.58	16875.34	13606.36	16404.07
	ENSG00000205413.8	SAMD9	chr7:93099513-93118023	0.818990290164948	0.720386266708374	0.0986040234565735	2.08257150650024	1.41259694099426	0.669974565505981	1.12250375747681	-0.141077518463135	0.430293053388596	9.76606680269407E-22	3.13894601383538E-16	1	9.52322241459634E-150	9.77852150336748E-69	2.61251431399635E-14	4.00662155806999E-44	0.302160065460541	6.98628338506654E-07	10000.7521846039	5236.271	5888.969	5872.368	6251.207	5112.485	5344.735	5409.169	6199.753	6865.689	6528.713	5373.427	7615.306	9296.062	9331.12	7847.316	11469.89	11006.47	9156.276	10432.01	24378.51	24182.71	21926.72	24173.65
	ENSG00000059378.13	PARP12	chr7:140023749-140062951	1.10980451107025	0.680513024330139	0.42929145693779	2.86405062675476	1.71852600574493	1.14552462100983	1.8627610206604	0.108514964580536	0.82474809885025	9.76606680269407E-22	5.90628495029918E-08	0.0103791753532104	1.26280947441173E-166	3.5351411889163E-64	2.82510183490936E-24	2.57385103754588E-75	0.83015636031399	6.16010979241812E-14	652.58939199683	211.5573	231.1194	212.9334	234.9499	256.2962	257.6622	192.5531	272.1046	369.8858	334.6992	263.1599	489.0052	599.6648	687.4064	523.226	607.4654	530.9589	414.3537	520.0585	2089.761	2060.144	1923.163	2117.563
	ENSG00000105939.13	ZC3HAV1	chr7:139043515-139109720	0.73409765958786	0.582053542137146	0.152044087648392	0.869675755500793	0.613584280014038	0.256091505289078	0.0803339555859566	-0.0552441515028477	0.0488032586872578	2.29492712600293E-21	7.5820001412968E-13	0.593288801193223	1.09523674140261E-31	1.31795815601771E-15	0.0744584247578168	0.671129966237853	0.978250412848654	0.98833726031359	5290.37773803056	3800.768	4104.086	4279.543	4266.33	3874.2	3999.278	3909.024	4527.705	5153.067	4658.764	4006.981	4546.185	4904.671	5285.826	4257.792	7623.396	7440.713	6320.778	6476.803	7213.3	7303.537	7597.618	7393.491
	ENSG00000135899.17	SP110	chr2:230167293-230225729	0.825888991355896	0.695988953113556	0.12990003824234	2.60046648979187	1.65000379085541	0.950462579727173	1.83178806304932	0.0572105757892132	0.877773106098175	3.2886080441774E-21	1.08619581682957E-14	1	1.44656237558098E-237	6.23811355971213E-100	3.20152321928355E-29	9.700519726937E-123	1	1.63840417854471E-26	1473.23134606031	621.9604	573.222	660.7197	697.1464	663.2984	676.7391	684.7422	641.3206	785.374	717.2126	663.3615	1152.177	1425.776	1537.549	1180.75	1278.626	1196.219	1041.535	1139.024	4775.973	4234.421	3900.511	4472.246
	ENSG00000154451.14	GBP5	chr1:89258950-89272804	1.00511682033539	0.861683666706085	0.143433198332787	2.42796397209167	2.13387203216553	0.294091820716858	1.18980550765991	-0.233041569590569	-0.0823829546570778	3.73588224098241E-20	1.32934969022608E-14	1	2.570355487059E-130	1.01371142577248E-102	0.502951043041143	1.2898700059888E-34	0.127286040934431	0.914725522823596	507.376970958267	274.2074	276.8857	261.9915	276.034	192.9421	235.6055	227.9199	320.1796	327.3236	308.7132	258.1946	257.9	298.5744	309.4663	272.8941	661.7245	643.3973	432.2463	573.2343	1422.575	1394.529	1216.252	1478.115
	ENSG00000117228.10	GBP1	chr1:89052319-89065230	0.843216836452484	0.676149308681488	0.167067512869835	2.06525588035583	1.74180722236633	0.323448687791824	1.19410502910614	-0.0279340110719204	0.128447160124779	4.89692264289058E-19	8.91685595114688E-12	0.738476208470905	6.83272340686667E-124	4.41928107627195E-88	0.0459551141416203	2.31740880896783E-42	1	0.454833218949018	2879.38244839258	1677.931	1509.141	1658.584	1658.772	1523.378	1622.169	1515.864	1742.238	2027.785	1943.75	1640.529	1844.376	2128.6	2310.326	1789.927	3408.884	3206.576	2742.268	2698.136	7670.026	6828.783	6608.944	7635.471
	ENSG00000160710.17	ADAR	chr1:154582057-154628013	0.40649601817131	0.320969194173813	0.085526816546917	1.35485708713531	0.893694698810577	0.46116241812706	1.10496020317078	0.156599119305611	0.532234728336334	9.85110157402971E-19	3.52491668209726E-11	0.655037283623409	2.18593460614426E-226	1.1934798825214E-98	8.96701155400977E-25	2.71525491134068E-151	0.00172734167804626	6.91875865853817E-35	14691.8801785138	9258.584	9748.206	10139.39	10322.39	10716.44	11414.33	10863.53	10526.5	11016.52	10834.07	9523.408	14269.35	15998.05	15909.95	14666.44	13537.63	13227.12	12530.43	13187.58	28941.4	29144.13	26981.8	28800.41
	ENSG00000163840.10	DTX3L	chr3:122564338-122575203	1.09222233295441	0.751811027526855	0.340411305427551	2.46059989929199	1.40585494041443	1.05474507808685	1.37502241134644	0.0066447970457375	0.720978558063507	1.038274727301E-18	2.53154062693171E-08	0.134767031407671	4.83097762180585E-102	3.59715119576964E-33	1.63576910702947E-17	1.71240382701315E-32	1	3.17082476284274E-09	4128.79331923354	1565.343	1670.467	1749.394	1896.289	1737.439	1764.535	1720.206	1933.577	2774.651	2310.672	1919.578	3179.65	4320.103	4520.164	3478.862	4681.612	4044.658	3510.706	3637.219	11794.53	11787.32	9994.277	11405.1
	ENSG00000140464.20	PML	chr15:73994673-74047827	0.558904528617859	0.437363505363464	0.121541053056717	1.31496548652649	1.00174999237061	0.313215583562851	1.08790993690491	0.331848949193954	0.523523449897766	1.41551218052182E-18	6.56878508692609E-11	0.618895663503464	3.13310309857439E-114	2.46011095422987E-66	2.46590827304651E-05	9.95734133922889E-79	1.95204366704391E-07	5.01741850983671E-18	4221.75850067499	2631.301	2574.35	2721.163	2588.3	3496.955	3320.533	3208.563	2867.194	3071.573	2893.797	2633.585	3630.696	4218.621	4508.604	4254.569	4459.858	3856.219	3595.46	3731.872	8866.421	7825.286	8452.913	8629.627
	ENSG00000111331.13	OAS3	chr12:112938444-112973251	1.29978632926941	0.906334757804871	0.393451541662216	4.29808330535889	2.25863790512085	2.03944563865662	2.84522747993469	-0.153069719672203	1.49292421340942	1.88984812564668E-18	2.04855931021653E-08	0.166005593714063	3.52823461060172E-216	4.02920784801717E-60	7.73109110403069E-47	3.77242965343579E-96	0.734462443398523	1.64758158099399E-26	5286.66541217119	783.5793	827.2245	802.6753	930.8124	751.6102	738.8989	743.6871	943.2317	1543.387	1243.168	899.7089	2950.778	4434.165	4324.525	3722.748	2807.316	2502.795	2041.634	2306.763	25480.59	25022.88	18007.87	22358.31
	ENSG00000172936.15	MYD88	chr3:38138478-38143022	0.642429411411285	0.574399471282959	0.0680299922823906	1.83773672580719	1.40806460380554	0.42967215180397	1.42003273963928	0.224725425243378	0.586367607116699	5.76473532047657E-18	5.3122695166773E-14	1	9.36071987513536E-167	5.58172828870613E-99	9.3568019491169E-08	3.51827652502129E-101	0.00745317719562757	1.21067039486761E-16	2171.58831971495	1259.356	1188.778	1177.396	1214.55	1395.71	1475.793	1432.359	1196.106	1445.088	1335.679	1109.244	1718.217	2145.374	2015.977	1847.944	2072.46	1987.452	1773.246	1840.943	5496.43	5351.771	4704.955	5547.062
	ENSG00000225886.3	AL445490.1	chr1:27669468-27703063	1.83473253250122	1.28783333301544	0.546899199485779	3.05459117889404	1.64108908176422	1.41350209712982	1.21397519111633	-0.0058834976516664	0.860719442367554	1.1285136271171E-17	3.84684795763241E-08	0.203508545576942	3.812303530163E-52	9.43937997693274E-15	3.87590409188522E-10	8.38753803644877E-09	1	0.00010794594727593	180.340999359636	1.815943	5.720778	4.175164	5.135517	4.799554	0	2.947241	22.1145	56.74961	33.26203	14.89584	73.68571	141.739	192.0825	74.13264	209.9589	181.1507	220.3609	196.7502	860.1817	645.4734	697.7404	672.489
	ENSG00000134326.11	CMPK2	chr2:6840570-6866635	1.78845715522766	1.32024610042572	0.468211084604263	4.83043956756592	3.54525542259216	1.28518414497375	2.75441026687622	-0.287572056055069	0.529401004314423	2.11358321322043E-17	4.90998068754612E-09	0.400289195687672	7.74160357233248E-139	7.04782254043376E-77	2.06867637161821E-08	5.74597711006455E-48	0.483300756028085	0.0334185990321407	156.251109446827	6.3558	1.144156	6.262746	2.567758	0	2.005153	0	6.730502	27.36142	12.47326	10.92362	23.44545	28.51553	40.01719	29.00842	90.82492	76	57.4445	62.74735	955.3693	943.7531	570.1965	796.88
	ENSG00000221963.6	APOL6	chr22:35648446-35668404	0.482150316238403	0.469125479459763	0.01302485819906	1.76886487007141	1.33156323432922	0.437301695346832	0.944110870361328	-0.34260368347168	0.0816731750965118	3.07546128821989E-16	5.14641860462486E-15	1	3.57355575989609E-238	2.67526549035628E-136	4.81272425730434E-13	3.27902588485614E-70	5.01187765656772E-09	0.428595211593026	3958.21654628245	2783.84	3036.589	2937.228	3114.691	2338.343	2372.096	2297.865	3088.339	3110.081	3025.806	2750.765	2934.031	3436.96	3203.154	3103.901	4459.858	4228.932	3780.036	4218.962	8484.797	8429.518	7220.822	8337.114
	ENSG00000138642.15	HERC6	chr4:88378739-88443097	1.44908928871155	0.997614979743958	0.451474338769913	4.88492155075073	2.35699677467346	2.52792477607727	2.98387718200684	-0.451954901218414	1.62449550628662	4.70853939984381E-16	3.83645878560021E-07	0.209577859823838	1.20765625760698E-196	8.94429907221765E-47	1.3750029688452E-50	1.40312004971316E-75	0.0347877878776178	2.42386609869267E-22	1919.13283093547	173.4225	213.9571	184.751	204.1368	114.2294	129.3324	140.4851	210.5685	427.6488	352.3697	208.5418	936.7017	1455.969	1429.948	1236.618	904.7106	798.5206	569.7364	674.2681	10003.43	9736.77	6791.507	9053.334
	ENSG00000185880.13	TRIM69	chr15:44728988-44767829	0.675382792949677	0.493452221155167	0.181930586695671	1.98875045776367	1.38947033882141	0.599280178546906	1.33394598960876	0.0205783229321241	0.437927931547165	7.08926205561018E-16	3.79929426995496E-08	0.421341736299573	1.57396643786839E-157	4.19030669049772E-79	1.38157890278421E-12	1.37980325819818E-73	1	7.59637304010132E-08	1263.36167374553	747.2604	779.17	668.0262	667.6171	737.2115	705.8138	677.8654	801.8912	912.0473	796.2099	758.6949	1026.018	1201.007	1227.194	1021.741	1338.783	1177.48	1065.077	1089.039	3048.624	3168.862	2712.601	3205.984
	ENSG00000121060.18	TRIM25	chr17:56836387-56914080	0.630322873592377	0.513939440250397	0.116383440792561	1.80130755901337	1.1803423166275	0.620965182781219	1.1875125169754	0.0165278147906065	0.521109580993652	7.08926205561018E-16	4.15407525986692E-10	0.953599163325571	5.36410270949659E-141	1.68427784106528E-60	1.68663634778986E-15	5.60070751721385E-62	1	3.66065322938626E-12	7242.05839531025	4208.447	4472.504	4438.199	4383.163	4292.721	4483.522	4499.454	4421.939	5364.865	4947.727	4293.975	6229.792	7395.586	7522.343	6497.887	7598.626	7168.987	6058.04	6690.569	16587.97	16180.95	15251.92	16384.63
	ENSG00000177409.12	SAMD9L	chr7:93130056-93148385	0.717787086963654	0.644827663898468	0.0729594454169273	2.26703262329102	1.5043933391571	0.762639284133911	1.54979062080383	0.000545082322787493	0.690224945545197	7.18896168231051E-16	2.28717924034106E-12	1	1.35150171648298E-171	1.50399166379585E-75	3.92702638216419E-18	5.16188973201711E-81	1	3.21260022157408E-16	7304.36812203411	3353.138	3780.29	3952.837	3969.754	3691.817	3715.548	3890.358	4022.917	4309.93	4138.005	3402.21	6002.036	6859.662	7431.637	5890.859	7090.242	6255.946	5879.115	6120.525	20777.97	19602.06	17362.65	20043.48
	ENSG00000126709.15	IFI6	chr1:27666064-27672198	1.25431823730469	0.814651191234589	0.439667075872421	4.42283582687378	1.96295583248138	2.45988011360168	3.06711959838867	-0.101397931575775	1.91881501674652	1.43703192056132E-15	4.83286667351786E-06	0.112521459082609	1.87843864773595E-208	5.16153552707589E-41	2.76874050787959E-62	3.69343478628558E-101	1	1.30156695451634E-39	10494.7312043011	1415.527	1438.204	1204.535	1348.073	1276.681	1195.071	1183.808	1471.095	2548.665	2182.821	1645.494	6802.531	11088.35	10105.67	9912.286	4564.837	4031.123	3196.174	3651.045	50509.69	52076.18	34416.03	43304.6
	ENSG00000138496.16	PARP9	chr3:122527924-122564577	1.20535671710968	0.793868184089661	0.411488503217697	2.83133792877197	1.4335663318634	1.39777159690857	1.79182660579681	0.16584537923336	1.15212845802307	1.81511007598608E-15	3.34754489283602E-06	0.135311137171481	1.80066350283126E-92	1.60991472360298E-23	3.10207390586098E-21	1.17215877583532E-37	0.673277853727478	1.06390968518223E-15	2986.2797485573	807.1865	836.3778	880.9596	906.4187	932.0734	1004.582	988.308	1052.843	1672.087	1267.076	827.2158	2421.58	3431.928	3614.886	2764.395	2662.232	2334.137	1926.745	2257.841	10102.11	9711.833	8584.625	9670.43
	ENSG00000102921.8	N4BP1	chr16:48538726-48620148	0.36552482843399	0.23357281088829	0.1319520175457	0.613412320613861	0.527451634407043	0.0859606936573982	0.124109409749508	-0.123778097331524	-0.169769421219826	5.73338263933086E-15	9.65974647943998E-06	0.108751213664633	1.64616739348114E-46	2.23670675578405E-34	1	0.0145152656002782	0.0246967803885961	0.000503802546321069	2262.16514752927	1929.439	2083.507	2043.743	2065.762	1846.868	1948.006	1894.093	2174.913	2282.145	2253.503	2192.668	1897.965	2056.473	2040.877	1897.366	2678.746	2803.671	2430.561	2579.022	2914.138	2854.278	2799.298	2870.712
	ENSG00000184979.10	USP18	chr22:18150170-18177397	1.28512871265411	0.8019118309021	0.483216822147369	3.63160848617554	2.17417120933533	1.45743703842163	1.81328356266022	-0.533196091651917	0.441024154424667	5.73338263933086E-15	1.90393936053395E-05	0.0816945916138201	3.90241800646045E-129	1.98056745818835E-48	4.60599462806975E-19	1.52426380052514E-34	0.00367963015626107	0.0169059149217298	533.541353337974	144.3674	152.1727	157.6124	154.0655	94.07126	84.21642	92.34687	176.916	297.9354	268.1751	184.7084	272.4138	390.8305	383.2758	294.3818	581.5154	436.2192	328.6579	465.8193	2094.128	1970.948	1640.565	2035.931
	ENSG00000137959.16	IFI44L	chr1:78619922-78646145	1.62481141090393	1.01279294490814	0.612018465995789	4.82625579833984	2.23097848892212	2.59527707099915	2.7366087436676	-0.464835554361343	1.51842308044434	6.43617424501807E-15	2.6865383679941E-05	0.0768309320530246	1.16250820376463E-141	3.99407528423537E-30	2.91474545660308E-39	3.12439667027382E-46	0.0742103677572391	1.71912081769897E-14	2220.60015547696	114.4044	123.5688	93.94119	111.6975	51.83518	38.09791	42.24378	159.609	413.4614	357.5669	121.1528	1114.217	1497.065	1687.836	1217.279	1074.565	901.5891	617.7638	713.6182	12425.04	11537.96	8220.333	10607.25
	ENSG00000185507.21	IRF7	chr11:612553-615983	1.22372317314148	0.995072484016418	0.228650659322739	3.08137941360474	1.63724160194397	1.44413781166077	1.55462944507599	-0.30302682518959	0.912460386753082	1.07232973987433E-14	2.66467448254032E-09	0.994401415378977	3.11273107557925E-101	4.71319022270716E-29	9.786503558335E-21	6.03012463260123E-27	0.16796948866718	2.31877319455835E-09	846.749670776856	305.0784	271.1649	291.2177	269.6146	217.8998	207.5333	233.8144	242.2981	436.7693	431.367	273.0904	541.4783	830.3051	801.2331	759.591	951.8924	805.8083	620.5889	762.5398	2841.656	2721.922	2565.884	2720.082
	ENSG00000055332.18	EIF2AK2	chr2:37099210-37157065	0.714102208614349	0.553800106048584	0.160302117466927	2.01677417755127	1.2081390619278	0.808635234832764	1.26759719848633	-0.035074882209301	0.613258183002472	1.46975811259244E-14	2.75163925545894E-08	0.740585648329651	7.39326042185848E-126	5.10686094820046E-45	5.93293197864349E-19	2.65404531957241E-50	1	4.79011771959768E-12	8455.88809252376	4232.962	4773.417	4798.307	5054.632	4475.104	4715.117	4598.678	4914.228	6155.306	5472.644	4652.468	7569.532	8858.265	9220.85	7468.058	8591.802	8382.905	7031.771	7716.861	20327.36	21031.12	18192.94	20115.39
	ENSG00000166750.10	SLFN5	chr17:35243071-35273655	0.558091044425964	0.532751560211182	0.0253394637256861	1.51913380622864	1.03127717971802	0.487856656312943	1.03532898426056	0.0742861405014992	0.536803364753723	9.34684574908317E-14	3.58264123435108E-12	1	4.95850189565257E-111	6.57287111930884E-51	2.48840742792959E-10	4.67086798213328E-52	0.745123494104433	3.22732256185575E-14	12901.6539702451	7483.5	8826.017	8599.794	8827.953	8939.649	9125.451	8869.23	8715.038	9267.414	8579.526	7786.553	12130.23	13039.98	13474.23	11765.6	13771.18	13230.25	10972.84	12300.61	27186.98	27353.49	24228.35	26527.36
	ENSG00000137965.11	IFI44	chr1:78649796-78664078	1.15831661224365	0.833941757678986	0.324374824762344	3.22943925857544	1.65582132339478	1.57361793518066	1.74512028694153	-0.326002508401871	0.923240602016449	1.10447910298506E-13	1.22086946835469E-06	0.457131495185736	1.8315535440056E-115	2.22186128696012E-30	5.86104538034082E-26	1.57174559283387E-34	0.103410764789045	6.25542820208636E-10	2308.12562540472	754.5242	692.2142	785.9746	707.4174	503.9532	587.5098	587.4833	748.0472	1290.04	1039.439	774.5838	1657.928	2163.825	2546.872	1807.117	2367.346	1926.027	1552.885	1765.434	8465.585	7592.225	6743.991	7775.411
	ENSG00000133106.14	EPSTI1	chr13:42886388-42992271	1.41477358341217	0.864125847816467	0.550647735595703	3.52616667747498	1.88978588581085	1.63638091087341	1.97794210910797	-0.133450984954834	0.952282130718231	2.52973242698588E-13	0.000152481921221976	0.0926977185288138	1.32477654564018E-90	3.16167881421046E-26	3.60314038598105E-18	1.67423509348786E-29	0.980367314167706	3.87772033645031E-07	621.776710874216	111.6805	86.95583	104.3791	129.6718	84.47215	94.24219	105.1182	168.2625	285.7748	191.2567	122.1459	355.0311	539.279	604.7042	382.4814	568.5404	452.8767	287.2225	431.7868	2614.603	2457.211	2087.386	2565.565
	ENSG00000132530.17	XAF1	chr17:6755447-6775647	1.06760144233704	0.618926405906677	0.448675036430359	2.5342493057251	1.29774355888367	1.23650586605072	1.26368069648743	-0.202967271208763	0.584863543510437	2.11043572143266E-12	0.000934120139065888	0.0639533345313831	1.08416304594274E-76	4.44094476803934E-20	5.36431138447216E-17	7.91505360489542E-20	0.466914123478255	0.000122377686858234	1403.16631573582	529.3473	526.3116	639.8439	648.359	495.314	424.0898	474.5057	873.0422	1013.386	881.4439	608.7434	1126.498	1421.583	1662.937	1183.973	1731.571	1285.753	1358.892	1171.993	4115.773	3744.321	3427.014	3741.449
	ENSG00000185885.16	IFITM1	chr11:313506-315272	1.04154324531555	0.833134114742279	0.20840910077095	4.0862603187561	2.16019892692566	1.92606127262115	2.80596041679382	-0.238756507635117	1.47889566421509	3.33804419991538E-12	1.84551682984042E-07	1	1.70450257541775E-207	3.37332073482279E-59	4.16273003370741E-44	3.14487180303595E-100	0.298164893680736	1.4673462183787E-27	2320.24916473532	473.9611	504.5726	468.6622	413.4091	412.7616	379.9765	403.772	446.1361	673.9016	641.3336	448.8614	1391.097	1940.733	1876.362	1986.54	1251.497	1090.027	912.5199	1065.641	10908.15	11043.06	7325.024	9293.37
	ENSG00000157601.14	MX1	chr21:41420304-41459214	1.51350736618042	0.891663074493408	0.621844291687012	4.22197914123535	2.59492516517639	1.62705385684967	2.64081001281738	-0.06766177713871	0.937547743320465	9.63377683893442E-12	0.00121362161852774	0.0923202126853193	4.31259535897764E-100	1.91448095421729E-37	9.00141838337401E-14	1.45692013325952E-39	1	1.82665083978661E-05	2548.39720188666	56.29422	41.1896	25.05098	59.05844	40.31625	30.07729	27.50758	85.57352	423.5953	306.6344	126.1181	700.0142	1097.848	1072.461	792.8969	1088.72	972.3836	576.3284	825.2872	15312.11	14439.23	9581.635	13447.84
	ENSG00000170581.14	STAT2	chr12:56341597-56360167	0.527384519577026	0.339702010154724	0.18768247961998	1.68680989742279	1.117467045784	0.569342792034149	0.956338346004486	-0.2030870616436	0.17857326567173	1.20107512664051E-11	0.000200807178249029	0.228210887019028	1.99053719899311E-131	1.27747662805454E-57	9.00141838337401E-14	6.49092469918333E-43	0.0202127838716028	0.0484384024006389	7771.98213903392	5182.701	5115.52	5763.814	5486.016	4553.817	4684.037	4506.331	6091.104	6545.459	6257.42	5753.767	6307.943	6973.724	8197.299	6521.524	8664.934	7747.836	7513.928	7507.348	16412.44	15268.85	14659.22	15926.91
	ENSG00000136514.3	RTP4	chr3:187368385-187372076	1.33188021183014	1.29090583324432	0.0409743152558804	3.53388690948486	2.58312129974365	0.950765669345856	2.48487949371338	0.282872766256332	1.19266414642334	1.23711449711584E-11	7.69945804108631E-11	1	1.08245494964993E-105	8.0556681972431E-63	8.5503197535771E-06	7.83446905756337E-59	0.415917206474513	7.36165957172973E-11	98.4619508134404	13.61957	10.2974	22.9634	10.27103	19.19822	22.05668	18.66586	16.3455	20.26772	15.59158	10.92362	42.42511	64.57929	64.02751	46.1986	77.84994	58.30137	46.14394	58.49329	491.6571	433.5126	340.1172	433.425
	ENSG00000115415.20	STAT1	chr2:190908460-191020960	0.548046886920929	0.390376269817352	0.157670602202415	2.11718225479126	1.31960558891296	0.797576606273651	1.83325791358948	0.264122605323792	0.904028594493866	1.43911546405238E-11	1.86972951696828E-05	0.533335899752642	8.14979071455596E-190	2.00010973533475E-73	1.33626584069864E-25	1.01061905282327E-142	0.00181928580268325	7.59719243663741E-35	29413.7544617432	13784.82	14131.47	14012.89	14661.9	16538.3	17285.42	17210.9	14936.91	17736.28	16084.27	14620.77	27760.53	32529.51	32700.27	28279.99	22830.08	21310.19	19358.8	20388.63	84256.76	83246.89	67265.68	77620
	ENSG00000168394.11	TAP1	chr6:32845209-32853978	0.61590701341629	0.460522323846817	0.155384719371796	2.30737948417664	1.66630816459656	0.641071200370789	1.57267820835114	-0.118794180452824	0.36689230799675	2.74252302332322E-11	6.00450014744689E-06	0.746734399254422	9.44693237128848E-177	1.04760346810658E-92	2.32613766803594E-12	1.81042750362617E-83	0.493472966605923	5.84379584507169E-05	3614.70126019717	2027.5	1942.776	1962.327	1995.148	1917.902	1712.401	1927.495	1871.079	2460.501	2248.306	2298.925	2542.157	3120.773	3077.767	2841.751	3465.502	3228.439	2681.057	3031.016	10080.28	9642.778	8719.671	10241.85
	ENSG00000146859.6	TMEM140	chr7:135148072-135166215	0.500620245933533	0.498677134513855	0.00194313179235905	1.4210000038147	1.02574574947357	0.395254224538803	1.04749047756195	0.127110794186592	0.520421862602234	6.28779195165356E-11	7.99435966165809E-11	1	4.67204453328078E-111	3.21921224691447E-60	7.14968222580819E-07	1.28339890541293E-62	0.256012386228208	7.94206626863299E-14	768.304605841075	519.3596	486.2661	522.9393	522.5388	565.3875	541.3913	564.8878	549.0166	516.8268	506.2066	482.6253	637.493	814.3699	759.4374	762.8141	787.9357	747.5069	662.0243	743.3966	1615.57	1571.963	1450.5	1532.536
	ENSG00000108771.13	DHX58	chr17:42101404-42112714	0.817792654037476	0.574618399143219	0.243174225091934	2.56694149971008	1.59335339069366	0.973588109016418	1.51905739307404	-0.230091392993927	0.50032252073288	9.68933756157737E-11	4.9138730477759E-05	0.550353449893699	7.62408975825165E-121	1.12885113884707E-48	1.38336315287297E-15	6.52830191400276E-45	0.187390057193509	4.5515977912493E-05	645.800847021522	303.2624	275.7415	322.5314	342.7957	240.9376	245.6312	249.533	299.9881	448.9299	429.2881	322.7432	426.484	606.3743	618.0433	537.193	703.0085	508.0548	549.0187	561.5356	1836.51	1830.919	1627.227	1908.625
	ENSG00000210195.2	MT-TT	chrM:15888-15953	-0.796997427940369	0.504179060459137	-1.30117654800415	0.379427969455719	0.895043194293976	-0.515615224838257	0.78835517168045	-0.388070225715637	0.397491008043289	1.05567518249774E-10	0.0020454943550364	6.24668669486129E-28	0.00623621043721152	8.90289676768242E-15	0.00074824344591435	3.12130999783232E-12	0.00180011525056338	0.0035287706966879	252.578900611833	382.2559	418.761	313.1373	340.228	287.9732	328.8451	228.9024	142.302	161.1284	112.2594	124.132	192.0294	162.7063	201.8645	180.4969	189.9067	213.4247	193.9929	201.0042	359.7917	340.48	385.1327	357.6242
	ENSG00000121858.11	TNFSF10	chr3:172505508-172523475	1.41284894943237	0.93251758813858	0.480331361293793	3.41276717185974	3.06213045120239	0.350636750459671	1.55912089347839	-0.440797418355942	-0.570492029190063	1.17822619350678E-10	0.000246183186034979	0.355673230647683	2.30860769077325E-70	6.38986079870361E-57	1	2.6680635591995E-16	0.119895387540003	0.0195297165634497	45.9917789787341	1.815943	8.009089	9.394119	16.69043	1.919822	7.018035	0.9824136	7.692002	28.3748	22.86765	14.89584	11.1645	5.032152	8.892709	5.37193	55.43859	45.80822	49.91079	46.79463	194.7416	184.1469	165.0569	210.8817
	ENSG00000169871.13	TRIM56	chr7:101085481-101097967	0.335240751504898	0.248080238699913	0.0871604979038239	0.526152551174164	0.309684455394745	0.216468095779419	0.394208997488022	0.203297168016434	0.332604765892029	3.55674482668338E-10	2.92829768547922E-05	0.771473839371758	2.80530929098219E-28	1.10400431877595E-09	0.000891354095998628	1.63514431314314E-16	0.000119812365120936	1.10491251862186E-11	5278.97251647822	3982.362	4331.773	4269.105	4324.105	4957.939	4807.354	4937.611	4123.874	4575.437	4617.186	4654.454	5360.077	5995.809	5594.403	5745.817	5662.993	5673.973	4868.656	5195.268	7250.851	7425.342	6738.989	6806.521
	ENSG00000188313.13	PLSCR1	chr3:146515180-146544856	0.740594327449799	0.569266498088837	0.171327844262123	2.97874999046326	1.72360777854919	1.25514221191406	1.73030245304108	-0.507853209972382	0.575961112976074	4.07548208198201E-10	1.16130685727579E-05	0.933621961172808	7.4454543524275E-182	7.61399001401348E-62	1.83657865457231E-30	4.84902131303756E-63	1.18067301174362E-05	2.54357374260548E-07	2661.96577927778	1189.442	1337.518	1275.513	1260.769	829.3629	886.2776	879.2601	1242.258	1731.876	1479.121	1306.862	1855.54	2422.981	2630.463	1951.085	2494.737	2264.384	1930.512	2134.473	8375.637	8356.627	7049.929	8146.64
	ENSG00000173193.15	PARP14	chr3:122680839-122730840	0.734649538993835	0.559576332569122	0.175073236227036	3.16027426719666	1.94569206237793	1.21458220481873	2.32189440727234	-0.103730246424675	0.935778796672821	4.9941519903767E-10	1.75122384739498E-05	0.897118269639037	8.46079687359095E-208	2.81004602553889E-79	4.25469237082515E-29	1.40314535373315E-113	0.813445069756302	1.48488155596399E-18	4434.03667725274	1439.135	1548.043	1646.058	1684.449	1505.14	1374.532	1488.357	1719.162	2103.789	1831.491	1552.147	3287.946	4027.399	4117.324	3079.191	3110.459	2846.356	2361.816	2644.96	16584.48	16447.58	12718.55	15823.9
	ENSG00000184898.7	RBM43	chr2:151247940-151261863	0.433342933654785	0.512379884719849	-0.0790369510650635	0.938757061958313	0.863985657691956	0.0747714415192604	0.635976791381836	0.130562603473663	0.284370988607407	6.68500913983479E-10	6.0706133312133E-14	1	2.24846382797131E-58	1.39250173823074E-49	1	6.14242432113767E-28	0.156355634470944	3.20587662184242E-05	754.323671881796	574.7459	581.2311	590.7857	608.5587	603.7839	619.5923	668.0412	575.9386	582.6969	560.2574	505.4656	687.7333	669.2762	704.3026	661.8218	771.4221	853.6987	755.2539	822.0966	1330.007	1195.996	1193.745	1297.359
	ENSG00000106785.15	TRIM14	chr9:98069275-98119222	0.682060956954956	0.410502254962921	0.271558731794357	2.6267306804657	1.58149492740631	1.04523575305939	2.20072507858276	0.256055235862732	1.02973234653473	1.24701236002577E-09	0.0033831996460624	0.203730062151335	1.3034071024383E-167	4.17760423238598E-62	8.96701155400977E-25	3.57035950082532E-119	0.0484841038474382	1.36244017182424E-25	1662.41391441968	574.7459	620.1324	640.8877	643.2234	791.9264	721.8551	724.0388	648.0511	877.5922	810.7621	701.0976	1299.548	1842.606	1855.019	1503.066	1141.799	1059.836	946.4216	973.1157	5414.341	5298.061	4752.471	5293.421
	ENSG00000100918.13	REC8	chr14:24171853-24180257	0.754837393760681	0.466562271118164	0.288275092840195	1.81756234169006	0.81720495223999	1.00035738945007	0.973632633686066	-0.0890923142433167	0.62298995256424	1.36091422045633E-09	0.00193380591721633	0.269859527559129	7.19949518292383E-66	3.40148022834497E-14	4.72639496461206E-18	1.08465670999804E-20	0.95454456899359	3.53504804222553E-08	360.876497588935	188.858	169.335	243.2033	216.9756	187.1826	174.4483	208.2717	217.299	307.0559	285.8456	211.521	342.7502	410.1204	452.6389	421.1593	405.7633	326.9041	384.2189	333.9435	767.6139	766.3199	716.9137	727.8818
	ENSG00000060491.16	OGFR	chr20:62804835-62814000	0.418215066194534	0.320461064577103	0.0977540090680122	1.0158771276474	0.763148784637451	0.252728313207626	0.670701742172241	0.0730397030711174	0.22801399230957	1.46193249202365E-09	2.48496569352821E-05	0.957960877909825	1.47189088630426E-64	2.05720038320958E-36	0.00598272245967233	8.14259651152804E-29	0.660898742661361	0.000970315989276543	2982.06156704558	2556.847	2129.274	2137.684	2233.95	2431.454	2296.903	2411.825	2226.835	2544.612	2522.717	2425.043	2403.717	3052	3005.736	2954.562	3178.872	3139.945	2860.924	3023.571	5028.351	5016.086	4675.778	4904.699
	ENSG00000213928.9	IRF9	chr14:24161265-24166565	1.03911447525024	0.356734931468964	0.682379484176636	1.38829731941223	0.449057698249817	0.939239621162415	0.492762684822083	0.143579795956612	0.400439918041229	7.34444011783335E-09	0.383973979122085	0.00178811171675939	2.7790227749455E-18	0.03471169361159	2.67641785875689E-07	0.00503298915962531	0.875816445130944	0.0391734731917229	158.035361887348	60.83408	80.09089	67.84641	92.4393	87.35188	88.22673	82.52274	127.8795	178.3559	166.3102	75.47227	138.4398	218.8986	224.9855	179.4225	189.9067	207.1781	185.5175	155.2731	282.943	252.243	261.7569	304.1749
	ENSG00000130813.18	SHFL	chr19:10086122-10093252	0.841021776199341	0.69279956817627	0.148222237825394	2.81506991386414	1.81060993671417	1.00446009635925	2.09897947311401	0.124931365251541	0.9811692237854	1.04954485183675E-08	1.07187388826638E-05	1	4.22209048556391E-113	1.97858815622409E-47	4.44231364438388E-13	3.79726163661217E-64	0.824046533322194	6.20165012006905E-14	1141.09656145571	405.8632	332.9493	387.2465	451.9255	492.4342	412.0589	388.0534	396.1381	505.6795	480.2206	395.2363	708.9458	994.6887	1184.509	943.311	888.197	839.1233	648.8403	690.2208	4249.385	3716.507	3416.177	4006.751
	ENSG00000013441.16	CLK1	chr2:200853009-200864744	0.395007371902466	-0.565448641777039	0.960456013679504	-0.20008496940136	-0.467025488615036	0.266940534114838	-0.312392979860306	0.282699376344681	-0.410816133022308	1.23019366521133E-08	1.52797807522336E-19	4.61095839266891E-57	0.0117692528074321	7.9829384674589E-14	0.00115292828256249	8.65246988614618E-07	1.80545585915572E-05	6.89732103347414E-12	1552.23645101773	1159.479	1045.758	1295.345	1118.259	1356.354	1352.476	1398.957	2518.169	2201.074	2312.751	2099.321	1790.786	1627.901	1757.199	1655.629	1477.969	1510.63	1559.477	1570.811	1268.004	1165.305	1240.427	1229.333
	ENSG00000178685.14	PARP10	chr8:143977153-144012772	0.660019993782043	0.513732194900513	0.146287754178047	2.2832772731781	1.34876358509064	0.934513568878174	1.98274445533752	0.35948720574379	1.1477130651474	1.9772338314206E-08	7.67040848442487E-05	1	2.9444635191622E-116	1.32415929202436E-40	3.66512389460731E-18	3.4002924518665E-88	0.00245334255234956	2.26653351168121E-29	3417.596148106	1450.03	1324.932	1312.045	1457.203	1907.343	1731.45	1745.749	1313.409	1819.028	1631.918	1424.042	2819.037	4017.335	3892.339	3806.55	2578.484	2243.562	1969.122	2289.747	10188.57	10045.6	8882.227	10301.13
	ENSG00000185112.6	FAM43A	chr3:194685883-194689037	-0.337074518203735	0.0406806915998459	-0.377755224704742	-0.0523537918925285	0.117870390415192	-0.17022417485714	-0.377452045679092	-0.662172794342041	-0.454641759395599	2.62982407712682E-08	1	2.47439368689852E-10	0.975142632840061	0.220792736437698	0.177665840869682	4.95507589149029E-12	4.82823907919057E-36	5.99513157426338E-17	2812.12870268603	4194.828	3985.094	3743.035	3615.404	2677.191	2536.518	2285.094	2952.767	2935.779	2958.242	3065.564	2038.638	2063.182	2217.842	2323.897	2988.966	3005.644	3125.546	3137.367	2385.803	2434.192	2393.325	2177.815
	ENSG00000198888.2	MT-ND1	chrM:3307-4262	-0.221653163433075	0.186212971806526	-0.407866150140762	0.0141500700265169	0.214411199092865	-0.200261130928993	0.213339015841484	-0.0224642138928175	0.185140788555145	2.76925784612934E-08	1.37064225202523E-05	1.1962946319968E-29	1	1.63953994929402E-08	1.37446101697252E-06	3.37191576505635E-09	1	5.14745565386222E-07	54296.9508077702	60818.65	59747.81	58115.15	60721.06	58130.28	60812.28	54646.75	46901.02	43657.68	43690.72	45811.67	51437.09	51151.83	52010.79	50315.65	51188.69	51059.51	52138.88	50681.78	62022.15	56787.27	61993.03	57204.32
	ENSG00000138035.15	PNPT1	chr2:55634061-55693863	0.44505500793457	0.416472315788269	0.0285826902836561	1.75682651996613	1.44697594642639	0.309850573539734	1.36829900741577	0.056527566164732	0.337795466184616	2.95271342960211E-08	4.25710541900157E-07	1	8.36075253554464E-152	1.91456258604016E-103	0.00142465301955852	2.13390140249115E-93	0.937466913666596	6.29218255807211E-06	2324.1609816889	1508.14	1483.97	1392.417	1561.197	1493.621	1537.952	1639.648	1544.169	1690.328	1491.594	1341.619	1788.553	2098.407	2079.115	1752.324	2188.055	2135.288	1840.107	2014.296	5670.213	5483.167	4758.306	5767.662
	ENSG00000225492.6	GBP1P1	chr1:89407679-89426243	1.27079617977142	1.12205827236176	0.148737847805023	2.75233173370361	2.19700360298157	0.555328130722046	1.3541966676712	-0.127339035272598	0.279251277446747	4.61283540265239E-08	4.83286667351786E-06	1	6.71347431061605E-43	4.37145654866139E-27	0.502951043041143	4.97389853180323E-11	1	0.489012556232785	31.5902634862218	0	8.009089	3.131373	6.419396	4.799554	3.007729	0.9824136	6.730502	7.093701	9.354947	3.972225	16.74675	18.45122	4.446355	7.520703	55.43859	31.23288	23.54283	31.90543	144.9646	104.5418	112.5388	150.6298
	ENSG00000067066.17	SP100	chr2:230415942-230545606	0.361100167036057	0.34767284989357	0.0134273264557123	1.43548464775085	1.00323605537415	0.432248592376709	1.33765161037445	0.263267070055008	0.682088315486908	4.66130852431763E-08	2.36140136852174E-07	1	1.36959024657925E-149	2.78828572985205E-73	2.74472321773091E-12	4.97142633335091E-130	2.44181373254218E-05	3.0423606016152E-33	5148.30923420824	3051.692	3281.438	3357.876	3367.615	3824.285	4092.517	3783.275	3218.141	3654.269	3305.415	3002.009	5005.046	5516.916	5758.029	5065.73	4609.66	4201.863	3920.351	4130.69	11227.77	11117.87	9810.881	11227.26
	ENSG00000101347.10	SAMHD1	chr20:36890229-36951843	0.577520310878754	0.49348196387291	0.0840383544564247	3.01105570793152	1.9437667131424	1.06728899478912	2.08946847915649	-0.344066947698593	0.639183700084686	8.89219607288808E-08	1.75122384739498E-05	1	6.12925343645233E-242	2.93344910266764E-102	9.94082333704359E-29	7.31580022641992E-119	0.00131366436643277	2.45941117742462E-11	3806.98556292153	1789.612	1694.494	1656.496	1826.96	1224.846	1432.682	1407.799	1678.779	2055.147	1904.251	1775.584	2558.904	3339.672	3148.019	2804.148	2834.445	2777.644	2357.108	2687.501	13486.95	13650.85	10071.8	11862.82
	ENSG00000181381.13	DDX60L	chr4:168356735-168537786	0.715421974658966	0.562011063098907	0.153410881757736	2.49002170562744	1.67827832698822	0.811743319034576	1.62802171707153	-0.14657798409462	0.51175445318222	1.35594017143227E-07	0.000182527764591176	1	3.05159683769762E-106	1.46495754282024E-48	4.51774826510471E-10	2.08825402179792E-46	0.612240131155031	5.51728698205951E-05	1715.08177955362	730.9169	806.6297	877.8282	926.9607	729.5322	694.7855	707.3378	855.7352	1084.323	952.1257	866.938	1192.369	1486.162	1735.857	1137.775	1615.976	1495.014	1236.469	1428.3	5130.525	4997.863	4389.012	5231.226
	ENSG00000137628.17	DDX60	chr4:168216294-168318804	0.684117197990417	0.524259805679321	0.159857362508774	2.76085019111633	1.49508440494537	1.26576566696167	1.96631634235382	-0.110416583716869	0.995491743087769	1.39365460975251E-07	0.000297165088251748	1	5.50658416749911E-146	2.51402748331091E-44	1.05266878911587E-28	1.98725386280528E-76	0.814311298946087	3.67750621104615E-19	1056.65969232843	390.4277	431.3467	483.2752	454.4932	347.4877	425.0924	395.9127	498.0571	596.8843	528.0348	365.4447	924.4207	1133.073	1167.613	985.212	805.6289	717.3151	696.8677	739.1425	3343.792	3283.954	2790.962	3407.148
	ENSG00000068079.8	IFI35	chr17:43006740-43014456	0.628641903400421	0.395632833242416	0.233009040355682	3.12107849121094	2.02095651626587	1.10012197494507	2.45106792449951	-0.0413685739040375	0.825744390487671	2.64937960500327E-07	0.0111444326022286	0.470139332792079	2.43940861916622E-214	1.63985860866411E-92	8.96701155400977E-25	2.72154287224541E-135	1	3.2160599231911E-15	1627.95640292028	605.6169	585.8077	579.304	557.2035	567.3073	547.4068	574.7119	642.2821	792.4677	723.4492	619.667	1079.607	1450.098	1373.034	1234.47	1073.385	924.4932	805.1647	933.7656	6440.446	6148.782	4756.639	5485.838
	ENSG00000163565.18	IFI16	chr1:158999968-159055155	0.345676124095917	0.363723605871201	-0.0180474910885096	1.23235154151917	0.957898497581482	0.274453043937683	0.906914293766022	0.0202388688921928	0.312739431858063	3.3757630996875E-07	5.41207456858003E-08	1	3.82327423212935E-107	1.16853368798893E-64	0.000336584427212706	1.1197761426153E-58	1	2.8311395271621E-07	5091.72479898573	3750.83	3756.263	3903.778	3989.012	3812.766	4019.329	3935.549	3876.769	4216.699	3649.469	3458.815	4641.083	4928.154	5060.841	4331.925	5257.23	5094.082	4340.355	4981.501	9883.793	9453.836	8531.273	9475.097
	ENSG00000110446.11	SLC15A3	chr11:60937084-60952530	0.697860479354858	0.587481677532196	0.11037877202034	2.93021845817566	1.97451746463776	0.955700993537903	2.3046612739563	0.0723032578825951	0.917625486850739	5.36840005447442E-07	7.92007531779061E-05	1	1.64335265009655E-148	5.22751064580882E-69	2.63311932341953E-14	7.22074716148861E-94	1	1.29604718298965E-14	1086.37357344328	424.9306	353.5441	388.2903	386.4476	399.3229	423.0873	402.7896	316.3336	512.7732	445.9191	421.0558	748.0216	931.7868	915.9491	824.0541	776.1403	672.548	617.7638	597.6951	4178.649	4138.511	3108.571	3667.592
	ENSG00000128284.19	APOL3	chr22:36140330-36166177	0.590224921703339	0.707410156726837	-0.117185242474079	1.70751428604126	1.53851926326752	0.168995007872581	2.06860709190369	0.95131778717041	1.23749804496765	6.54847196261664E-07	4.06953410366938E-10	1	2.20508341645186E-87	1.80604583782143E-71	1	1.02362828931356E-121	7.21346194356741E-22	3.98666855912719E-37	485.860296604868	196.1218	196.7948	192.0575	202.8529	395.4832	403.0357	378.2292	191.3385	178.3559	161.113	189.6737	397.4563	487.2801	433.0749	492.0688	342.0679	297.7534	283.4556	306.2921	1470.605	1403.161	1113.717	1524.762
	ENSG00000156587.16	UBE2L6	chr11:57551656-57568284	0.409739106893539	0.416607528924942	-0.00686841644346714	2.45511293411255	1.79430305957794	0.660809814929962	1.97587907314301	-0.0694946944713593	0.598183572292328	1.01846735638899E-06	5.74182835825815E-07	1	2.69711555242936E-291	1.72635847708948E-158	3.06153715053083E-19	3.29338681090858E-192	0.812883126487826	3.50579086305743E-17	2731.29788076624	1492.705	1410.744	1418.512	1477.745	1348.675	1446.718	1376.361	1390.329	1596.083	1430.267	1356.515	1952.671	2313.951	2393.917	2190.673	2055.946	1999.945	1780.779	1946.231	8863.801	8142.748	6581.435	8236.046
	ENSG00000105559.12	PLEKHA4	chr19:48837097-48868617	0.477212011814117	0.516652345657349	-0.0394403338432312	2.19494271278381	1.72164487838745	0.473297894001007	1.61828184127808	-0.0994488894939423	0.413289338350296	1.03885075318986E-06	5.64188305544248E-08	1	1.29527123902157E-172	5.35552409481266E-108	1.31568218427021E-06	1.46860549744573E-96	0.651743975888154	2.34212185499998E-06	1339.60510670578	830.7938	755.1427	782.8432	794.7212	804.4052	751.9324	684.7422	674.9732	885.6992	786.855	729.8963	919.9549	1112.944	1124.928	988.4352	1219.649	1216	992.5656	1049.689	3845.929	3582.234	3111.072	3800.729
	ENSG00000164342.13	TLR3	chr4:186069155-186088073	0.754704773426056	0.842689454555511	-0.0879846587777138	3.22999596595764	2.6113920211792	0.618604063987732	2.06008124351501	-0.415210068225861	0.291378676891327	1.59715101630363E-06	2.75163925545894E-08	1	6.96640913706362E-149	2.89011143735811E-106	0.0010883644348718	6.45613445965312E-71	0.0143610001414036	0.116069249670632	210.169201728549	78.08554	96.10907	78.28432	107.8458	63.35411	66.17005	66.80412	86.53502	103.3654	66.52407	76.46532	84.85021	116.5782	124.4979	93.47159	166.3158	190.5206	144.0821	151.019	861.0549	742.3424	672.7318	750.2333
	ENSG00000176845.13	METRNL	chr17:83079609-83095122	-0.229899525642395	-0.0499605275690556	-0.17993900179863	0.104097306728363	0.116680130362511	-0.0125828264281154	0.592894732952118	0.25889790058136	0.426254093647003	2.66685747687212E-06	1	0.0010741723990726	0.0939841208415244	0.0418848578398904	1	7.03543681084898E-50	6.89747397337888E-10	6.30016092594907E-26	8693.72567641374	8300.674	7973.621	7819.038	8465.899	9697.019	9829.26	9595.233	7408.359	7140.317	6850.939	7299.956	8693.797	10135.59	10112.79	9725.343	7019.469	6992	6838.72	6866.049	9972.868	10976.88	10160.17	10871.58
	ENSG00000117226.12	GBP3	chr1:89006679-89022894	0.255973190069199	0.285939306020737	-0.0299661327153444	1.06119704246521	0.82292228937149	0.238274753093719	0.787285208702087	-0.017938643693924	0.250302255153656	3.55592878869958E-06	6.66424874667177E-08	1	1.11145492663867E-128	1.62041757674719E-77	2.76383659257975E-05	1.32323373477883E-71	1	1.91022642897297E-07	4635.58226859606	3530.193	3832.921	3682.495	3978.741	3672.619	3797.76	3571.073	3604.664	3879.241	3699.362	3517.405	4264.84	4487.002	4682.901	4079.444	4580.171	4324.713	4434.527	4631.605	7949.476	7793.636	7230.825	8245.764
	ENSG00000183160.9	TMEM119	chr12:108589851-108598320	-0.227797493338585	0.0186011828482151	-0.24639867246151	-0.164459273219109	-0.115716762840748	-0.0487425103783607	-0.0613137446343899	-0.124651968479156	0.0730042010545731	3.59631842002371E-06	1	3.07090722036244E-07	0.000889997833198739	0.0500659149380575	1	0.392475890150377	0.0105077839117895	0.250636358920239	8399.28813353696	9438.362	8654.393	9946.284	9903.844	8871.496	9086.351	8751.34	7975.644	8012.842	7757.33	8181.789	7898.885	8604.98	8295.119	8800.296	8387.741	8116.384	7821.869	8026.343	7887.473	7625.794	7730.164	7743.341
	ENSG00000140853.15	NLRC5	chr16:56989485-57083531	0.524570107460022	0.508458614349365	0.0161114912480116	1.52352750301361	1.20381331443787	0.319714158773422	1.24520266056061	0.246245384216309	0.549848079681396	4.07939546857532E-06	9.65974647943998E-06	1	4.77132132867227E-62	1.05798116813578E-38	0.0841975364890468	4.65179633026696E-42	0.0410309574233596	2.17441371378983E-08	1878.89903329555	1033.271	1163.606	1198.272	1179.885	1375.552	1315.38	1402.887	1041.305	1265.719	1205.749	1116.195	1678.025	1711.77	1820.338	1725.464	2166.823	1577.26	1534.992	1454.888	4255.498	4007.114	3977.204	4496.541
	ENSG00000196116.8	TDRD7	chr9:97412096-97496125	0.350195705890656	0.36149862408638	-0.0113029172644019	1.34194099903107	1.04445099830627	0.297490000724792	1.16056680679321	0.168821483850479	0.477614402770996	4.09096367793665E-06	1.24851080203858E-06	1	1.43839427009583E-117	1.60571704112388E-72	0.000210814344404066	1.14271807816242E-88	0.0339341595416046	4.27540263386072E-14	1248.51680815553	812.6344	894.7297	818.3321	919.2575	928.2337	967.4863	998.1322	848.0432	893.8063	879.365	790.4727	1157.759	1192.62	1252.983	1183.973	1133.542	1164.986	1037.768	1077.34	2554.347	2514.757	2205.76	2754.095
	ENSG00000125347.14	IRF1	chr5:132481609-132490777	0.383339434862137	0.315854370594025	0.0674850568175316	0.86300653219223	0.734693884849548	0.128312602639198	0.359695672988892	-0.11997140198946	-0.0591438561677933	4.27415255963743E-06	0.000470196128473039	1	2.64625065862212E-37	4.05441339490938E-27	1	2.69654679013206E-07	0.305819791993412	0.86377631742488	917.795175627671	839.8735	805.4856	807.8942	693.2947	694.9754	777.9993	689.6543	834.5822	894.8197	794.131	786.5005	734.6242	838.692	811.9044	783.2275	1027.383	1179.562	913.4617	1029.482	1364.938	1347.534	1281.275	1363.442
	ENSG00000141664.10	ZCCHC2	chr18:62523025-62587709	0.473947316408157	0.434489399194717	0.0394579209387302	0.95637035369873	0.728027999401093	0.228342369198799	0.624752283096313	0.142329290509224	0.331213742494583	5.12613805597489E-06	4.89563608292643E-05	1	3.63006311699328E-30	1.61901717126682E-17	0.56039990311361	1.15341692301835E-13	0.341157868112133	0.000497190470345573	768.585801539813	538.427	557.2038	563.6471	626.533	620.1024	649.6696	645.4457	607.6681	607.0181	565.4546	569.0212	708.9458	757.3389	820.7971	699.4253	915.3265	892.2192	633.7729	787.0007	1274.99	1373.429	1102.88	1311.937
	ENSG00000152749.8	GPR180	chr13:94601857-94634661	0.255243718624115	0.126465648412704	0.128778055310249	0.419541358947754	0.280543446540833	0.138997882604599	0.0146067161113024	-0.149690926074982	-0.139471083879471	6.07852682163536E-06	0.175909853119418	0.177389672873817	3.4682301516175E-19	1.19805198329259E-08	0.303665189081439	1	0.00793437169340908	0.0111744278519424	1103.9740573927	991.5047	1049.191	1039.616	1070.755	933.9932	931.3935	905.7853	1134.57	1196.809	1094.529	1110.237	1068.443	1065.978	1006.655	970.1706	1232.624	1259.726	1236.469	1228.359	1252.285	1290.947	1207.083	1260.431
	ENSG00000171604.12	CXXC5	chr5:139647299-139683882	-0.185560718178749	0.0318551287055016	-0.21741583943367	-0.0764743685722351	-0.0578736066818237	-0.0186007581651211	0.0145313525572419	-0.0945549979805946	0.104260087013245	7.1211293559372E-06	1	3.18672369913796E-08	0.189747404974542	0.462086736366824	1	1	0.0233738457712252	0.00941843915883014	4753.67440546172	5254.43	5081.195	5265.926	5195.859	5052.97	4846.455	4839.369	4462.323	4347.425	4396.825	4664.385	4595.309	4898.8	4767.381	4955.069	4365.494	4448.603	4613.452	4841.118	4460.719	4595.042	4714.124	4690.902
	ENSG00000165949.12	IFI27	chr14:94104836-94116698	0.927768766880035	0.666381061077118	0.261387676000595	4.36593103408813	2.16016483306885	2.20576620101929	3.16448402404785	-0.273678421974182	1.67070007324219	7.14441594914926E-06	0.0066866240417888	1	2.08386724075419E-158	9.17697426491805E-42	4.5243384236741E-38	4.73987079681767E-88	0.384308832327272	1.01801977242707E-23	445.205614468522	59.01814	57.20778	59.49609	62.91008	36.47661	36.09275	50.10309	67.30502	117.5528	69.64238	58.59031	246.7355	383.2823	358.3762	391.0765	163.9567	153.0411	116.7724	148.892	2336.9	2214.559	1536.363	1903.766
	ENSG00000198840.2	MT-ND3	chrM:10059-10404	-0.194900646805763	0.149928942322731	-0.344829589128494	-0.129998907446861	0.10708424448967	-0.237083151936531	-0.0199086926877499	-0.0848104432225227	0.0229360051453114	9.777297079426E-06	0.0031289018518652	2.60455785079184E-19	0.0046318645568586	0.0350577239166602	6.37932149310715E-09	1	0.0786374017383558	1	29861.1244077728	35104.9	33736.57	33101.74	34294.98	31543.63	34974.88	30724.98	25666.29	28255.22	25760.41	27389.48	28102.17	27185.36	26985.82	26529.82	29683.24	30060.6	28886.11	30268.68	30101.12	28413.3	29904.47	28830.53
	ENSG00000179833.4	SERTAD2	chr2:64631621-64751005	0.122994400560856	0.00298704323358834	0.120007358491421	0.02600615657866	0.0144492899999022	0.0115568656474352	-0.193076655268669	-0.0960884168744087	-0.204538911581039	1.29388716176463E-05	1	2.75960650173911E-05	0.874183212180959	1	1	4.2806872561648E-17	0.000162753924654805	5.8933211720686E-19	7457.19538797667	7211.109	7574.31	7610.28	7405.415	7032.307	7113.28	6829.739	8063.141	7969.266	8132.567	8218.533	7160.911	7050.884	7066.147	6809.459	8155.371	8162.192	7965.009	8174.172	7064.842	7130.899	7059.099	7121.386
	ENSG00000265972.6	TXNIP	chr1:145992435-145996579	0.189445212483406	-0.298407644033432	0.487852871417999	0.21100589632988	-0.0553866550326347	0.266392558813095	-0.0327457711100578	-0.0543064549565315	-0.275766760110855	1.34037343462138E-05	3.24577223059252E-15	2.36328573214285E-42	3.78110516280131E-08	0.547969578333631	3.70994014498881E-12	0.782958803811762	0.41194867557224	6.84921863702061E-15	6565.78965021713	5813.741	6028.556	5687.617	5691.436	5471.492	5724.712	5461.237	7920.839	8151.676	8096.187	8480.699	6839.374	6675.988	6879.4	6534.416	6406.106	6790.028	6427.192	6884.129	6116.459	6412.534	6458.059	6927.025
	ENSG00000132256.19	TRIM5	chr11:5663195-5938619	0.324381500482559	0.279063105583191	0.0453183986246586	1.30067574977875	1.0660160779953	0.234659686684608	1.01766729354858	0.0413730181753635	0.230714306235313	2.05315404961046E-05	0.00056644947207646	1	4.38703604087462E-112	4.88738706672589E-76	0.0178621772348795	8.08669925319493E-70	1	0.000730537154643668	1448.25117912687	959.7257	1124.705	1119.988	1078.458	1102.938	1121.883	1107.18	1076.88	1158.3	1182.881	1001.001	1325.226	1374.616	1317.9	1181.825	1406.017	1373.206	1287.322	1321.948	2972.648	2815.914	2519.201	2754.095
	ENSG00000167772.12	ANGPTL4	chr19:8363289-8374370	-0.719879388809204	-0.105014286935329	-0.614865124225616	0.180976822972298	0.0404643081128597	0.140512511134148	0.219494521617889	-0.681361675262451	0.0740159302949905	2.60364080299041E-05	1	0.000811251634537269	0.75239666895224	1	1	0.342941631347623	3.43664002968199E-06	1	263.985363778714	360.4646	316.9311	428.9981	445.5061	246.6971	293.7549	216.131	257.6821	249.2929	239.0709	205.5626	212.1255	277.6071	216.9821	302.9769	245.3453	252.9863	183.634	193.5596	254.998	261.8339	253.4207	273.0772
	ENSG00000147872.10	PLIN2	chr9:19108375-19149290	-0.222223043441772	0.0771976187825203	-0.299420654773712	-0.103389263153076	-0.114288322627544	0.0108990641310811	-0.232585310935974	-0.35141909122467	-0.0410993620753288	2.69222838666343E-05	0.713097262583275	5.24923117695457E-10	0.142300675762145	0.0767237846560573	1	2.30038308457332E-07	4.10755284924379E-16	0.788250254490843	3044.68839471219	3644.597	3502.26	3957.012	3612.836	2903.73	3082.923	2807.738	2892.193	3076.639	2941.611	3024.849	2912.818	2798.715	2783.418	3110.348	3268.518	3119.123	3155.68	3057.604	2658.267	2727.677	2669.253	2648.168
	ENSG00000120539.15	MASTL	chr10:27154824-27187953	0.225073128938675	0.178045764565468	0.0470273643732071	0.675684452056885	0.563574314117432	0.112110175192356	-0.732064068317413	-1.1826753616333	-1.11759257316589	2.90965318815983E-05	0.00316672968781522	1	9.897209467198E-48	1.97816914383666E-33	0.990972836574502	5.55236162068129E-65	5.60583751266242E-150	1.40588956053081E-137	1910.71717003192	2371.621	2358.105	2415.332	2384.164	1024.225	1032.654	1043.323	2318.177	2685.473	2479.061	2367.446	1096.354	1121.331	1180.952	1088.353	2837.984	2740.165	2701.775	2879.997	1563.173	1706.237	1668.075	1743.418
	ENSG00000132274.16	TRIM22	chr11:5689697-5737089	0.384233385324478	0.370395570993423	0.0138378171250224	1.99330294132233	1.46160352230072	0.531699478626251	1.78134477138519	0.172275274991989	0.690136909484863	3.3830671175329E-05	7.7440811677357E-05	1	1.2565922309352E-170	7.49544759959258E-92	6.30216689688154E-11	9.71731205828408E-137	0.085502766729783	1.56776340610505E-20	5447.95179184987	2899.153	2978.237	3159.555	3023.535	3210.902	3549.121	3368.696	3020.072	3261.076	3158.854	2741.828	4760.543	5153.762	5296.498	4779.944	4328.928	3748.986	3711.291	4109.42	15685.87	14868.91	11742.38	14671.34
	ENSG00000127528.6	KLF2	chr19:16324826-16328685	-0.318441867828369	-0.0731366574764252	-0.245305195450783	0.128460705280304	0.217146784067154	-0.0886860862374306	-0.391995847225189	-0.838898420333862	-0.682279288768768	5.53425562874942E-05	1	0.00670625766302525	0.29753802299307	0.00884877344933658	1	1.75356381049386E-09	3.59550679760115E-41	3.14648235990151E-27	2854.1344830949	4321.036	4200.195	3627.174	3741.224	2422.815	1965.05	2174.081	3378.712	3004.689	3261.758	3708.072	2016.309	2045.57	1991.078	2170.26	3356.984	3182.63	3148.147	2992.73	2230.359	2386.238	2478.354	2501.426
	ENSG00000182179.13	UBA7	chr3:49805209-49813953	0.319230943918228	0.407466769218445	-0.0882358029484749	1.69884395599365	1.31753647327423	0.381307542324066	1.71316170692444	0.333548724651337	0.803092062473297	7.83458266114547E-05	2.50067471830851E-08	1	8.06263957839069E-177	7.36092351934434E-107	1.27675956046976E-07	5.63920534438239E-179	7.03893922654607E-07	6.51953456759332E-38	3033.10085443561	1826.838	1616.692	1876.736	1704.991	2338.343	2211.684	2153.451	1584.552	1654.859	1762.888	1601.8	2797.824	2901.036	3188.036	2796.627	2482.941	2181.096	2058.585	2107.886	8341.579	7247.909	6677.301	7469.292
	ENSG00000123609.11	NMI	chr2:151270470-151289894	0.402558743953705	0.421807110309601	-0.0192483775317669	1.78420984745026	1.45293891429901	0.331270962953568	1.38051497936249	-0.00113611342385411	0.3493832051754	9.82558337085323E-05	2.20202917675344E-05	1	2.91300437459723E-122	1.89511178931086E-82	0.00562782005440119	4.01006292340938E-75	1	6.63369252119423E-05	918.947769147899	645.5676	583.5194	615.8367	548.2164	556.7483	633.6283	581.5888	552.8626	620.1922	671.4773	522.3475	730.1584	774.1127	830.5791	708.0204	772.6016	797.4795	802.3395	836.9858	2325.547	2212.641	1808.957	2298.318
	ENSG00000112343.11	TRIM38	chr6:25962802-25991231	0.27098673582077	0.270460486412048	0.000526235322467983	0.855516493320465	0.772192358970642	0.0833241194486618	0.412649691104889	-0.171880066394806	-0.0890821814537048	0.00011916954813415	9.28109963993499E-05	1	5.76589180542124E-58	3.46759689145159E-47	1	2.56615042451012E-14	0.00924498693015094	0.338522061203215	1908.00892182792	1709.71	1701.359	1762.963	1703.708	1511.86	1613.146	1471.655	1695.125	1841.322	1681.812	1663.369	1666.86	1606.934	1686.947	1498.769	2341.396	2098.849	1895.668	2002.598	2953.436	2779.468	2603.397	2805.601
	ENSG00000166402.9	TUB	chr11:8019244-8106243	0.219451233744621	-0.0865140482783318	0.305965274572372	-0.214052334427834	-0.292156428098679	0.0781040787696838	-0.365055024623871	0.068448543548584	-0.159412667155266	0.000139492786281599	0.583671701707404	1.24087719085691E-09	2.6521289004185E-05	7.98855989348416E-10	1	3.62722290648358E-16	0.410012457827398	0.00111935324605322	1496.33510030443	1333.81	1386.717	1452.957	1382.738	1511.86	1395.586	1452.99	1747.046	1656.886	1738.981	1739.834	1557.448	1453.453	1652.265	1492.322	1639.567	1622.027	1590.553	1628.241	1291.582	1201.751	1284.609	1233.22
	ENSG00000109805.10	NCAPG	chr4:17810979-17844865	0.153361678123474	0.0748719722032547	0.0784896984696388	-0.0042896238155663	-0.115052528679371	0.110762901604176	-1.19520902633667	-1.037557721138	-1.00528454780579	0.000181824270514549	0.340657617395463	0.303079545930649	1	0.00964636304142807	0.13738039430084	0	3.06661352896461E-228	4.09820183698988E-219	4527.46128006394	5686.625	5826.041	5885.937	5921.251	2744.385	2749.065	2882.401	6200.715	6379.264	6113.977	5928.545	3232.123	3009.227	3026.189	2950.264	6250.406	6417.315	6592.933	6674.616	2840.783	2794.814	2875.991	2753.123
	ENSG00000186063.13	AIDA	chr1:222668013-222713210	0.133759304881096	0.150957733392715	-0.0171984396874905	0.307727098464966	0.26175993680954	0.0459671691060066	0.146787986159325	-0.0271798279136419	0.0359857827425003	0.000187594912346098	5.52095637062418E-06	1	6.56869370827374E-30	1.58801565969969E-21	1	1.93052790265527E-07	0.805004922013313	0.531964517796254	5413.35404939321	4893.058	5267.693	5204.342	5288.298	4884.986	5132.189	5174.372	5199.793	5059.836	5039.198	5085.44	5380.173	5245.18	5215.574	5063.582	5719.611	5737.48	5604.134	5587.705	6303.341	6271.546	6222.144	6285.634
	ENSG00000277511.1	AC116407.2	chr17:32127595-32128454	0.972358703613281	0.416658282279968	0.555700421333313	1.54113376140594	0.81710422039032	0.72402960062027	0.886775314807892	0.318000197410583	0.48632937669754	0.00020182921229172	0.523385652085826	0.177800823896234	8.34908119959957E-14	0.00052546852172251	0.0404046066578817	2.75825481329057E-05	0.383456175389783	0.0593523686244353	31.788214714145	10.89566	5.720778	8.350328	6.419396	11.51893	11.02834	20.63068	19.23	20.26772	18.70989	22.84029	20.0961	36.90245	40.01719	45.12422	30.66816	51.0137	23.54283	27.65137	76.84872	70.9733	52.5181	116.6166
	ENSG00000173786.17	CNP	chr17:41966763-41977740	0.208359450101852	0.193563118577003	0.0147963371127844	1.07845461368561	0.862398386001587	0.216056287288666	0.854352355003357	-0.0157428309321404	0.185517132282257	0.00020182921229172	0.000739641518235585	1	2.69121571424849E-150	3.1814965509847E-96	7.52772700375549E-05	5.24152141284867E-95	1	7.20904327099055E-05	5835.14461790114	4942.088	4551.451	4465.338	4931.38	5016.494	4595.811	4682.183	4651.738	4965.591	4821.955	4649.489	5156.883	5635.172	5428.999	5511.601	5704.277	5507.398	5303.728	5351.604	10278.52	10126.16	9302.372	10072.76
	ENSG00000173812.11	EIF1	chr17:41688885-41692668	-0.12090340256691	0.0304372273385525	-0.151340633630753	0.0784573405981064	0.149810522794724	-0.0713531821966171	0.114670179784298	-0.0846905708312988	-0.00470312079414725	0.000208398455872909	1	2.93984955869894E-07	0.0203262403078247	3.90491841936214E-08	0.381327468532104	1.89891203644669E-05	0.00343754653042325	1	20471.1605846928	22989.83	21448.34	21012.56	21412.54	20451.86	20781.41	20201.37	19552.11	20281.9	18808.64	19557.25	19553.51	19864.42	19301.63	19221.84	20112.41	20034.85	19687.45	20045.12	21446.03	21672.75	21765.83	21624.6
	ENSG00000090905.19	TNRC6A	chr16:24610209-24827632	0.20182640850544	0.0127885062247515	0.189037904143333	-0.0724552720785141	-0.127776846289635	0.0553215742111206	-0.204828992486	0.0694526955485344	-0.0642636343836784	0.000284050404963395	1	0.000835347370517869	0.473460542808174	0.0284247233799118	1	4.7660626533643E-06	0.343893785425409	0.390289162581288	4348.14641577665	3593.751	4157.862	4197.084	4290.724	4208.249	4281.002	4195.888	4935.381	4516.661	4698.262	4366.468	4346.34	4542.356	4377.881	4432.917	4635.61	4814.028	4541.882	4694.353	4059.883	3990.81	4100.58	4033.962
	ENSG00000113441.16	LNPEP	chr5:96935394-97037513	0.25182718038559	0.144559562206268	0.107267618179321	0.430145293474197	0.309091836214066	0.121053472161293	0.240596041083336	0.0622779168188572	0.0760637745261192	0.00028565103014782	0.184466953732735	0.606128685052329	2.20289986279151E-15	6.87086529599222E-08	0.990972836574502	1.81524218593896E-05	0.662346901927299	0.443115964906086	4089.69113227436	3145.213	3720.794	3584.378	3846.502	3690.857	3696.499	3898.217	3804.656	3961.325	3970.655	3669.342	4060.529	4109.591	4230.262	3849.525	4293.542	4546.466	3869.499	4352.964	5106.073	5397.807	4775.812	4932.881
	ENSG00000130303.13	BST2	chr19:17402939-17405630	0.792414546012878	0.655921041965485	0.136493548750877	4.33369302749634	2.39943742752075	1.93425559997559	3.43734240531921	-0.10393612831831	1.69382584095001	0.00028565103014782	0.0066866240417888	1	2.01120861824677E-160	3.78352601719613E-50	2.96251845274763E-30	8.94028286193823E-103	1	9.07393882814038E-25	1305.02805471035	157.987	179.6324	162.8314	166.9043	167.9844	152.3916	127.7138	131.7255	243.2126	223.4793	163.8543	605.116	956.1089	844.8074	1002.402	385.711	372.7123	268.3882	361.5949	7187.102	7334.228	4284.81	5682.143
	ENSG00000099968.18	BCL2L13	chr22:17628855-17730855	0.163314789533615	0.201940730214119	-0.0386259369552135	0.514321446418762	0.480050593614578	0.0342708304524422	0.289532065391541	-0.061474584043026	0.0114221852272749	0.000302977569127466	5.73841675485135E-07	1	4.19018912504563E-55	7.62221396269573E-48	1	3.49365713408515E-18	0.269508080679126	1	2807.20808376725	2549.584	2700.207	2640.791	2634.52	2401.697	2567.598	2554.275	2566.244	2593.254	2549.743	2529.314	2498.615	2697.234	2603.785	2507.617	2984.248	2929.644	2865.633	3014	3629.355	3647.452	3462.026	3692.858
	ENSG00000138764.15	CCNG2	chr4:77157207-77433388	0.165433779358864	0.0607260353863239	0.10470774024725	0.124410159885883	0.00922582019120455	0.115184336900711	-0.761766076087952	-0.720742464065552	-0.710265874862671	0.000346818161635575	0.747638573432521	0.108751213664633	0.0114543589273986	1	0.219310468401915	2.06920318499264E-105	9.72521453053751E-90	2.71525410808937E-90	2603.50605311091	3009.017	3030.868	3152.249	3018.4	1799.833	1957.029	1737.89	3412.364	3223.58	3203.55	3294.96	1963.836	1976.797	1962.621	2099.35	3406.524	3392.932	3365.682	3542.566	2006.799	1995.884	2024.031	2023.298
	ENSG00000160352.16	ZNF714	chr19:21082159-21125270	0.278588563203812	0.0740987807512283	0.204489767551422	-0.183411300182343	-0.21663972735405	0.0332284308969975	-0.716810464859009	-0.254810631275177	-0.426071971654892	0.000367771873953563	1	0.0319735978146399	0.0308607099016407	0.00536195118819313	1	1.02345327256434E-33	0.000121957924311255	2.27866005119588E-12	996.727748468287	994.2286	1029.74	1074.061	1030.955	803.4453	880.2621	914.627	1238.412	1207.956	1197.433	1126.126	894.2766	858.8206	902.61	872.4015	1249.138	1133.753	1348.533	1293.234	762.3742	827.7022	761.0956	672.489
	ENSG00000204267.16	TAP2	chr6:32821833-32838770	0.328975588083267	0.272601515054703	0.056374054402113	1.86170184612274	1.30938851833344	0.552313268184662	1.59770023822784	0.064973957836628	0.56091320514679	0.000386951276241248	0.00758261965173146	1	2.32951198209742E-177	4.97293144106284E-90	7.29781407654999E-14	3.96590983241477E-132	0.849563460589537	8.99993362390022E-16	1615.24553130205	993.3207	945.0726	1009.346	984.7353	978.1491	1062.731	1073.778	956.6927	1076.216	1073.74	991.07	1354.254	1675.707	1626.477	1451.496	1217.29	1232.658	1216.693	1312.377	4158.563	4250.725	3336.15	3780.321
	ENSG00000187634.12	SAMD11	chr1:923928-944581	-0.315032809972763	-0.0894651189446449	-0.225567698478699	0.122643984854221	0.139863282442093	-0.0172192938625813	0.56884241104126	0.131165608763695	0.339514017105103	0.000398622136988096	1	0.0386522183281299	0.354703300967493	0.218828414972675	1	8.70267737169618E-18	0.171738045319134	1.10438919185744E-06	884.015563612627	929.7627	832.9453	882.0034	871.7539	1043.423	883.2699	946.0642	762.4697	714.437	778.5395	741.8129	817.2415	951.9154	1048.45	993.8071	717.163	685.0411	666.7328	744.4601	1074.135	991.708	1082.873	1066.07
	ENSG00000103966.11	EHD4	chr15:41895933-41972557	0.182819068431854	0.134053438901901	0.0487656258046627	0.573069870471954	0.538046479225159	0.0350233539938927	0.34521010518074	-0.0450406894087791	-0.0587829612195492	0.00043928326955251	0.0340714968974295	1	4.53703999708545E-52	9.86943661074004E-46	1	1.41405413805424E-19	0.685705837766139	0.404403524264613	3014.25227390513	2833.779	2765.424	2623.047	2770.611	2777.982	2535.516	2676.095	2773.928	2858.762	2886.521	2858.016	2632.589	2879.23	2644.692	2754.726	3299.186	3019.178	3026.666	3157.574	4113.153	4018.624	3805.478	3968.851
	ENSG00000002549.12	LAP3	chr4:17577192-17607972	0.276845276355743	0.19725576043129	0.0795895084738731	1.72311282157898	1.22875452041626	0.49435830116272	1.33503437042236	-0.111233189702034	0.303535610437393	0.000456271684416929	0.0471676002340457	1	3.55592259840006E-202	5.90794924117911E-104	4.46243444186329E-15	5.48933494910155E-123	0.229208320941548	1.17065172194756E-06	3506.80925095433	2362.541	2422.177	2419.508	2540.797	2221.234	2301.916	2223.202	2390.29	2841.534	2561.177	2515.411	3018.881	3380.768	3356.998	3015.802	3092.766	3060.822	2761.103	2942.744	8250.758	7832.959	6542.254	7851.211
	ENSG00000140044.13	JDP2	chr14:75427716-75474111	-0.217138320207596	-0.107141904532909	-0.109996415674686	0.11471750587225	0.196127653121948	-0.081410139799118	0.0829236954450607	-0.248932123184204	-0.220345854759216	0.000523615494527664	0.395889735713864	0.374280150365632	0.126051673733082	0.000472552832748379	1	0.245380218006209	4.80422512347259E-07	1.19953595378936E-05	2926.89820239005	3520.205	3299.745	3167.906	3194.291	2686.79	2732.021	2824.439	3071.993	3081.706	2973.834	3081.453	2364.641	2720.717	2724.726	2637.618	2823.829	2846.356	2865.633	2787.471	2769.174	3128.58	2880.993	3231.251
	ENSG00000177888.7	ZBTB41	chr1:197153680-197200542	0.209506094455719	0.0773288011550903	0.132177293300629	0.0413010455667973	-0.0908658504486084	0.132166892290115	-0.0702966600656509	0.0979083776473999	0.0978979840874672	0.000526773306781524	0.763181344281191	0.125109227977895	0.997960183948964	0.271734362866736	0.277204418958501	0.34127263349773	0.121759536965599	0.104012296864682	1748.74815260363	1515.404	1575.502	1615.788	1653.636	1585.773	1724.432	1741.819	1861.464	1749.104	1672.457	1685.216	1983.932	1782.221	1871.026	1836.126	1816.498	1918.74	1782.663	1842.007	1767.52	1748.437	1764.775	1723.01
	ENSG00000196247.11	ZNF107	chr7:64666083-64711582	0.417036920785904	0.288069814443588	0.128967121243477	0.605900645256042	0.3543741106987	0.251526564359665	-0.102492861449718	-0.291356593370438	-0.168797135353088	0.000552345040795843	0.0604520002647259	1	3.45299877819506E-10	0.00120843219068822	0.502951043041143	0.618052210816613	0.00786832031020704	0.217007024688204	456.889690434243	371.3603	422.1934	448.8301	449.3577	342.6882	339.8734	361.5282	506.7106	391.1669	506.2066	450.8475	445.4636	451.2163	370.826	371.7376	616.9018	627.7809	497.2245	549.8369	514.3624	557.2363	520.1792	532.5491
	ENSG00000168016.14	TRANK1	chr3:36826820-36945098	0.426059365272522	0.405565798282623	0.0204935893416405	2.0040168762207	1.59372937679291	0.410287380218506	1.7585027217865	0.180545225739479	0.570339024066925	0.000578603544807463	0.0011908701725142	1	7.69828287496219E-113	1.6105156502401E-71	0.00121720845114452	1.86227003081769E-87	0.193120135612294	2.19321372703111E-09	2159.2960922038	1085.026	1082.371	1246.286	1299.286	1322.757	1329.416	1344.924	1224.951	1196.809	1205.749	1154.924	1679.141	1927.314	1997.303	1659.926	1804.703	1758.411	1322.165	1560.176	6294.608	6169.882	4784.149	5990.205
	ENSG00000130522.6	JUND	chr19:18279694-18281622	-0.225992202758789	-0.153021931648254	-0.0729702711105347	0.103191502392292	0.198707357048988	-0.0955158546566963	0.266914814710617	-0.0622688867151737	-0.0848144665360451	0.000596112223481906	0.0802053406857379	1	0.251166181963006	0.000761069338936976	1	1.84050637820624E-07	0.587518710202769	0.276218599779966	4217.67130174095	4658.801	4321.476	4300.419	4525.674	4659.407	3986.244	4319.672	4302.713	4184.27	4036.14	4393.28	3618.415	4134.752	3883.446	4297.544	3805.21	3909.315	3765.911	3710.602	4470.325	4875.099	4485.712	4499.456
	ENSG00000177706.9	FAM20C	chr7:192571-260772	-0.200506508350372	-0.0432278960943222	-0.15727861225605	-0.0267780851572752	-0.0066915275529027	-0.0200865585356951	0.0270602703094482	-0.146668165922165	-0.00947609823197126	0.000789210644252385	1	0.0224427032955715	1	1	1	0.997425316714877	0.00414548667349792	1	5178.2587877306	6083.408	5639.543	5697.011	5406.415	5553.084	5303.63	4924.839	5051.722	5019.3	5197.193	5185.739	4808.551	5085.828	4845.637	5581.436	5048.45	4969.151	4910.092	4916.627	4994.293	5014.168	5062.578	5152.509
	ENSG00000159399.10	HK2	chr2:74834127-74893359	0.263159185647964	0.167586252093315	0.0955729261040688	1.04393529891968	0.946384131908417	0.097551167011261	1.01239478588104	0.23161868751049	0.233596935868263	0.00087481785209778	0.131946055272575	0.901763096601858	1.18655510053788E-80	3.65405566059114E-66	1	9.24212826630881E-76	0.000332665266808655	0.000225142891410239	2081.91893169663	1550.815	1432.483	1503.059	1624.107	1776.795	1866.797	1799.782	1566.284	1732.89	1608.011	1630.598	1876.753	2214.147	1730.521	1885.548	1874.296	1868.767	1801.497	1817.546	3769.954	4001.36	3469.529	3808.503
	ENSG00000138376.11	BARD1	chr2:214725646-214809683	0.185958012938499	0.0240065883845091	0.161951422691345	-0.0667259395122528	-0.132261797785759	0.0655358582735062	-1.09887361526489	-0.846189677715302	-0.942605257034302	0.000903670728837661	1	0.00639871871959673	0.635106979485481	0.035059581363818	1	5.90077008277256E-153	8.21789154102654E-89	1.96171636230306E-113	2034.14199371623	2427.915	2490.827	2568.77	2443.222	1258.443	1347.463	1445.13	2864.309	2705.74	2857.417	2694.161	1384.398	1507.968	1443.287	1400.999	2926.45	2766.192	2868.458	2751.312	1296.822	1284.233	1361.302	1290.557
	ENSG00000101255.11	TRIB3	chr20:362835-397559	-0.267106533050537	0.0332633405923843	-0.300369888544083	0.310196131467819	0.22989621758461	0.0802998915314674	-0.0219913013279438	-0.599293947219849	-0.218624174594879	0.00115149598384339	1	7.06396387189919E-05	4.83514434346558E-06	0.00203185706695101	1	1	2.72727555981595E-23	0.00134611239307834	1874.30610358322	2600.43	2446.205	2161.691	2160.769	1695.202	1463.762	1496.216	1927.808	1886.924	1850.201	1914.612	1637.832	1672.352	1485.082	1698.604	2088.973	1986.411	1798.672	1891.992	1902.879	1970.948	1801.454	1967.905
	ENSG00000272886.6	DCP1A	chr3:53283429-53347586	0.215610757470131	0.0675060078501701	0.14810474216938	0.251948356628418	0.193444430828094	0.0585039258003235	0.192621201276779	0.156283602118492	0.0666827782988548	0.00127404110678179	0.967429722614878	0.0940601864696818	1.01880097534121E-06	0.000499186342079253	1	0.000155217267571923	0.00590116419374606	0.466030643180558	1304.91505654681	1063.234	1200.219	1199.316	1087.446	1265.162	1236.177	1264.366	1256.681	1304.228	1254.602	1232.383	1362.069	1307.521	1370.367	1248.437	1352.938	1399.233	1253.42	1291.106	1523.002	1547.026	1499.683	1489.777
	ENSG00000197128.11	ZNF772	chr19:57466663-57477570	0.389205902814865	0.318324893712997	0.0708810165524483	-0.127930596470833	-0.14340803027153	0.0154774282127619	-0.175226867198944	0.341909617185593	0.286506026983261	0.00157432007501009	0.0188972810677251	1	0.629395117695642	0.483920793322827	1	0.144729089649612	0.000525128464151444	0.00447270679865265	349.065844328141	266.0356	286.0389	315.2249	309.4149	333.089	379.9765	375.282	334.6021	298.9488	317.0288	286.0002	434.2991	378.2501	382.3865	329.8365	391.6088	409.1507	378.5686	380.7382	356.2986	363.4984	324.2784	329.4418
	ENSG00000054523.17	KIF1B	chr1:10210805-10381603	0.131554797291756	0.0790604874491692	0.0524943135678768	0.0449799671769142	-0.021766310557723	0.0667462795972824	-0.221322804689407	-0.134747967123985	-0.120495997369289	0.0019401013756449	0.226803652862958	0.830178292204095	0.635014374552651	1	1	4.12501255605564E-13	4.61708399683915E-05	0.000293412086957799	5206.33694592642	4968.419	5342.063	5273.232	5482.164	4700.683	4849.462	4795.161	5569.971	5426.681	5462.249	5367.468	5161.349	4972.605	5036.831	4901.349	5635.864	5765.589	5682.297	5979.078	4989.054	5111.037	4864.176	4803.631
	ENSG00000176046.9	NUPR1	chr16:28532708-28539008	-0.219595536589622	-0.0665136203169823	-0.15308190882206	0.166059747338295	0.162368282675743	0.00369146326556802	0.754245758056641	0.368590474128723	0.525363862514496	0.00195481991725204	1	0.0960988696923985	0.00946199206111001	0.0121227360469033	1	1.19386364917129E-53	3.91403796049176E-13	3.52166960430816E-26	3691.2952764708	3556.524	3326.06	3041.607	3081.31	4434.788	4032.363	4166.416	2902.769	2803.025	2891.718	3087.412	4094.023	4339.392	4128.885	4350.189	2960.657	2958.795	2571.818	2665.167	4603.063	4819.471	4578.244	4962.036
	ENSG00000088826.18	SMOX	chr20:4120980-4187747	-0.351925253868103	0.0300426296889782	-0.38196787238121	0.255280822515488	0.15646405518055	0.0988167598843575	0.425292789936066	-0.181913271546364	0.298871368169785	0.00237816712768866	1	0.000332757579942952	0.0172697954147009	0.320786341841176	1	5.59293561720264E-07	0.0989983801008446	0.00109971805828163	646.842377915352	764.5119	655.6012	777.6243	668.901	623.942	691.7778	638.5688	553.8241	561.4158	547.7841	515.3961	627.445	761.5323	568.2441	746.6983	566.1813	537.2055	525.4759	598.7586	771.107	750.9743	730.2516	775.5003
	ENSG00000120690.16	ELF1	chr13:40931924-41061440	0.156721621751785	0.114914454519749	0.0418071746826172	0.500135838985443	0.431912750005722	0.0682230591773987	0.267851382493973	-0.0755628198385239	-0.0491469390690327	0.00240108586331391	0.0661104282237114	1	5.34679789594122E-46	2.85849772057717E-34	1	6.56699109990108E-14	0.151919635112517	0.499712799511743	2791.34607184768	2552.307	2559.476	2655.404	2647.359	2418.015	2399.165	2503.19	2765.275	2718.914	2668.239	2566.057	2611.377	2552.14	2596.671	2600.014	2961.836	3083.726	2765.811	2809.805	3578.705	3473.855	3404.506	3548.06
	ENSG00000113658.18	SMAD5	chr5:136132845-136188747	0.130835175514221	0.0501849390566349	0.080650232732296	-0.143463462591171	-0.155853673815727	0.0123902074992657	-0.366397708654404	-0.0920990630984306	-0.160359099507332	0.00240868511485111	0.805092211196581	0.220609220148599	4.61762879234568E-05	6.52331944311363E-06	1	4.04946224818223E-34	0.0120178787534113	5.16591006825032E-07	4695.83323044782	4590.703	4797.445	4765.95	5009.696	4441.507	4663.986	4429.703	5159.41	4998.019	5020.488	5071.538	4578.562	4690.804	4324.525	4515.645	5299.693	5303.343	5090.901	5283.54	3996.133	4055.069	4145.595	4046.595
	ENSG00000251493.5	FOXD1	chr5:73444827-73448777	-0.23464997112751	-0.0596029013395309	-0.175047069787979	-0.0173202212899923	0.107164472341537	-0.124484695494175	0.201657474040985	-0.0156722646206617	0.0348901078104973	0.00257064589459845	1	0.0637641924053711	1	0.321651212219088	1	0.000969573941485203	1	1	6080.71569583173	6453.86	6747.086	6324.33	6524.674	7168.614	5794.892	6731.498	5842.075	5588.823	5696.123	5891.802	5371.242	6003.357	5788.264	6429.126	5264.307	5998.795	5513.73	5290.984	6335.653	6637.922	6438.885	6034.908
	ENSG00000223960.7	CHROMR	chr2:178413635-178440243	0.325464755296707	0.195775255560875	0.129689514636993	0.832930743694305	0.581839859485626	0.251090884208679	0.271622806787491	-0.235843166708946	-0.11444179713726	0.00269472113436305	0.240379850153749	0.856795787318822	4.30943731284202E-28	8.72953618369434E-14	0.129141152650188	0.00105310024125483	0.0109162308197163	0.404422808033774	815.560730417081	711.8495	764.296	732.7413	689.4431	560.5879	625.6077	649.3754	885.5417	817.8024	778.5395	700.1046	765.8848	713.7269	789.6726	660.7474	991.9969	978.6302	829.6492	866.7642	1228.706	1101.045	1016.184	1103.97
	ENSG00000004897.12	CDC27	chr17:47117703-47189422	0.146355107426643	0.155541241168976	-0.00918613467365503	0.0174572020769119	0.0604394786059856	-0.0429822765290737	-0.229622080922127	-0.100724168121815	-0.134520307183266	0.00269472113436305	0.000574750646022795	1	1	0.432172562535631	1	4.89221542712396E-11	0.0155447512050761	0.000405572281563579	6622.71547744766	6527.406	7065.161	6713.664	6726.243	6042.638	6389.42	6169.557	7048.758	6552.553	6810.401	6438.976	6323.574	6136.709	6085.281	5900.528	7215.274	7484.439	7560.072	7666.875	6314.694	6616.822	6237.149	6333.252
	ENSG00000157450.15	RNF111	chr15:58865175-59097419	0.238848596811295	0.0778115838766098	0.161037012934685	0.108366534113884	0.0531261786818504	0.0552403591573238	-0.031948633491993	0.0985334292054176	-0.00726322317495942	0.00292892527583826	0.975875301531569	0.139847163820684	0.328760412894528	0.963828690242162	1	1	0.280560354597375	1	1559.10347651713	1245.737	1457.654	1460.264	1472.609	1462.904	1557.001	1559.09	1702.817	1571.761	1534.211	1494.549	1576.428	1627.063	1546.442	1520.256	1592.385	1819.836	1614.096	1633.558	1646.134	1668.832	1518.857	1681.222
	ENSG00000100226.16	GTPBP1	chr22:38705742-38738299	0.16895791888237	0.128100886940956	0.0408570356667042	0.665129899978638	0.557607471942902	0.10752247273922	0.355992496013641	-0.140179499983788	-0.0735140591859818	0.0030609648222079	0.0589201530711249	1	2.11192469177474E-67	1.91281654121352E-47	0.54821430345733	4.20462075752111E-20	0.00233020469392657	0.221259123017608	2956.61239447755	2834.687	2796.316	2666.886	2642.223	2426.654	2533.511	2469.788	2765.275	2774.651	3024.766	2703.099	2505.314	2741.684	2625.128	2824.561	3067.995	3181.589	2981.464	3092.7	3948.103	4086.72	3873.001	3897.909
	ENSG00000107731.12	UNC5B	chr10:71212570-71302864	-0.297368168830872	0.129928261041641	-0.427296459674835	0.262963056564331	0.123665764927864	0.139297276735306	0.759802639484406	0.199471414089203	0.766065120697021	0.00370669910903748	0.701391152950273	3.12146789859248E-07	0.00180370867870389	0.401205834580476	1	4.36603633442639E-28	0.0187930605964693	4.34918129725555E-28	1311.28527893539	1174.007	1248.274	1240.024	1286.447	1484.982	1432.682	1448.078	998.9987	853.2709	928.2186	859.9866	1460.317	1673.191	1403.27	1761.993	995.5355	1062.959	881.4434	1059.26	1694.165	1679.382	1626.394	1880.442
	ENSG00000188321.13	ZNF559	chr19:9323772-9351162	-0.309163182973862	0.0997494533658028	-0.408912628889084	-0.151388585567474	-0.0666504874825478	-0.0847381055355072	0.179366365075111	0.0215917713940144	0.345766305923462	0.00407397271304618	1	6.49540648394697E-06	0.239005610585941	0.976493317812149	1	0.0554822811978393	1	1.21099287165803E-05	388.37561492399	443.09	443.9324	433.1733	392.867	426.2004	460.1826	428.3323	324.9871	325.2969	309.7527	319.7641	429.8333	385.7983	439.2998	386.779	370.377	345.6439	323.0076	339.2611	379.8772	398.026	404.306	381.9193
	ENSG00000172493.21	AFF1	chr4:86935002-87141054	0.201669216156006	0.106257684528828	0.0954115390777588	0.298948615789413	0.224327892065048	0.0746207162737846	0.179521292448044	0.0822419002652168	0.0614510774612427	0.00409418442999122	0.435616422107156	0.635488890754008	3.81160119786784E-09	3.5711218847575E-05	1	0.000612449663877249	0.30721707731315	0.547418177374382	2173.38475747714	1783.256	2028.588	2041.655	1930.954	2091.646	2042.248	2031.631	2295.101	2022.718	2016.511	1981.147	2142.468	2143.697	2253.413	2143.4	2330.78	2193.589	2236.569	2204.665	2532.515	2661.499	2378.32	2599.578
	ENSG00000180044.5	C3orf80	chr3:160225496-160228213	-0.423839390277863	0.129425466060638	-0.553264856338501	-0.319395363330841	-0.34766286611557	0.0282675139605999	-0.142726987600327	-0.247171029448509	0.334361344575882	0.00441577966575242	1	1.13025382935777E-05	0.0209870168454287	0.00867546632669971	1	0.465487879895498	0.0586310920012993	0.0049643348753173	282.928226107608	356.8327	356.9766	367.4144	351.7829	322.53	341.8786	295.7065	215.376	231.052	272.3329	232.3751	315.9554	318.703	253.4422	333.0597	268.9361	275.8904	237.3117	265.8786	243.6454	219.6336	228.412	249.7538
	ENSG00000153827.13	TRIP12	chr2:229763838-229923239	0.139534994959831	0.119000233709812	0.0205347612500191	0.281017243862152	0.237990021705627	0.0430272333323956	0.197410941123962	0.0559286773204803	0.0784211531281471	0.00467057875423002	0.025445512388097	1	3.19346241460332E-16	1.53436714870839E-11	1	1.13525852309532E-08	0.330044040604003	0.0761588188679929	10773.7336431614	9236.793	10157.81	9906.62	10541.93	10369.92	10333.56	10712.24	10352.47	10044.68	10274.85	9721.026	10703.41	10854.35	10692.59	10410.8	10614.72	11170.96	10972.84	11128.61	12405.83	13022.64	12191.7	12758.83
	ENSG00000165806.21	CASP7	chr10:113679162-113730907	0.285935491323471	0.13939268887043	0.14654278755188	0.820241630077362	0.645211577415466	0.175030052661896	0.346575170755386	-0.187730997800827	-0.159243732690811	0.00478201613440301	0.550149289921219	0.538546395918521	2.27534036835351E-33	1.08464042963832E-20	0.746512368290896	1.03528937464573E-06	0.0322471346440429	0.0810062532940222	1144.10306841936	1035.995	941.6401	972.8132	1106.704	857.2003	952.4476	834.0691	1067.265	1222.143	1122.594	1091.369	926.6536	1056.752	1148.938	876.699	1291.601	1238.904	1179.025	1266.646	1636.528	1597.858	1485.512	1647.209
	ENSG00000185753.13	CXorf38	chrX:40626921-40647561	0.21967639029026	0.195171594619751	0.0245047900825739	0.593096435070038	0.504931688308716	0.088164784014225	0.357129544019699	-0.0162905305624008	0.0473694615066051	0.00478201613440301	0.0149601840127778	1	2.55368311515039E-31	9.39257626645097E-23	1	3.8626295759355E-12	1	0.831504100490223	1020.21485949977	891.6279	879.8557	926.8864	943.6512	897.5166	862.2158	927.3984	907.6562	966.7701	970.8356	858.9936	942.2839	903.2713	996.8727	988.4352	1009.69	1116.055	1045.301	1076.277	1419.081	1368.634	1292.946	1382.878
	ENSG00000138646.9	HERC5	chr4:88457119-88506163	0.837690770626068	0.756092846393585	0.0815979018807411	3.41489100456238	2.6914234161377	0.723467409610748	2.48511338233948	-0.0920866653323174	0.549782872200012	0.00482352726214846	0.0145700373540607	1	1.6252159593177E-67	9.67887252276831E-42	0.0491084817195321	2.36846720324654E-36	1	0.0285286032506229	32.7609283006124	0	3.432467	1.043791	5.135517	2.879732	0	0.9824136	0.9615002	10.13386	3.118316	0	11.1645	13.41907	9.78198	11.81825	18.87271	15.61644	7.533704	20.20677	177.276	177.4333	121.7086	171.0377
	ENSG00000172216.6	CEBPB	chr20:50190830-50192668	-0.213693857192993	-0.146685838699341	-0.0670080184936523	0.055585827678442	-0.0214392021298409	0.0770250335335732	-0.222264721989632	-0.491544425487518	-0.347511351108551	0.00516539959386665	0.154211800068612	1	0.917167745478211	1	1	8.3878986041417E-05	4.90196583404094E-21	7.51932251332614E-11	3867.65804476307	4852.199	4824.904	4312.944	4559.055	3534.392	3263.386	3366.731	4346.942	4493.353	4376.036	4479.676	3180.766	3624.827	3314.313	3729.194	4127.226	4112.329	3915.643	3805.255	3427.627	3424.941	3201.937	3592.763
	ENSG00000165288.11	BRWD3	chrX:80669503-80809877	0.273880809545517	0.0580543465912342	0.215826481580734	-0.0517596490681171	-0.120172739028931	0.0684130936861038	-0.330189168453217	-0.00454870611429214	-0.151962086558342	0.00516539959386665	1	0.0567473995087535	1	0.401250411046629	1	2.15286512627108E-06	1	0.0811762642028289	840.868439036203	696.414	828.3687	804.7629	837.0892	752.5701	791.0328	807.5439	980.7302	960.6898	908.4693	833.1741	841.8034	849.595	810.1258	803.6408	970.7651	946.3562	891.8023	1032.672	808.6581	727.9559	692.7387	806.598
	ENSG00000103495.14	MAZ	chr16:29806106-29811164	-0.19286236166954	-0.138758167624474	-0.0541041903197765	-0.119380436837673	-0.0575216263532639	-0.0618588104844093	0.112672507762909	0.039190586656332	0.0314359664916992	0.00521491664525554	0.112523418135786	1	0.0912333633425264	0.779947329564162	1	0.0598957214254107	0.904514530398752	0.976239966191675	2279.00567887702	2298.983	2329.501	2328.698	2492.009	2585.04	2236.748	2417.72	2391.251	2154.458	2215.044	2326.731	2215.037	2453.174	2260.527	2358.277	2014.662	2084.274	2073.652	2070.663	2117.706	2196.336	2249.108	2363.429
	ENSG00000013297.12	CLDN11	chr3:170418868-170454733	-0.0989731475710869	0.0828858017921448	-0.181858956813812	-0.233400121331215	-0.12592625617981	-0.107473865151405	0.825549185276031	0.959976136684418	1.03436124324799	0.00619773467794038	0.0382056546384515	1.93189326657532E-11	7.50249921642938E-23	1.51382088860054E-06	0.000672672435245565	1.05923733395569E-277	0	0	20176.0101050799	14567.49	14515.9	14764.42	14988	28527.59	29186	28929.13	12686.03	13340.21	12715.45	13095.43	26568.16	26491.76	27476.69	25889.48	13791.23	14116.22	13357.26	13654.46	24999.41	24172.16	24466.76	23867.53
	ENSG00000143878.10	RHOB	chr2:20447074-20449440	-0.135036915540695	-0.10567581653595	-0.02936109341681	0.233743816614151	0.21320204436779	0.0205417815595865	-0.618197798728943	-0.986978530883789	-0.937075614929199	0.00623796035710299	0.0653757334013577	1	8.68558989075867E-11	6.68168060754975E-09	1	1.55165596495976E-79	1.34776983470204E-199	2.11826185784101E-180	9251.26538882445	12596.29	12275.65	12072.49	12475.45	6443.881	6154.817	6143.032	11142.83	11947.82	12493.01	12838.23	6195.182	6273.416	6281.81	6424.829	11159.67	11701.92	10915.4	11202	7326.826	7296.823	7221.655	7372.112
	ENSG00000145632.15	PLK2	chr5:58453982-58460139	-0.121282853186131	0.284286767244339	-0.405569612979889	0.116009026765823	0.173310652375221	-0.0573016293346882	0.381728261709213	0.14443638920784	0.492704391479492	0.00694243837275187	1.38419011368982E-18	1.1530639064434E-39	0.000946497922149036	4.42373197558691E-08	1	1.51268176765438E-39	4.64479026923127E-06	7.69952639448222E-63	5232.5960339109	5238.087	5083.483	5231.48	5236.943	5697.071	5908.183	5570.285	3919.075	3906.603	3863.593	3981.162	5447.16	5556.335	5564.168	5521.27	4840.851	4648.493	4784.844	4834.736	5974.988	6036.567	6328.848	6590.78
	ENSG00000145734.19	BDP1	chr5:71455651-71567820	0.167834535241127	0.198346138000488	-0.0305115971714258	0.036941546946764	0.0203470755368471	0.016594473272562	-0.116458743810654	0.0144342444837093	0.061540313065052	0.00729706517920956	0.000198129631079565	1	1	1	1	0.0184588589014329	1	0.418593912870053	2368.50598495407	2138.273	2415.313	2272.333	2395.718	2329.704	2375.104	2273.305	2340.292	2166.619	2283.646	2220.474	2451.725	2394.466	2331.668	2230.426	2537.2	2593.37	2556.751	2667.294	2269.657	2495.575	2353.311	2429.512
	ENSG00000108256.9	NUFIP2	chr17:29255839-29294148	0.140929490327835	0.0442720651626587	0.0966574251651764	-0.00276802643202245	-0.00943089742213488	0.00666287122294307	-0.0555424094200134	0.0881551057100296	-0.00183944671880454	0.00740161925260688	1	0.171198890737764	1	1	1	0.329880925674639	0.0497765967096901	1	4944.71126227452	4364.618	4681.885	4636.52	4975.032	4986.737	4858.486	5034.869	5069.029	4979.778	5013.212	4874.913	5083.198	5046.41	4977.249	4802.506	5154.609	5211.726	5021.214	5178.252	5181.175	4994.027	4657.438	4951.346
	ENSG00000165997.5	ARL5B	chr10:18659431-18681639	0.257132470607758	0.00741322338581085	0.249719262123108	0.262554138898849	0.208357661962509	0.0541964657604694	0.0633255168795586	0.0579038634896278	-0.13761892914772	0.00791630158846749	1	0.00687798671062748	0.000463332773725131	0.0114668866167615	1	0.724051190832998	0.866020188322501	0.110233173715132	1015.97228032617	844.4134	921.0453	906.0106	930.8124	861.04	997.5636	946.0642	1182.645	1072.162	1018.65	1021.855	973.5445	984.6244	986.2015	950.8317	1126.465	1137.918	996.3324	1062.451	1263.637	1130.777	1045.36	1077.732
	ENSG00000137200.13	CMTR1	chr6:37433219-37482827	0.146988362073898	0.0923812389373779	0.054607130587101	0.802092432975769	0.606351494789124	0.195740923285484	0.594034790992737	-0.0610693097114563	0.080064482986927	0.00795748640389722	0.263294902787229	1	4.37496704762777E-119	1.01862053276614E-68	1.00074678218704E-05	3.82956711045054E-66	0.33111882986709	0.102641799143438	3435.33959463737	2958.171	2979.381	3041.607	3001.709	2850.935	2806.212	2842.122	3017.188	3194.192	3156.775	3079.467	3236.589	3258.318	3402.351	3260.762	3540.993	3142.028	3215.95	3387.293	5155.85	4823.307	4940.036	5179.72
	ENSG00000143384.13	MCL1	chr1:150574551-150579738	0.102070793509483	0.0923677086830139	0.00970308762043715	0.214564338326454	0.159404709935188	0.0551596283912659	0.0312708392739296	-0.0812226980924606	-0.0357661582529545	0.00812047954594603	0.0189920411848994	1	2.01574902972731E-16	5.66653115427029E-09	1	0.563334404473755	0.00693842922531306	0.466381142499499	13509.1527800368	13597.78	13352.3	13122.54	13026.24	12546.99	12409.89	12269.36	13125.44	13313.86	13646.79	13387.39	12901.7	13435.85	12978.02	12829.24	14575.63	14343.18	13714.17	14399.99	14450.18	14509.24	14226.57	15096.02
	ENSG00000179454.14	KLHL28	chr14:44924324-45042322	0.26442289352417	-0.172623008489609	0.437045902013779	0.054409995675087	-0.12530492246151	0.179714918136597	-0.159023314714432	0.0509895868599415	-0.206341415643692	0.00824295402493212	0.198379998930669	4.86557021199835E-09	1	0.328999847704991	0.462744485866585	0.0532900054589581	0.960692834120087	0.00522828861435446	684.056405599179	584.7336	580.0869	615.8367	611.1265	594.1848	669.7211	602.2195	842.2742	854.2843	797.2494	768.6254	731.2749	691.0822	674.0674	725.2106	658.1858	747.5069	690.2757	789.1277	634.0019	585.0502	683.5689	673.4608
	ENSG00000038210.14	PI4K2B	chr4:25160663-25279204	0.196158036589622	0.0852271243929863	0.110930912196636	0.961282074451447	0.840031862258911	0.121250197291374	0.141113668680191	-0.624010384082794	-0.613691091537476	0.00834181053708383	0.747126846453729	0.438464378881898	3.92659457361026E-87	8.28140604934823E-67	0.911905870815991	0.0137110202949291	1.54607556386281E-35	2.1660828765479E-35	1901.1013880075	1913.096	1951.93	1827.678	2126.104	1292.04	1255.226	1190.685	2104.724	2202.087	2069.522	2065.557	1302.897	1470.227	1404.159	1292.486	2326.062	2304.986	2193.25	2141.918	2469.638	2582.853	2330.803	2516.975
	ENSG00000080345.18	RIF1	chr2:151409883-151508013	0.170707687735558	0.109355427324772	0.061352264136076	0.186515420675278	0.135094687342644	0.0514207370579243	-0.160196974873543	-0.176004707813263	-0.185936227440834	0.00887821955718797	0.255964715385943	1	0.000228744408605061	0.0197713060462719	1	0.000734214682755723	0.000220621489404252	6.66628685276309E-05	4306.58432897237	3960.571	4284.863	4508.133	4543.648	3786.848	3819.816	3957.162	4591.164	4595.705	4446.718	4409.169	4082.858	3873.918	4022.172	3861.344	4843.21	4989.973	4647.354	5002.772	4376.884	4717.806	4089.743	4231.238
	ENSG00000052795.13	FNIP2	chr4:158769026-158908050	0.227765455842018	0.0586359463632107	0.169129505753517	0.165458753705025	0.114944882690907	0.0505138747394085	-0.173284247517586	-0.110977560281754	-0.229593187570572	0.00891672661669164	1	0.117334253367499	0.0418263178016069	0.295100730690551	1	0.00944558863190585	0.201616539620342	0.000263848362396489	1878.53321859715	1549.907	1898.154	1836.028	1972.038	1774.875	1587.079	1652.42	2085.494	2059.2	2044.576	1972.209	1823.163	1685.771	1767.871	1663.15	1979.276	2244.603	2036.925	2245.079	1891.526	1935.461	1805.622	1895.019
	ENSG00000150281.6	CTF1	chr16:30896607-30903560	-0.369794189929962	-0.453856378793716	0.0840621963143349	-0.193185284733772	-0.258331626653671	0.0651463270187378	0.44811874628067	0.271509855985641	0.252593964338303	0.00891672661669164	9.11578801434674E-05	1	0.193416857942513	0.0289959935803943	1	3.35823081145421E-06	0.00932572797756614	0.01457385230835	285.540680786994	280.5632	272.309	267.2105	251.6403	356.1269	319.8219	311.4251	263.4511	292.8685	304.5555	282.0279	374.0108	328.7673	317.4697	355.6218	201.7021	237.3699	197.7597	180.7974	296.9155	290.6069	288.4327	260.4437
	ENSG00000184371.14	CSF1	chr1:109910242-109930992	0.152436703443527	0.220836505293846	-0.0683997943997383	0.431970685720444	0.352208644151688	0.0797620192170143	0.710707366466522	0.431173384189606	0.57933521270752	0.00944558422032588	1.24851080203858E-06	0.801605307199885	3.80222560691052E-32	2.92093234532795E-21	1	1.83832477466738E-85	2.88251140954662E-30	8.46887004941069E-55	3968.91144608137	3203.323	3003.409	3096.928	3100.568	4386.792	4040.383	4208.66	2807.581	2939.832	3010.214	3074.502	4289.401	4335.199	4648.219	4463	3565.763	3511.617	3338.373	3396.865	5507.782	5564.691	5614.435	6004.782
	ENSG00000185760.15	KCNQ5	chr6:72621792-73198851	0.163904532790184	-0.00599891599267721	0.169903457164764	0.259336709976196	0.170863628387451	0.0884730890393257	-0.0339853093028069	-0.129417479038239	-0.210847839713097	0.00960409292140716	1	0.0032632226416191	4.17934753485833E-09	0.000496040113715839	1	0.851476537077352	0.00906653944303176	1.20686029904627E-06	2446.18288749415	2178.223	2506.845	2301.559	2454.777	2130.042	2115.436	2163.275	2591.243	2578.054	2811.681	2636.564	2229.551	2342.467	2369.907	2207.863	2592.639	2726.63	2675.407	2573.705	2590.151	2632.726	2510.865	2590.832
	ENSG00000143322.21	ABL2	chr1:179099330-179229684	0.22204253077507	-0.0206432081758976	0.242685735225677	0.200526311993599	0.24465274810791	-0.0441264398396015	-0.132583230733871	-0.111067019402981	-0.397879183292389	0.0101968955609373	1	0.00154314678675305	0.00520081634094471	0.000247083473033274	1	0.0687570690771133	0.185942119745598	4.79011771959768E-12	4845.22910886483	4180.3	4966.78	4663.658	4823.534	4067.142	4259.947	4472.929	5686.312	5414.521	5598.416	5410.17	4329.594	4226.169	4078.196	4055.807	5484.882	5633.37	5162.471	5511.132	5113.933	5681.701	4546.567	4500.428
	ENSG00000204498.11	NFKBIL1	chr6:31546870-31558829	-0.282307326793671	-0.0773417204618454	-0.204965591430664	-0.0590862408280373	0.059783760458231	-0.118869997560978	-0.0232593286782503	-0.246480405330658	-0.160384804010391	0.0101968955609373	1	0.131913360865231	1	1	1	1	0.0024152550247326	0.0980609805406433	481.228896844294	613.7886	550.3389	551.1216	548.2164	519.3117	444.1414	470.5761	443.2516	508.7197	483.3389	524.3336	425.3675	413.4752	449.9711	458.7629	478.8951	449.7534	439.78	487.0896	437.5137	467.0811	480.1655	437.3122
	ENSG00000280441.3	FP236383.3	chr21:8380643-8454792	-0.446844816207886	-0.0268908552825451	-0.419953972101212	-0.0426847450435162	0.011916384100914	-0.0546011291444302	0.0710384845733643	-0.333121597766876	0.0322312489151955	0.0101968955609373	1	0.0146023794567948	1	1	1	0.988674470838148	0.0158001154956624	1	6.90167986563281	0	62.92856	33.40131	8.987154	3.839643	15.03865	0	3.846001	1.013386	2.078877	0	2.2329	5.032152	4.446355	1.074386	0	2.082192	0	0	1.746562	6.713691	6.668965	0
	ENSG00000165655.17	ZNF503	chr10:75397830-75401764	-0.21227303147316	-0.0274085532873869	-0.184864491224289	-0.0397760458290577	-0.0032676353584975	-0.0365084111690521	0.31796807050705	0.145471096038818	0.293827176094055	0.0104441064472789	1	0.0333166084892251	1	1	1	9.610163634294E-09	0.0284720743605163	1.63486172209146E-07	2606.64574161084	2570.467	2464.511	2744.127	2639.655	3133.149	2889.425	2778.266	2180.682	2317.613	2356.407	2290.98	2554.438	2936.261	2650.917	3108.199	2316.625	2310.192	2118.854	2226.999	2818.077	2924.292	2679.257	2805.601
	ENSG00000148516.21	ZEB1	chr10:31318495-31529814	0.138802707195282	0.0630252286791801	0.0757774785161018	-0.114155538380146	-0.12363462895155	0.00947909709066153	0.0509532392024994	0.303911477327347	0.237613096833229	0.0105307961541839	0.715856934290556	0.516312709786185	0.0128380481338893	0.00517885762161089	1	0.415365179105641	8.53513740122132E-18	3.15177781346958E-11	6323.02223591267	5294.381	5713.913	5663.61	5724.817	6613.785	7036.082	6962.365	6258.405	5681.041	5904.011	5754.76	7239.063	7006.433	6861.615	6755.74	6185.531	5949.863	6252.975	6273.671	6278.016	6667.654	6402.206	6208.861
	ENSG00000137449.16	CPEB2	chr4:15002674-15070153	0.246130853891373	0.140056520700455	0.106074325740337	0.441082805395126	0.384519577026367	0.0565632507205009	0.342503041028976	0.147551074624062	0.0980399921536446	0.0108121565520278	0.411340893588943	0.864134933331786	5.08659082521351E-12	4.44655158225234E-09	1	6.4923016310443E-08	0.0771267620587669	0.357654798683044	1213.43885276026	977.8852	1043.47	994.7328	1118.259	1125.015	1093.811	1194.615	1175.915	1025.546	1202.63	1046.681	1229.212	1205.2	1244.09	1090.502	1279.806	1284.712	1244.003	1108.182	1626.049	1583.472	1443.831	1615.14
	ENSG00000260597.1	AC012531.1	chr12:54019910-54022589	0.336111664772034	-0.223909705877304	0.56002140045166	-0.32311025261879	-0.547692477703094	0.224582225084305	-0.0107156205922365	0.648506283760071	0.313067138195038	0.0108121565520278	0.193833188634853	6.76698645644272E-09	0.0010463601892184	1.55930859307333E-10	0.403496044966191	1	3.05526823642463E-14	0.000407502189618292	482.91134739262	303.2624	324.9402	380.9837	350.499	529.8708	560.4402	531.4857	555.7471	460.0772	540.508	483.6183	687.7333	606.3743	631.3824	633.8878	482.4337	442.4658	434.1297	377.5476	434.8939	436.3899	469.3284	379.0039
	ENSG00000160688.19	FLAD1	chr1:154983338-154993111	-0.22933441400528	-0.161247223615646	-0.0680871829390526	-0.105049565434456	-0.0384568497538567	-0.0665927156805992	0.272058218717575	0.147773370146751	0.149267837405205	0.0111952869493769	0.177472986918388	1	0.356677292416405	1	1	8.58385867689501E-06	0.0379092294443112	0.0335493966781388	691.236649091402	718.2053	645.3038	674.289	726.6756	769.8485	783.0122	748.5991	618.2446	661.741	674.5956	681.2365	685.5004	748.952	738.9841	750.9959	561.4632	610.0822	604.5798	571.1072	738.7956	689.592	706.0766	714.2766
	ENSG00000185215.10	TNFAIP2	chr14:103123442-103137439	-0.160708293318748	-0.00246538780629635	-0.158242911100388	0.0435289703309536	0.0713948681950569	-0.0278658997267485	0.583785355091095	0.379548102617264	0.509925127029419	0.0111952869493769	1	0.00801663846642511	0.879987086316813	0.385986586603283	1	5.39781949841736E-50	2.16037590295394E-21	5.30672210446388E-38	2638.01349397541	2406.124	2219.662	2480.047	2313.55	3201.303	3082.923	3012.08	2108.57	2115.95	2142.283	2072.508	2913.935	3108.193	2896.355	3139.356	2158.566	2085.315	2101.904	2080.234	3280.916	2966.492	3201.937	3223.477
	ENSG00000075223.14	SEMA3C	chr7:80742538-80922359	0.0972772613167763	0.0402293242514133	0.0570479370653629	0.212888121604919	0.171252310276031	0.0416358150541782	-0.0484668537974358	-0.164077714085579	-0.179489836096764	0.0112133720570389	0.829912852869462	0.414207267287026	7.46130212443723E-17	8.35233289018337E-11	1	0.170443015934032	1.82810118853999E-10	1.47112491624189E-12	15023.6329347591	14819.91	15145.19	15020.15	15574.74	13105.66	13559.85	13682.07	16323.39	15892.93	15452.29	15321.86	14260.42	13965.06	14081.61	13286.93	15969.85	16022.47	16327.42	16457.89	15713.82	15798.27	15557.03	15565.4
	ENSG00000104067.16	TJP1	chr15:29699367-29968865	0.131037980318069	0.100548781454563	0.0304892063140869	0.273769974708557	0.25926086306572	0.0145091032609344	0.197644278407097	0.0549122989177704	0.0389321930706501	0.0114060419724909	0.102180418551944	1	1.24438638957585E-15	6.51952942516929E-14	1	8.30175146661945E-09	0.343577592190065	0.634725664189118	7518.79007131447	6414.818	6962.187	7159.362	7401.563	7254.046	7460.171	6966.294	7406.436	7042.018	7079.616	6984.164	7344.009	7232.041	7465.429	7257.478	7616.319	7874.85	7449.892	7647.732	8896.985	8797.812	8697.164	8717.09
	ENSG00000184897.6	H1-10	chr3:129314771-129316286	-0.223971024155617	-0.0428690724074841	-0.181101948022842	-0.0575415827333927	-0.0599383041262627	0.00239672302268445	0.00386959360912442	-0.162559852004051	0.0209388248622417	0.0122890731446313	1	0.0734385223659532	0.955081595571197	0.911175609618237	1	1	0.0213207591303546	1	4866.87158649523	5998.059	5308.882	5266.969	5157.342	5383.18	4515.604	4860.982	4580.587	4558.21	4713.854	5273.128	4597.542	5016.217	4548.621	5249.45	4750.026	4566.247	4837.58	4399.759	4583.851	4417.609	4859.174	4743.379
	ENSG00000171130.18	ATP6V0E2	chr7:149872968-149891204	-0.255612522363663	-0.126103863120079	-0.129508644342422	-0.100665546953678	-0.00486116763204336	-0.0958043783903122	0.138168618083	-0.0167783424258232	0.0169259272515774	0.0123054945185751	0.6341679715913	0.622763112951858	0.572077789512416	1	1	0.122437056072533	1	1	733.266328770255	789.9351	827.2245	755.7047	784.4501	808.2449	785.0174	754.4936	666.3196	723.5575	697.4633	791.4657	696.6649	734.6942	746.0983	733.8057	681.7767	691.2877	626.2392	633.8546	711.7239	688.6329	826.118	672.489
	ENSG00000136826.15	KLF4	chr9:107484852-107490482	-0.132790222764015	0.0125035410746932	-0.145293772220612	0.303410261869431	0.297083258628845	0.00632699765264988	0.0102691892534494	-0.425931304693222	-0.274310529232025	0.0125131562114062	1	0.00189044791412678	6.31029835365243E-18	4.47551517008193E-17	1	1	7.87342212520362E-36	3.83831466063189E-15	5259.61347509645	6087.04	6228.783	6043.55	5809.553	4791.875	4256.94	4525.979	5492.089	5370.945	5558.917	5422.086	4269.305	4612.806	4468.586	4680.026	5519.089	5491.781	5525.972	5498.369	5296.448	5632.787	5638.61	5627.722
	ENSG00000216775.3	AL109918.1	chr6:52664366-52669155	0.210430040955544	-0.262573093175888	0.473003149032593	-0.294572442770004	-0.374658674001694	0.0800862312316895	-0.462294608354568	0.0427078865468502	-0.350209027528763	0.0126651735371805	6.94907389014086E-05	1.51795560350385E-16	1.08413038467123E-06	8.08407119013936E-11	1	2.51999595146193E-17	0.948275098928313	7.42322149956246E-11	1039.39350066493	949.738	955.37	946.7184	979.5998	949.3518	974.5043	1017.78	1463.403	1294.094	1327.363	1258.202	1048.347	1013.979	1018.215	1100.171	1094.617	1096.274	1114.047	1136.897	834.8565	718.3649	834.4542	814.3725
	ENSG00000203930.12	LINC00632	chrX:140709562-140793215	0.261850029230118	-0.0289442520588636	0.290794283151627	-0.0264624189585447	-0.0881281942129135	0.0616657733917236	-0.53720611333847	-0.248893678188324	-0.478022187948227	0.0136270009295508	1	0.00157565047522837	1	0.761109793134606	1	5.13304099508318E-15	0.00157175823926419	4.96308850316254E-12	726.467039432407	703.6778	733.4038	713.953	772.8952	607.6235	647.6644	608.114	958.6157	887.726	946.9285	798.4171	703.3636	619.7934	617.154	617.772	837.4766	913.0411	843.7749	924.194	600.8172	658.9008	602.7077	535.4645
	ENSG00000163644.15	PPM1K	chr4:88257620-88284769	0.263039916753769	0.0826207399368286	0.180419191718102	1.39312672615051	1.20793998241425	0.185186758637428	0.569292187690735	-0.560794591903687	-0.556026995182037	0.0144996180453405	1	0.228433429736848	8.3083313891851E-97	3.70103081659157E-74	0.69754885336926	3.10761882466726E-18	1.12706216857432E-14	2.80537746414904E-15	696.752382673552	680.0705	663.6103	608.5302	582.8811	429.0801	463.1903	397.8775	712.4717	749.9055	718.252	709.0421	467.7926	495.667	513.1093	460.9116	804.4493	782.9042	725.1191	755.0952	1212.114	1147.082	1012.849	1220.587
	ENSG00000197555.9	SIPA1L1	chr14:71320449-71741229	0.106349796056747	-0.0356543175876141	0.142004117369652	0.240549862384796	0.180698066949844	0.0598517991602421	-0.365114122629166	-0.499314188957214	-0.581466495990753	0.0144996180453405	1	3.74304792149759E-05	2.11066081481785E-16	3.40144488794555E-09	1	8.98000960938163E-41	6.41058270361644E-72	2.25553497769419E-100	4774.70528058394	4987.487	5269.981	5371.348	5380.737	3711.015	3811.796	3570.091	5794.962	5853.317	5756.411	5766.677	3847.287	3788.372	3918.128	3904.319	5618.17	5832.219	5600.368	5552.609	4369.897	4369.654	4450.7	4336.193
	ENSG00000102524.11	TNFSF13B	chr13:108251240-108308484	0.661113440990448	0.834431827068329	-0.173318386077881	2.83631062507629	2.26251697540283	0.573793649673462	1.81967401504517	-0.35552316904068	0.391588866710663	0.0148116341463747	0.00016287732769143	1	1.14970297609548E-65	2.91564396253501E-43	0.124299907953132	3.11527598819129E-29	0.170670116114905	0.0944490187013994	121.021838324632	46.30654	54.91947	49.05818	60.34232	26.8775	43.11079	41.26137	25.96051	44.58898	66.52407	40.7153	70.33636	60.38583	70.2524	58.01685	112.0567	87.45206	74.39533	112.7325	499.5167	498.7313	281.7638	443.143
	ENSG00000196628.19	TCF4	chr18:55222185-55664787	0.125627636909485	0.0474075004458427	0.0782201290130615	0.218338534235954	0.220241218805313	-0.00190268084406853	-0.0964021384716034	-0.189113035798073	-0.269235849380493	0.0148116341463747	0.941324840900061	0.354071295901684	3.47520250135211E-10	2.79212961836952E-10	1	0.0120852680442309	4.53809404999447E-08	4.60786019992144E-16	4294.99901746535	4122.19	4459.919	4478.907	4357.486	3763.81	3956.167	3777.38	4706.544	4446.737	4643.172	4586.926	3929.905	3774.953	3674.467	3866.715	4678.073	4810.904	4622.869	4892.166	4396.096	4619.019	4364.004	4390.614
	ENSG00000210194.1	MT-TE	chrM:14674-14742	-0.527129352092743	0.369341433048248	-0.896470844745636	0.0601546615362167	0.544703662395477	-0.484548985958099	0.450567126274109	-0.136716932058334	0.27520489692688	0.0148116341463747	0.258026102774588	3.33640490401341E-08	1	0.00100249096230996	0.0547638410044818	0.0039918794002279	0.771675655653834	0.198907459472035	93.1621546569789	103.5087	132.7221	126.2987	125.8202	99.83072	117.3014	102.171	54.80551	59.78977	67.5635	53.62503	80.38441	70.45013	76.4773	69.8351	82.56811	97.86302	79.1039	60.62032	101.3006	115.0918	114.206	127.3064
	ENSG00000100354.21	TNRC6B	chr22:40044817-40335808	0.20805536210537	0.041720774024725	0.166334584355354	0.135828450322151	0.157072275876999	-0.0212438218295574	0.11695197224617	0.189178869128227	0.00160047167446464	0.014957250055463	1	0.0902513163343627	0.0946989067736576	0.0332119302039833	1	0.0982438648197724	0.00226900988820758	1	1364.67455494165	1121.345	1169.327	1292.213	1229.956	1297.799	1449.726	1409.763	1347.062	1409.62	1398.045	1254.23	1387.748	1408.164	1346.356	1268.85	1428.428	1468.986	1308.981	1366.616	1467.112	1588.267	1517.189	1476.172
	ENSG00000114450.10	GNB4	chr3:179396088-179451476	0.138184770941734	0.115621067583561	0.0225637070834637	0.412700593471527	0.354567497968674	0.0581330955028534	0.0840116515755653	-0.190504178404808	-0.154934778809547	0.0158361942631909	0.0627943966332473	1	2.50862879877227E-30	2.85624796601983E-22	1	0.0706887195941695	7.98126516854585E-07	8.71904070887389E-05	4796.49079992434	4518.065	4954.194	4579.111	4919.825	4075.781	4338.148	4079.963	4660.392	4846.011	4931.096	4820.294	4507.109	4412.359	4312.964	4045.064	5156.968	5282.521	5174.713	5261.206	5588.998	5418.908	5376.019	5756
	ENSG00000166889.14	PATL1	chr11:59636716-59669037	0.153960704803467	0.161675050854683	-0.00771435210481286	0.636667311191559	0.538426160812378	0.0982411578297615	0.314045667648315	-0.168660923838615	-0.0627054125070572	0.0165602574301627	0.00520498726023435	1	1.78735399391823E-59	1.4232482920779E-42	0.856547379627741	3.01766055987387E-15	0.000177704403753008	0.377203333240321	2836.03110114693	2523.252	2701.351	2831.805	2691.011	2363.3	2398.163	2347.968	2631.626	2562.853	2789.853	2700.12	2515.362	2633.493	2560.211	2509.766	2981.888	3082.685	3014.423	2883.188	3771.7	3753.912	3466.194	3916.374
	ENSG00000145934.16	TENM2	chr5:167284799-168264157	0.156275615096092	-0.038576778024435	0.194852396845818	-0.0366299748420715	-0.0552291199564934	0.0185991432517767	-1.04842972755432	-0.855524122714996	-1.03177738189697	0.0166600174141198	1	0.000255204275915801	1	0.736238752518987	1	7.66107399478699E-148	1.21862688120098E-97	4.46579352517457E-143	6812.45532949842	7429.93	8283.687	8632.152	9021.819	4558.616	4493.548	4643.869	9866.915	9349.498	9629.359	9372.464	4637.734	4721.836	4643.773	4545.728	9363.224	9494.795	9133.675	9211.098	4464.212	4766.72	4313.153	4306.067
	ENSG00000198799.12	LRIG2	chr1:113073198-113132260	0.315326154232025	0.0556543730199337	0.259671777486801	-0.0667356550693512	-0.204044535756111	0.13730888068676	-0.00457902252674103	0.377482771873474	0.255119889974594	0.0172932983158466	1	0.0776794744018313	1	0.0997860317992215	1	1	2.36034089737063E-05	0.00689336563391041	574.224709413604	432.1944	408.4636	525.0269	476.3192	603.7839	581.4944	614.0085	590.3611	601.9512	506.2066	524.3336	684.3839	638.2446	678.5137	673.6401	618.0813	489.3151	630.006	577.4883	525.7151	585.0502	638.5534	556.8442
	ENSG00000158716.9	DUSP23	chr1:159780932-159782543	-0.345565110445023	-0.209889337420464	-0.135675758123398	0.0395920388400555	-0.0268123429268599	0.0664043799042702	0.431051850318909	0.0458947159349918	0.24797485768795	0.0172932983158466	0.385642539715068	1	1	1	1	5.46317399567997E-06	1	0.0195297165634497	280.845925217123	311.4342	289.4714	277.6484	268.3307	294.6926	283.7291	325.1789	247.1056	258.4134	238.0314	297.9168	308.1402	308.6387	328.141	301.9025	234.7294	217.5891	226.0111	214.8299	302.1552	322.2572	325.9457	272.1054
	ENSG00000182158.15	CREB3L2	chr7:137874979-138002086	0.12137845158577	0.00790378171950579	0.113474674522877	-0.0690084844827652	-0.0612591169774532	-0.00774936703965068	-0.369890004396439	-0.179503068327904	-0.300727099180222	0.0173135909050312	1	0.0244085891088638	0.238787195418965	0.351403772006972	1	2.52041085851882E-31	1.02511179040914E-07	7.99622521748031E-21	18993.6490152211	18580.73	20289.31	19884.22	20245.49	17524.13	17432.8	17288.51	22657.75	20458.23	21922.8	20446.03	17421.09	17480.86	17545.32	16859.27	21507.81	22049.37	21077.42	21326.65	16313.76	16819.71	17144.24	16130.99
	ENSG00000129315.11	CCNT1	chr12:48688458-48716998	0.174735486507416	0.135512158274651	0.0392233431339264	0.0289725624024868	0.0546842999756336	-0.025711739435792	-0.0632228031754494	0.0825401321053505	0.0176050495356321	0.0173135909050312	0.112733421373869	1	1	0.805893990618367	1	0.453185266517887	0.260949705138328	1	1581.64685479274	1409.172	1480.537	1599.088	1502.139	1554.096	1568.03	1604.281	1620.128	1542.373	1525.896	1464.758	1632.25	1595.192	1503.757	1500.917	1695.005	1642.849	1680.958	1750.545	1627.796	1618.959	1698.919	1524.762
	ENSG00000133250.14	ZNF414	chr19:8509678-8514167	-0.275857478380203	-0.177611231803894	-0.0982462465763092	-0.124617129564285	-0.0623878389596939	-0.0622292906045914	-0.0854375436902046	-0.236677885055542	-0.200660929083824	0.0173135909050312	0.311379469706769	1	0.474777274512717	1	1	0.61408071945025	0.00495392228854659	0.0236167931122243	612.546964951649	715.4814	697.9349	729.6099	697.1464	680.5768	557.4325	541.3099	649.0126	640.4599	687.0689	672.299	482.3065	613.0839	563.7978	630.6646	576.7972	608	568.7947	578.5518	574.6188	552.4408	540.1861	525.7464
	ENSG00000165699.15	TSC1	chr9:132891348-132946874	0.173671737313271	0.0147826131433249	0.158889129757881	-0.0764101445674896	-0.115565732121468	0.039155587553978	-0.140181660652161	0.10990022867918	-0.00983331073075533	0.0173691767712967	1	0.0302687224837753	0.491709754425749	0.0976383262135673	1	0.0082592333156396	0.0688723942925355	1	2128.05584191063	1832.286	1964.515	2089.67	2023.394	1976.456	2139.498	2144.609	2315.293	2125.07	2259.739	2134.078	2186.009	2126.923	2200.946	2263.731	2261.187	2295.617	2166.882	2205.729	2113.34	1972.866	2029.033	1972.764
	ENSG00000185722.18	ANKFY1	chr17:4163821-4263995	0.189939022064209	0.152627989649773	0.0373110361397266	0.657071769237518	0.531920552253723	0.125151231884956	0.442368596792221	-0.0247641783207655	0.0630760192871094	0.017428120694646	0.093844050319225	1	1.99123648363669E-40	2.27619565741018E-26	0.755705215992552	6.01896558805944E-19	1	0.56578152175823	4639.46797482347	3641.873	4361.521	4097.923	4317.686	4095.939	4025.345	4143.82	3993.11	4125.494	4337.577	4386.329	4503.76	4451.777	4402.78	4247.048	4860.903	4951.452	4319.638	4625.224	6559.213	6658.063	5929.543	6453.756
	ENSG00000196616.14	ADH1B	chr4:99304971-99352760	-0.511080682277679	0.191887587308884	-0.702968299388885	-0.579715669155121	-0.404290467500687	-0.175425201654434	1.61069893836975	1.67933392524719	2.20687699317932	0.0177377541352531	0.997385922282867	3.74304792149759E-05	1.16476245952596E-05	0.00760165863841419	1	1.33421649249551E-36	5.54750731418484E-43	8.14653661473222E-68	246.256959353589	116.2203	152.1727	139.868	111.6975	462.677	582.4969	450.9278	91.34252	73.97717	64.44519	59.58337	456.6281	398.3787	403.729	395.3741	90.82492	67.67124	79.1039	104.2244	329.2269	324.1754	268.4258	297.3723
	ENSG00000092871.17	RFFL	chr17:35005990-35089319	0.322390466928482	0.107360698282719	0.215029776096344	-0.0741011202335358	-0.262474656105042	0.188373535871506	-0.120864696800709	0.27562689781189	0.248970657587051	0.0179731316449165	1	0.28994595321133	1	0.0157409317307615	0.96391162340174	0.413325881891108	0.00564980522099667	0.0104483801547682	343.394011913602	283.2871	271.1649	273.4732	315.8343	354.2071	355.9146	349.7392	336.5251	323.2701	324.3048	350.5488	418.6688	354.7667	403.729	425.4569	380.9929	356.0548	339.0167	369.0395	306.5216	306.9116	380.9646	325.5546
	ENSG00000175216.15	CKAP5	chr11:46743048-46846308	0.120972730219364	0.134949237108231	-0.0139765115454793	0.0491469688713551	0.00553355365991592	0.0436134152114391	-0.30371817946434	-0.231892436742783	-0.174302503466606	0.0189195959395448	0.00250236186164447	1	0.608548925327296	1	1	3.52494587241284E-21	2.1823823729166E-12	2.65135176779831E-07	13823.8984086018	14258.78	14890.04	14645.43	14557.91	11847.22	12368.79	12724.22	15577.27	14222.87	14141.56	13835.26	12999.95	12815.21	12594.74	12759.41	15479.16	15682.03	16495.05	15819.78	12377.01	13133.9	12865.27	12991.09
	ENSG00000263826.1	AC112907.3	chr3:186781780-186784179	-0.653725624084473	0.105783589184284	-0.759509265422821	0.438310831785202	0.723884642124176	-0.285573810338974	0.955608785152435	-0.136427730321884	0.337507694959641	0.0190393143613582	1	0.00126596313664916	0.0861906596946881	0.000322681651059461	1	9.10569342692734E-08	0.93586982147978	0.193205312507767	63.5367086341296	55.38625	100.6857	84.54707	71.89723	72.95322	50.12882	73.68102	49.03651	35.46851	37.41979	31.7778	48.00736	44.45068	66.69532	53.7193	41.28406	32.27397	50.8525	45.73112	104.7937	75.7688	115.8733	103.9831
	ENSG00000189266.13	PNRC2	chr1:23956839-23963462	0.130085363984108	0.00974577572196722	0.120339587330818	-0.0215494055300951	-0.0454533323645592	0.0239039268344641	-0.290367126464844	-0.138732358813286	-0.235168009996414	0.0192700140972474	1	0.0292008619753598	1	0.735622312357209	1	6.18183575864645E-17	0.000346841292076946	2.97644413761548E-11	3278.88635579444	3441.211	3382.124	3344.306	3142.936	2891.251	2924.516	3137.829	3515.245	3761.688	3627.64	3589.898	3084.752	3083.871	3113.338	3013.653	3581.097	3595.945	3799.812	3608.504	2981.381	3003.897	2956.019	2973.723
	ENSG00000185219.17	ZNF445	chr3:44431705-44477670	0.162537530064583	-0.0670685172080994	0.229606047272682	-0.162112832069397	-0.31520938873291	0.153096556663513	-0.266409873962402	0.0582404956221581	-0.018268994987011	0.019414852914798	0.852539537878283	1.54818363458632E-05	0.00228916669969797	1.750601831104E-12	0.0399376034212616	1.69077958592316E-09	0.53312577461457	1	1611.67406355466	1390.104	1475.961	1576.124	1586.875	1536.817	1572.04	1615.088	1786.467	1739.984	1771.203	1769.626	1795.252	1823.316	1685.168	1671.745	1709.16	1709.48	1637.639	1689.924	1434.8	1395.489	1394.647	1368.301
	ENSG00000066279.18	ASPM	chr1:197084127-197146694	0.176206141710281	0.197094038128853	-0.0208879020065069	-0.0572248473763466	-0.103302553296089	0.0460777021944523	-0.696742415428162	-0.463311433792114	-0.39634582400322	0.0194591745049036	0.00254959764155712	1	0.823034053871394	0.216826033518176	1	3.27806527575578E-51	9.50171332587194E-23	7.68898614871095E-17	14326.4284113316	14950.66	17006.73	16602.54	16582.58	11565.01	11195.77	12400.02	17868.52	15529.13	16159.11	14624.74	12768.84	12180.32	11825.52	11809.65	17980.98	18185.86	19081.93	18463.67	10880.21	11841.03	11295.56	11164.09
	ENSG00000106123.12	EPHB6	chr7:142855061-142871094	-0.235773310065269	0.010436873883009	-0.246210187673569	-0.0204091183841228	-0.0711182281374931	0.05070910602808	0.804028153419495	0.588663995265961	0.885583281517029	0.0206277950828831	1	0.00670625766302525	1	0.782708278376734	1	2.8962037443467E-41	9.50978658439838E-23	3.583653114958E-50	924.334560004803	791.751	767.7284	782.8432	703.5658	1266.122	1116.87	1178.896	661.5121	629.3126	659.004	611.7226	1170.04	1143.137	1215.633	1274.222	633.4154	649.6439	690.2757	604.0762	1124.786	1192.16	1172.904	1073.844
	ENSG00000172716.16	SLFN11	chr17:35350305-35373701	0.147092074155807	-0.0974151939153671	0.244507268071175	0.101321116089821	0.101010963320732	0.000310156174236909	-0.0483054593205452	-0.00253449915908277	-0.246731624007225	0.0211696803270437	0.278125244779525	7.89054039603262E-08	0.0885298908734936	0.0892816429396674	1	0.55719612808016	1	7.6588507691311E-10	2546.36840433163	2267.204	2413.024	2418.464	2515.119	2413.216	2445.284	2385.3	2804.696	2766.543	2876.126	2944.411	2452.841	2385.24	2377.91	2372.244	2734.184	2843.233	2514.374	2555.625	2637.308	2596.28	2553.38	2499.482
	ENSG00000114127.10	XRN1	chr3:142306607-142448062	0.211907878518105	0.230486929416656	-0.0185790546238422	0.52927964925766	0.452865332365036	0.0764143392443657	0.318558603525162	0.00118680240120739	0.0961802005767822	0.0212711562634929	0.00437211205528136	1	3.22214931554846E-20	1.07457961759642E-14	1	5.41066623813357E-08	1	0.297046801230267	3438.38669508409	2634.933	3260.844	3164.774	3340.654	2997.801	3145.082	3160.424	3164.297	3128.322	3117.276	2815.314	3351.583	3360.639	3342.769	3027.62	3476.118	3758.356	3338.373	3818.017	4523.595	4495.296	4314.82	4689.93
	ENSG00000136147.18	PHF11	chr13:49495610-49528981	0.234128549695015	0.171903371810913	0.0622251704335213	1.0588413476944	0.750751435756683	0.308089911937714	0.955496728420258	0.130783960223198	0.37664869427681	0.0212711562634929	0.179761453215853	1	1.31277897887318E-71	2.07258445711284E-36	8.32117313505682E-05	1.21037348208003E-58	0.145884187663601	4.05748342962758E-09	1471.4007555573	1099.553	1032.028	1056.316	1223.537	1121.176	1230.161	1266.331	1129.763	1220.117	1211.985	1045.688	1382.165	1544.032	1650.487	1434.305	1363.553	1216	1315.573	1311.313	2702.804	2497.493	2432.505	2607.352
	ENSG00000198727.2	MT-CYB	chrM:14747-15887	-0.12080892175436	0.082740493118763	-0.203549414873123	-0.174362450838089	-0.0365476459264755	-0.137814804911613	0.0628796443343163	0.116433173418045	0.182167783379555	0.0212711562634929	0.260447819460001	6.74833706735397E-08	1.33743802010438E-06	0.858916485358866	0.00332417854490175	0.178271381217152	0.00161479017240421	8.16655116788831E-08	71492.1364716147	71731.55	72681.34	75850.2	74707.64	78079.14	82614.31	77208.86	64108.03	64773.6	63874.54	63162.34	71692.85	71211.66	74234.56	73459	70493.12	65564.06	69576.59	65493.34	70612.62	66402.24	75042.53	71217.75
	ENSG00000198763.3	MT-ND2	chrM:4470-5511	-0.123390018939972	0.149823501706123	-0.273213505744934	0.0250304881483316	0.186515867710114	-0.161485388875008	0.0128909982740879	-0.13552950322628	-0.0238013714551926	0.0215612948351879	0.000691702750706245	5.25489917801806E-14	1	3.85483347744331E-07	0.000181669530523458	1	0.000219094362813097	0.953219486784581	51964.1729566479	53279.76	59718.06	57407.46	60898.24	50570.02	54046.89	53448.21	48000.98	48484.43	46849.57	47795.79	48485.2	46445.93	46249.2	46809.93	53121.96	52100.61	53331.09	53642.6	51703.47	51854.63	55949.28	54603.77
	ENSG00000139645.10	ANKRD52	chr12:56237807-56258384	0.109823174774647	-0.0101792803034186	0.120002456009388	-0.0561767891049385	-0.0935670435428619	0.0373902544379234	-0.349240243434906	-0.183240279555321	-0.265852481126785	0.0217365640981361	1	0.0038763064660616	0.367385978136847	0.0197162798479853	1	7.75746600222954E-33	2.66648345056782E-09	3.10791058231409E-19	10915.1156668421	10867.51	11120.05	11695.68	11520.25	10124.18	9589.644	10138.51	12369.7	11733.99	12710.25	12320.85	9848.207	10196.82	10295.09	10481.71	11909.86	12229.75	12538.91	12100.67	9284.722	9523.85	9715.848	9724.851
	ENSG00000109814.12	UGDH	chr4:39498755-39528311	0.0989073812961578	0.120183780789375	-0.0212763957679272	0.0514082983136177	0.0586642734706402	-0.00725597562268376	0.116145044565201	0.163644134998322	0.177664548158646	0.0217821360760051	0.000663135138205798	1	0.331968606958403	0.198710293066017	1	4.54724471815461E-05	2.85654842635793E-09	6.54685010955842E-11	13284.8745747144	12151.38	12498.76	12054.74	12711.69	13398.43	14291.73	14033.78	12234.13	12265.01	12285.12	11890.85	14051.64	13599.39	13984.67	13448.09	12873.55	12846.08	13386.45	13809.73	14291.24	14513.08	14209.9	14366.19
	ENSG00000117616.18	RSRP1	chr1:25242249-25338213	0.244082406163216	-0.415063768625259	0.659146189689636	-0.267588108778	-0.663683712482452	0.396095603704453	-0.0659085586667061	0.445761948823929	0.182711377739906	0.0218089683827077	2.33255876941846E-08	6.94722903326809E-22	0.000575831648507751	2.23858598862602E-24	8.03873705596262E-08	0.724851448865732	3.26415141998661E-11	0.0181211804318489	2155.68972032042	1760.556	1616.692	1479.052	1511.126	2113.724	2111.426	2191.765	2747.006	2501.036	2450.996	2490.585	2834.667	2797.038	3147.13	2822.412	1900.246	2092.603	1757.237	1836.689	1651.374	1661.159	1980.683	1943.61
	ENSG00000164327.13	RICTOR	chr5:38937920-39074399	0.208638399839401	0.103967301547527	0.104671098291874	0.380731195211411	0.263913303613663	0.116817906498909	0.1826481372118	0.0105553222820163	0.0227021332830191	0.0218089683827077	0.668010883794418	0.726820608802211	7.59402542624919E-11	2.99490335758624E-05	1	0.00384165925759303	1	1	1697.58782576346	1369.221	1573.214	1640.839	1541.939	1539.697	1566.024	1533.548	1710.509	1674.113	1601.775	1601.8	1781.854	1639.643	1654.044	1623.397	1824.755	1886.466	1576.428	1809.038	2140.411	2065.899	1884.816	1976.651
	ENSG00000113369.9	ARRDC3	chr5:91368631-91383317	-0.199085667729378	0.0939049050211906	-0.292990565299988	0.195418953895569	0.053621843457222	0.141797110438347	0.324885040521622	-0.0696195885539055	0.36516809463501	0.0218089683827077	0.754833354292414	8.66881817973171E-06	0.00312952828118625	0.925600720928529	0.561674755138812	3.20734205381618E-09	0.561555440707296	2.49644464815169E-11	2389.08593680794	2623.129	2499.98	2421.595	2371.325	2436.254	2576.622	2237.938	2180.682	1951.781	1945.829	1989.091	2515.362	2522.786	2803.871	2595.717	2164.464	2271.671	2028.45	2159.998	2658.267	2560.794	2756.783	2866.824
	ENSG00000155158.20	TTC39B	chr9:15163622-15307360	0.237783953547478	0.203873887658119	0.0339100584387779	0.611993074417114	0.458580076694489	0.153412997722626	0.300226122140884	-0.0739829838275909	0.0455199554562569	0.0219359772008011	0.0636371800160253	1	9.28647931417132E-22	3.21288768654386E-12	0.868657337778939	6.00459263902084E-06	0.685038312613873	0.955982900149549	1134.85552406687	990.5968	1121.273	996.8204	968.0449	865.8395	1041.677	990.2729	1123.994	1066.082	1022.808	962.2714	1093.005	1026.559	1172.059	1020.667	1334.065	1197.26	1158.307	1142.214	1473.225	1534.558	1515.522	1448.961
	ENSG00000164236.12	ANKRD33B	chr5:10564070-10657816	0.165043830871582	-0.0129782147705555	0.178022041916847	-0.0509478524327278	-0.0545377358794212	0.00358988414518535	0.536041259765625	0.752032935619354	0.5776007771492	0.0222182307329376	1	0.00485300804524139	0.82434969051317	0.746694831103183	1	3.06421823264697E-36	2.92508781190635E-69	4.53140354239143E-42	3102.03768907447	2151.892	2324.924	2270.245	2242.937	3932.755	3582.206	3966.004	2674.894	2548.665	2510.244	2446.89	3751.273	3767.405	3856.768	3889.278	2531.302	2663.123	2407.96	2489.687	3786.546	3889.145	3413.676	3606.368
	ENSG00000100836.10	PABPN1	chr14:23321289-23326185	-0.124394781887531	0.00711624417454004	-0.131511032581329	-0.2914097905159	-0.173070132732391	-0.118339657783508	0.104242704808712	0.271257728338242	0.28442907333374	0.0225892356009697	1	0.00657976912987017	1.78272493951021E-18	2.22897762347274E-06	0.0353338011055069	0.00721580198516534	3.13807053209379E-16	1.28815390825409E-17	3599.25397239784	3651.861	3498.828	3482.087	3435.661	4364.714	4231.875	4121.225	3017.188	3280.33	3314.769	3236.37	3894.178	3897.402	3862.993	4013.906	3261.44	3194.082	3290.345	3161.828	3535.041	3322.318	3562.894	3457.682
	ENSG00000126243.9	LRFN3	chr19:35935358-35946624	-0.248535543680191	-0.147509008646011	-0.10102653503418	-0.192191377282143	-0.0328431464731693	-0.159348234534264	0.18234421312809	0.126000046730042	0.0676783472299576	0.0228922354477834	0.451257160914628	1	0.0349361291773713	1	0.819191063524972	0.0249662272530295	0.202526525227404	0.737802081723288	752.331284347385	758.1561	795.1882	775.5367	790.8695	918.6346	829.1307	847.8229	717.2792	703.2898	728.6464	751.7435	649.774	828.6277	720.3095	841.2443	680.5972	640.274	683.6837	606.2032	719.5834	750.9743	746.9241	757.036
	ENSG00000102802.10	MEDAG	chr13:30906271-30925572	-0.253276973962784	-0.0536680296063423	-0.199608951807022	-0.0330351814627647	0.0443152748048306	-0.0773504599928856	0.672560214996338	0.452318459749222	0.574576914310455	0.0241718774738565	1	0.120964917715512	1	1	1	7.40021376128032E-25	7.21643965443722E-12	2.30745576098556E-18	520.933655053577	441.2741	494.2752	480.1439	441.6544	640.2605	647.6644	662.1467	397.0996	384.0732	416.8149	412.1183	611.8147	596.31	612.7077	603.805	376.2747	404.9863	353.1424	415.8341	633.1286	609.0277	657.7266	598.6318
	ENSG00000226744.1	AC005326.1	chr7:97870167-97870289	0.745936691761017	-0.584632158279419	1.33056890964508	0.159719809889793	-0.26066467165947	0.420384466648102	-0.591957271099091	-0.00574034871533513	-0.915924727916718	0.0243796016376668	0.138883194762372	1.04863340289511E-08	1	0.75740277313734	1	0.0148985102581584	1	3.00926991157573E-05	15.9360726413752	1.815943	11.44156	6.262746	6.419396	6.719376	8.020612	6.876895	55.76701	29.38819	32.22259	39.72225	6.698701	20.9673	9.78198	16.11579	20.05226	19.78082	21.6594	22.3338	6.986247	7.67279	12.50431	8.746244
	ENSG00000171206.14	TRIM8	chr10:102642310-102660680	-0.127067551016808	-0.0584384389221668	-0.0686291083693504	0.0894822627305984	0.127978608012199	-0.0384963415563107	0.467088729143143	0.250538915395737	0.280671685934067	0.0243796016376668	0.785828282599381	0.620184035345758	0.0734452391708011	0.00190197527386251	1	1.98653105470434E-44	4.95842098145904E-13	2.81492365455637E-16	4810.31850372773	4531.685	4464.495	4380.791	4417.828	5592.44	5089.078	5256.895	4184.449	4000.847	4462.31	4319.794	4986.066	5130.279	5111.529	5411.683	3980.963	4040.493	4079.501	4183.866	5684.185	5618.4	5716.97	5543.175
	ENSG00000165912.16	PACSIN3	chr11:47177522-47186443	-0.164960458874702	-0.0208159107714891	-0.144144549965858	-0.0889284759759903	-0.0822136700153351	-0.00671480130404234	0.0223760642111301	-0.0536559261381626	0.0837738215923309	0.0247878028763829	1	0.0584122865500365	0.292652621992051	0.368639473567554	1	1	0.631782393806822	0.205522299113729	1281.20233729723	1445.49	1367.266	1333.965	1315.976	1375.552	1311.37	1304.645	1219.182	1229.237	1246.287	1251.251	1272.753	1315.908	1308.118	1347.28	1165.39	1261.808	1177.141	1268.773	1276.737	1229.565	1188.743	1257.515
	ENSG00000156970.13	BUB1B	chr15:40161023-40221123	0.125529274344444	0.161263659596443	-0.0357343852519989	-0.0639996752142906	-0.0919850543141365	0.0279853772372007	-0.884032189846039	-0.694503247737885	-0.630783438682556	0.0259870220489321	0.000279058890754148	1	0.436058555040715	0.0977153866221936	1	4.13961213109807E-148	3.17068650815017E-90	5.39324805641081E-75	4009.21776711494	4855.831	4869.526	4942.35	4976.316	2947.886	2965.621	3045.482	4976.725	4764.94	4756.471	4656.44	3188.582	3032.71	3076.877	3037.289	5246.614	5337.699	5532.564	5315.445	2659.14	2877.296	3002.701	3026.2
	ENSG00000113300.13	CNOT6	chr5:180494379-180578358	0.163674890995026	0.0431278981268406	0.120546996593475	-0.0103288106620312	-0.0440695099532604	0.0337406992912292	-0.260258853435516	-0.0862551331520081	-0.173061430454254	0.0260393029178826	1	0.200331164052785	1	0.948041753397732	1	1.45647825216047E-08	0.206664557334139	0.000439074574333099	1508.24136465708	1414.619	1503.421	1484.271	1590.726	1372.672	1524.919	1381.273	1645.127	1605.203	1652.707	1605.772	1482.646	1492.033	1392.598	1396.702	1674.953	1641.808	1670.599	1721.83	1354.459	1453.994	1404.651	1377.047
	ENSG00000243335.9	KCTD7	chr7:66628767-66649067	0.244426056742668	-0.129379287362099	0.373805344104767	-0.403169363737106	-0.51127952337265	0.108110189437866	-0.542294561862946	0.105300843715668	-0.160394310951233	0.0260997004118805	0.582669908738854	2.93759560797424E-06	3.1222008480882E-08	2.70532157924609E-13	1	1.09902600814452E-15	0.381339640170041	0.0538939583139176	739.494036084894	648.2916	745.9895	683.6831	634.2363	695.9353	720.8525	780.0364	883.6187	876.5788	891.8383	886.7991	773.7	769.0806	803.9009	811.1615	820.963	842.2466	869.2011	693.4114	547.5471	513.1178	601.0404	527.69
	ENSG00000083312.17	TNPO1	chr5:72816312-72916733	0.12853778898716	0.106936000287533	0.0216017849743366	0.0378138087689877	0.0408167503774166	-0.00300293997861445	0.238809883594513	0.329533874988556	0.304929137229919	0.0265373866271566	0.0949386192718926	1	0.90310759933383	0.828651687628274	1	2.21791498052773E-11	7.59295544081435E-21	4.99790469725065E-18	11226.6334123318	9272.204	9798.549	9830.424	10065.61	11648.52	12536.22	12686.89	10264.98	10038.6	9834.128	9407.221	12889.42	12336.32	12076.3	11631.3	10483.79	10550.47	10610.28	10966.96	12293.17	13118.55	12582.67	12352.61
	ENSG00000234290.2	AC116366.1	chr5:132468890-132473043	0.63496857881546	0.155029863119125	0.479938715696335	1.24494707584381	0.838357031345367	0.406589984893799	1.07078433036804	0.460805863142014	0.387457132339478	0.0265373866271566	1	0.177876290432777	9.42586308140308E-14	1.89566271859068E-06	0.813246163698208	6.36837806521141E-11	0.0361996136283975	0.0768792439071716	59.3195323129019	19.0674	27.45974	30.26994	35.94862	42.23608	45.11594	36.3493	35.57551	52.69607	38.45923	52.63197	51.35671	79.67574	62.24897	56.94246	53.0795	55.17809	47.08565	51.04869	133.612	117.01	108.3707	139.9399
	ENSG00000100342.21	APOL1	chr22:36253071-36267530	0.322815209627151	0.3950315117836	-0.0722163170576096	2.42474412918091	1.90115964412689	0.523584425449371	2.05732083320618	-0.0446080714464188	0.551192700862885	0.0267105496607975	0.000847397181327932	1	4.12890762410524E-180	2.72182898678749E-111	3.6666994073971E-07	6.72636936875672E-131	1	1.49288956755176E-09	2436.89627935237	1412.803	1203.652	1324.571	1259.485	1185.49	1310.367	1238.823	1199.952	1320.442	1287.864	1129.105	1563.03	1899.637	1938.611	1979.019	1733.93	1640.767	1629.164	1585.7	7948.602	8059.306	5946.216	7385.717
	ENSG00000139132.14	FGD4	chr12:32399529-32646050	0.183822512626648	0.0378930419683456	0.145929470658302	-0.00705077685415745	-0.00539103709161282	-0.00165973976254463	-0.257103770971298	-0.066230483353138	-0.213819682598114	0.0273564952752231	1	0.131913360865231	1	1	1	1.23662698798761E-06	0.561555440707296	9.9094971502419E-05	2839.10265921026	2606.786	2938.192	2720.119	2905.418	2572.561	2573.614	2729.145	3215.257	3244.862	3042.437	2864.967	2843.599	2592.397	2731.84	2473.237	3303.904	3294.028	2933.436	3176.718	2722.016	2668.213	2528.371	2682.181
	ENSG00000157168.20	NRG1	chr8:31639222-32855666	0.127492442727089	-0.0710692182183266	0.198561668395996	0.06675735861063	0.0339655317366123	0.0327918268740177	-0.567209601402283	-0.506474494934082	-0.672244310379028	0.0273857568749504	0.545388977271539	2.26284264075536E-06	0.386595785472182	0.971977553891583	1	1.74364726063111E-60	3.91428316227272E-47	2.02803489549217E-84	4766.54001116263	5128.222	5194.467	5660.479	5208.698	3690.857	3745.626	3845.167	6324.748	5998.231	6059.927	5959.33	3783.65	3826.113	3748.277	3865.641	5723.15	5716.658	5885.707	5837.631	3932.384	3927.509	3638.754	4097.129
	ENSG00000206190.12	ATP10A	chr15:25677271-25865184	0.12105069309473	0.0195264518260956	0.101524241268635	0.62616091966629	0.451436340808868	0.174724563956261	0.102417804300785	-0.402692407369614	-0.329492092132568	0.0280725341262029	1	0.0939118750726064	6.09009509456374E-82	1.07536883163936E-42	3.58248120054937E-05	0.0077809525499097	2.53575119205855E-33	5.16832148713582E-23	5920.67197266563	5801.937	6113.224	5916.207	6104.845	4713.162	4438.406	4511.243	6276.673	6220.162	6644.091	6542.254	5012.861	5210.793	4987.031	5193.582	6697.454	6675.507	6190.822	6478.93	6991.487	6899.756	6755.661	7319.634
	ENSG00000172183.15	ISG20	chr15:88636153-88656483	0.655179858207703	0.379496455192566	0.275683403015137	2.60613322257996	2.28146696090698	0.324666202068329	2.1394145488739	0.188461199402809	0.237444013357162	0.0281443657738189	0.497468164234936	1	1.64848145136331E-51	8.64426235847613E-40	1	9.36496485586877E-36	0.765454939719407	0.520278714784985	151.358002555814	56.29422	26.31558	55.32092	48.78741	56.63474	75.19324	35.36689	42.30601	58.77638	75.87901	74.47921	66.98701	93.09481	82.7022	73.05825	120.3135	105.1507	56.50278	81.89061	700.3713	642.5961	405.9732	535.4645
	ENSG00000143190.23	POU2F1	chr1:167220876-167427345	0.301303744316101	0.00449916906654835	0.296804577112198	-0.0103453984484076	-0.0794288814067841	0.0690834820270538	-0.106504894793034	0.205144241452217	-0.0225768443197012	0.0282981037398835	1	0.0213055613218183	1	0.955988138357543	1	0.514259557167238	0.0571506755439406	1	650.301879115025	473.9611	537.7531	634.6249	581.5972	617.2226	630.6206	640.5336	774.0077	663.7677	707.8576	611.7226	721.2268	716.243	696.2991	576.9453	713.6244	669.4247	649.782	735.952	642.7347	676.1646	618.5465	624.8705
	ENSG00000082438.17	COBLL1	chr2:164653624-164843679	0.17520335316658	0.0736729130148888	0.101530432701111	0.116313949227333	0.121502593159676	-0.00518864532932639	-0.387085109949112	-0.328195691108704	-0.434914767742157	0.02835915724129	0.885166686455263	0.549592374902649	0.15503723239839	0.120956969495049	1	1.80066474339404E-15	1.03423272946173E-10	8.04324586262806E-19	1427.94532666068	1522.668	1566.349	1476.964	1499.571	1165.332	1182.038	1212.298	1550.9	1764.305	1514.462	1684.223	1166.69	1177.524	1224.526	1228.023	1674.953	1731.343	1682.841	1770.751	1337.866	1289.988	1373.807	1219.615
	ENSG00000177683.14	THAP5	chr7:108554543-108569750	0.178238898515701	0.0921563804149628	0.0860825106501579	-0.00240472448058426	-0.0284403115510941	0.0260355863720179	-0.285924792289734	-0.105281166732311	-0.165328085422516	0.030509563174849	0.651388296092168	0.823866243380317	1	1	1	1.75455693304447E-08	0.136876581547353	0.00350928944783672	1158.81787023684	1178.547	1159.03	1132.513	1168.33	1029.024	1100.829	1084.585	1191.299	1347.803	1192.236	1197.626	1093.005	1132.234	1126.706	1029.262	1273.908	1264.932	1329.699	1387.886	1100.334	1092.413	1076.204	1030.113
	ENSG00000119714.11	GPR68	chr14:91232532-91253925	-0.26048880815506	0.0791041478514671	-0.339592963457108	-0.285964995622635	-0.323537170886993	0.0375721827149391	-0.126544758677483	-0.101068571209908	0.27609658241272	0.0318346590086971	1	0.000325719293193135	0.00114317877721915	0.000128144639328584	1	0.260819818987413	0.488081444280187	0.000604610800587006	1018.08943238683	1262.988	1106.399	1122.075	1152.923	1166.292	1142.937	1061.007	870.1577	840.0969	926.1397	1007.952	1039.415	1151.524	1038.668	1211.907	962.5083	894.3014	962.4307	1037.99	828.7435	822.9067	961.9982	907.6657
	ENSG00000119285.11	HEATR1	chr1:236549005-236604516	0.15661895275116	0.0882138684391975	0.0684050917625427	0.00401300564408302	-0.0300236959010363	0.0340367034077644	0.324810743331909	0.477416694164276	0.44304832816124	0.032228364803018	0.547195390649427	0.965487388581806	1	1	1	3.00249535682981E-14	3.64315530185878E-29	9.18899885678791E-26	2382.04765506489	1763.28	2013.714	2004.079	1959.2	2721.347	2820.248	2618.132	2203.758	2015.624	1920.882	1966.251	2803.406	2805.425	2759.408	2692.412	2131.437	2129.041	2139.572	2226.999	2727.256	2702.74	2707.6	2693.843
	ENSG00000179388.9	EGR3	chr8:22687659-22693480	-0.364093244075775	0.234826594591141	-0.598919808864594	-0.191140666604042	-0.0626225695014	-0.128518089652061	-0.220370352268219	-0.393322914838791	0.0770788192749023	0.032228364803018	0.40160653719374	7.8194303378225E-07	0.38139660083506	1	1	0.113812462566216	0.000486205611764037	0.934809060533531	363.736586293948	507.556	489.6986	519.8079	428.8156	367.6458	443.1388	324.1965	320.1796	331.3772	321.1865	277.0627	269.0645	358.1215	337.0337	356.6962	416.3792	358.137	318.299	398.8179	296.0422	309.7889	329.2801	328.47
	ENSG00000105287.12	PRKD2	chr19:46674275-46717127	0.218025639653206	0.205503940582275	0.012521711178124	1.06002151966095	0.818825423717499	0.241196155548096	0.573181509971619	-0.268814384937286	-0.0401399359107018	0.0323070671081273	0.0385525377928333	1	2.04272956915697E-73	2.08215178099077E-44	0.0127149023348082	1.20451788817757E-22	6.44467806637171E-05	0.985768960371008	1271.65985757775	1203.062	1070.93	1115.813	1138.801	943.5923	961.4708	929.3632	1108.61	1145.126	1123.633	1195.64	1039.415	1096.17	1174.727	1131.329	1534.587	1244.11	1228.936	1291.106	1975.361	1830.919	2058.209	2068.001
	ENSG00000144824.21	PHLDB2	chr3:111732497-111976517	0.150896161794662	0.103523030877113	0.0473731309175491	0.204080581665039	0.158401146531105	0.045679435133934	0.244086474180222	0.190902054309845	0.18920835852623	0.0323325360960337	0.295199792969127	1	9.39306878353084E-06	0.00150638478454469	1	8.66481622570709E-09	2.38053003846383E-05	2.21691300596403E-05	2659.53540584584	2254.493	2514.854	2267.114	2375.176	2567.761	2647.804	2766.477	2555.668	2500.023	2376.156	2287.008	2881.558	2793.683	2724.726	2699.932	2579.664	2750.575	2553.926	2567.324	3172.629	3128.58	3022.708	3075.762
	ENSG00000110422.12	HIPK3	chr11:33256672-33357023	0.166206300258636	-0.00434616999700665	0.170552462339401	0.125110194087029	0.0359444618225098	0.0891657322645187	0.0511945076286793	0.0922906100749969	0.0109038762748241	0.0323684297575151	1	0.0149488434611052	0.0632813822301434	1	1	0.647192824430705	0.175370296549665	1	2856.09510861887	2308.063	2689.91	2666.886	2702.566	2649.354	2846.315	2760.582	3069.109	2802.012	2957.203	2841.134	3024.463	2937.938	2881.238	2919.107	2922.911	3094.137	2694.241	2927.855	3048.624	3073.911	2975.192	2963.033
	ENSG00000139618.15	BRCA2	chr13:32315086-32400266	0.210247039794922	0.039136927574873	0.171110108494759	0.212933644652367	0.0511154308915138	0.161818206310272	-1.01595520973206	-1.01864182949066	-1.02793371677399	0.0323684297575151	1	0.12499724495767	0.00787247896137948	1	0.650809730766716	1.42014953969522E-67	3.05845453057169E-65	2.88570158067006E-68	1670.50272263668	1864.973	2104.102	2059.4	2186.446	970.4698	950.4425	1080.655	2297.986	2406.791	2306.514	2249.272	1155.526	1076.881	1086.689	1153.891	2464.068	2465.315	2205.492	2389.717	1000.78	1266.01	1218.753	1150.617
	ENSG00000133243.10	BTBD2	chr19:1985438-2034881	-0.150434941053391	-0.0922980904579163	-0.0581368431448936	-0.0530065633356571	-0.0711677744984627	0.0181612093001604	0.459169238805771	0.361740857362747	0.438038915395737	0.0323684297575151	0.447223108366511	1	0.753559541235967	0.436765788680544	1	4.15520274692282E-29	2.86054903573138E-18	1.00747662791577E-26	3897.81913859496	3601.014	3456.494	3505.05	3406.131	4830.271	4295.038	4480.788	3257.563	3199.259	3441.581	3520.384	4335.176	4635.451	4451.69	4812.175	3161.179	3145.151	3193.349	3076.747	4267.724	4222.912	4609.088	4244.844
	ENSG00000175130.7	MARCKSL1	chr1:32333839-32336233	-0.422728091478348	-0.386910527944565	-0.0358175709843636	-0.083780862390995	-0.170402720570564	0.0866218581795692	-0.511243045330048	-0.850190281867981	-0.727750837802887	0.0325493774529257	0.0519533492938606	1	1	0.689102318192883	1	0.000118551246254752	4.66702321203193E-12	3.79775983458004E-09	186.726383876991	266.0356	248.2818	279.736	254.2081	133.4276	174.4483	129.6786	243.2596	232.0654	274.4118	271.1043	155.1866	152.6419	119.1623	160.0835	202.8816	219.6712	153.4992	187.1785	128.3723	139.0693	115.8733	130.2218
	ENSG00000224032.7	EPB41L4A-AS1	chr5:112160526-112164818	-0.265183359384537	-0.180361226201057	-0.0848221406340599	-0.0394499972462654	-0.0438079610466957	0.00435796286910772	-0.0913623198866844	-0.317095696926117	-0.227915585041046	0.0325493774529257	0.311591021709677	1	1	1	1	0.569936614184575	8.39449232249832E-05	0.00865930102153186	563.757616292953	647.3836	589.2402	672.2014	726.6756	551.9487	570.466	478.4354	584.5921	642.4866	598.7166	651.4448	549.2935	498.1831	554.0158	502.8127	576.7972	574.685	508.525	518.995	536.1945	495.854	531.0163	473.269
	ENSG00000111727.12	HCFC2	chr12:104064531-104106524	0.167504385113716	0.0265780109912157	0.140926375985146	-0.0368546731770039	-0.0874470844864845	0.0505924113094807	-0.596192955970764	-0.391833901405334	-0.482167840003967	0.0325493774529257	1	0.100729474884399	1	0.399048502118042	1	1.72365744246449E-37	5.08751798830347E-16	1.12398936480893E-24	1726.73362778072	1723.33	1872.983	1950.845	1977.174	1387.071	1442.708	1441.201	2097.032	2143.311	2039.378	2013.918	1576.428	1437.518	1517.985	1380.586	2037.073	2047.836	2165.94	2196.157	1394.63	1351.37	1350.465	1463.538
	ENSG00000171940.13	ZNF217	chr20:53567065-53609907	0.135280415415764	0.068230114877224	0.0670503079891205	0.0217615682631731	0.0823652744293213	-0.0606037005782127	-0.387674510478973	-0.274155646562576	-0.40180966258049	0.0329513481391867	0.701997545070668	0.798218396328863	1	0.232430218044507	1	7.72967439942129E-25	2.27655695866681E-12	3.20040957540771E-26	3766.85435610645	3817.112	4156.717	4098.967	4069.897	3325.131	3321.536	3321.54	4516.167	4212.645	4165.03	4010.954	3319.206	3105.677	3116.895	3232.828	4468.114	4510.028	4278.202	4480.586	3278.296	3590.865	3279.463	3378.965
	ENSG00000157657.14	ZNF618	chr9:113876282-114056591	0.224710732698441	0.0548889264464378	0.169821813702583	0.31950831413269	0.329895406961441	-0.0103871067985892	0.493019640445709	0.398222059011459	0.218013137578964	0.0331903329601021	1	0.198249006048643	1.73755311286166E-06	7.68652211973917E-07	1	7.85784566545799E-16	5.91547851103005E-10	0.0017550096809443	1249.40464600425	863.4808	1029.74	1026.047	1027.103	1318.917	1286.306	1291.874	1055.727	1070.135	1192.236	1127.119	1314.062	1268.941	1268.99	1338.685	1121.747	1149.37	1038.709	1313.44	1626.922	1744.601	1580.545	1602.506
	ENSG00000245571.7	FAM111A-DT	chr11:59130133-59143015	0.263552337884903	-0.0123864794149995	0.275938808917999	-0.00243393564596772	-0.00529725849628448	0.00286332308314741	-0.410291075706482	-0.144304797053337	-0.417380303144455	0.0331903329601021	1	0.011789025334571	1	1	1	7.80475095407767E-08	0.201870629544772	5.25660523599998E-08	529.408872510327	532.9792	541.1856	510.4138	486.5902	437.7193	493.2676	440.1213	576.9001	673.9016	644.4519	632.5768	426.484	497.3444	490.8776	453.3909	579.1563	651.7261	635.6563	635.9816	447.1198	527.5043	460.1586	432.4532
	ENSG00000058272.19	PPP1R12A	chr12:79773563-79935460	0.105292893946171	0.0560974776744843	0.0491954162716866	0.0454747937619686	0.0355634577572346	0.00991133507341146	-0.281632095575333	-0.22181399166584	-0.261098086833954	0.0331903329601021	0.639023137719534	0.876377416970026	0.59890641211712	0.810526588191416	1	1.00630771312747E-21	2.00834612208246E-13	1.40937462983704E-18	9735.34863399684	9730.729	10097.17	10496.36	10574.03	8660.315	8821.67	8819.126	11002.45	10609.14	10599.15	10094.42	9059.993	8688.011	9067.896	8452.195	11215.11	10725.37	10984.14	11072.25	9157.223	9001.141	9018.941	8975.59
	ENSG00000112308.13	C6orf62	chr6:24704861-24719998	0.13679364323616	0.0235585570335388	0.113235093653202	0.458876609802246	0.41935795545578	0.0395186804234982	0.257678240537643	-0.064404733479023	-0.138121142983437	0.0336421329488592	1	0.116824384549003	6.64532447661277E-34	3.45174246637595E-28	1	2.47301638556003E-11	0.321864179271796	0.00134201819366525	5151.68230303144	4913.033	4760.832	4677.227	4847.928	4442.467	4628.896	4672.359	5414.208	5349.664	5039.198	4978.19	4932.477	4694.159	4802.952	4439.363	5503.755	5150.302	5056.057	5426.051	6641.301	6324.297	6002.902	6331.309
	ENSG00000137962.13	ARHGAP29	chr1:94148988-94275068	0.113471463322639	0.108682885766029	0.00478858267888427	0.0490591749548912	0.0757020488381386	-0.0266428720206022	0.222207367420197	0.286619663238525	0.255188226699829	0.0339728890416521	0.036800288055101	1	0.585801399154315	0.140299332111318	1	5.81555100476444E-12	2.82889469583593E-19	1.88854079576779E-15	17906.6086763017	14995.15	16626.87	15487.77	16393.85	18848.81	19122.14	19596.2	16736.83	15951.71	15551.04	15451.95	19602.63	18896.57	19161.12	18442.91	16809.69	17734.03	17319.99	16841.81	20014.72	20386.6	19841.84	19985.17
	ENSG00000120733.14	KDM3B	chr5:138352685-138437028	0.124462194740772	0.113505586981773	0.0109566068276763	0.0734968185424805	0.0146115766838193	0.0588852390646935	0.0119035840034485	0.0628689602017403	0.110797591507435	0.0339728890416521	0.0545703648194716	1	0.240261165705392	1	1	1	0.255073456979093	0.00599758238221043	3774.19718372757	3384.917	3578.919	3740.947	3610.268	3718.694	3705.523	3794.081	3763.312	3494.154	3667.139	3490.592	3805.979	3935.982	3947.474	3880.683	3782.799	3974.904	3974.029	3868.002	3890.466	4051.233	4054.731	3735.618
	ENSG00000107929.15	LARP4B	chr10:806914-931705	0.104032978415489	0.065762497484684	0.0382704734802246	0.170560702681541	0.110505513846874	0.0600551888346672	0.0304716825485229	-0.0360560454428196	-0.0142713328823447	0.0341779080346109	0.403481585064123	1	4.34431528636004E-08	0.00168697275920659	1	0.687348032512911	0.61727711962071	1	4165.46702295805	3798.952	4080.059	4137.588	4145.646	3891.478	3952.156	4022.983	4195.025	4156.909	4158.794	4067.558	4057.18	4061.785	4222.258	4068.7	4240.462	4309.096	4409.101	4391.251	4362.038	4417.609	4503.218	4444.064
	ENSG00000133612.19	AGAP3	chr7:151085831-151144436	-0.15423920750618	-0.104064434766769	-0.0501747727394104	-0.0632005259394646	-0.090246170759201	0.0270456448197365	-0.023283651098609	-0.114322327077389	-0.0371019057929516	0.036207433297928	0.332620933329344	1	0.648813429353452	0.258591246951764	1	1	0.03633949756913	0.859398362665622	3373.97944700821	3669.112	3522.855	3640.743	3601.281	3486.396	3251.355	3346.101	3277.754	3374.575	3664.021	3623.662	3072.471	3508.249	3401.461	3590.598	3211.9	3272.165	3301.646	3169.273	3059.103	3121.866	3241.95	3325.516
	ENSG00000279296.1	PRAL	chr17:6772831-6776116	0.707021296024323	0.171390116214752	0.53563117980957	1.08292376995087	0.358881920576096	0.724041938781738	0.406365305185318	0.0304627828299999	0.218873500823975	0.0370369040038004	1	0.20550564592305	1.37765576809524E-06	0.430496789620376	0.0428389042304834	0.156045145860784	1	0.695868478540321	11.5255891278588	3.631885	3.432467	3.131373	1.283879	0.9599108	5.012882	2.947241	6.730502	10.13386	17.67046	8.937505	12.28095	9.225612	17.78542	20.41334	20.05226	13.53425	14.1257	8.508115	28.81827	23.97747	19.17327	19.4361
	ENSG00000136492.9	BRIP1	chr17:61679139-61863528	0.137356460094452	-0.0306048300117254	0.167961284518242	0.0122382873669267	-0.026178240776062	0.0384165272116661	-1.61889445781708	-1.49377632141113	-1.62332105636597	0.0372588360217068	1	0.00137404432871309	1	1	1	0	1.33899892184668E-290	0	2444.31134578715	3240.55	3457.638	3464.342	3520.397	1121.176	1256.228	1207.386	3970.034	3837.692	3862.554	3702.113	1230.328	1269.78	1301.893	1118.436	3730.899	3815.617	3754.61	3746.761	1178.056	1219.974	1248.764	1193.376
	ENSG00000145423.5	SFRP2	chr4:153780591-153789083	-0.430678814649582	0.218059912323952	-0.648738741874695	-0.137841761112213	-0.0589182712137699	-0.0789234861731529	0.0062825926579535	-0.286554455757141	0.283260762691498	0.0379436655833592	0.739409337998057	1.96733960541918E-05	0.874361686689438	1	1	1	0.0745401460934034	0.0833423442464269	297.424743798347	324.1458	345.535	428.9981	453.2093	321.5701	399.0254	287.8472	221.145	265.5071	225.5582	227.4099	263.4822	331.2833	273.0062	300.8281	316.1179	290.4658	242.962	264.8151	247.1385	299.2388	274.2612	298.3441
	ENSG00000100911.16	PSME2	chr14:24143362-24147570	0.151283860206604	0.0692406743764877	0.0820431932806969	1.01557111740112	0.709871768951416	0.305699437856674	0.666240870952606	-0.198046416044235	0.0256098099052906	0.0382456812148047	0.829335448650696	0.685532168788612	1.0113658352313E-134	2.11053985939208E-66	9.15947959843263E-11	4.45917567047547E-59	2.15468949363601E-05	1	4266.34927256256	3857.062	3585.784	3668.925	3738.656	3294.414	3232.307	3130.952	3810.425	4021.115	3993.523	3910.655	3826.075	4110.43	4066.636	4009.609	4373.751	4050.904	4003.222	4095.594	6994.106	6876.738	5938.713	6532.472
	ENSG00000240065.8	PSMB9	chr6:32844136-32859851	0.289517998695374	0.321844577789307	-0.0323265790939331	2.30671072006226	1.77089083194733	0.535819828510284	1.87780058383942	-0.139392077922821	0.428754329681396	0.0383871147750105	0.00697048367504581	1	2.77045470564515E-198	1.9749714378702E-120	5.37532939063843E-09	7.26717309925715E-135	0.319967331751961	5.62866563037707E-07	1072.5803283918	697.322	581.2311	607.4864	634.2363	585.5456	554.4248	558.9933	577.8616	617.152	675.635	595.8337	772.5835	868.8849	868.8177	850.9138	851.6311	855.7809	685.5671	724.2533	3238.999	3207.226	2486.69	3063.129
	ENSG00000019549.13	SNAI2	chr8:48917598-48921740	0.116773143410683	-0.10221566259861	0.218988806009293	0.0213878452777863	-0.114250995218754	0.135638847947121	-0.203025817871094	-0.107640512287617	-0.190990477800369	0.0387974786841253	0.0763861241974398	5.90395068198592E-09	1	0.00700010826276143	0.00596300997075966	2.14317268648222E-09	0.00583054764883131	1.87513029112452E-08	3838.97186988493	3782.609	3757.407	3676.232	3792.579	3352.968	3651.383	3407.993	4261.369	4481.192	4283.526	4458.822	3774.718	3719.599	3957.256	3851.674	4151.997	4040.493	4101.16	3989.243	3673.893	3602.375	3379.498	3477.118
	ENSG00000143815.15	LBR	chr1:225401502-225428925	0.140413627028465	0.0457708649337292	0.0946427658200264	-0.087129533290863	-0.101697437465191	0.0145679051056504	-0.265661984682083	-0.0381188169121742	-0.118193678557873	0.0400345893897401	1	0.365051759703258	0.221935595061707	0.098997838315863	1	6.73991863991807E-11	0.827757569512548	0.0126526503605126	3158.45862775502	3035.348	3140.707	3081.271	3291.866	2942.127	3036.804	3184.985	3472.939	3305.665	3262.798	3353.551	3315.857	3143.418	3014.628	2861.09	3407.704	3376.274	3552.142	3493.645	2800.612	2791.936	2944.348	2948.456
	ENSG00000137203.14	TFAP2A	chr6:10393186-10419659	0.20184625685215	0.0386928394436836	0.163153409957886	0.0201877243816853	-0.0197570249438286	0.0399447493255138	-0.448767066001892	-0.267108559608459	-0.39031720161438	0.0405549829767921	1	0.145921619773548	1	1	1	1.16417601773774E-14	2.43891597077997E-05	4.12950226523329E-11	1030.67570070431	1086.842	995.4154	1083.455	1101.568	856.2404	865.2235	871.4008	1283.603	1109.658	1194.315	1200.605	978.0103	835.3372	900.8315	927.1952	1312.833	1154.575	1243.061	1214.533	944.8899	915.9392	857.7956	864.9063
	ENSG00000064205.10	CCN5	chr20:44714844-44728509	-0.192055836319923	-0.0872813835740089	-0.104774445295334	-0.0911604091525078	-0.0670087262988091	-0.0241516847163439	-0.461911678314209	-0.562807142734528	-0.48218435049057	0.0405742778863456	0.844445980183023	0.674328810254613	0.544491491972407	0.822601211781897	1	2.20461138602452E-16	3.03956493410794E-24	6.61239334055314E-18	1170.94018454397	1517.22	1419.897	1537.504	1417.403	1072.22	1015.61	994.2025	1327.832	1373.138	1334.639	1441.918	942.2839	1023.204	925.731	1003.477	1357.656	1309.699	1248.712	1237.931	929.1708	929.3666	880.3033	979.5793
	ENSG00000152332.16	UHMK1	chr1:162497251-162529631	0.135114267468452	0.127540737390518	0.0075735249556601	0.112926080822945	0.0924103856086731	0.0205156989395618	0.0937040522694588	0.115892238914967	0.128834411501884	0.0409728845095728	0.0489731606639824	1	0.0360606831965618	0.135482603381408	1	0.0556593915967813	0.0121838605954472	0.0036086248291855	9478.60025982395	7952.921	9012.514	9070.544	9179.736	9168.108	10082.91	9711.158	8954.452	8722.212	8943.329	8763.72	10100.52	9690.248	9415.601	9519.061	9267.681	9934.138	9533.903	9947.05	10451.43	10466.64	10131.82	10256.43
	ENSG00000143924.19	EML4	chr2:42169353-42332548	0.163978055119514	0.104802399873734	0.0591756552457809	-0.0330446809530258	-0.0406081490218639	0.00756346620619297	-0.0909594520926476	0.106063291430473	0.0544511005282402	0.0409728845095728	0.409321998256999	1	1	1	1	0.166193848424721	0.0939669446357421	0.627260630098999	2036.57578162228	1679.747	1947.353	2046.874	2001.568	1969.737	2088.367	2017.877	1981.652	2013.598	1987.406	2003.987	2163.68	2053.118	2084.451	1998.358	2164.464	2110.301	2131.097	2191.903	1991.08	2064.939	1991.52	2018.439
	ENSG00000120868.14	APAF1	chr12:98645290-98735433	0.153824493288994	-0.0215298887342215	0.17535437643528	0.0274565536528826	-0.00711537897586823	0.0345719307661057	-0.497746884822845	-0.37137895822525	-0.512161374092102	0.0409728845095728	1	0.00477208042757273	1	1	1	5.77736843499503E-30	2.95571351445434E-16	1.61885563541444E-31	1655.73961000787	1660.68	1871.839	1758.788	1826.96	1363.073	1386.563	1316.434	2037.419	1936.58	2042.497	2018.883	1443.57	1370.423	1402.38	1397.776	1926.196	2105.096	1960.647	1921.771	1357.078	1330.27	1453.834	1440.215
	ENSG00000154134.15	ROBO3	chr11:124865432-124881471	-0.339634031057358	-0.226233929395676	-0.113400101661682	-0.28518608212471	-0.232175171375275	-0.0530109070241451	0.814638495445251	0.760190546512604	0.820579767227173	0.0409766669155784	0.364463175639498	1	0.0123113468463954	0.0726990746892048	1	3.42776093088799E-18	8.08949821433227E-17	1.84252533538464E-19	338.103359867376	282.3791	243.7052	281.8236	268.3307	483.795	467.2006	429.3147	245.1826	255.3732	274.4118	217.4793	470.0255	435.2812	438.4106	465.2092	214.6771	168.6575	238.2534	214.8299	400.8359	360.6211	417.6439	344.9907
	ENSG00000275180.1	AC048341.2	chr12:62603909-62604399	0.499533265829086	-0.558684587478638	1.05821788311005	-1.01005637645721	-1.421959400177	0.411903023719788	-0.514511168003082	0.995078384876251	0.348763585090637	0.0416368167796528	0.00269903510689181	7.09051875430201E-12	1.63286768809857E-12	1.32316060310999E-25	0.137544889714219	0.0010748789918024	2.46633378549047E-12	0.0256334078392174	124.968050571878	77.17757	62.92856	66.80262	60.34232	141.1069	128.3298	144.4148	176.916	165.1819	146.5608	143.9931	179.7485	244.0594	195.6396	204.1334	92.00447	97.86302	113.9473	103.1609	80.34184	57.54592	63.35517	66.08273
	ENSG00000107554.17	DNMBP	chr10:99875577-100009947	0.122680060565472	0.0162472389638424	0.10643282532692	-0.0542760267853737	-0.0517808087170124	-0.00249521946534514	0.0254396609961987	0.202395752072334	0.0934677049517632	0.043261036770622	1	0.0970598970382579	0.566649022842547	0.595563500841137	1	0.920980219106249	2.87123825584909E-08	0.0285705877064801	3714.93708101581	3330.439	3355.808	3393.365	3481.88	3778.209	3912.053	3926.707	3661.393	3572.185	3778.359	3589.898	3860.685	3959.465	3963.481	3794.732	3747.413	3763.562	3625.595	3634.029	3829.337	4023.419	3609.577	3572.355
	ENSG00000130513.6	GDF15	chr19:18374731-18389176	-0.699080765247345	-0.205618992447853	-0.493461787700653	0.215935781598091	0.0987260416150093	0.117209739983082	0.0746411681175232	-0.840375423431396	-0.229703858494759	0.043261036770622	1	0.310493509705808	0.912986003402281	1	1	1	0.000137479288847853	0.652282323479785	22.7238307693088	44.4906	35.46882	48.01439	33.38086	12.47884	17.0438	17.68344	24.03751	23.30787	28.06484	19.86112	17.8632	14.25776	27.5674	11.81825	11.79544	17.69863	21.6594	22.3338	17.46562	35.48665	11.67069	17.49249
	ENSG00000112715.24	VEGFA	chr6:43770184-43786487	-0.137886181473732	-0.0216331910341978	-0.116252988576889	0.0419841930270195	-0.0322915017604828	0.0742756947875023	0.0772599577903748	-0.102610416710377	0.0879182666540146	0.0435108050075101	1	0.120776553142653	0.91714919748451	1	1	0.171938691837679	0.0411399387954694	0.0990615841687705	11811.3661804406	12538.18	12771.07	12349.09	12076.17	11630.28	12103.1	11377.33	11723.57	11384.38	11472.28	11271.19	11683.65	12779.15	11549.85	12746.52	11461.63	11150.14	11335.4	11216.89	12210.21	10749.58	12156.69	12552.8
	ENSG00000185404.16	SP140L	chr2:230327184-230403732	0.210478380322456	0.272061496973038	-0.0615831054747105	0.499143153429031	0.393341720104218	0.105801455676556	0.612009048461914	0.323344260454178	0.490728825330734	0.0441060436941393	0.000685026811951102	1	6.40241771904987E-18	4.11149775659583E-11	1	5.7825459613146E-27	2.79560311243693E-07	2.35907989416652E-16	957.173713077383	709.1256	786.0349	774.4929	790.8695	920.5545	972.4992	951.9587	706.7027	758.0126	780.6183	680.2434	980.2432	1005.592	1159.609	989.5096	872.8629	892.2192	876.7349	905.0508	1379.784	1309.17	1441.33	1332.344
	ENSG00000105339.10	DENND3	chr8:141117278-141195808	0.170157983899117	0.104884564876556	0.0652734264731407	0.343427926301956	0.284141391515732	0.0592865198850632	0.23072338104248	0.057453453540802	0.0514665432274342	0.0441060436941393	0.463434928684266	1	3.60660698360638E-12	2.68718278033618E-08	1	3.84357535433569E-06	0.661291415120331	0.705661154168768	1313.33720125033	1230.301	1155.597	1132.513	1240.227	1245.964	1178.027	1286.962	1252.835	1212.009	1286.825	1230.397	1247.075	1236.232	1411.273	1266.701	1291.601	1352.384	1342.883	1374.061	1634.782	1513.458	1596.383	1558.775
	ENSG00000214922.9	HLA-F-AS1	chr6:29726601-29749049	0.527141928672791	0.0344071723520756	0.492734760046005	-0.105699025094509	0.0710359215736389	-0.176734939217567	-0.467186629772186	0.165654346346855	-0.503815352916718	0.0458054983738267	1	0.0566812575137909	1	1	1	0.00756023564227827	0.73347683488587	0.0037141965078322	93.9233996232206	69.91379	86.95583	85.59086	68.04559	91.19153	91.23446	90.38205	139.4175	98.29843	140.3242	89.37505	71.45281	67.09536	88.92709	80.57896	148.6226	103.0685	94.17131	137.1934	88.20137	77.68699	74.19223	87.46244
	ENSG00000204516.10	MICB	chr6:31494881-31511124	0.206285864114761	0.0702047497034073	0.136081099510193	0.286763608455658	0.282589733600616	0.00417387671768665	-0.433407932519913	-0.513885676860809	-0.645792901515961	0.046029078980704	1	0.419296181473259	5.55633209645896E-05	8.1594503780222E-05	1	7.09949951144819E-13	1.61451615710992E-16	1.74243513905375E-26	843.159880591767	915.2351	887.8648	960.2877	916.6897	646.02	621.5974	591.413	1002.845	1026.56	1057.109	967.2367	602.8831	701.9852	617.154	636.0366	1101.695	1077.534	1103.688	976.3062	764.994	759.6062	842.7904	763.8386
	ENSG00000125733.18	TRIP10	chr19:6737925-6751530	-0.11947013437748	-0.0544071868062019	-0.0650629475712776	-0.119357340037823	-0.105767413973808	-0.0135899260640144	-0.0322097651660442	-0.0323225632309914	0.019150460138917	0.0466519088632396	0.853916018623593	0.699415788498009	0.00630566405191444	0.023129144607919	1	0.778007525601437	0.832706035987469	1	3753.45598543596	3990.534	3854.66	3918.391	3980.025	3923.155	3740.613	3951.267	3586.396	3847.826	3719.111	3893.773	3706.615	3665.923	3870.107	4010.683	3649.511	3625.096	3655.73	3554.265	3713.19	3449.878	3498.706	3498.497
	ENSG00000189060.5	H1-0	chr22:37805093-37807436	-0.110208593308926	0.0521180331707001	-0.162326633930206	0.103980056941509	0.0815559029579163	0.022424153983593	0.28689968585968	0.0727110356092453	0.257461816072464	0.0473510215183083	0.823050291642194	4.98717952478501E-05	0.012704624338956	0.0920813917092212	1	1.70777927045001E-19	0.0900277542637816	1.10645432480558E-15	13207.0015736213	13621.39	12822.55	12979.54	12777.17	13816.96	13776.4	13726.28	10774.57	12074.49	11712.39	12067.62	13461.04	14201.57	13707.22	14423.63	12117.46	11737.32	12090.65	12406.96	14922.62	15048.26	14630.88	14459.48
	ENSG00000196110.8	ZNF699	chr19:9291140-9309838	0.248904094099998	0.186923116445541	0.0619809851050377	0.046737115830183	0.115819588303566	-0.0690824761986732	-0.0982331708073616	0.103933811187744	-0.0271296519786119	0.048769275011468	0.230331931403691	1	1	0.51458064049562	1	0.458967202378005	0.467622387134469	1	673.891622966668	552.9546	638.4388	620.0119	700.998	645.0601	689.7726	677.8654	704.7797	671.8748	641.3336	598.8128	650.8904	625.6642	694.5206	594.1355	751.3698	744.3836	736.4196	760.4128	771.107	726.9968	636.0525	654.9965
	ENSG00000138771.16	SHROOM3	chr4:76435229-76783253	0.145719155669212	-0.0691205561161041	0.214839711785316	0.056095764040947	0.0865983739495277	-0.0305026099085808	-0.0750568956136703	0.0145664922893047	-0.230775833129883	0.0487933878563389	0.810349913152754	4.73165302731305E-05	0.73240945244777	0.269815521386813	1	0.235453296508873	1	1.48606864564613E-07	3336.44063899922	2990.858	3179.609	3166.862	3343.221	3272.336	2971.637	3282.244	3651.778	3572.185	3830.331	3672.322	3034.512	3109.031	3120.452	3263.985	3465.502	3763.562	3315.772	3487.264	3438.98	3372.191	3217.775	3282.757
	ENSG00000100697.14	DICER1	chr14:95086228-95158010	0.167996376752853	0.0218622293323278	0.1461341381073	-0.124816060066223	-0.126532003283501	0.0017159425187856	-0.132073879241943	0.160738557577133	0.0163203570991755	0.0487933878563389	1	0.104584147114274	0.0928287342301419	0.0834464066786351	1	0.0251865421907019	0.00447772657835352	1	2895.05545773929	2367.081	2763.136	2725.338	2846.36	2917.169	3147.088	2903.032	3111.415	2875.989	3060.107	2795.453	3127.177	3019.291	3002.179	2831.007	3063.277	2949.425	2893.884	3123.542	2836.416	2693.149	2658.416	2772.559
	ENSG00000225963.8	AC009950.1	chr2:230121370-230174223	0.694083333015442	0.66192090511322	0.0321624390780926	1.79521524906158	1.25366961956024	0.541545629501343	1.15934121608734	0.0582093000411987	0.567592442035675	0.0490966951877581	0.0519533492938606	1	1.50244039953226E-18	5.01115894735597E-09	0.54821430345733	1.76509982963869E-08	1	0.0204686203184704	43.034105816595	9.987685	20.5948	24.00719	10.27103	19.19822	9.023188	33.40206	20.1915	21.2811	19.74933	7.944449	34.60995	33.54768	39.12792	38.6779	56.61813	51.0137	17.89255	38.28652	124.0059	126.601	136.7138	129.25
	ENSG00000148848.14	ADAM12	chr10:126012381-126388455	0.126195535063744	-0.0475444905459881	0.173740029335022	0.135920569300652	0.0959875658154488	0.0399329997599125	-0.0593740902841091	-0.0690991207957268	-0.202906146645546	0.0490966951877581	1	0.000253165405783574	0.00295250474645941	0.0830366747088423	1	0.317884562368146	0.218887310908911	1.1575534683052E-07	11725.1975554435	10100.27	11975.88	11681.07	11635.8	10847.95	10844.87	11077.7	13275.43	12301.49	12842.26	12807.44	11024.95	11228.41	11144.34	11055.43	12332.14	12335.95	12166.93	12720.7	11667.91	12134.52	11847.42	11891.98
	ENSG00000281398.4	SNHG4	chr5:139274102-139284899	-0.433834344148636	-0.306617736816406	-0.12721660733223	-0.534540772438049	-0.564799845218658	0.0302590951323509	1.17118549346924	1.27189183235168	1.42936754226685	0.0495140939196626	0.315610111053624	1	7.17321751781917E-06	1.67302080689491E-06	1	8.80972256217896E-23	1.34329299507223E-29	2.87013347727152E-37	192.244418907581	120.7602	123.5688	113.7732	120.6846	285.0935	300.7729	325.1789	107.688	123.6331	110.1805	92.35422	360.6134	301.0904	344.1479	270.7453	80.20902	74.95891	105.4719	75.50952	196.4882	225.3882	203.4034	215.7407
	ENSG00000128016.7	ZFP36	chr19:39406847-39409412	0.237652942538261	-0.119228705763817	0.356881648302078	-0.181022182106972	-0.396443992853165	0.215421795845032	-0.20578970015049	0.212885424494743	0.0714255720376968	0.0500001740987924	0.75066738063545	3.27844276880213E-05	0.0809788654447517	1.15180669507473E-07	0.165715595005809	0.0111581147086394	0.00949970157961944	0.71685250266366	1484.63984165785	1397.368	1362.689	1190.966	1118.259	1510.9	1320.393	1479.515	1770.122	1521.092	1658.944	1599.813	1544.051	1707.577	1772.317	1867.283	1568.794	1522.082	1467.189	1460.205	1227.833	1244.91	1384.644	1336.232
	ENSG00000142303.14	ADAMTS10	chr19:8580240-8610735	-0.224056199193001	-0.0502076111733913	-0.17384859919548	-0.023178743198514	-0.120977289974689	0.0977985486388206	0.0786067992448807	-0.122270666062832	0.149376481771469	0.0509582793112464	1	0.209075648399709	1	0.364692294910571	1	0.583787778081094	0.216771737788181	0.0812720784925555	1151.52558259839	1239.381	1189.922	1353.797	1205.563	1197.009	1166.999	1165.142	1045.151	1010.346	1162.092	1193.653	1109.751	1307.521	1172.059	1312.9	1047.435	1119.178	1001.041	1089.039	1127.406	1045.418	1135.391	1192.405
	ENSG00000110651.12	CD81	chr11:2376177-2397397	-0.140234902501106	-0.0954348146915436	-0.0448000878095627	0.0700426250696182	0.0846691802144051	-0.0146265523508191	0.253028780221939	0.0427512563765049	0.072924792766571	0.0510484084486705	0.36366559509814	1	0.474368345382944	0.265470133309986	1	1.83047848264332E-09	0.758204001925279	0.249774769555869	24558.7119002565	24221.95	22541.01	24953.91	26395.27	24294.38	25721.1	24505.32	24567.29	23762.89	23228.33	23514.58	22829.17	25547.4	26355.32	25311.46	22116.46	22636.55	21851.51	22324.23	25746.07	26939.16	26771.73	26711.03
	ENSG00000186812.13	ZNF397	chr18:35241030-35267133	0.186368018388748	-0.0586330480873585	0.245001062750816	-0.2110196352005	-0.387136429548264	0.176116794347763	-0.213835597038269	0.183552041649818	0.114667780697346	0.0515291252939634	1	0.000598285216979562	0.00108935177439929	2.54430478610106E-12	0.0881776403800709	0.000272908811193146	0.00320264248529557	0.104750828392931	958.848413738751	814.4503	871.8466	888.2661	842.2247	922.4743	975.5069	923.4687	1050.92	1032.64	971.875	1002.987	1133.197	1049.204	1100.917	1122.733	996.7151	917.2055	964.3142	1018.847	842.716	849.7614	839.4559	817.2879
	ENSG00000128923.11	MINDY2	chr15:58771192-58861900	0.14444699883461	-0.00753474840894341	0.151981756091118	-0.0904297083616257	-0.0380860790610313	-0.0523436293005943	-0.336111664772034	-0.101234950125217	-0.305560320615768	0.0515309413793715	1	0.0190349675523184	0.241558638813199	0.996686673055905	1	2.51316943307122E-15	0.0702629247993131	1.05243049469751E-12	3146.71218875102	2963.619	3291.736	3246.19	3258.485	2888.372	3069.889	3073.972	3732.544	3377.615	3528.894	3540.245	3011.066	2892.649	2864.342	2679.519	3528.018	3603.233	3363.799	3614.885	2776.16	2859.073	2818.471	2691.899
	ENSG00000177169.10	ULK1	chr12:131894622-131923150	-0.136393919587135	-0.0275787599384785	-0.108815163373947	0.0433516837656498	-0.00780394533649087	0.0511556304991245	-0.0651484951376915	-0.244894102215767	-0.0849233046174049	0.0515510956477212	1	0.180918854512841	0.901588666874562	1	1	0.311488497081498	3.09814907203551E-09	0.121761098172947	4336.32667726771	4803.169	4624.677	5105.182	4663.049	4196.73	3997.272	3902.147	4621.932	4350.466	4326.143	4494.572	4032.618	4264.749	4064.857	4406.057	4606.121	4231.014	4281.969	4342.329	4155.07	3927.509	4259.801	4333.278
	ENSG00000179364.13	PACS2	chr14:105300563-105398147	-0.128880009055138	-0.132090404629707	0.00321039720438421	-0.0114146079868078	0.0137928705662489	-0.0252074785530567	0.197688892483711	0.080223485827446	0.0518056079745293	0.0517358352145077	0.0264751044446631	1	1	1	1	3.94111460441771E-07	0.12202412355703	0.470142704856199	3316.38497589315	3260.525	3234.528	3386.058	3245.646	3603.505	3341.587	3505.252	3272.947	3155.684	3252.403	3476.69	3360.515	3472.185	3202.265	3614.235	3005.479	3044.165	3037.025	2909.775	3450.333	3385.618	3401.172	3540.285
	ENSG00000147100.11	SLC16A2	chrX:74421493-74533917	0.0910064727067947	-0.0234810002148151	0.11448746919632	0.0785081759095192	0.0812827497720718	-0.00277457688935101	-0.279187172651291	-0.266688883304596	-0.383950918912888	0.0518206867919121	1	0.00148529141748422	0.0381952259746737	0.0286362761154648	1	3.41184244344798E-26	3.30332674593187E-23	1.59917910449142E-48	5989.1818922422	6172.389	6422.146	6429.753	6262.762	5208.476	5165.274	5262.789	7006.452	6528.232	7002.697	6841.164	5262.946	5288.792	5121.311	5288.128	6857.872	6747.343	6589.166	6749.062	5676.326	5556.059	5548.579	5393.517
	ENSG00000170035.16	UBE2E3	chr2:180967248-181076585	-0.122793301939964	0.0128597849979997	-0.135653093457222	-0.0788151621818542	-0.0489571765065193	-0.0298579894006252	-0.00790408533066511	-0.0518822222948074	0.0539128743112087	0.0545221546581823	1	0.0109929121609514	0.209473200618691	0.694315325537384	1	1	0.459434371377379	0.404896828641228	3773.87049810069	4304.692	3869.534	3917.348	3928.67	3847.322	4072.466	3733.171	3623.894	3778.916	3571.511	3611.745	3674.237	3792.565	3761.616	3917.212	3644.792	3646.959	3750.843	3672.315	3532.421	3640.739	3685.437	3780.321
	ENSG00000206344.7	HCG27	chr6:31197760-31203968	0.597283959388733	-0.247439712285995	0.844723701477051	-0.1251220703125	-0.687671720981598	0.562549650669098	-0.754725217819214	-0.0323191657662392	-0.314493179321289	0.0548316790400488	0.934042025626156	0.000141584273974426	1	0.00125638477296858	0.138654840396573	6.51654301149285E-05	1	0.214048005498953	49.7649586137396	41.76668	34.32467	26.09477	41.08413	32.63697	38.09791	37.33171	81.72752	66.88347	84.19452	73.48615	52.47316	62.9019	48.9099	69.8351	63.6954	65.58904	67.80334	51.04869	22.7053	36.44575	43.34827	20.4079
	ENSG00000100596.6	SPTLC2	chr14:77505997-77616773	0.129012808203697	0.0656317844986916	0.0633810311555862	0.197120562195778	0.165446549654007	0.0316740013659	-0.166393741965294	-0.234501481056213	-0.266208499670029	0.05648380638549	0.760008790856457	0.876257349317423	3.7665703080405E-06	0.000234084010719897	1	4.54756541970778E-05	3.25772269972202E-09	7.61273861343076E-12	6376.34917620571	6003.507	6748.23	6426.621	7089.581	5447.494	5786.871	5691.122	6989.145	6742.056	6940.331	6759.733	5716.225	5727.428	5826.503	5497.634	7196.401	7137.754	6960.201	7428.648	6552.226	6357.865	6249.654	6406.138
	ENSG00000128165.9	ADM2	chr22:50481543-50486440	-0.265538930892944	0.0174633506685495	-0.283002287149429	0.186564803123474	0.147269129753113	0.0392956659197807	0.457697451114655	0.00559373246505857	0.327891677618027	0.0566362539502338	1	0.017946826240147	0.106693068026657	0.30176060616687	1	5.81734978646745E-09	1	8.92455965612302E-05	410.327398416102	450.3538	431.3467	397.6844	409.5574	430.04	400.028	423.4202	381.7156	303.0024	341.9753	351.5419	401.9221	456.2485	417.9573	469.5067	349.1452	330.0274	345.6087	372.23	483.7976	458.4492	489.3353	509.2257
	ENSG00000169599.13	NFU1	chr2:69396113-69437628	-0.181084886193275	-0.0362394265830517	-0.144845455884933	0.0673858746886253	0.108647786080837	-0.0412619188427925	-0.0281237531453371	-0.276594519615173	-0.173010960221291	0.0584012223832811	1	0.183982221134083	0.78156220121315	0.284292284154281	1	1	9.82178698806348E-07	0.00562905904142749	801.800826840581	979.7011	883.2882	892.4413	889.7282	738.1714	787.0225	780.0364	824.9672	826.9229	809.7226	836.1533	746.9052	719.5977	712.306	743.4752	822.1425	764.1644	799.5144	830.6048	767.6139	802.7656	771.9327	811.457
	ENSG00000155858.6	LSM11	chr5:157743712-157760709	0.252400696277618	0.0612500719726086	0.191150635480881	-0.188357129693031	-0.126854032278061	-0.0615030936896801	-0.749858975410461	-0.309101164340973	-0.561754882335663	0.0590183232028728	1	0.262819930045086	0.132957173125425	0.512385279228692	1	3.07249224909202E-23	0.000250998808689322	2.75788919591904E-13	566.841406944368	523.8995	569.7895	656.5445	680.4559	452.118	491.2625	492.1892	686.5112	642.4866	735.9225	714.0074	513.5671	471.3449	413.511	460.9116	711.2653	700.6576	743.0116	747.6506	415.6817	433.5126	438.4844	405.2426
	ENSG00000004866.20	ST7	chr7:116953238-117230103	0.191167831420898	0.164253830909729	0.0269139930605888	0.0804529711604118	0.0708288177847862	0.00962415151298046	-0.313396662473679	-0.202681809663773	-0.219971641898155	0.0590183232028728	0.121488802558275	1	0.685761961135136	0.784957581673491	1	7.94199546893081E-08	0.00205796115911816	0.000515238615595308	833.132938286229	827.1619	870.7024	872.6093	867.9023	703.6146	745.9169	730.9157	936.5012	854.2843	846.103	862.9658	801.6112	748.1133	706.9704	744.5496	1002.613	941.1507	1018.934	968.8616	796.4322	825.784	807.7784	719.1356
	ENSG00000287543.1	AC013486.1	chr15:74040190-74043332	0.67823052406311	0.280920773744583	0.397309720516205	1.09748685359955	0.732586979866028	0.364899933338165	0.831099987030029	0.411843568086624	0.379433780908585	0.0590183232028728	0.96932546379399	0.633617249641365	3.57669140480927E-07	0.00245684082699646	1	8.70034888515959E-05	0.156243274944594	0.196265665494858	27.5606021379303	7.263771	5.720778	18.78824	10.27103	18.23831	18.04638	24.56034	13.461	15.20079	27.0254	20.85418	31.2606	34.38637	28.45667	23.63649	38.92497	30.19178	17.89255	20.20677	68.11591	60.42322	66.68965	44.70302
	ENSG00000185338.6	SOCS1	chr16:11254408-11256204	0.588783502578735	0.516605377197266	0.0721781179308891	1.34592318534851	1.09497737884521	0.250945836305618	0.782350420951843	0.0252107288688421	0.203978434205055	0.0590183232028728	0.106731389425853	1	1.92622842918863E-14	1.30676536227775E-09	1	1.13869013308569E-05	1	0.629552109539548	77.299173860573	63.558	40.04545	43.83922	47.50353	48.95545	35.09018	75.64584	66.34351	38.50866	60.28743	45.68058	71.45281	55.35367	57.80261	71.98387	60.15677	92.65754	97.93816	86.14467	197.3615	164.965	146.7172	144.7989
	ENSG00000128274.17	A4GALT	chr22:42692121-42721298	-0.247122079133987	0.113476067781448	-0.360598146915436	-0.0540319085121155	0.0355560444295406	-0.0895879566669464	0.427666157484055	0.234575986862183	0.505586206912994	0.0590183232028728	0.889196465261461	0.00010811327387491	1	1	1	9.98146082102108E-09	0.00494980811733331	9.49333559281258E-12	935.994123177009	990.5968	862.6934	932.1054	932.0963	1121.176	1120.88	1041.358	708.6257	702.2764	696.4238	764.6532	924.4207	960.3024	1140.935	1100.171	697.1108	712.1096	801.3978	902.9237	1003.4	1078.986	1037.024	1115.632
	ENSG00000165259.14	HDX	chrX:84317874-84502479	0.391645222902298	0.183847427368164	0.207797795534134	0.887342214584351	0.583532571792603	0.303809702396393	0.581016540527344	0.0853195115923882	0.181331411004066	0.0602717471884578	0.832458429193626	0.7918931568496	8.2853557288502E-15	1.42005827933232E-06	0.561980825133758	3.72248274574472E-07	0.985739003153587	0.344597853957997	200.168870018878	118.9442	181.9207	154.4811	146.3622	155.5055	187.4818	163.0806	182.685	175.3158	185.0201	159.882	198.7281	209.673	211.6465	184.7944	200.5226	192.6027	180.8089	235.0367	323.1139	279.0977	330.1138	311.9494
	ENSG00000065243.20	PKN2	chr1:88684222-88836255	0.150059536099434	0.0906979516148567	0.0593615919351578	0.00318905804306269	-0.0254999920725822	0.0286890510469675	-0.23439846932888	-0.0875279828906059	-0.118200525641441	0.0605452052558572	0.544428279967219	1	1	1	1	4.48573317565971E-07	0.187857455907156	0.032068534264155	2977.26489151753	2708.479	3025.148	3114.672	3078.742	2699.269	2776.134	2865.7	3299.869	3082.72	3148.459	2889.793	2982.038	2894.326	2894.577	2660.18	3375.856	3275.288	3299.763	3288.387	2722.016	2901.274	2826.807	2781.305
	ENSG00000164054.15	SHISA5	chr3:48467798-48504826	0.122366786003113	0.11525422334671	0.00711256032809615	0.760060608386993	0.466945290565491	0.293115317821503	0.896303236484528	0.258609384298325	0.544612169265747	0.0616023941426849	0.0661104282237114	1	4.57853923267606E-108	7.30203304553057E-41	1.10633694452487E-14	1.56740494440876E-148	2.65987968317499E-12	6.16328666477609E-54	7128.1580218326	5733.839	5346.639	5471.552	5371.75	6781.77	6341.296	6479.017	5257.483	5659.76	5761.608	5369.454	7492.497	8225.891	8063.02	8462.939	6191.429	5914.466	5861.222	5932.283	11338.68	11271.33	11002.12	11069.83
	ENSG00000155545.19	MIER3	chr5:56919602-56971675	0.194701924920082	-0.0407931469380856	0.235495075583458	0.0280563440173864	-0.0411858484148979	0.0692421942949295	-0.0272756665945053	0.139369904994965	-0.0268829688429832	0.0616023941426849	1	0.00346669789271381	1	1	1	1	0.0654071443513064	1	904.093376496491	804.4626	759.7193	845.4707	819.1149	806.3251	860.2106	979.4663	998.9987	937.3819	966.6778	911.6255	978.0103	940.1737	902.61	925.0464	957.7901	866.1918	931.3542	952.9089	883.7602	926.4893	912.8145	913.4966
	ENSG00000178585.15	CTNNBIP1	chr1:9848276-9910336	-0.211296185851097	-0.117943875491619	-0.0933523029088974	-0.0685029998421669	0.082944892346859	-0.151447892189026	-0.0206224322319031	-0.163415610790253	-0.221511200070381	0.0616308477436475	0.656739531634379	1	0.894620313977449	0.726872030696891	0.856547379627741	1	0.0379184968630489	0.00185632416185153	919.661469665518	1055.971	986.2622	1027.09	1068.187	983.9086	942.4219	847.8229	958.6157	859.3512	1014.492	1039.73	800.4948	854.6272	808.3473	843.3931	828.0402	948.4384	845.6583	938.0197	814.771	920.7347	879.4697	896.0041
	ENSG00000128607.14	KLHDC10	chr7:130070534-130135705	0.143606543540955	0.0727493017911911	0.0708572492003441	0.0850315317511559	-0.00991209410130978	0.0949436277151108	-0.0668923631310463	-0.00831734761595726	0.0157690327614546	0.0616864795547268	0.768163359339391	0.882136363096214	0.294662906916007	1	1	0.335050305151861	1	1	1920.16459587136	1825.022	1837.514	1865.255	1824.392	1696.162	1923.944	1842.025	1972.037	1969.009	1915.685	1869.925	1971.651	2027.957	1971.514	1835.051	2001.687	1953.096	2070.827	2103.631	1867.074	2016.985	1987.351	1887.245
	ENSG00000149809.16	TM7SF2	chr11:65111845-65116408	-0.540851831436157	-0.417901307344437	-0.122950538992882	0.0530823767185211	0.0503531582653522	0.00272922054864466	0.925302028656006	0.331367790699005	0.457047551870346	0.0635175698076232	0.240985322259492	1	1	1	1	1.23658726416067E-08	0.120478332864948	0.0122560799873238	74.92340989683	75.36162	75.51427	63.67125	60.34232	98.87081	84.21642	108.0655	57.69001	52.69607	73.80014	64.54865	68.10346	106.5139	84.48074	103.1411	48.36132	39.56165	42.37709	40.41355	107.4135	88.23708	88.36378	94.26507
	ENSG00000181450.18	ZNF678	chr1:227563543-227677443	0.318464487791061	0.0379298999905586	0.280534595251083	-0.265773773193359	-0.136380106210709	-0.12939365208149	-0.612585067749023	-0.0283468328416348	-0.438275068998337	0.0636003907652003	1	0.115704167296161	0.0607474112656377	0.67159179290006	1	3.70692946239451E-10	1	1.69631380760231E-05	293.26692847002	251.5081	287.1831	299.568	306.8471	292.7728	280.7214	273.111	358.6396	368.8725	339.8964	334.6599	240.0368	239.0272	268.5598	268.5965	297.2452	385.2055	377.6269	378.6111	193.8684	248.4066	259.256	216.7125
	ENSG00000105968.19	H2AZ2	chr7:44826791-44848087	0.0776711255311966	0.1292405128479	-0.0515693910419941	-0.0405349582433701	0.00949987210333347	-0.0500348322093487	0.0140597196295857	0.13226580619812	0.133800372481346	0.0636003907652003	3.29999549300879E-06	0.460367586432018	0.441894466594314	1	1	0.998070569542502	4.35300533639861E-08	2.64892445269773E-08	17558.6139911641	16775.68	17007.87	16511.73	17233.51	18274.78	18333.11	19105	16609.92	16457.39	16192.37	15875.99	18527.49	17842.33	17665.37	17462	17647.16	17808.99	17812.5	17991.47	17536.35	18367.7	18217.94	17841.37
	ENSG00000160209.19	PDXK	chr21:43719094-43762307	0.107594534754753	0.0388348661363125	0.0687596723437309	0.134685531258583	0.105982922017574	0.0287026129662991	0.0222573038190603	-0.00483369175344706	-0.0448907501995564	0.0636980871438738	1	0.517306158723684	0.00035790889585405	0.0108695072204554	1	0.942480812387679	1	0.464926118550266	6058.40485993648	5731.115	5870.663	5670.916	6056.058	5798.821	5658.542	5908.235	5959.378	6103.623	6120.214	6279.094	5858.014	5960.584	5585.511	6313.093	6134.811	6533.918	6180.463	6282.18	6415.995	6428.839	6354.69	6326.45
	ENSG00000143545.10	RAB13	chr1:153981617-153986358	-0.190331906080246	-0.0367641560733318	-0.153567746281624	-0.260722637176514	-0.190208628773689	-0.070514015853405	-0.236012190580368	-0.165621444582939	-0.0825677141547203	0.0657126050175583	1	0.194833252242963	8.17050499686708E-05	0.0114938281102942	1	0.000163260737743576	0.0156552964804393	0.437145218233315	1351.15012033932	1721.514	1541.178	1505.147	1401.996	1352.514	1482.811	1293.839	1374.945	1410.633	1417.794	1343.605	1324.11	1315.908	1277.882	1315.049	1362.374	1314.904	1289.205	1439.999	1066.276	1141.327	1241.261	1122.435
	ENSG00000152242.11	C18orf25	chr18:46173553-46266992	0.172023236751556	0.0200336277484894	0.151989609003067	0.0542608983814716	-0.0395451821386814	0.093806080520153	-0.0533648282289505	0.0643975138664246	0.00621398026123643	0.0660426938779227	1	0.115704167296161	0.910049465395672	1	1	0.692736152169646	0.603662168374927	1	1310.34162644226	1167.651	1240.265	1124.163	1319.828	1162.452	1274.275	1314.469	1372.061	1311.321	1365.822	1338.64	1363.186	1408.164	1333.017	1304.305	1413.094	1357.589	1309.923	1387.886	1335.246	1354.247	1235.426	1341.091
	ENSG00000198720.13	ANKRD13B	chr17:29589769-29614761	-0.284886598587036	-0.325988322496414	0.0411017350852489	-0.143764391541481	-0.191686764359474	0.0479223690927029	0.339278548955917	0.198156341910362	0.204976975917816	0.0667363733820453	0.00914715099755668	1	0.435208772417957	0.146090809256106	1	0.000224000921380764	0.0673543559204203	0.0474571121872854	412.17583596702	404.0473	386.7246	390.3778	406.9897	489.5545	445.144	429.3147	405.7531	364.8189	442.8008	423.0419	466.6762	504.0539	423.293	503.8871	304.3225	337.3151	330.5413	316.9273	450.6129	374.0485	452.656	371.2295
	ENSG00000185697.16	MYBL1	chr8:66562175-66614247	0.114098817110062	0.015170419588685	0.0989283919334412	-0.00492149079218507	-0.051522396504879	0.0466009043157101	-0.742811262607574	-0.623790979385376	-0.676118433475494	0.0681745168517639	1	0.131562528390614	1	0.634722373880543	1	8.28120054174875E-107	4.26114286927491E-74	2.42792234492202E-88	4818.18012761965	5615.803	5777.986	5575.932	5643.933	3620.784	3635.342	3675.209	6423.783	5939.455	5980.929	5879.885	3839.472	3815.21	3791.851	3661.508	6177.274	6412.11	5950.685	5948.236	3431.121	3576.479	3788.806	3780.321
	ENSG00000031698.13	SARS1	chr1:109213918-109238182	-0.0914428159594536	-0.0010523603996262	-0.0903904587030411	0.143033787608147	0.114186808466911	0.0288469754159451	0.370881974697113	0.136405363678932	0.255642801523209	0.0693263485372569	1	0.0499675999296422	1.55162265217867E-06	0.000333093814840352	1	4.88089268685794E-44	2.43877700212302E-06	5.38101156167554E-21	8230.20195875755	8168.11	7906.115	7593.58	7603.132	8416.498	8781.567	8569.593	7336.247	7485.881	7282.306	7275.129	8699.38	9076.325	8586.8	8733.684	7624.575	7343.891	7170.203	7229.771	9396.502	9480.691	9730.02	9396.381
	ENSG00000183579.16	ZNRF3	chr22:28883572-29057488	-0.240774005651474	0.0491589158773422	-0.289932906627655	-0.106649331748486	-0.158948361873627	0.0522990263998508	0.226992458105087	0.0928677842020988	0.435099720954895	0.0696612476842248	1	0.00477669304136299	0.580769631019616	0.159534038591968	1	0.00590382521850747	0.541834212407384	2.64053367323498E-09	413.016423710235	393.1516	424.4817	417.5164	473.7514	459.7973	448.1517	441.1037	361.5241	336.4441	344.0542	339.6252	473.3749	460.4419	464.1994	490.9944	369.1974	346.6849	353.1424	363.7219	413.9351	395.1487	450.1551	423.7069
	ENSG00000131711.15	MAP1B	chr5:72107234-72209565	0.200635120272636	0.109848648309708	0.0907864645123482	0.0689301043748856	0.0433801747858524	0.0255499333143234	0.135432928800583	0.267137914896011	0.201901406049728	0.0712731036003514	0.701391152950273	1	0.871108100356537	1	1	0.0916916304065168	4.90643445473354E-05	0.00376106834436553	28160.7307349092	21350.95	25868.21	24607.37	25739.21	29173.61	29420.61	30092.31	28313.3	25172.5	25951.66	24604.95	31526.32	30290.2	29866.16	28376.69	27912.74	30139.73	26333.12	28088.48	30415.5	33645.18	28937.47	30813.99
	ENSG00000265688.2	MAFG-DT	chr17:81927829-81930753	-0.375957876443863	-0.286001026630402	-0.0899568647146225	-0.0167743507772684	-0.101435281336308	0.0846609324216843	0.516991555690765	0.157807990908623	0.332425773143768	0.0712731036003514	0.271330893683677	1	1	0.967701263205118	1	1.35561441656462E-05	0.46156016393493	0.00947886049787966	207.842710099958	209.7414	187.6415	183.7072	234.9499	254.3764	217.5591	216.131	183.6465	174.3024	198.5328	204.5696	235.571	247.4141	228.5426	265.3734	167.4953	181.1507	120.5393	144.638	213.0805	204.288	252.587	234.205
	ENSG00000131943.18	C19orf12	chr19:29698886-29715789	-0.147463038563728	-0.0392582006752491	-0.108204834163189	-0.0864401012659073	-0.0143757583573461	-0.0720643401145935	0.270792692899704	0.209769740700722	0.245910242199898	0.0712731036003514	1	0.318401170590811	0.270024417089813	1	1	1.20635894196229E-09	4.62590130865206E-06	4.56225693210802E-08	1294.56569750308	1246.645	1371.843	1192.009	1219.685	1441.786	1471.782	1481.48	1160.531	1133.979	1169.368	1196.633	1372.117	1351.133	1401.491	1414.966	1107.592	1174.356	1125.347	1125.198	1378.037	1363.838	1378.808	1360.527
	ENSG00000233608.4	TWIST2	chr2:238848032-238910534	-0.117835730314255	0.0484667457640171	-0.166302472352982	-0.0719140321016312	-0.022563686594367	-0.0493503473699093	0.242558017373085	0.196636319160461	0.313588440418243	0.071511297503139	1	0.000332757579942952	0.279513533453226	1	1	1.65976318216418E-11	1.04885748030581E-07	9.9311094821613E-19	6954.89954518533	7341.856	6660.13	6502.818	6587.584	8215.877	7769.968	7539.042	5982.454	6181.654	5921.681	6050.691	7277.022	7389.715	7530.346	7851.613	6139.529	6212.22	6382.931	6229.004	7601.91	7383.142	7335.861	7254.523
	ENSG00000125430.9	HS3ST3B1	chr17:14301081-14349404	0.227473765611649	0.0909203737974167	0.136553391814232	0.483380228281021	0.329619586467743	0.153760671615601	-0.166059613227844	-0.421966075897217	-0.404758810997009	0.0726621869361598	1	0.628101660088699	5.2549458638049E-11	3.35344312179127E-05	1	0.0545744597470593	9.43674245992725E-09	1.94848620174102E-08	745.410572722302	794.4749	776.8817	787.0184	674.0365	613.383	557.4325	575.6943	842.2742	855.2977	842.9846	809.3407	663.1714	634.8899	604.7042	607.0281	942.456	952.6028	898.3943	781.6831	771.107	740.4242	818.6154	844.4984
	ENSG00000174307.7	PHLDA3	chr1:201464278-201469237	-0.186919987201691	-0.068387433886528	-0.118532545864582	-0.0606726594269276	0.0132683962583542	-0.0739410519599915	0.133467972278595	0.00722065381705761	0.0518121458590031	0.0730856173984252	1	0.548944121288076	0.906358358230078	1	1	0.0676164728690752	1	0.815480123752483	3699.04319592994	4329.207	3718.506	3774.348	3696.288	4303.28	3663.414	3914.918	3346.982	3452.606	3704.559	3777.586	3314.741	3909.143	3635.34	3949.443	3303.904	3452.274	3376.983	3472.375	3776.94	3786.522	3597.073	3793.926
	ENSG00000179431.7	FJX1	chr11:35618460-35620865	-0.199273288249969	-0.105239018797874	-0.0940342769026756	-0.179521054029465	-0.123870231211185	-0.055650819092989	0.310590177774429	0.290837943553925	0.329221397638321	0.0731048003580898	0.749964750949564	0.962957279731728	0.0261275951163323	0.249829030692093	1	7.51411470873315E-07	4.31832027973721E-06	1.15773055801404E-07	1795.41264796711	1821.391	1768.865	1490.534	1762.766	2166.519	2054.279	2060.121	1512.44	1530.213	1602.814	1756.716	1945.973	2051.441	1863.023	2226.128	1542.844	1470.027	1421.987	1509.127	1750.055	1949.848	1860.641	1845.457
	ENSG00000136485.15	DCAF7	chr17:63550477-63594279	0.121350862085819	-0.0049678161740303	0.12631867825985	-0.0440163798630238	-0.0998580679297447	0.0558416843414307	-0.326857894659042	-0.161490648984909	-0.231967642903328	0.0731048003580898	1	0.032213348480302	0.833098258372736	0.0670886728016061	1	6.25879489466855E-19	5.80090066155458E-05	8.15088730139334E-10	5162.15119047261	4967.511	5391.261	5358.823	5401.28	4635.409	4631.903	4792.213	5933.418	5725.63	5876.985	5517.42	4999.464	4842.608	4687.347	5083.995	5789.204	5781.206	5681.355	5723.835	4335.84	4490.5	4913.36	4538.329
	ENSG00000156103.16	MMP16	chr8:88032011-88328025	0.183292120695114	0.133002921938896	0.050289198756218	-0.0930397063493729	-0.0971424579620361	0.00410275021567941	-0.951578259468079	-0.67524641752243	-0.721432864665985	0.0732996216468626	0.320000659410931	1	0.585843606035501	0.519606932191515	1	3.38692676558973E-64	9.73441289966684E-32	9.25066475123961E-37	912.013717959704	1033.271	1179.624	1009.346	1167.046	646.02	712.8319	690.6367	1232.643	1136.006	1098.687	1067.535	689.9662	676.8245	684.7386	671.4913	1288.063	1236.822	1246.828	1212.406	633.1286	647.3916	644.3887	616.1243
	ENSG00000155287.11	SLC25A28	chr10:99610522-99620609	0.191895574331284	0.190048351883888	0.00184722431004047	0.956782102584839	0.841441452503204	0.115340664982796	0.525796294212341	-0.239090278744698	-0.125596836209297	0.0739693093076793	0.0519533492938606	1	6.47820732125824E-66	3.16120898884786E-51	1	4.64144428196052E-21	0.00025266279311457	0.117665589076585	1145.07813632109	1013.296	1028.596	1143.995	997.5741	881.1981	907.3317	839.9636	1012.46	1031.627	1098.687	1049.66	852.9679	969.528	1020.883	985.212	1205.494	1166.027	1234.586	1187.946	1806.818	1651.568	1628.895	1862.95
	ENSG00000174600.14	CMKLR1	chr12:108288044-108339317	-0.246396198868752	0.254197001457214	-0.500593185424805	-0.0657253935933113	-0.113779090344906	0.0480537004768848	0.0545674934983253	-0.126103311777115	0.422543585300446	0.0745907582708711	0.0427181758795843	5.62985580916038E-09	1	0.578528911529416	1	0.923945207463364	0.309616924701958	7.10858730796116E-08	1220.81279936414	1235.749	1392.437	1526.022	1412.267	1308.358	1438.697	1204.439	1025.921	958.663	1017.61	879.8477	1349.788	1437.518	1148.049	1324.718	1082.822	1156.658	1145.123	1275.154	1154.477	1212.301	1225.422	1255.572
	ENSG00000101367.9	MAPRE1	chr20:32819954-32850405	0.0862627625465393	0.0652693584561348	0.0209934059530497	0.0477190092206001	0.0585157796740532	-0.0107967695221305	-0.0275358576327562	0.0110078919678926	-0.0207822825759649	0.0772206379888268	0.281028435954193	1	0.396747426019215	0.186628510810418	1	0.689039026783501	1	0.901453079049168	7041.76491854085	7027.698	6924.43	6786.729	6841.792	6684.819	6882.687	7158.848	6897.803	7150.451	7045.314	6901.74	6994.56	6730.503	6986.112	6886.815	7241.224	7287.672	7328.411	7435.029	6978.387	7046.498	7352.534	7360.45
	ENSG00000164932.13	CTHRC1	chr8:103371538-103382989	-0.111624374985695	-0.174197420477867	0.0625730454921722	-0.0481505878269672	-0.070613332092762	0.0224627479910851	-0.905296623706818	-0.968770384788513	-1.00888073444366	0.0772636215627852	3.19929252654195E-05	0.727823181678503	0.732608731745713	0.320037308117895	1	4.99112090655146E-156	1.18457948128174E-178	1.01534357619616E-195	4496.69983535328	6265.91	5790.572	6052.944	5936.657	3076.514	3004.722	3093.62	5878.612	6501.884	6146.2	6605.809	3091.45	3042.775	3132.012	3160.844	5599.298	5697.918	5461.936	5498.369	2859.122	2931.006	3012.705	3024.257
	ENSG00000177889.10	UBE2N	chr12:93405673-93441947	0.102551117539406	0.0563066452741623	0.0462444722652435	0.06254543364048	0.0826841965317726	-0.0201387628912926	0.0262363515794277	0.0662420317530632	-0.000141202064696699	0.0772636215627852	0.69888822564732	1	0.280194917315369	0.0672115229143299	1	0.834587949995247	0.129982936852081	1	3641.15760967192	3369.482	3447.341	3517.576	3585.874	3599.665	3706.525	3623.141	3467.17	3662.377	3646.35	3590.891	3774.718	3508.249	3577.537	3512.168	3714.386	3727.123	3703.757	3794.619	3700.091	3892.022	3724.617	3904.712
	ENSG00000135679.25	MDM2	chr12:68808177-68850686	0.110542222857475	0.00554018886759877	0.105002038180828	0.0633606687188148	0.0594827048480511	0.00387796456925571	0.0409118719398975	0.0880934298038483	-0.0130306454375386	0.0793592667304391	1	0.0767420799356971	0.336048144897404	0.395171473843332	1	0.55522596817322	0.0373209600487973	1	2485.44486139539	2338.026	2312.339	2300.515	2377.744	2390.178	2423.227	2545.434	2498.939	2547.652	2500.889	2487.606	2522.061	2478.335	2550.429	2389.435	2461.709	2517.37	2608.545	2479.052	2653.901	2568.466	2550.045	2592.775
	ENSG00000261490.1	AC005674.2	chr4:10068089-10073019	-0.416204988956451	0.428593933582306	-0.844798922538757	0.0433722771704197	0.463090240955353	-0.419717937707901	0.892075657844543	0.43249836564064	0.857579350471497	0.0794078604384522	0.0603420304636092	1.73755210304221E-08	1	0.00151221032449762	0.0581355393230829	9.77114909815501E-13	0.0016364380240822	1.05686650227052E-10	158.88559964891	132.5638	151.0285	183.7072	163.0526	230.3786	209.5385	226.9375	74.99702	87.15118	87.31284	71.50004	171.9333	141.739	179.6327	141.819	114.4158	115.5616	122.4227	101.0339	264.6041	184.1469	238.4155	212.8253
	ENSG00000125901.6	MRPS26	chr20:3046052-3048250	-0.203575968742371	-0.125535294413567	-0.078040674328804	-0.191833883523941	-0.231320321559906	0.039486438035965	-0.000166296769748442	-0.0119083886966109	0.105618722736835	0.0799066673333378	0.557290514278994	1	0.0207724760484456	0.00229864652207684	1	1	1	0.277991855347973	1080.43953055767	1238.473	1172.76	1032.309	1111.839	1192.209	1168.002	1061.007	1058.612	1069.122	1020.729	1164.855	1070.676	1210.233	1167.613	1196.866	1019.126	972.3836	990.6821	964.6076	954.496	942.794	953.662	1097.168
	ENSG00000223806.8	LINC00114	chr21:38733890-38747460	0.244051545858383	0.24551747739315	0	0.0645558536052704	0.0643126666545868	0	-0.181670680642128	0	0	0.079914679922871	0.0545703648194716	1	1	1	1	0.0632819041486539	1	1	0.795490410956562	0	0	0	0	0	0	0	0	0	0	0	0	0	0	0	2.359089	6.246576	4.708565	2.127029	0.8732809	0	0.8336206	1.94361
	ENSG00000151553.15	FAM160B1	chr10:114821744-114899832	0.113269202411175	0.079986184835434	0.0332830101251602	0.089723251760006	0.0598215907812119	0.0299016665667295	0.0698597133159637	0.093405656516552	0.0900243073701859	0.0799596558566802	0.368329690640258	1	0.081264856917321	0.431653327547572	1	0.141081354468303	0.0299983255950286	0.0353969600260707	4494.83151309427	4043.196	4217.358	4352.608	4250.924	4540.378	4425.373	4419.879	4596.933	4269.395	4222.199	4161.898	4751.612	4464.358	4644.662	4517.793	4446.883	4650.576	4648.296	4493.348	4896.486	4890.444	4801.655	4564.567
	ENSG00000105835.12	NAMPT	chr7:106248298-106286326	0.129964664578438	0.112817645072937	0.017147010192275	0.650384664535522	0.590246677398682	0.0601379610598087	0.554634571075439	0.0342145748436451	0.0772055238485336	0.0803058315898066	0.142390655358399	1	5.08621407766989E-68	6.0773942606412E-56	1	1.02604134994572E-49	0.893084132142588	0.176089131740111	2453.93278879996	2230.886	2125.841	2147.078	2133.807	2156.92	2274.846	2290.006	2179.721	2251.743	2167.229	2149.967	2321.1	2381.047	2268.53	2260.508	2334.319	2368.493	2301.547	2464.163	3700.964	3462.346	3280.297	3508.216
	ENSG00000136169.16	SETDB2	chr13:49444374-49495003	0.184929370880127	-0.047446895390749	0.232376262545586	0.138443768024445	0.106764674186707	0.0316790901124477	-0.738408029079437	-0.691922426223755	-0.892619609832764	0.0816324223347194	1	0.00311736153367345	0.179036571259404	0.425624903066786	1	1.86432780192893E-38	6.44022790633904E-32	8.53953943895442E-55	920.443161736457	958.8178	1041.182	1055.273	1177.317	629.7015	645.6592	646.4281	1314.371	1208.969	1200.552	1246.285	621.8627	682.6953	660.7283	674.7145	1272.728	1193.096	1155.482	1191.136	703.8644	758.6471	718.581	670.5453
	ENSG00000142541.17	RPL13A	chr19:49487554-49492308	-0.124098993837833	-0.0572239011526108	-0.0668750926852226	-0.0791420564055443	-0.039660319685936	-0.0394817367196083	0.083952009677887	0.0389950722455978	0.0663884282112122	0.0816324223347194	0.91038054895974	0.806572634697257	0.267674924370041	0.909843524591589	1	0.0985089449593869	0.772324166060035	0.268212112301315	51988.3236365393	58036.62	52016.75	50631.17	51831.48	54737.95	53658.9	55529.94	47693.3	52574.46	48793.32	53761.08	50936.92	53193.2	52819.14	55509.23	48294.09	49846.63	48116.83	48607.93	50480	53173.39	50828.35	52169.4
	ENSG00000210077.1	MT-TV	chrM:1602-1670	-0.593047440052032	0.271733552217484	-0.864780962467194	0.483642846345901	0.860010325908661	-0.376367509365082	0.667760074138641	-0.408930212259293	0.0794832780957222	0.0822469643627873	0.940610838841696	0.000281253941623131	0.0681434142411853	3.63307455583794E-05	1	0.000898006036951032	0.0936691422213745	1	42.8590177386434	59.92611	60.64025	54.27713	69.32947	32.63697	51.1314	35.36689	28.84501	32.42835	22.86765	20.85418	24.5619	34.38637	22.23177	33.30597	23.59089	35.39726	30.13482	49.98518	63.7495	57.54592	55.01896	82.60341
	ENSG00000118482.12	PHF3	chr6:63635802-63779336	0.125391215085983	0.0747175365686417	0.0506736822426319	-0.0292292907834053	-0.0481752716004848	0.0189459808170795	-0.107400171458721	0.0472203381359577	0.0154926367104053	0.0824695991908408	0.603313895403848	1	1	0.765168153782665	1	0.0192329214869379	0.619605235150902	1	3269.59837030603	2865.558	3218.51	3188.781	3358.628	3196.503	3320.533	3276.349	3334.483	3303.638	3155.735	3269.141	3424.153	3270.899	3345.437	3167.29	3391.19	3421.041	3407.118	3545.757	3299.255	3190.921	3124.41	3154.479
	ENSG00000188647.13	PTAR1	chr9:69709522-69760011	0.142838642001152	0.0389620177447796	0.103876627981663	-0.0805939063429832	-0.11317715793848	0.0325832553207874	-0.546754539012909	-0.323321968317032	-0.394615352153778	0.0832873280899902	1	0.365051759703258	0.415788389601077	0.100074871463433	1	3.15515644141302E-36	8.34569373241229E-13	4.21774861723203E-19	3601.62233941969	3567.419	4005.689	4020.683	3999.283	2976.683	3180.173	3231.158	4383.479	4097.119	4273.132	4004.002	3387.31	3179.481	3088.438	3055.554	4062.351	4515.233	4199.099	4443.363	2957.802	2975.124	2927.676	2875.571
	ENSG00000228917.1	NECTIN4-AS1	chr1:161084465-161087571	-0.352890372276306	0.0198546443134546	-0.372745007276535	-0.0641055405139923	0.061414897441864	-0.125520437955856	0.0415820106863976	-0.247202813625336	2.17585566133494E-05	0.0834794805404027	1	0.0334586248061005	1	1	1	1	0.0990476307811858	1	1.66407041241206	10.89566	5.720778	2.087582	5.135517	0.9599108	2.005153	4.912068	0	1.013386	0	0	1.11645	0	0	0	0	0	1.883426	0	0.8732809	0	3.334482	0
	ENSG00000204569.10	PPP1R10	chr6:30600413-30618612	0.138055816292763	0.108019024133682	0.0300367884337902	0.0372669063508511	0.0169087033718824	0.0203582011163235	0.0510578453540802	0.151846751570702	0.142168164253235	0.0841425459966827	0.253915820243906	1	1	1	1	0.56835279162985	0.00154008612577952	0.0030485778275425	2255.22802565898	2004.801	2125.841	2076.1	2122.252	2322.984	2117.441	2339.127	2217.219	2083.521	2098.626	2098.328	2284.257	2423.82	2350.343	2324.971	2290.675	2263.343	2339.215	2272.73	2491.47	2257.718	2389.99	2358.57
	ENSG00000015479.19	MATR3	chr5:139293674-139331677	0.497415989637375	-0.274926126003265	0.772342145442963	0.221728295087814	0.0461824610829353	0.17554584145546	-0.183059900999069	0.0926277860999107	-0.504168510437012	0.0856367575048333	0.660717480855752	4.5253946091317E-05	0.644380075003906	1	1	0.566788473451645	1	0.00283692761387386	85.4948288069791	78.08554	49.19869	61.58367	64.19396	70.07349	67.17262	68.76895	127.8795	121.6063	121.6143	111.2223	78.15151	74.64359	105.8232	60.16562	120.3135	93.69864	92.28788	81.89061	86.45481	98.78717	75.02585	72.88536
	ENSG00000145780.8	FEM1C	chr5:115520908-115544775	0.134605348110199	0.0817724913358688	0.0528328567743301	0.154347106814384	0.133348688483238	0.0209984295070171	0.0618264079093933	0.0420846417546272	0.0102502144873142	0.0858294591940463	0.577328111349491	1	0.00191537227351482	0.0121124633206653	1	0.372214544160636	0.779883752000286	1	1871.32711054622	1670.667	1718.522	1877.78	1799.999	1831.51	1822.684	1785.045	1836.465	1755.184	1933.356	1803.39	1877.869	1822.478	1877.251	1802.82	1916.76	1934.356	1941.812	1965.375	2084.521	2058.226	1904.823	2058.283
	ENSG00000101665.9	SMAD7	chr18:48919853-48952052	-0.169746622443199	0.00289524323306978	-0.17264187335968	0.374557435512543	0.324206173419952	0.0503512769937515	-0.123342111706734	-0.667646169662476	-0.444653034210205	0.0884749136683382	1	0.0497372495750049	2.29749717607069E-11	1.83169525849616E-08	1	0.0706887195941695	3.97433106439282E-37	9.19450649204723E-17	2485.08013563394	3001.753	3253.979	2889.213	3137.801	2025.412	2001.143	1857.744	2484.517	2824.306	2762.828	2800.418	1847.725	2141.181	1885.254	2064.97	2718.85	2739.123	2558.634	2878.933	2515.922	2501.329	2538.375	2428.54
	ENSG00000094975.14	SUCO	chr1:172532349-172611833	0.138313889503479	0.0561875849962234	0.0821263045072556	0.075643852353096	0.083023726940155	-0.00737987598404288	-0.243823766708374	-0.181153729557991	-0.270659893751144	0.0903168034263852	1	0.679622245577872	0.444225886840553	0.336201467332546	1	3.64881632170772E-08	0.0001285156020406	9.38081547162328E-10	3026.48682417979	2979.054	3239.105	3101.103	3109.555	2701.189	2777.137	2817.562	3293.138	3443.485	3280.468	3142.03	2660.501	2748.394	2836.774	2632.246	3308.622	3737.534	3270.569	3370.277	2890.56	2808.241	2793.463	3047.58
	ENSG00000178896.9	EXOSC4	chr8:144078648-144080648	-0.295241713523865	-0.133190140128136	-0.162051573395729	0.0517211146652699	0.0163256395608187	0.035395473241806	0.403494596481323	0.056531760841608	0.253978818655014	0.0903168034263852	0.944392290122412	0.778966214372573	1	1	1	2.99834178198265E-05	1	0.018911233505364	396.410761587903	443.09	430.2025	332.9693	409.5574	463.6369	442.1362	396.8951	356.7166	366.8457	328.4626	383.3197	413.0866	475.5384	403.729	434.052	316.1179	367.5069	298.523	320.1178	468.9518	433.5126	410.1413	436.3404
	ENSG00000133789.15	SWAP70	chr11:9664077-9752993	0.0820214599370956	0.041745699942112	0.0402757599949837	-0.0372277349233627	0.0359249524772167	-0.0731526911258698	-0.123416289687157	-0.00416709948331118	-0.117595545947552	0.090683739559426	0.808133305268856	0.946110603262775	0.63780862772724	0.656240970017352	0.342213246192651	3.64645714314712E-06	1	1.45170771236614E-05	6123.24113944507	6018.034	6130.386	6109.309	6233.233	5972.565	6015.459	6099.806	6304.557	6459.322	6235.592	6175.816	5806.657	5985.745	5776.704	5615.816	6450.929	6530.795	6480.869	6453.405	6044.85	5889.825	5827.842	6024.218
	ENSG00000114030.13	KPNA1	chr3:122421902-122514945	0.116700731217861	0.123863331973553	-0.00716260308399796	0.00953761767596006	0.043695691972971	-0.0341580733656883	-0.00436836713925004	0.102794744074345	0.0757992714643478	0.0914492287537085	0.0340714968974295	1	1	0.78898308208356	1	1	0.0193985271513958	0.127620732978235	2757.62583024715	2547.768	2601.81	2651.229	2738.514	2755.904	2868.371	2848.999	2709.508	2533.465	2681.751	2551.161	2863.695	2835.618	2742.512	2601.089	2762.493	2920.274	2846.799	2890.632	2797.119	2953.065	2809.301	2831.839
	ENSG00000256235.2	SMIM3	chr5:150777946-150796734	-0.190667614340782	0.0856289342045784	-0.276296555995941	-0.0153513858094811	0.0339964553713799	-0.0493478402495384	0.103872239589691	-0.0714439898729324	0.15550471842289	0.0914492287537085	0.954490767995367	0.000343884034042927	1	1	1	0.246164524992556	0.625542227035291	0.0348841951861402	1129.86263201587	1310.203	1180.769	1165.915	1268.473	1218.127	1256.228	1113.075	994.1912	993.1181	1014.492	1049.66	1087.422	1187.588	1118.703	1125.957	1001.433	1027.562	1133.823	1137.96	1172.816	1057.886	1157.899	1244.882
	ENSG00000092621.12	PHGDH	chr1:119648411-119744226	-0.126373678445816	-0.0526196360588074	-0.0737540349364281	0.112457603216171	0.102291651070118	0.010165948420763	0.842284619808197	0.60345333814621	0.687373340129852	0.0921588102196999	1	0.706357857387213	0.0362985881657115	0.0727702915067428	1	1.9714298130079E-110	1.21551514405208E-56	1.38588912937582E-73	8361.80600984851	7318.249	6709.329	6195.943	6248.64	10235.53	9844.298	10060.9	6482.434	6176.587	6131.648	6366.483	9797.967	10313.4	10112.79	10465.59	6341.231	6108.11	5946.918	5857.837	10856.63	10843.57	11145.51	10861.86
	ENSG00000117724.13	CENPF	chr1:214603195-214664571	0.122952818870544	0.195053309202194	-0.0721004977822304	0.0422868020832539	0.0401904955506325	0.00209630560129881	-0.514025568962097	-0.433359563350677	-0.359162777662277	0.0921588102196999	4.0495254938359E-05	0.70554919101988	0.894620313977449	0.908024831453576	1	2.25135625484957E-42	5.55126975713434E-30	8.55018299815922E-21	15939.4396613886	17754.47	18758.43	17909.37	18039.79	13302.44	13094.65	13716.46	18797.33	17175.88	17100.84	15818.39	13973.49	13155.72	13230.57	13237.51	19132.21	19735.01	20150.78	19940.9	13076.51	14545.69	13634.7	13866.68
	ENSG00000150938.10	CRIM1	chr2:36355778-36551135	0.0838633701205254	0.0188393648713827	0.0650240033864975	0.141096979379654	0.102043390274048	0.0390535928308964	-0.135949850082397	-0.193183466792107	-0.219153881072998	0.0921588102196999	1	0.294082323263507	1.06459818835483E-06	0.00138942758070658	1	6.73432951238224E-07	3.67508578825944E-13	7.22504095162322E-17	66711.3616509191	66026.77	70756.87	67134.55	70101.08	59453.04	58995.61	61213.21	70971.22	71445.73	72567.36	71698.65	62577.03	62517.78	60146.73	60885.46	72250.64	75588.77	69799.77	72831.59	65772.02	68324.27	64274.65	65876.71
	ENSG00000142327.13	RNPEPL1	chr2:240565804-240581372	-0.14626581966877	-0.139190852642059	-0.0070749712176621	-0.088692232966423	-0.00205276743508875	-0.0866394639015198	0.293070256710052	0.235496670007706	0.155932188034058	0.0921588102196999	0.087218069251413	1	0.300253847536984	1	1	1.86193855230351E-10	6.11733447442622E-07	0.00213240005480334	2713.12401259695	2717.558	2620.116	2516.58	2483.022	3308.813	2828.268	3116.216	2531.63	2512.184	2586.123	2664.37	2701.809	2976.518	2836.774	2964.231	2352.012	2379.945	2326.031	2278.048	2814.584	2798.65	3024.376	2826.98
	ENSG00000113721.14	PDGFRB	chr5:150113839-150155872	-0.14928275346756	-0.020116850733757	-0.129165902733803	0.00526697235181928	0.0332643166184425	-0.0279973465949297	-0.00360029796138406	-0.158150032162666	-0.0569814667105675	0.0921588102196999	1	0.161624950172264	1	1	1	1	0.00304239275368168	0.586185053569126	9715.90381732302	10110.26	10158.96	11511.97	10738.37	9609.667	10389.7	9364.366	9839.032	9624.126	9604.412	9761.742	8776.415	9754.827	8826.903	9946.666	9640.417	9849.809	9203.362	9593.963	9540.593	9394.372	9536.62	9717.077
	ENSG00000168056.16	LTBP3	chr11:65538805-65558930	-0.127365559339523	-0.0480995178222656	-0.0792660415172577	-0.00399440340697765	-0.00134240544866771	-0.00265199807472527	0.163076996803284	0.0397058427333832	0.116319887340069	0.0921588102196999	1	0.614724808492292	1	1	1	0.000153290720207984	0.788553318299659	0.0137978341165376	11710.581927511	12495.5	11535.38	11792.75	11477.88	13021.19	11693.05	12003.13	11056.29	10795.6	11281.03	11627.69	11263.87	12316.19	11791.73	13183.79	10987.46	10989.81	10774.14	10528.79	12163.06	12207.41	12176.7	11962.92
	ENSG00000257178.5	AC103702.1	chr17:48579630-48582259	0.580972373485565	-0.203406557440758	0.784378886222839	-0.00910818483680487	-0.291171610355377	0.28206342458725	-0.334852784872055	0.255227774381638	-0.247087702155113	0.0921588102196999	1	0.00114199211076112	1	0.499340537727895	1	0.193665709365409	0.491016060581593	0.454833218949018	42.8877467419309	31.779	22.88311	29.22615	28.24534	28.79732	27.06956	42.24378	53.84401	62.82992	68.60294	51.63892	49.12381	55.35367	37.34938	48.34737	55.43859	51.0137	44.26051	47.85815	34.05795	28.77296	34.17844	48.59024
	ENSG00000126003.7	PLAGL2	chr20:32192504-32207743	0.240210056304932	-0.0121404994279146	0.25235053896904	0.0979029908776283	0.0639947950839996	0.0339081957936287	-0.0590447410941124	0.0832623243331909	-0.135180041193962	0.0924912563817962	1	0.0378294071581983	0.736756823541734	1	1	0.871455582446862	0.709250755437451	0.226593848703426	759.330080744219	543.8748	697.9349	712.9093	785.734	694.9754	683.7572	768.2474	846.1202	785.374	831.5508	807.3546	768.1177	737.2103	768.3301	694.0534	838.6561	798.5206	803.2812	802.9534	805.165	746.1788	825.2844	728.8536
	ENSG00000090889.12	KIF4A	chrX:70290104-70420886	0.101159572601318	0.116259187459946	-0.0150996195152402	0.0653189644217491	0.0351309739053249	0.0301879923790693	-0.584044337272644	-0.548203766345978	-0.502916157245636	0.0926344412455328	0.0149935119990598	1	0.303857632269359	0.885929576797636	1	9.34023469837567E-79	2.01240852301359E-67	2.21128711442548E-57	4240.7425088314	5041.965	4989.663	4885.986	4817.115	3338.57	3236.317	3431.571	5143.065	4901.747	4771.023	4717.017	3505.653	3439.476	3359.666	3456.3	5141.634	5229.425	5292.427	5518.576	3464.305	3604.293	3480.366	3551.947
	ENSG00000198712.1	MT-CO2	chrM:7586-8269	-0.0874003767967224	0.0577644817531109	-0.145164862275124	-0.00561018148437142	0.119848817586899	-0.125459000468254	0.00330984266474843	-0.0784803554415703	-0.0587744936347008	0.0926344412455328	0.495355542836278	1.54818363458632E-05	1	0.000184445297328578	0.000619787346281893	1	0.0177478108475751	0.115156279607401	139531.661372529	153405.4	147951.9	145304.1	151071.5	141817.2	148664	134874.6	133976.4	137457.7	134171.8	134668.3	130914.9	131314	128016.8	128364.4	141560.7	144316.7	137467.5	139105.6	137173.2	136905.6	146552.2	143109
	ENSG00000168286.3	THAP11	chr16:67842320-67844195	-0.179217800498009	-0.12189407646656	-0.0573237240314484	-0.157672613859177	-0.182237207889557	0.0245645921677351	-0.0190780367702246	-0.0406232215464115	0.0412650927901268	0.0935800851666855	0.451257160914628	1	0.0427048987986388	0.0109750733545227	1	1	0.977722116258968	0.926715104416907	881.378889866319	952.462	891.2972	908.0982	978.3159	877.3585	908.3343	916.5918	836.5052	917.1142	849.2213	978.1603	915.4891	939.3351	865.2606	969.0962	848.0925	830.7946	801.3978	807.2074	842.716	820.0294	778.6016	800.7672
	ENSG00000196954.14	CASP4	chr11:104942866-104969366	0.146381631493568	0.141530677676201	0.00485096173360944	0.47341176867485	0.478388160467148	-0.00497640017420053	0.563603103160858	0.236572995781898	0.226745635271072	0.0943006546155644	0.0762771316251163	1	6.49892574633713E-29	2.50533299802652E-29	1	2.14037809034793E-40	6.58070747477776E-07	1.58436387908016E-06	1409.42117805981	1197.614	1235.688	1183.659	1134.949	1386.111	1432.682	1362.608	1177.838	1215.05	1182.881	1196.633	1484.879	1393.067	1429.058	1288.189	1264.472	1331.562	1292.03	1381.505	2007.673	1947.929	1910.658	1956.243
	ENSG00000083799.17	CYLD	chr16:50742050-50801935	0.0972035229206085	0.0662245526909828	0.0309789683669806	0.201013013720512	0.192287877202034	0.00872513931244612	-0.355465173721313	-0.459274679422379	-0.481528490781784	0.0953673114947884	0.448201153734892	1	1.59250866749093E-09	1.24178760457455E-08	1	2.5703640859297E-32	7.41257287420567E-51	1.02542958417931E-56	3541.82064306125	3859.786	3903.859	4054.084	3976.174	2768.383	2940.557	2865.7	4070.03	4051.517	3926.999	4083.447	2978.689	2860.778	2907.027	2788.032	4045.838	4277.863	4199.099	4367.854	3337.679	3247.508	3250.287	3353.699
	ENSG00000115966.17	ATF2	chr2:175072250-175168382	0.130969136953354	0.0285783261060715	0.102390818297863	0.0107762813568115	-0.0532200708985329	0.0639963522553444	-0.217011868953705	-0.0968189984560013	-0.13521346449852	0.0957125729371889	1	0.28994595321133	1	0.734823564529479	1	3.09342937275027E-07	0.0770619267115828	0.00375274091030875	1921.10322674718	1864.065	1986.254	1885.087	1924.535	1685.603	1748.493	1794.87	2085.494	2071.361	2126.691	1940.432	1899.082	1914.734	1863.912	1799.597	2096.051	2042.63	2106.612	2144.045	1816.424	1831.878	1789.783	1768.685
	ENSG00000153253.18	SCN3A	chr2:165087522-165204067	0.134536638855934	0.167881205677986	-0.033344566822052	0.00803283415734768	-0.00270190509036183	0.0107347397133708	0.331040114164352	0.457543909549713	0.501623213291168	0.098043204730758	0.00550873298188717	1	1	1	1	2.1991987075631E-15	2.52514938289312E-28	3.63208081316036E-34	4392.22499513777	3448.475	3712.785	3828.625	3598.713	4961.779	4929.668	4985.749	3940.228	3512.395	3473.804	3318.794	5228.336	5090.022	5011.931	4918.539	3918.447	4136.274	4049.366	3920.114	5009.139	5169.542	4870.845	5163.199
	ENSG00000173218.15	VANGL1	chr1:115641970-115698224	0.107114300131798	0.154350161552429	-0.0472358651459217	0.0887280255556107	0.0437961854040623	0.0449318364262581	-0.18377248942852	-0.165386214852333	-0.073218509554863	0.09806773224316	0.00043122193333948	1	0.0802189181196933	0.735365010159788	1	1.22788981609403E-07	4.48505999670561E-06	0.110428720446043	3989.22758470899	3956.939	4304.314	4101.055	4144.362	3674.539	3533.079	3725.312	4118.105	3909.643	3955.064	3976.197	3893.062	3833.661	3622.89	3822.666	4307.696	4350.74	4572.959	4538.016	3753.361	3943.814	3936.356	4005.78
	ENSG00000143669.14	LYST	chr1:235661041-235883640	0.167252659797668	0.154796212911606	0.0124564468860626	0.108630873262882	0.0969036668539047	0.0117272054776549	0.17823737859726	0.236859172582626	0.236129924654961	0.09806773224316	0.108765222274654	1	0.22986139859156	0.33696332411082	1	0.00185664580360863	2.36860889611821E-05	1.97281119687988E-05	1246.03746461014	1070.498	1090.38	1121.032	1128.53	1306.439	1328.414	1332.153	1162.454	1063.042	1093.489	1126.126	1330.809	1347.778	1293.889	1277.445	1298.678	1323.233	1110.28	1233.677	1419.955	1491.398	1342.129	1370.245
	ENSG00000172466.16	ZNF24	chr18:35332227-35345482	0.119956351816654	0.0405020378530025	0.079454317688942	0.0797316282987595	0.0349100567400455	0.0448215752840042	0.086231954395771	0.126456677913666	0.091823935508728	0.09806773224316	1	0.536172441733093	0.222776012364991	0.965927969990504	1	0.071154514563358	0.00337022833894982	0.0516238281829221	2845.00182735468	2498.737	2676.18	2636.616	2667.901	2741.505	2891.431	2976.713	2759.506	2755.396	2837.667	2716.009	2979.805	2892.649	2971.943	2959.934	2858.036	2795.343	2783.704	2951.252	2989.24	3071.034	2840.979	3199.182
	ENSG00000117461.15	PIK3R3	chr1:46040140-46133036	0.249194130301476	0.0900859534740448	0.159108176827431	0.481206119060516	0.363535732030869	0.11767041683197	-0.497988641262054	-0.730000615119934	-0.771438419818878	0.0994261972077859	1	0.599004380476334	1.80870560238338E-07	0.000218808920768528	1	5.60983538046158E-10	7.28946082714295E-18	4.08952164256761E-21	311.361941890044	325.0537	337.5259	339.2321	391.5831	205.4209	210.5411	219.0782	364.4086	404.341	388.75	398.2155	208.7762	226.4468	231.2104	221.3235	405.7633	402.9041	416.2372	433.9139	278.5766	296.3615	294.2681	290.5697
	ENSG00000167657.14	DAPK3	chr19:3958453-3971123	-0.15563277900219	-0.0773282945156097	-0.0783044844865799	0.00762123009189963	0.0786055848002434	-0.070984348654747	0.139947712421417	-0.0233063045889139	-0.0159861706197262	0.0994261972077859	0.849460235669196	0.92535504082759	1	0.516577021623042	1	0.0161016412545503	1	1	3228.91276176411	3493.874	3529.72	3177.3	3271.324	3556.47	3166.136	3251.789	2993.15	3193.179	3179.642	3388.308	2820.153	3243.222	3211.157	3329.522	3149.384	2996.274	2946.62	2989.539	3385.71	3383.7	3366.16	3190.435
	ENSG00000116717.13	GADD45A	chr1:67685201-67688334	-0.162928402423859	0.0410074293613434	-0.203935831785202	0.309378296136856	0.351056039333344	-0.041677750647068	-0.0881824195384979	-0.560489118099213	-0.398231029510498	0.0994976943264738	1	0.00514345022097674	2.75938978176169E-08	1.38749127832228E-10	1	0.267688438137037	5.18091049407818E-28	2.28187084609261E-14	5468.1978029441	7392.703	6827.177	6183.418	6240.936	4579.734	4238.893	4399.248	5375.748	5970.87	5807.343	5936.49	4130.866	4452.616	4364.542	4488.785	6245.688	6173.699	5576.825	5774.883	5392.509	5508.104	5499.395	5936.756
	ENSG00000128585.18	MKLN1	chr7:131110096-131496632	0.172812089323997	0.0830057337880135	0.089806355535984	0.0533406287431717	-0.0177912507206202	0.0711318776011467	0.144503206014633	0.263974666595459	0.245300188660622	0.100195821659535	0.887208285662535	0.886315050067211	0.952731925118425	1	1	0.0270953638662864	4.69698806394998E-06	2.05514246173389E-05	2255.94515138411	1679.747	2138.427	1907.006	2115.833	2263.47	2439.269	2352.88	2202.797	2045.013	2098.626	1989.091	2614.726	2491.754	2420.595	2386.211	2147.95	2202.959	2211.142	2275.921	2466.145	2549.284	2396.659	2376.063
	ENSG00000111981.5	ULBP1	chr6:149963943-149973715	-0.376152664422989	-0.0921252518892288	-0.284027397632599	0.416185230016708	0.27297055721283	0.143214672803879	0.134309709072113	-0.658028185367584	-0.230786100029945	0.100548538057336	1	0.335130213586819	0.00661177518730768	0.169765839171201	1	0.634244467862907	1.53327316965586E-07	0.18789149391693	176.583484350197	197.9378	252.8584	203.5392	256.7758	131.5078	123.3169	153.2565	192.3	194.5701	190.2173	153.9237	158.5359	146.7711	152.0653	155.786	160.418	192.6027	161.0329	166.9718	160.6837	165.9241	225.0776	202.1354
	ENSG00000161800.13	RACGAP1	chr12:49976923-50033136	0.0982356444001198	0.144320040941238	-0.0460843928158283	-0.0220900904387236	-0.0103385504335165	-0.0117515390738845	-0.631502270698547	-0.511176526546478	-0.476843684911728	0.100548538057336	0.000318948374764561	1	1	1	1	2.94680869277481E-96	1.96807389067391E-62	1.71361153820285E-54	8550.14117032517	10345.43	9736.764	10028.74	9933.373	6705.937	6953.87	7194.214	9912.106	9952.463	9597.136	9325.79	7018.006	7034.949	6710.438	7057.642	10668.98	10283.95	11210.15	10724.48	6762.687	6830.701	6920.718	7104.865
	ENSG00000147133.15	TAF1	chrX:71366239-71532374	0.152803972363472	0.0484816245734692	0.104322344064713	0.0510690212249756	0.0440828986465931	0.00698612071573734	0.0586068034172058	0.160341739654541	0.0630055293440819	0.100548538057336	1	0.494312177300047	0.902132185779848	0.975824452824233	1	0.557872077665003	0.00377729992273007	0.517267365076515	2049.05498684641	1697.906	2001.128	1892.393	1874.464	1975.496	2134.485	2095.488	2027.804	1981.169	1988.446	2025.835	2062.083	2126.923	2059.551	2138.028	1959.223	2135.288	2029.392	2175.95	2055.703	2301.837	2062.377	2236.123
	ENSG00000131747.15	TOP2A	chr17:40388525-40417896	0.102513618767262	0.165322929620743	-0.0628093183040619	0.00938548147678375	-0.0245558321475983	0.033941313624382	-0.941162168979645	-0.848034024238586	-0.751283407211304	0.100863440718911	3.66666877113116E-05	0.655928771315802	1	1	1	8.47510607327325E-197	2.67192331288905E-159	3.89610048368843E-125	32379.258295916	40433.78	42580.9	41174.42	40856.89	21945.48	22264.22	23309.73	42003.14	39599.07	39336.51	37026.1	24111.97	23002.81	23320.24	23102.52	43292.82	43655.24	45050.61	45271.68	22334.16	23518.06	23339.71	22751.9
	ENSG00000227471.9	AKR1B15	chr7:134549110-134579875	-0.646544933319092	-0.192663952708244	-0.453880965709686	0.161109462380409	-0.184491738677025	0.345601201057434	0.175918847322464	-0.631735503673553	0.167746633291245	0.101067056021665	1	0.456847765959583	1	0.993784199792127	1	0.830326468865313	0.00898768090118714	0.883567886519855	14.2972643292558	19.97537	16.01818	33.40131	24.3937	11.51893	9.023188	10.80655	19.23	11.14724	6.236631	15.8889	15.6303	23.48338	11.56052	15.04141	10.6159	7.287672	8.475417	12.76217	9.60609	15.34558	15.00517	11.66166
	ENSG00000198938.2	MT-CO3	chrM:9207-9990	-0.110920630395412	0.0689742267131805	-0.179894849658012	-0.163961946964264	-0.0412372648715973	-0.122724682092667	-0.0764406248927116	-0.023399306461215	0.0337708629667759	0.101067056021665	0.590592056568238	3.74304792149759E-05	4.61762879234568E-05	0.82298446258147	0.0580644842281391	0.103013415390155	1	0.780298169662324	120433.246951112	127470.1	132783.8	126479.3	132050.8	127091.2	127029.4	128680.5	117480.9	115567.5	113864.3	110619.5	121790.2	116446.5	117472.7	112743.9	114532.6	131148.9	113436.9	120990.7	116554.2	108947.9	114336.1	115313.4
	ENSG00000087086.15	FTL	chr19:48965309-48966879	-0.0791490375995636	-0.00307039311155677	-0.0760786458849907	-0.05656573548913	0.00583830382674932	-0.0624040365219116	0.14260521531105	0.120021916925907	0.133696526288986	0.101567758376978	1	0.0928500368682992	0.186164461268477	1	0.746512368290896	3.51845792731581E-08	6.73528898382161E-06	3.25247659836968E-07	59161.4254159985	61862.81	56168.89	57569.25	58375.42	65312.33	64322.3	62783.1	55671.82	55407.89	54114.21	56738.26	59491.16	60631.56	61936.83	61504.31	55463.36	55585.15	55333.18	55079.41	62333.04	61137.75	60451.66	60637.71
	ENSG00000169169.14	CPT1C	chr19:49690898-49713731	-0.188787117600441	-0.114871338009834	-0.0739157795906067	-0.115409985184669	-0.135162606835365	0.0197526197880507	0.0270156189799309	-0.0463615134358406	0.0473068878054619	0.103819040255398	0.62319072634994	1	0.322696430555465	0.169217684217734	1	1	0.945747178527855	0.895335482127586	1090.68456193343	1191.258	1057.2	1256.724	1111.839	1132.695	1078.772	1106.198	1051.881	1093.443	1102.844	1140.028	1043.881	1087.784	1212.076	1191.494	948.3538	1030.685	1055.66	1006.085	1027.852	944.7122	1061.199	1088.421
	ENSG00000103126.15	AXIN1	chr16:287440-352723	-0.158422887325287	0.0386648513376713	-0.197087734937668	0.0120613938197494	0.0230203215032816	-0.0109589286148548	0.130926534533501	-0.0395577400922775	0.146571069955826	0.104010711282353	1	0.00610215639473867	1	1	1	0.0323650910028816	0.937280659595789	0.013731818266703	1646.24014843958	1719.698	1680.765	1791.145	1760.198	1747.038	1670.292	1681.892	1425.905	1646.752	1468.727	1510.438	1625.551	1626.224	1698.507	1759.844	1495.662	1477.315	1601.854	1639.939	1613.823	1852.02	1681.413	1673.448
	ENSG00000185551.15	NR2F2	chr15:96325938-96340263	-0.145820990204811	-0.103231966495514	-0.0425890237092972	-0.121132403612137	-0.0757462531328201	-0.0453861467540264	0.238636314868927	0.213947728276253	0.211150601506233	0.104597977768459	0.413912074157733	1	0.0644907363729957	0.466031429726351	1	5.37601573543874E-07	9.60263611289076E-06	1.17994187251267E-05	1931.12215640137	1731.501	1853.532	2013.473	1847.502	2264.43	2115.436	2123.978	1880.694	1815.987	1771.203	1753.737	1976.117	2173.89	2056.884	2164.888	1703.262	1701.151	1621.63	1694.178	2036.491	1875.038	2017.362	2011.636
	ENSG00000249992.2	TMEM158	chr3:45224466-45226287	-0.202171191573143	-0.167572662234306	-0.034598533064127	-0.195770457386971	-0.120807364583015	-0.0749630928039551	-0.102926760911942	-0.109327487647533	-0.149692058563232	0.105663858662866	0.227878487697409	1	0.0253894718782231	0.358626573045267	1	0.327734294580333	0.298962277593944	0.0735108872253167	2223.47609244254	2466.05	2604.098	2381.931	2340.512	2364.26	2257.802	2340.109	2458.556	2567.92	2132.928	2395.251	1940.39	2327.37	1931.496	2390.509	1969.839	2232.11	2162.173	2115.33	1868.821	2028.494	2019.029	1967.905
	ENSG00000188483.8	IER5L	chr9:129175552-129178261	-0.212641447782516	-0.390398442745209	0.177757009863853	0.243346020579338	-0.0756157636642456	0.318961799144745	-0.182596296072006	-0.638583779335022	-0.497378975152969	0.106045828524587	6.34859024586507E-07	0.201389267779168	0.00563571304246396	0.864475979895186	0.000569534187128403	0.0278490061973724	1.24614327729318E-20	1.92480998402022E-13	830.884909378288	1021.468	987.4063	864.2589	978.3159	622.9821	607.5613	580.6064	1134.57	1009.332	1075.819	1149.959	667.6372	826.9503	746.0983	821.9054	809.1675	863.0685	825.8823	811.4615	702.9911	800.8474	708.5775	694.8405
	ENSG00000123983.14	ACSL3	chr2:222860942-222944639	0.086041159927845	0.084699310362339	0.00134184898342937	0.246467515826225	0.261089444160461	-0.014621932990849	0.247254058718681	0.0868277028203011	0.0708639249205589	0.106322905410036	0.0757821691692305	1	2.30016254178609E-20	1.05050886355032E-22	1	6.75372956529666E-21	0.00625101703751724	0.0345437399851889	4593.39894522104	4166.681	4379.828	4340.083	4240.653	4494.302	4535.656	4560.364	4267.138	4369.72	4295.999	4205.593	4629.919	4475.261	4397.445	4512.422	4465.755	4613.096	4524.931	4572.048	5195.148	5504.267	5396.86	5501.387
	ENSG00000164308.17	ERAP2	chr5:96875986-96919703	0.351544827222824	0.136990651488304	0.214554160833359	0.980351388454437	0.771791279315948	0.208560153841972	0.82638555765152	0.197578966617584	0.191584959626198	0.106669769010434	1	0.678850871502812	2.7608947527867E-20	1.02064562557087E-12	1	3.79858990507248E-15	0.270645707088348	0.256940532631026	243.033727683784	164.3428	168.1909	179.5321	182.3108	204.461	199.5127	200.4124	201.915	199.637	200.6116	214.5001	224.4065	243.2207	276.5633	195.5383	257.1407	240.4932	226.0111	182.9245	454.1061	468.0402	371.7948	375.1167
	ENSG00000213073.4	AL353625.1	chr6:160093082-160096212	0.522408008575439	-0.425249934196472	0.947657942771912	-0.038156796246767	-0.510319948196411	0.472163170576096	-0.400255024433136	0.16030977666378	-0.315185010433197	0.106735102238508	0.198379998930669	9.18215142846545E-07	1	0.0185008932912464	0.313767560781512	0.0526266460301676	0.822776010099913	0.155906730965075	63.4905291682454	41.76668	42.33376	54.27713	32.09698	48.95545	61.15716	34.38447	100.9575	99.31181	96.66778	91.36116	79.26796	72.96621	74.69876	73.05825	48.36132	70.79452	75.33704	77.63655	43.66404	62.34141	47.51637	39.844
	ENSG00000234789.1	AL590369.1	chr9:129640476-129641282	-0.593827545642853	-0.141197815537453	-0.452629745006561	0.202266052365303	0.471668660640717	-0.269402593374252	0.4643514752388	-0.331742137670517	-0.14851501584053	0.106735102238508	1	0.353723867184172	0.919125121556844	0.114310738184858	1	0.0535372727895308	0.285748914796615	0.902868585855535	7.65511874424161	14.52754	17.16233	18.78824	5.135517	15.35857	2.005153	6.876895	5.769001	9.120473	4.157754	3.972225	3.34935	4.19346	0.8892709	6.446316	4.718178	5.20548	3.766852	1.063514	11.35265	14.38648	7.502585	11.66166
	ENSG00000183496.6	MEX3B	chr15:82041778-82046119	0.18918365240097	-0.219136208295822	0.408319860696793	0.0207514762878418	-0.259035885334015	0.279787361621857	-0.880080819129944	-0.711648643016815	-0.840181112289429	0.106735102238508	0.0149212163112612	1.48017931888776E-09	1	0.000505201459572978	0.00112431277269605	9.47948268320868E-49	3.88753817586629E-31	1.18683120585676E-45	1381.93252448477	1588.042	1383.284	1588.65	1544.507	904.236	876.2518	965.7125	2031.65	1916.313	2126.691	2079.46	1020.435	1109.59	1157.831	1206.536	1829.473	1768.822	1678.133	1710.131	1013.879	932.2439	816.9482	979.5793
	ENSG00000122482.21	ZNF644	chr1:90915298-91022272	0.169014498591423	-0.00297668017446995	0.171991184353828	0.0552107989788055	0.00192396785132587	0.0532868318259716	-0.0861096978187561	0.0276940073817968	-0.0910103395581245	0.107060998713414	1	0.0601988128620158	0.930406632427017	1	1	0.316876766020712	1	0.282453333146369	1675.82234508867	1449.122	1618.98	1576.124	1652.352	1515.699	1640.215	1566.95	1823.966	1673.1	1796.15	1804.383	1834.328	1684.094	1572.231	1570.752	1748.085	1772.986	1714.859	1848.388	1671.46	1711.032	1551.368	1735.643
	ENSG00000169228.14	RAB24	chr5:177301198-177303744	-0.296949118375778	-0.261019945144653	-0.0359291769564152	0.0303757302463055	0.0607329867780209	-0.0303572583943605	0.311266958713531	-0.0160578694194555	-0.010485952720046	0.107060998713414	0.169164797667499	1	1	1	1	0.00327606235443618	1	1	272.117540349842	301.4465	276.8857	281.8236	276.034	284.1336	288.742	279.9879	248.0671	303.0024	265.0568	292.9516	234.4545	288.5101	279.2311	295.4562	194.6248	239.4521	242.0203	236.1002	303.0285	265.6703	271.7603	310.0057
	ENSG00000137812.20	KNL1	chr15:40594020-40664342	0.150803282856941	0.151523694396019	-0.000720410724170506	-0.0231613963842392	-0.0452439747750759	0.0220825765281916	-0.702596068382263	-0.528631329536438	-0.505828380584717	0.109290437887898	0.0693166064666414	1	1	0.979008261512165	1	6.514863916814E-50	3.6511097083248E-28	6.06275416947694E-26	6331.74405638686	7155.722	7735.636	7217.815	7232.091	4848.509	4837.431	5387.556	8051.603	7163.625	7276.07	6830.24	5247.316	5200.729	5091.076	5007.714	7905.307	8049.754	8399.139	8261.38	4545.427	5453.435	4991.72	4916.361
	ENSG00000132613.15	MTSS2	chr16:70661204-70686053	-0.142197906970978	-0.0587811321020126	-0.0834167748689651	-0.0842752754688263	-0.0560311488807201	-0.0282441284507513	0.0734480768442154	0.0155254462733865	0.0706980898976326	0.109290437887898	1	0.726820608802211	0.360378422524715	0.76839700417999	1	0.31118698233682	1	0.355958819294634	2030.4147031701	1947.599	2061.768	2233.713	2160.769	2180.917	2116.439	2045.385	1986.459	1966.982	1900.094	2063.571	1981.699	2065.698	2048.88	2226.128	1867.219	1861.48	1881.543	1987.708	1953.529	1958.48	1989.019	2101.042
	ENSG00000137275.14	RIPK1	chr6:3063991-3115187	0.144110843539238	0.0972196385264397	0.0468912124633789	0.274807095527649	0.242029771208763	0.0327773354947567	0.016108937561512	-0.11458732187748	-0.128701195120811	0.109300191055769	0.485283839382164	1	2.12602481110624E-08	1.73926289745053E-06	1	1	0.0550491064709472	0.0206950904126295	2010.13604268921	1765.096	2005.705	1964.415	2156.917	1809.432	1767.542	1896.058	2035.496	2098.722	1964.539	2036.758	1828.745	1857.703	1831.009	1916.705	2185.696	2192.548	2192.308	2139.791	2332.533	2166.604	2182.419	2125.337
	ENSG00000135249.8	RINT1	chr7:105532169-105567677	0.204892888665199	0.106388069689274	0.0985048189759254	0.0332686305046082	-0.0329859033226967	0.0662545338273048	-0.111800938844681	0.0598233230412006	0.0275730341672897	0.109300191055769	0.81080120398402	1	1	1	1	0.257472164656836	0.853717502119098	1	868.501031996318	748.1684	879.8557	781.7995	834.5214	813.0444	895.3008	824.245	847.0817	963.73	863.7734	799.4102	937.8181	934.3029	883.9353	783.2275	924.7629	940.1096	906.8697	975.2427	878.5206	907.3074	851.9602	822.1469
	ENSG00000108510.10	MED13	chr17:61942605-62065278	0.1710314899683	0.0849314257502556	0.0861000567674637	0.164636537432671	0.113591782748699	0.051044762134552	0.0420536734163761	0.0484486110508442	0.0133933136239648	0.109300191055769	0.865855230870067	0.950627082098784	0.0271718407422021	0.252083400715162	1	0.891630487654411	0.872983307965402	1	3890.172610045	3059.863	3743.677	3732.597	3927.386	3623.663	3691.487	3877.586	4129.643	3731.287	3878.145	3612.738	4193.387	3849.596	3723.377	3736.715	4065.89	4137.315	4013.581	4084.959	4216.2	4338.962	4023.053	4215.689
	ENSG00000178502.6	KLHL11	chr17:41848518-41865423	0.286808043718338	0.0506617687642574	0.236146286129951	-0.1657854616642	-0.0656887888908386	-0.100096665322781	-0.386488735675812	0.0661047697067261	-0.270138174295425	0.109801256506178	1	0.248874708042891	0.409031595289691	1	1	8.17303815273299E-05	0.989646055088687	0.012311994347332	358.616166935186	345.9371	350.1116	368.4582	279.8857	355.167	345.8889	372.3347	373.0621	415.4882	418.8937	396.2294	395.2234	307.8	292.5701	325.539	448.2269	429.9726	370.0932	417.9612	324.8605	315.5435	283.431	331.3855
	ENSG00000119231.11	SENP5	chr3:196867856-196934714	0.142005562782288	-0.0376646518707275	0.179670214653015	0.00701674167066813	-0.0537113212049007	0.0607280619442463	-0.0737290754914284	0.0612597428262234	-0.0576824061572552	0.111252322123778	1	0.00495956603396844	1	0.796858357021513	1	0.295798724526089	0.523682128282743	0.530876415988591	1333.74141735323	1193.074	1224.247	1272.381	1301.853	1232.525	1323.401	1342.959	1460.519	1437.995	1364.783	1389.286	1325.226	1425.776	1314.342	1360.173	1338.783	1403.397	1364.542	1398.521	1248.792	1314.924	1315.453	1351.781
	ENSG00000119778.15	ATAD2B	chr2:23748664-23927123	0.269781976938248	0.071034736931324	0.198747232556343	-0.00399954663589597	-0.070280447602272	0.0662809014320374	-0.0529737770557404	0.220807731151581	0.0883414074778557	0.112164293264072	1	0.405394542729288	1	1	1	0.987537170693936	0.0437829579570513	0.719825730830452	467.214499850681	381.348	364.9856	412.2974	457.061	451.1581	493.2676	444.0509	483.6346	489.4654	473.984	416.0905	573.8554	433.6038	500.6595	483.4737	507.2041	522.6302	500.0496	431.7868	470.6984	501.6086	453.4896	462.5791
	ENSG00000006607.14	FARP2	chr2:241356285-241494841	0.138271078467369	0.0367415845394135	0.101529493927956	-0.048566572368145	-0.0665886476635933	0.0180220752954483	-0.00125409616157413	0.185583546757698	0.102076135575771	0.112164293264072	1	0.408430792252376	0.879340504031372	0.573187499248736	1	1	0.000112982505823544	0.0735108872253167	2472.600955844	2121.021	2279.158	2309.909	2332.808	2576.401	2473.356	2620.097	2644.126	2369.296	2394.866	2289.987	2513.129	2542.075	2690.934	2673.073	2359.089	2458.028	2578.41	2552.435	2479.244	2421.724	2465.85	2579.17
	ENSG00000114270.17	COL7A1	chr3:48564073-48595267	-0.13634218275547	-0.159816324710846	0.023474145680666	0.0509867519140244	-0.0970059633255005	0.147992715239525	-1.02909016609192	-1.21641910076141	-1.09190058708191	0.112164293264072	0.0168667315672671	1	0.858035491644069	0.206124925346919	0.0912708769585955	3.62254765807839E-129	5.28304077076921E-180	2.24476517654449E-145	23064.6450680058	35295.57	30790.37	33243.7	30420.23	14609.84	14219.54	13304.83	31894.89	32808.37	33506.3	33712.27	14424.54	15736.38	14662.3	16518.69	30142.08	29463.02	30015.22	28317.13	14488.6	14076.69	14544.18	14196.13
	ENSG00000180370.10	PAK2	chr3:196739857-196832647	0.104229688644409	0.0679655373096466	0.0362641513347626	0.0124829085543752	0.0358330309391022	-0.0233501233160496	0.0720400884747505	0.163786873221397	0.104172594845295	0.112164293264072	0.544161310395052	1	1	0.87860143806295	1	0.104301054380185	3.65525711250156E-06	0.00714128810318179	8386.549520707	7212.924	7941.584	7953.687	8087.155	8430.897	8781.567	8925.227	8299.67	7992.574	7882.062	7797.477	8802.093	8655.302	8677.506	8246.988	8385.382	8646.302	8330.394	8164.6	8735.429	8946.473	9016.44	8553.826
	ENSG00000174332.5	GLIS1	chr1:53506237-53738106	-0.246667310595512	-0.0787059664726257	-0.167961344122887	-0.166837707161903	0.00141293567139655	-0.168250635266304	-0.128702476620674	-0.208532094955444	-0.208821386098862	0.112660579841669	1	0.515939216670595	0.24973873164336	1	1	0.318046543909539	0.0338197376837693	0.0339168729597869	622.207596680472	764.5119	758.5752	708.7341	690.727	719.9331	591.5201	584.5361	687.4727	577.6299	651.728	674.2851	462.2104	587.0844	570.0227	605.9537	609.8245	592.3836	649.782	595.5681	588.5913	556.2772	576.8654	508.2539
	ENSG00000215301.10	DDX3X	chrX:41333284-41364472	0.113885559141636	0.178782239556313	-0.0648966804146767	0.276015043258667	0.26342311501503	0.0125919217243791	0.372135579586029	0.210006073117256	0.287494689226151	0.116419812403247	0.000113009509118177	0.794235025342293	2.3631872312182E-13	4.54873924315814E-12	1	5.46483085626173E-25	3.43653874538023E-08	6.1499102301488E-15	12724.2197115206	10221.03	11561.69	11402.37	11947.78	12654.5	13482.65	13004.21	10903.41	10878.7	10978.55	10348.64	13473.32	13097.85	13488.46	12639.08	12195.31	12297.43	11813.79	12542.03	15804.64	15785.81	15429.48	16332.15
	ENSG00000167113.11	COQ4	chr9:128322544-128334072	-0.169025242328644	-0.203845098614693	0.0348198525607586	-0.0737488642334938	-0.0902707874774933	0.0165219195187092	0.0732954740524292	-0.0219809059053659	-0.0402788370847702	0.118244306848768	0.0116027800819354	1	0.70212699551101	0.470941203397137	1	0.477339820939275	1	0.926407983879949	1430.4321336532	1575.33	1414.176	1471.745	1423.822	1537.777	1395.586	1392.08	1525.901	1476.503	1545.645	1491.57	1371.001	1424.099	1519.764	1554.637	1380.067	1277.425	1325.932	1248.566	1419.081	1266.01	1483.845	1334.288
	ENSG00000090238.12	YPEL3	chr16:30092314-30096915	-0.166710019111633	-0.165513396263123	-0.00119662377983332	-0.371011584997177	-0.380218505859375	0.00920690875500441	-0.675837576389313	-0.471536010503769	-0.46113246679306	0.119341161685969	0.0810134612154437	1	4.44712015973035E-10	1.63584706846476E-10	1	4.27407913297158E-35	4.82536127158592E-18	1.78770106978305E-17	1198.23007397154	1503.601	1411.888	1454.001	1526.532	1064.541	1041.677	1137.635	1434.558	1378.205	1548.763	1529.306	965.7294	1042.494	1092.025	1152.816	1297.499	1276.384	1358.892	1307.059	821.7573	804.6838	840.2896	782.3029
	ENSG00000110060.9	PUS3	chr11:125893485-125903221	0.319220453500748	0.143735587596893	0.175484880805016	0.036753062158823	-0.0859290659427643	0.122682124376297	-0.219049513339996	0.0634178891777992	0.0106151327490807	0.119901038392154	0.959974176835411	0.849947143263025	1	1	1	0.104785801938482	1	1	242.67196378347	219.7291	235.6961	203.5392	211.8401	203.5011	242.6235	230.8672	250.9516	279.6945	252.5836	209.5348	253.4342	254.9624	210.7572	283.6379	309.0407	239.4521	271.2134	286.0854	240.1522	227.3064	229.2457	241.9794
	ENSG00000163349.22	HIPK1	chr1:113929324-113977869	0.126765385270119	0.0655548274517059	0.0612105503678322	0.0407990999519825	0.00514817330986261	0.0356509238481522	-0.180679351091385	-0.0947130769491196	-0.1202727034688	0.12057935063322	0.832458429193626	1	0.953190125661396	1	1	3.44157275432024E-05	0.0847011164280791	0.0133014875702049	3587.08227594308	3309.556	3721.938	3713.808	3624.391	3285.775	3264.389	3454.166	3946.958	3659.336	3690.007	3689.204	3570.408	3530.893	3381.897	3292.993	3892.497	3933.26	3919.41	3945.638	3433.74	3686.775	3271.961	3439.217
	ENSG00000153147.6	SMARCA5	chr4:143513702-143557486	0.105391398072243	0.116091527044773	-0.0107001326978207	0.266092628240585	0.301180869340897	-0.0350882261991501	0.273986846208572	0.113285601139069	0.0888975039124489	0.120630808356251	0.0343344785884587	1	7.77588249555984E-15	6.81595368590349E-19	1	2.56077443692737E-16	0.00376299253995327	0.0341446644781852	4777.64563366543	4331.023	4280.286	4439.243	4569.326	4413.67	4923.653	4829.545	4284.445	4560.236	4340.695	4296.954	4777.29	4715.127	4617.095	4489.859	4614.378	4744.274	4806.503	4786.878	5864.954	5652.928	5709.467	5721.015
	ENSG00000163507.14	CIP2A	chr3:108549864-108589644	0.127082601189613	0.105957567691803	0.0211250260472298	0.0206051897257566	-0.0226855408400297	0.0432907305657864	-0.628386080265045	-0.521908640861511	-0.499742954969406	0.121058825268731	0.238157426499375	1	1	1	1	5.01992946568045E-54	1.70882493443546E-36	6.31555144669439E-34	2859.03576365272	3158.832	3401.575	3240.971	3348.357	2114.683	2260.81	2474.7	3566.204	3270.196	3333.479	3164.87	2426.046	2324.016	2336.115	2314.228	3642.433	3560.548	3504.114	3659.553	2286.249	2305.673	2374.985	2280.826
	ENSG00000245556.3	SCAMP1-AS1	chr5:78342365-78360507	0.37117600440979	0.109153732657433	0.262022256851196	0.51414680480957	0.450369149446487	0.0637776479125023	0.865451693534851	0.722480893135071	0.524236261844635	0.121058825268731	1	0.486311477905036	1.97563455802416E-05	0.000325007780093575	1	4.59393406291648E-15	2.10392601454274E-09	1.41112696027331E-05	177.146567844675	107.1406	112.1273	118.9922	100.1426	185.2628	183.4715	204.342	140.379	157.0748	134.0876	108.2431	193.1459	206.3182	213.425	188.0176	165.1362	134.3014	163.8581	123.3677	253.2515	283.8932	273.4276	310.0057
	ENSG00000234127.9	TRIM26	chr6:30184455-30213427	0.137904450297356	0.127665504813194	0.0102389408275485	0.537275075912476	0.512318730354309	0.0249563809484243	0.304150432348251	-0.0952202007174492	-0.0805027633905411	0.121058825268731	0.134052555995647	1	3.90215551696035E-35	8.06564142149084E-32	1	6.01161793989883E-12	0.128966317966679	0.236449727816623	2596.81028605773	2516.897	2308.906	2467.522	2504.848	2361.381	2325.977	2305.725	2230.681	2526.371	2531.033	2585.918	2252.996	2437.239	2395.696	2233.649	2750.698	2743.288	2649.981	2654.532	3391.823	3380.823	3186.932	3404.232
	ENSG00000168795.5	ZBTB5	chr9:37438102-37465450	0.238814681768417	0.0356623269617558	0.203152343630791	0.0259472690522671	0.015137093141675	0.0108101759105921	-0.323236495256424	-0.110369078814983	-0.302711248397827	0.121058825268731	1	0.223656258175913	1	1	1	9.85386670034479E-05	0.477921047954966	0.000356558299941406	753.812320506578	699.1379	646.4479	805.8067	797.2889	678.6569	674.734	673.9357	937.4627	875.5654	770.224	825.2296	635.2601	733.0168	694.5206	675.7888	881.1197	852.6576	896.5108	867.8278	678.5392	741.3833	585.2017	771.6131
	ENSG00000213903.9	LTB4R	chr14:24311450-24318036	-0.278129190206528	-0.283195614814758	0.00506640831008554	0.0143179250881076	-0.0188419073820114	0.0331598334014416	0.962595045566559	0.670147895812988	0.698241353034973	0.121058825268731	0.0653757334013577	1	1	1	1	2.02380568832851E-30	1.94428758847789E-15	3.96764692511243E-17	357.486622996718	297.8146	282.6064	266.1667	258.0597	440.5991	461.1852	454.8575	312.4876	256.3866	279.609	263.1599	446.5801	448.7002	463.3102	485.6225	234.7294	230.0822	232.6031	205.2583	444.5	397.0669	505.1741	469.3817
	ENSG00000131469.15	RPL27	chr17:42998273-43002959	-0.114841543138027	-0.0433994382619858	-0.0714420974254608	-0.0181874856352806	0.000496877881232649	-0.0186843629926443	-0.11528454720974	-0.211938604712486	-0.159180864691734	0.121058825268731	1	0.66962783922012	1	1	1	0.00762369094202319	4.35300533639861E-08	7.61049853249472E-05	15024.9043286658	17111.63	16855.7	15902.16	16423.38	14548.41	14222.55	14271.52	14635.96	16841.46	15097.84	16493.67	14484.82	14381.89	13749.91	13811.23	15876.67	15780.93	14540.05	14993.43	14052.84	14326.06	13968.15	14100.89
	ENSG00000105245.9	NUMBL	chr19:40665905-40690972	-0.154624164104462	-0.072256788611412	-0.0823673754930496	-0.135172411799431	-0.0947333797812462	-0.0404390282928944	0.323493599891663	0.304041862487793	0.345970183610916	0.121058825268731	0.945835123102743	0.881293137056686	0.0548643070771387	0.324300135359569	1	1.40621493489678E-10	2.07823822466968E-09	4.65737491649194E-12	2513.04062350084	2410.664	2264.284	2361.055	2373.893	3079.394	2907.472	2884.366	2227.796	2162.565	2308.593	2183.73	2576.767	2810.457	2826.992	3114.645	2039.432	1969.754	2282.712	2144.045	2588.404	2690.272	2731.775	2587.916
	ENSG00000147065.17	MSN	chrX:65588377-65741931	0.0584457777440548	-0.0143553130328655	0.0728010907769203	0.0656124353408813	0.0872524902224541	-0.0216400511562824	-0.302432745695114	-0.30959939956665	-0.404040545225143	0.122735485479479	1	0.00803531916564049	0.00715275274180851	7.35045947533978E-05	1	4.17880641813862E-60	2.13233434212935E-62	1.72782056921629E-106	51397.4393641725	53960.74	55795.89	56404.38	56589.54	44098.3	45724.5	44458.14	59463.98	57884.6	58545.34	58380.78	44350.98	44304.74	43956.66	44335.62	58120.87	58277.43	58351.37	57201.12	47094.29	46734	48319.98	45841.01
	ENSG00000075539.15	FRYL	chr4:48497357-48780322	0.155224457383156	0.157120272517204	-0.00189582351595163	0.0892895609140396	0.0382049195468426	0.051084641367197	-0.310902237892151	-0.244967356324196	-0.191986888647079	0.12320724211539	0.0738048690934814	1	0.438678408403585	1	1	1.64463870978027E-09	5.63156605494229E-06	0.000605202355586518	3460.46632457228	3149.753	3891.273	3793.136	3684.733	2945.006	3087.936	3218.387	3801.772	3591.44	3692.086	3401.217	3196.397	3233.158	3141.794	3082.414	3965.629	4210.192	3974.971	4029.656	3226.773	3467.142	3165.257	3142.817
	ENSG00000183696.14	UPP1	chr7:48088628-48108736	-0.177260860800743	-0.0992591232061386	-0.0780017375946045	0.0167724024504423	-0.0242272969335318	0.0409996993839741	-0.183431178331375	-0.377464443445206	-0.258462995290756	0.12320724211539	0.759010905650675	1	1	1	1	0.00603000060854103	1.91147612165833E-10	2.91119955840714E-05	1041.05117455484	1252.093	1223.102	1217.06	1149.072	975.2694	883.2699	922.4863	1113.417	1046.828	1154.816	1271.112	934.4688	961.9797	913.2812	1012.072	986.0992	1117.096	1083.912	1084.785	906.4655	902.5119	987.8404	957.2278
	ENSG00000115504.14	EHBP1	chr2:62673851-63046487	0.0963540747761726	0.073704831302166	0.0226492453366518	0.0963281840085983	0.11516185849905	-0.0188336744904518	0.216654390096664	0.216680288314819	0.17519736289978	0.123899968450757	0.340469295918608	1	0.0164491423128778	0.00191293866735793	1	2.34015379441089E-12	6.57562032153509E-12	4.21656257571129E-08	4373.06426824243	3732.67	4009.121	4062.435	4012.122	4469.345	4689.05	4674.324	4195.025	3956.258	3894.776	4004.002	4664.529	4501.26	4480.147	4499.529	4295.901	4245.589	4222.641	4138.135	4923.558	4910.585	4805.823	5018.4
	ENSG00000151348.15	EXT2	chr11:44095673-44251962	0.0665930733084679	0.0261643324047327	0.0404287427663803	0.173452630639076	0.1193458288908	0.0541068054735661	-0.0445807576179504	-0.151440307497978	-0.137762248516083	0.124620766915068	1	0.709225439689075	5.04690485046459E-15	4.599056441549E-07	0.746512368290896	0.129235267222328	8.17989168395176E-12	4.69895561788629E-10	10955.273786278	10902.92	11250.48	11102.8	11115.83	9817.008	10070.88	10153.24	11287.05	11493.82	11362.1	11483.7	10519.19	10248.82	10275.53	10427.99	11797.8	11489.53	11511.5	11672.07	11513.33	11468.9	10821.23	11249.61
	ENSG00000134686.18	PHC2	chr1:33323623-33431052	-0.117768615484238	-0.0267828591167927	-0.0909857526421547	0.0116720013320446	0.0813601613044739	-0.069688156247139	0.14876689016819	0.0193262696266174	0.0406238660216331	0.124733706410641	1	0.352297587783021	1	0.225704274002318	1	0.000351291673275336	1	0.702013983814323	4126.25567603435	4428.176	4128.114	4046.778	4292.008	4560.536	4261.953	4237.15	4041.185	3969.432	3800.187	4044.718	3983.494	4163.267	3903.899	4265.313	3903.113	3964.493	3860.082	3836.096	4141.971	4360.063	4448.199	4318.701
	ENSG00000163888.4	CAMK2N2	chr3:184259213-184261553	-0.411726206541061	-0.312596648931503	-0.0991295501589775	-0.0420856326818466	-0.0337432324886322	-0.00834240019321442	0.176896348595619	-0.192744225263596	-0.101957075297832	0.124733706410641	0.357956913340786	1	1	1	1	0.497284376371112	0.443978833578042	0.911924758371514	133.038551224723	173.4225	157.8935	138.8242	143.7945	167.0245	121.3118	105.1182	156.7245	150.9945	146.5608	115.1945	109.4121	142.5776	131.6121	140.7446	102.6204	131.1781	108.297	102.0974	118.7662	120.8464	131.7121	140.9117
	ENSG00000198420.10	TCAF1	chr7:143851375-143902198	0.164384573698044	0.152550205588341	0.0118343662470579	0.0829247385263443	0.0607326589524746	0.0221920758485794	-0.0367796532809734	0.0446801818907261	0.0550378933548927	0.125034620788761	0.138883194762372	1	0.57392009027332	0.842912043836567	1	0.945222312844009	0.910091564453391	0.728541981473914	2730.61611923658	2636.749	2283.735	2580.251	2896.431	2511.127	2874.387	2750.758	2647.01	2452.394	2763.867	2616.703	2624.774	2732.459	2902.58	2629.023	2915.834	2821.37	2921.194	3011.873	2820.697	2867.705	2857.651	2825.037
	ENSG00000267605.7	AC016590.1	chr19:37235507-37304395	0.627573251724243	0.207519888877869	0.420053333044052	0.167723432183266	-0.253932654857635	0.421656101942062	-0.150976702570915	0.30887308716774	0.31047585606575	0.12584068861999	1	0.573480555996756	1	0.776510411415003	1	0.915446250452817	0.415580743337342	0.388947297442277	15.8858851435344	9.079714	6.864934	7.306537	7.703275	8.639197	11.02834	18.66586	9.615002	14.1874	24.94652	12.90973	22.329	15.09646	18.67469	34.38035	17.69317	19.78082	19.77597	22.3338	19.21218	14.38648	16.67241	15.54888
	ENSG00000169245.6	CXCL10	chr4:76021118-76023497	0.484924077987671	0.444276362657547	0.0406477339565754	1.16337382793427	1.06238269805908	0.100991144776344	0.644909739494324	-0.0335399806499481	0.0268034301698208	0.12735956404419	0.162985394898955	1	8.70995680012304E-12	1.09011579173546E-09	1	0.000356923065675783	1	1	6.74171126249613	0	0	0	1.283879	0	0	0	0	4.053543	0	0	2.2329	0.838692	2.667813	0	4.718178	18.73973	4.708565	8.508115	23.57858	24.93657	9.169827	56.36468
	ENSG00000233016.7	SNHG7	chr9:136721366-136728184	-0.181978791952133	-0.0418802946805954	-0.140098482370377	-0.206969678401947	-0.149514690041542	-0.0574549920856953	0.211183130741119	0.236174032092094	0.318817526102066	0.12735956404419	1	0.357031558169417	0.00439598229787847	0.0885688516384315	1	0.00130557014593491	0.000224825481536017	1.69812995376005E-07	1481.85774352706	1612.557	1511.43	1352.753	1323.679	1801.753	1666.282	1655.367	1274.949	1283.96	1301.377	1401.202	1545.167	1627.063	1679.833	1740.505	1316.372	1221.206	1181.85	1392.14	1484.577	1510.58	1449.666	1487.833
	ENSG00000166128.13	RAB8B	chr15:63189560-63267776	0.171757221221924	0.166857540607452	0.00489968480542302	0.336972683668137	0.298726886510849	0.0382458083331585	0.348331212997437	0.183115750551224	0.21646186709404	0.12735956404419	0.10196280068367	1	7.04867372647606E-09	6.18495359126354E-07	1	4.24878558094427E-10	0.00459561104958062	0.000394777285202975	1659.42408253983	1375.577	1445.069	1524.979	1441.796	1530.098	1738.468	1702.523	1618.205	1424.821	1433.386	1327.716	1759.525	1666.481	1714.514	1625.546	1506.278	1746.959	1587.728	1688.861	2130.805	2044.798	2040.703	2136.027
	ENSG00000129911.9	KLF16	chr19:1852399-1863579	-0.169953793287277	-0.00315537885762751	-0.166798412799835	-0.164594158530235	0.0079788276925683	-0.172572985291481	0.065952442586422	0.0605928003787994	0.0548182353377342	0.12735956404419	1	0.0966566670659389	0.0279761488049138	1	0.164418820729989	0.588016153817285	0.709547485044902	0.757242093774549	1642.54155773528	1847.722	1624.701	1817.24	1651.069	1906.383	1784.586	1745.749	1510.517	1543.387	1624.642	1500.508	1472.598	1664.804	1508.204	1775.96	1640.746	1506.466	1512.391	1508.063	1546.58	1674.586	1638.064	1599.591
	ENSG00000132475.10	H3-3B	chr17:75776434-75785893	-0.0872751027345657	0.115884758532047	-0.203159853816032	0.248493388295174	0.275695949792862	-0.027202557772398	0.240181878209114	-0.0955866202712059	0.0803706794977188	0.127651320404553	0.00393400337724548	1.91367707439151E-10	7.87129125143049E-18	7.03729251489764E-22	1	2.53959534218958E-17	0.00350165414741002	0.0195297165634497	17752.3718747401	19262.61	18655.46	17772.63	18073.17	17237.12	17756.63	16841.52	15452.27	16560.75	15867.03	16163.97	16899.71	16918.93	16770.76	17142.9	17352.28	16437.86	17828.51	17804.29	20581.48	20261.92	20507.9	20715.96
	ENSG00000168003.16	SLC3A2	chr11:62856102-62888875	-0.118724577128887	-0.0221031922847033	-0.0966213867068291	0.140565648674965	0.0480134300887585	0.0925522148609161	0.160649091005325	-0.0986411273479462	0.090532474219799	0.129424258300079	1	0.291233647189504	0.0036888694603945	0.777856410485895	0.863373975694908	0.000127364664744075	0.0455651258976014	0.0735108872253167	10903.5521236822	12293.02	11249.34	10682.16	10773.03	10853.71	10102.96	10407.69	10322.67	10632.44	10330.98	10786.58	10630.84	11438.92	11171.91	11576.51	10802.27	10328.71	10003.82	10299.07	11283.66	11271.33	12064.99	11731.63
	ENSG00000250317.8	SMIM20	chr4:25861830-25929874	-0.185754477977753	-0.140991926193237	-0.0447625406086445	0.000458199414424598	-0.00902264844626188	0.00948084704577923	0.331142693758011	0.144930005073547	0.199173390865326	0.129985965284584	0.359135469137796	1	1	1	1	6.53029243142837E-08	0.0560479442893743	0.00276414302386876	722.291882539494	706.4017	729.9713	660.7197	709.9852	778.4877	824.1179	742.7046	634.5901	705.3166	718.252	661.3754	760.3026	744.7585	793.2297	833.7236	595.67	590.3014	630.006	641.2992	749.275	762.4835	788.6051	809.5134
	ENSG00000163872.16	YEATS2	chr3:183697797-183812624	0.149486124515533	0.106216296553612	0.0432698279619217	0.460342764854431	0.390555620193481	0.0697871446609497	0.232537388801575	-0.0783192589879036	-0.0518019422888756	0.130330243195263	0.451257160914628	1	3.59453870712444E-21	3.72784999172133E-15	1	4.49051526075888E-06	0.363327404820695	0.70574464417668	2352.50484177583	2042.936	2208.22	2293.209	2296.86	2174.198	2129.472	2057.174	2203.758	2133.177	2455.154	2314.814	2191.592	2260.275	2059.551	2270.178	2454.632	2518.411	2366.525	2473.735	2893.18	2890.723	2712.601	3060.213
	ENSG00000091009.8	RBM27	chr5:146203605-146289223	0.189954444766045	0.156385377049446	0.0335690714418888	0.154837012290955	0.138664349913597	0.0161726642400026	0.148571729660034	0.183689177036285	0.166292771697044	0.130330243195263	0.257834371295196	1	0.0856002545352478	0.155594378286996	1	0.0487413946773147	0.0128132867871614	0.0259057180664742	740.718148526949	672.8068	685.3492	606.4426	677.8882	703.6146	741.9066	789.8605	637.4746	751.9323	683.9506	632.5768	770.3506	759.0163	778.1121	734.8801	758.4471	713.1507	752.4287	798.6993	858.4351	836.3341	856.962	803.6826
	ENSG00000226318.1	RPS3AP38	chr10:67960702-67961464	0.590229392051697	-0.564183175563812	1.15441250801086	-0.586071908473969	-1.16430246829987	0.578230559825897	-0.537444531917572	0.638856828212738	0.0626748129725456	0.130330243195263	0.0954727569583561	2.05602678397867E-07	0.0241198652242034	9.64378221388043E-09	0.181206400695693	0.0194456778156012	0.00403802734915657	1	40.1297971893338	16.34348	10.2974	28.18236	19.25819	37.43652	41.10564	39.29654	76.92002	54.72284	73.80014	42.70141	54.70606	78.83705	63.13824	64.46316	42.4636	30.19178	45.20223	27.65137	13.97249	18.22288	26.67586	22.35151
	ENSG00000128342.5	LIF	chr22:30240453-30246759	-0.291013240814209	0.327281266450882	-0.618294477462769	0.22358712553978	0.471717149019241	-0.2481300085783	0.147566124796867	-0.36703422665596	0.0031302550341934	0.130330243195263	0.0435023088067949	2.61518856096593E-08	0.150883338207656	1.50746699592834E-05	0.692333944849382	0.352284800148002	0.000507906913313505	1	315.142470249283	458.5255	400.4545	369.502	363.3378	329.2494	338.8708	279.9879	276.9121	229.0252	261.9385	244.2918	236.6874	250.7689	284.5667	240.6625	344.427	299.8356	309.8236	337.1341	366.778	328.9709	394.3025	344.9907
	ENSG00000105281.12	SLC1A5	chr19:46774883-46788594	-0.107733175158501	-0.0528340302407742	-0.0548991449177265	0.120642222464085	0.101840421557426	0.0188018009066582	0.444717407226563	0.216342017054558	0.290042966604233	0.130334647625696	0.91038054895974	0.965487388581806	0.00713074122470389	0.0380123461227365	1	4.43196934178717E-38	2.43426823596373E-09	1.95771774709633E-16	16196.6277690649	16064.74	14712.7	14224.78	14818.53	17789.07	17180.15	17292.44	14152.32	14335.36	14256.94	14838.24	17514.87	17635.18	16936.16	18431.09	14498.96	14309.86	13409.99	13285.42	18766.81	18747.5	19688.45	18500.25
	ENSG00000170802.16	FOXN2	chr2:48314637-48379295	0.177294388413429	0.066620834171772	0.110673554241657	0.113099433481693	0.0444915369153023	0.068607896566391	0.0578204095363617	0.122015364468098	0.0799497067928314	0.130459392243313	1	0.68330056813186	0.305441199279993	1	1	0.71822926351448	0.134489337531319	0.467014418995478	1299.68995646624	1094.105	1227.679	1148.17	1241.511	1294.92	1247.205	1314.469	1362.446	1270.786	1254.602	1197.626	1384.398	1276.489	1459.294	1261.329	1262.113	1417.973	1308.981	1341.092	1333.5	1344.656	1360.469	1517.959
	ENSG00000149451.18	ADAM33	chr20:3667965-3682246	-0.132198944687843	-0.0301825292408466	-0.102016411721706	-0.244707003235817	-0.215394124388695	-0.0293128825724125	0.464158594608307	0.576666653156281	0.649370193481445	0.131450077127474	1	0.366062869455564	1.33217539248195E-07	7.31977100608764E-06	1	1.01479557801353E-27	1.33663436771739E-42	5.99720204455418E-54	8513.79255604244	7162.986	7039.99	7780.418	6912.405	11263.59	10239.31	10710.27	6754.539	6420.813	6861.334	6870.955	10039.12	10192.62	11176.36	11008.16	6614.885	6272.603	6976.21	6476.803	9206.127	8682.72	9119.809	9466.351
	ENSG00000072864.15	NDE1	chr16:15643267-15726353	0.11816294491291	0.0607641153037548	0.057398833334446	-0.18166683614254	-0.161605879664421	-0.0200609564781189	-0.40960431098938	-0.10977453738451	-0.187234327197075	0.132328822451779	0.845322894950026	1	5.28383785809579E-05	0.000564462685391465	1	1.70226124306457E-26	0.0211549019918762	5.0326147472565E-06	2016.3186914072	2052.015	2157.878	2029.13	2137.659	1970.697	1869.805	1954.021	2281.64	2215.262	2154.756	2058.605	1903.548	1968.41	1845.237	1924.225	2261.187	2170.685	2341.099	2314.207	1673.206	1719.664	1694.751	1739.531
	ENSG00000062650.19	WAPL	chr10:86435256-86521792	0.100897401571274	0.11912713944912	-0.0182297378778458	0.116578347980976	0.148093938827515	-0.0315155908465385	0.0242220461368561	0.00854109786450863	-0.00474475417286158	0.133496533712893	0.0189605940531617	1	0.00422059368839258	8.19391357633554E-05	1	0.9103689199074	1	1	2992.43883728876	2790.196	2948.489	3037.432	2924.677	2951.726	2932.536	3026.816	2923.922	2912.471	2890.679	2818.293	2997.669	2912.777	2826.992	2771.916	3040.866	3111.836	3198.058	3189.48	3201.448	3167.903	3235.282	3152.535
	ENSG00000267387.1	AC020931.1	chr19:10089032-10090377	0.565341889858246	0.322036445140839	0.24330547451973	1.21059572696686	0.881119728088379	0.329475969076157	0.566790878772736	-0.0784628689289093	0.00770762609317899	0.133496533712893	0.767237783611052	1	1.8865801712942E-09	6.22949882062263E-05	1	0.0120333742132677	1	1	9.67465085788698	5.447828	2.288311	1.043791	0	0	1.002576	1.964827	4.807501	11.14724	5.197193	3.972225	0	4.19346	11.56052	9.669475	18.87271	15.61644	9.417131	7.444601	38.42436	26.85476	35.01206	15.54888
	ENSG00000060749.15	QSER1	chr11:32892820-32993316	0.151483044028282	0.114937916398048	0.0365451239049435	-0.215541914105415	-0.174174427986145	-0.0413674861192703	-0.3874252140522	-0.0204002540558577	-0.0983128622174263	0.133961119015856	0.367505204482498	1	0.000232308529849908	0.00628432311916667	1	1.02121437001601E-14	1	0.168749285265711	3759.42391583797	3433.948	3799.741	4000.851	3992.864	3593.906	3788.736	3848.114	4218.101	3655.283	4013.272	3724.954	3877.431	3626.504	3617.554	3449.854	4196.819	4349.699	4206.632	4174.294	3109.753	3444.123	3268.626	3066.044
	ENSG00000279672.1	AP006621.5	chr11:779617-780755	0.362721562385559	-0.188814133405685	0.551535725593567	-0.181418165564537	-0.472154676914215	0.290736526250839	-0.0324370004236698	0.511702716350555	0.25090354681015	0.13461785363908	0.807356971210077	0.000296306863927292	0.545512185566572	0.000363956589755651	0.61130777036477	1	5.97267439692156E-05	0.0893436996541564	185.19072076351	158.895	121.2805	140.9118	98.85869	188.1425	193.4973	178.7993	186.531	203.6906	204.7694	207.5487	238.9203	232.3177	234.7675	263.2246	169.8544	182.1918	177.0421	165.9082	136.2318	174.556	170.0586	199.22
	ENSG00000110925.7	CSRNP2	chr12:51061205-51083664	0.145499438047409	0.0469177402555943	0.0985816940665245	0.325166374444962	0.262467622756958	0.0626987367868423	-0.0405746027827263	-0.220241546630859	-0.256124496459961	0.134922876476049	1	0.567896874303286	1.00355511526052E-10	5.71755311768921E-07	1	0.829440304972034	2.35071603198258E-05	3.07333988061194E-07	1750.03539049923	1817.759	1823.784	1619.964	1726.817	1487.862	1493.839	1485.409	1944.153	1914.286	1813.82	1818.286	1576.428	1480.291	1542.885	1665.298	1936.812	1939.562	1871.184	1997.28	1737.829	1849.142	1971.513	1966.933
	ENSG00000011114.15	BTBD7	chr14:93237550-93333092	0.123977780342102	0.0665639936923981	0.057413786649704	-0.103856712579727	-0.0522354803979397	-0.0516212284564972	-0.0917189344763756	0.136115550994873	0.0270805414766073	0.135742888480618	0.810349913152754	1	0.0879974224531067	0.735622312357209	1	0.0816690022891446	0.00356245973130064	0.97829607415833	2391.06828777597	2150.076	2243.689	2328.698	2372.609	2498.648	2608.704	2405.931	2397.982	2296.332	2364.723	2397.237	2419.347	2360.079	2456.166	2403.402	2343.755	2526.74	2389.126	2647.087	2236.472	2380.483	2304.961	2373.147
	ENSG00000176749.9	CDK5R1	chr17:32486993-32491253	0.350878268480301	0.0923889875411987	0.258489280939102	0.0630825608968735	0.0559951141476631	0.0070874453522265	-0.0268166679888964	0.260979056358337	0.00957720354199409	0.135852970902979	1	0.444937476773379	1	1	1	1	0.0938251899333071	1	193.108474061818	149.8153	152.1727	147.1745	192.5819	189.1024	181.4663	206.3068	204.7995	181.3961	205.8088	185.7015	217.7078	192.8992	176.0756	198.7614	214.6771	222.7945	217.5357	178.6704	196.4882	164.0059	211.7396	244.8948
	ENSG00000138347.15	MYPN	chr10:68106117-68212017	0.130534395575523	0.0360470116138458	0.094487376511097	0.0536661446094513	0.0745910257101059	-0.0209248773753643	-0.289301544427872	-0.212433308362961	-0.327845573425293	0.136418774635911	1	0.469016692905994	0.79859570369237	0.453726378256397	1	2.999788070977E-11	4.41333448282808E-06	5.4950539312084E-14	1851.12654542868	1895.844	1851.244	1963.371	1992.58	1644.327	1698.365	1651.437	2167.221	2051.093	2068.483	1938.446	1678.025	1601.063	1700.286	1556.785	2214.005	2076.986	2154.639	1993.026	1739.575	1790.637	1685.581	1673.448
	ENSG00000101654.17	RNMT	chr18:13726660-13764558	0.127231076359749	0.0455760434269905	0.0816550403833389	0.0530764125287533	0.0645648092031479	-0.0114883938804269	0.0482140965759754	0.122368760406971	0.0292253326624632	0.13643085534101	1	0.645462233932225	0.750332715526023	0.536690197813353	1	0.600418449117326	0.0144745795376764	0.955789468294996	1871.58841254609	1647.968	1715.089	1754.613	1853.921	1896.784	1940.988	1905.882	1956.653	1803.827	1839.806	1766.647	1890.15	1902.153	1887.033	1839.349	1883.733	1939.562	1808.089	1979.2	1984.967	1905.729	1996.521	1979.566
	ENSG00000276691.1	AC004466.3	chr12:47788426-47788971	0.595301866531372	-0.710153937339783	1.30545580387115	-0.633746445178986	-0.919326603412628	0.28558012843132	-0.66442209482193	0.564626216888428	-0.455249428749084	0.136960566504927	0.0261326608321659	7.77577601274882E-09	0.0163255244144029	6.34332073458858E-05	1	0.00308824327594033	0.0179372573724986	0.0931681846950109	9.12263820851749	0	2.288311	3.131373	0	8.639197	7.018035	8.841722	15.384	18.24095	24.94652	30.78474	11.1645	16.77384	13.33906	9.669475	7.077267	8.328768	12.24227	7.444601	0.8732809	0.9590987	0.8336206	1.94361
	ENSG00000100650.16	SRSF5	chr14:69726900-69772005	-0.144860431551933	-0.000609707843977958	-0.144250720739365	-0.123943023383617	-0.0841020494699478	-0.0398409776389599	0.405254393815994	0.384336978197098	0.488746732473373	0.138038050831547	1	0.0965270224977797	0.0812077650507832	0.413031443978141	1	1.51651551610104E-17	8.62381603761924E-16	3.08659113366513E-25	6357.50191932546	6038.918	5602.93	6026.849	5471.893	7327.959	7654.671	7474.202	5424.784	5494.578	5068.302	4930.524	7481.332	7238.751	7725.097	7044.75	5207.689	4706.795	5694.539	5296.302	7137.325	6617.781	6996.578	7046.557
	ENSG00000262482.1	AC004034.1	chr16:2939714-2954276	-0.579072833061218	-0.166974350810051	-0.412098497152328	-0.126891657710075	0.0310729909688234	-0.157964646816254	0.197578832507133	-0.254602342844009	-0.000468501035356894	0.138158044955454	1	0.515397687778011	1	1	1	0.704744466346229	0.553866095882013	1	6.58140375859555	15.43551	9.153245	16.70066	5.135517	8.639197	7.018035	4.912068	6.730502	4.053543	6.236631	4.965281	4.465801	7.548228	4.446355	5.37193	2.359089	2.082192	4.708565	4.254058	8.732809	3.836395	2.500862	8.746244
	ENSG00000105576.15	TNPO2	chr19:12699194-12724011	0.0878179743885994	0.00547343166545033	0.0823445469141006	0.0272445753216743	-0.00430339621379972	0.0315479710698128	0.0200225245207548	0.080595925450325	0.0297993514686823	0.138158044955454	1	0.141091759241229	0.980455859735751	1	1	0.940850867767943	0.0225585317474189	0.721189018499989	5620.71826882012	5534.085	5264.26	5287.845	5176.601	5735.467	5436.972	5665.579	5507.473	5669.894	5821.895	5540.26	5879.227	5682.977	5609.521	5848.958	5810.436	5507.398	5720.907	5586.641	5616.069	5880.234	5738.644	5707.41
	ENSG00000164484.11	TMEM200A	chr6:130365734-130443063	-0.0898759961128235	0.0633564367890358	-0.153232425451279	-0.0534718856215477	0.0183159578591585	-0.0717878416180611	0.26430881023407	0.227904707193375	0.309349298477173	0.138535301329463	0.483840778247945	3.25924922598377E-05	0.369506869679484	1	0.735309265434226	7.91505360489542E-20	8.07636967173098E-15	1.21893089975156E-26	4529.40270634285	4202.091	4474.793	4248.229	4471.751	5048.171	5274.555	5056.483	3928.69	3853.906	3862.554	3972.225	4767.242	4825.834	4775.385	5010.937	3919.626	4132.11	4180.264	4081.768	4860.681	4900.035	4885.85	4979.528
	ENSG00000135905.19	DOCK10	chr2:224765090-225042445	0.121997997164726	-0.0417291931807995	0.163727194070816	0.0242931749671698	-0.0191233437508345	0.0434165187180042	-0.200671523809433	-0.102966710925102	-0.223277375102043	0.138559794647447	1	0.00355109122163598	1	1	1	2.00801928759394E-06	0.0454106326704141	9.11634217299306E-08	4742.74522870319	4381.87	4959.915	4779.519	4711.836	4216.888	4545.682	4580.012	5554.587	5079.09	5274.111	5198.649	4524.972	4503.776	4671.34	4350.189	5171.123	5208.603	5103.143	5018.724	4620.529	4480.909	4213.118	4502.372
	ENSG00000108424.10	KPNB1	chr17:47649476-47685505	0.0623232983052731	0.0668735131621361	-0.00455021718516946	-0.0387402214109898	-0.048930611461401	0.0101903919130564	-0.218148306012154	-0.117084786295891	-0.102344177663326	0.139019040799261	0.0545703648194716	1	0.368974913437989	0.143070125463401	1	7.55011823308083E-27	5.19026450096161E-08	2.52301392768205E-06	18071.3854525242	18606.15	18600.54	18647.33	19082.3	16780.2	17657.38	17388.72	18650.22	18769.93	18915.7	18353.66	17500.36	17651.95	17391.47	17007.53	19002.46	19495.56	19630.01	20102.55	16926.8	16930.97	16799.12	16576.08
	ENSG00000198265.12	HELZ	chr17:67070444-67245989	0.184527143836021	0.111211769282818	0.073315367102623	0.0884314104914665	0.0948376283049583	-0.0064062187448144	-0.000517077336553484	0.0955786556005478	0.0158570669591427	0.139118390854782	0.684845879047531	1	0.643532917126822	0.548289435225136	1	1	0.38047878313469	1	2075.57209416055	1593.49	1989.687	2061.487	2067.045	2060.928	2015.179	2111.207	2211.45	1969.009	2027.945	1900.709	2160.331	2029.635	2034.652	1979.019	2123.18	2252.932	2143.339	2255.714	2150.891	2323.896	2064.045	2236.123
	ENSG00000163661.4	PTX3	chr3:157436850-157443633	-0.144687101244926	0.00642033573240042	-0.151107430458069	-0.0500733442604542	0.00392831536009908	-0.054001659154892	1.02650713920593	0.931893408298492	1.02899920940399	0.139793209985153	1	0.06767783821903	0.902132185779848	1	1	8.52009340050823E-112	2.38913511696794E-92	2.77032088673097E-112	5845.10488229043	4018.681	4390.125	3804.618	4421.68	7980.698	8088.787	8199.223	3464.285	3792.09	3698.322	3994.072	7807.336	7919.769	7334.707	7739.877	3675.461	3832.274	3585.102	3923.305	7850.795	7911.605	7149.13	7977.546
	ENSG00000223764.2	LINC02593	chr1:916865-921016	-0.260466545820236	-0.13557331264019	-0.124893225729465	0.00594323175027966	0.0781599283218384	-0.07221669703722	0.0518845915794373	-0.214525178074837	-0.161848649382591	0.13995297506638	0.855476241951905	1	1	0.988043563183	1	1	0.0498493841499252	0.20373177596046	388.212469053807	453.9857	401.5986	491.6256	418.5446	413.7216	346.8915	354.6513	419.2141	387.1134	363.8035	444.8891	350.5653	330.4447	396.6148	358.845	404.5838	341.4795	372.9184	346.7057	381.6237	365.4166	371.7948	402.3272
	ENSG00000173208.4	ABCD2	chr12:39550033-39619803	0.40527081489563	0.362342298030853	0.0429285019636154	0.0233507677912712	-0.0421637371182442	0.0655145049095154	-0.432218372821808	-0.0502983406186104	-0.0277123339474201	0.13995297506638	0.201129300113471	1	1	1	1	0.00582289028900704	1	1	2.725207538337	1.815943	0	2.087582	2.567758	0	4.010306	0	2.884501	5.066929	0	0.9930561	0	0.838692	5.335626	1.074386	9.436356	8.328768	9.417131	6.381086	0.8732809	0.9590987	3.334482	0
	ENSG00000168961.17	LGALS9	chr17:27629798-27649560	0.50399649143219	0.586140811443329	-0.0821442902088165	3.14346218109131	2.14764738082886	0.995814681053162	2.46192932128906	-0.177536308765411	0.900422692298889	0.13995297506638	0.026052524298158	1	2.26174808947045E-92	6.80725287184302E-47	1.53882255707602E-07	2.65483058858593E-60	0.759676500965633	1.51685114442911E-07	141.10967280016	49.03045	41.1896	52.18955	46.21965	39.35634	52.13398	25.54275	32.69101	51.68268	48.85361	42.70141	80.38441	104.8365	100.4876	107.4386	95.5431	82.24658	66.86163	57.42978	682.9056	583.132	406.8068	493.6769
	ENSG00000183864.5	TOB2	chr22:41433494-41446801	0.115372508764267	-0.135555446147919	0.250927954912186	-0.0737291574478149	-0.171250745654106	0.0975215882062912	-0.0106218969449401	0.178479760885239	0.0250733997672796	0.13995297506638	0.0189605940531617	5.62985580916038E-09	0.309670069171414	6.09701086570676E-05	0.593551293825773	1	1.03024445718339E-05	0.974703543995446	2732.27562538083	2371.621	2385.565	2497.792	2540.797	2700.229	2700.941	2802.826	2892.193	2837.48	2903.152	3031.8	2917.284	2938.777	2878.57	3142.579	2757.775	2662.082	2590.653	2605.61	2521.162	2700.822	2652.581	2659.83
	ENSG00000128272.14	ATF4	chr22:39519695-39522685	-0.0923412516713142	-0.0248074512928724	-0.0675338059663773	0.148095965385437	0.132058545947075	0.0160374101251364	-0.175826087594032	-0.416263312101364	-0.332692086696625	0.139998806014575	1	0.46314007572025	2.18689263191457E-05	0.000267219595446501	1	2.70406778046497E-08	2.11776028820777E-43	5.87364283696342E-28	15891.5303362676	19653.04	18279.03	17720.44	17307.97	13678.73	13629.02	13630.01	17119.51	17521.44	17226.61	17763.79	13466.62	14214.15	13542.71	13989.58	17310.99	17572.66	16672.09	16886.48	15354.9	14915.9	14827.61	15446.84
	ENSG00000051620.11	HEBP2	chr6:138403531-138422197	-0.167862847447395	0.0123293250799179	-0.180192172527313	-0.0310376212000847	-0.0290396362543106	-0.00199798564426601	0.339004963636398	0.202179715037346	0.380373924970627	0.140003915670301	1	0.0535568993736117	1	1	1	1.1331080920629E-09	0.000827917850672917	5.80108545444357E-12	1056.5095017118	1113.173	1024.019	960.2877	983.4514	1212.367	1191.061	1181.844	836.5052	917.1142	920.9425	926.5214	1146.594	1160.75	1185.398	1216.205	942.456	925.5343	836.2412	931.6386	1082.868	1182.569	1197.079	1150.617
	ENSG00000099875.14	MKNK2	chr19:2037465-2051244	-0.130568474531174	-0.0721542686223984	-0.058414202183485	0.192994147539139	0.109860844910145	0.083133302628994	0.363764256238937	0.0402016453444958	0.181749150156975	0.14090569978791	0.79726361002172	1	7.1614493543674E-05	0.0830366747088423	1	1.40914648631006E-17	0.834166669299249	8.34066367823895E-05	2888.82629808256	2824.699	2855.812	2793.185	2764.192	3052.516	2668.859	2904.014	2732.584	2605.415	2753.473	2697.14	2969.757	3100.644	2956.826	3228.53	2436.939	2541.315	2609.487	2664.104	3181.362	3294.504	3214.441	3549.031
	ENSG00000170638.9	TRABD	chr22:50185915-50199598	-0.202709451317787	-0.194614082574844	-0.00809536781162024	-0.127935871481895	-0.12772624194622	-0.000209632198675536	0.0993519574403763	0.0245783794671297	0.032464113086462	0.14098697206345	0.126781206312048	1	0.339678534868843	0.335218372057006	1	0.396167484014628	1	1	1341.79251796518	1450.938	1345.527	1384.067	1345.505	1543.537	1294.326	1425.482	1419.174	1213.023	1488.476	1377.369	1389.98	1372.939	1363.252	1503.066	1244.419	1202.466	1201.626	1137.96	1192.902	1150.918	1398.815	1393.568
	ENSG00000270392.2	PFN1P2	chr1:120432204-120434052	0.536077916622162	-0.395414143800735	0.931492030620575	-0.0481100492179394	-0.334495961666107	0.286385923624039	-0.185849636793137	0.398338317871094	-0.246767818927765	0.142020952366557	0.367505204482498	1.54818363458632E-05	1	0.325120749653753	1	0.679464748344559	0.0998525530265726	0.427317092985874	53.0225751108401	13.61957	33.18051	45.9268	38.51637	47.99554	48.12367	47.15585	80.76602	78.03071	80.03677	66.53476	61.40476	70.45013	60.47042	53.7193	44.82269	51.0137	58.38621	61.68384	43.66404	55.62772	46.68275	36.92858
	ENSG00000156411.10	ATP5MPL	chr14:103912288-103928269	-0.153597310185432	-0.00592426722869277	-0.147673055529594	-0.0844384655356407	-0.052211306989193	-0.0322271548211575	-0.0517098605632782	-0.120868712663651	-0.00542281940579414	0.142495260311312	1	0.12499724495767	0.499552236103126	0.914437676713666	1	0.718648777492249	0.0692156646362339	1	1544.5718633271	1807.771	1691.062	1539.592	1725.534	1604.971	1558.004	1476.568	1479.749	1579.869	1455.214	1582.931	1552.982	1538.161	1516.207	1466.537	1423.71	1534.575	1562.302	1547.413	1580.638	1401.243	1453.001	1417.863
	ENSG00000093183.14	SEC22C	chr3:42547969-42601080	0.0980209186673164	0.0530323125422001	0.0449886061251163	-0.0519964918494225	-0.0663111358880997	0.0143146477639675	-0.295547753572464	-0.145530328154564	-0.176204293966293	0.14335605522687	0.812601170373887	1	0.555209895472834	0.28270956169471	1	7.20240844864185E-20	3.9739288364567E-05	2.15598918523447E-07	3521.88711991071	3579.223	3677.316	3650.137	3697.572	3156.187	3371.665	3263.578	3701.776	3830.599	3726.387	3804.398	3409.639	3476.378	3209.379	3222.084	3947.935	3780.219	3858.198	4047.736	3227.646	3184.208	3128.578	3178.774
	ENSG00000284024.2	HSPA14	chr10:14838160-14847018	0.16823448240757	-0.0603494048118591	0.228583872318268	-0.0694820880889893	-0.204800456762314	0.135318368673325	-0.419299066066742	-0.181582510471344	-0.274848014116287	0.14335605522687	1	0.00295129450908413	0.810016633018066	0.00373755054672971	0.856547379627741	1.05524200568119E-13	0.00620559065457729	2.26313093997207E-06	856.669954756714	809.0025	877.5674	867.3903	884.5927	766.0088	755.9427	788.8781	1024.959	1017.439	1065.424	926.5214	865.2489	805.1443	810.1258	846.6162	933.0197	973.4247	1013.283	942.2738	701.2445	740.4242	683.5689	752.177
	ENSG00000213694.6	S1PR3	chr9:88990863-89005155	0.128032207489014	0.104507260024548	0.0235249493271112	0.118579849600792	0.0684666186571121	0.0501132309436798	0.0871168524026871	0.0965692028403282	0.123157486319542	0.143717745167094	0.289658384334377	1	0.04252898426255	0.486341814140896	1	0.123459791962567	0.0900277542637816	0.0135917468517924	1855.76536094224	1633.44	1719.666	1754.613	1806.418	1794.073	1893.867	1883.287	1768.199	1762.278	1768.085	1719.973	1823.163	1970.088	1930.607	1919.928	1842.448	1800.055	1944.637	1961.121	1943.923	1922.993	2088.22	2069.944
	ENSG00000239713.9	APOBEC3G	chr22:39077067-39087743	0.511705100536346	0.692444205284119	-0.180739060044289	2.07939410209656	1.81899607181549	0.260398179292679	1.80431628227234	0.236627250909805	0.677764475345612	0.144180696952561	0.00414279479797818	1	3.89103961638402E-42	4.01054978812944E-33	1	6.14181469060319E-33	0.503611367607552	0.000287187782413284	70.592917754163	32.68697	35.46882	28.18236	33.38086	31.67706	53.13655	42.24378	18.2685	36.48189	31.18316	22.84029	53.58961	46.96675	50.68844	55.86808	49.54087	51.0137	49.91079	58.49329	250.6316	200.4516	188.3983	236.1486
	ENSG00000148634.15	HERC4	chr10:67921899-68075348	0.0848510786890984	0.146237224340439	-0.0613861493766308	-0.0157174486666918	0.0299138836562634	-0.0456313341856003	0.0840888023376465	0.184657335281372	0.200412139296532	0.14434866588728	2.44455813037557E-05	0.490176366879214	1	0.890557300519947	1	0.0107135200508157	1.59973585135488E-10	2.40706889252322E-12	14030.5699525878	12717.05	13228.73	13425.24	13395.99	14569.53	15374.51	14931.7	12979.29	12838.59	12563.69	12163.94	15036.35	14144.54	15032.24	13906.85	14005.91	13852.82	14028.7	14078.8	14976.77	14453.62	14902.64	15006.61
	ENSG00000152944.9	MED21	chr12:27022546-27066343	0.180092126131058	0.170658186078072	0.009433938190341	0.0158034414052963	-0.0107822297140956	0.0265856720507145	-0.275197803974152	-0.11090911924839	-0.0937573835253716	0.147878754979341	0.140359574865103	1	1	1	1	1.49385061095254E-05	0.237603321143045	0.367168033457136	1150.40529352825	1119.529	1155.597	1179.484	1191.44	1032.864	1169.004	1058.059	1239.374	1177.554	1224.459	1032.778	1192.369	1031.591	1124.928	1028.187	1388.324	1356.548	1259.07	1274.09	1115.18	1045.418	1052.029	1128.265
	ENSG00000111670.16	GNPTAB	chr12:101745499-101830959	0.120816096663475	0.0978258401155472	0.022990258410573	0.00899713672697544	0.0081881582736969	0.000808978453278542	-0.20798259973526	-0.0961636304855347	-0.118344910442829	0.150452445868408	0.310864921541235	1	1	1	1	7.44613891515224E-07	0.0716012772786788	0.0138036539652784	3190.91879755466	2948.183	3378.692	3182.519	3454.919	2949.806	3030.789	3124.075	3303.715	3289.451	3295.02	3264.176	3081.402	3005.872	3113.338	2904.066	3374.677	3538.685	3450.437	3719.11	3094.034	3042.261	2990.197	3050.495
	ENSG00000204217.15	BMPR2	chr2:202376327-202567751	0.13502311706543	0.162658885121346	-0.0276357736438513	0.343403905630112	0.29507252573967	0.048331368714571	0.308446884155273	0.100066103041172	0.176033243536949	0.150507866640789	0.0195006862682902	1	1.2572231038358E-13	5.69064585964429E-10	1	1.15027039128389E-11	0.104107428752528	0.000387045524039605	6614.8902051534	5309.817	6116.656	6231.432	6308.982	6331.572	6369.368	6684.342	6118.987	5696.242	5974.693	5700.142	6733.311	6714.568	6717.553	6411.936	6516.983	6837.918	6458.268	6518.28	8249.011	8638.602	7518.424	8291.439
	ENSG00000086061.16	DNAJA1	chr9:33025273-33039907	0.114485517144203	0.145699247717857	-0.0312137249857187	0.622563242912292	0.572733104228973	0.0498301312327385	0.593712687492371	0.0856349915266037	0.166678845882416	0.150988656076919	0.0100327905630155	1	1.02414408974229E-64	1.58593156079899E-54	1	4.97477573177329E-59	0.0990571139235708	5.01121146073166E-05	5745.5672817565	5120.051	5258.539	4737.767	4973.748	5285.269	5508.155	5398.362	4773.849	5324.329	4797.009	4762.697	5427.064	5589.044	5671.77	5392.344	5461.291	5466.795	5347.047	5491.988	8290.055	8471.719	7779.347	8423.604
	ENSG00000120696.9	KBTBD7	chr13:41189834-41194569	0.268805325031281	0.0895375087857246	0.179267808794975	-0.195895805954933	-0.308264195919037	0.112368397414684	-0.00640768324956298	0.458293437957764	0.391394019126892	0.150988656076919	1	0.617620129962131	0.17347157661348	0.00373260955461053	1	1	8.54706722257701E-07	2.14515526576087E-05	337.433860334016	240.6124	272.309	268.2543	305.5632	359.9665	375.9662	384.1237	315.3721	303.0024	326.3837	288.9793	440.9978	390.8305	390.3899	420.085	301.9634	342.5206	317.3573	354.1503	313.5078	282.9341	367.6267	344.9907
	ENSG00000171295.13	ZNF440	chr19:11814273-11835216	0.290279299020767	0.145939961075783	0.144339337944984	-0.182733103632927	-0.139556303620338	-0.0431768111884594	-0.0173108633607626	0.455701559782028	0.268185406923294	0.150988656076919	0.891979810805377	1	0.320407781398156	0.599330361731755	1	1	8.41868298180126E-06	0.0186377141275265	328.65104944489	279.6552	237.9844	284.9549	272.1824	377.2449	333.858	426.3675	275.9506	294.8953	273.3723	353.528	387.4082	374.8953	339.7015	357.7706	319.6566	356.0548	324.891	332.88	379.0039	330.889	304.2715	302.2313
	ENSG00000176788.9	BASP1	chr5:17065598-17276843	-0.100010365247726	-0.0743170455098152	-0.0256933197379112	0.00891750678420067	0.0526413172483444	-0.0437238067388535	0.108949020504951	2.11483711609617E-05	-0.018009340390563	0.151703779275065	0.423815858569809	1	1	0.534799441858493	1	0.0041880377150049	1	1	5851.26779639191	6245.935	5991.943	5791.996	5797.998	6247.099	5864.07	5801.152	5818.038	5786.433	5846.842	5965.288	5617.977	5893.489	5570.393	6043.422	5402.314	5404.329	5630.502	5791.899	5956.649	5940.657	5923.708	6170.961
	ENSG00000165392.11	WRN	chr8:31033788-31176138	0.153076574206352	0.0632264539599419	0.0898501202464104	-0.0655010268092155	-0.119865208864212	0.0543641820549965	-0.411480903625488	-0.192903310060501	-0.228389248251915	0.152165014063642	1	0.806324905390828	0.77988631427223	0.162180243708559	1	1.37993695972407E-15	0.000894551636309412	3.38138889230531E-05	1513.4673587055	1463.65	1631.566	1606.394	1574.036	1305.479	1416.641	1322.329	1743.2	1683.234	1603.854	1647.48	1475.947	1396.422	1504.646	1307.528	1710.339	1808.384	1696.025	1768.624	1240.932	1304.374	1270.438	1413.976
	ENSG00000198918.8	RPL39	chrX:119786504-119791630	-0.1083889529109	0.0275312382727861	-0.135920196771622	-0.0580977313220501	0.0224553588777781	-0.0805530920624733	-0.115705125033855	-0.165996342897415	-0.110629245638847	0.155471818475713	1	0.0117912809169498	0.549375893408806	1	1	0.00587552782838699	2.18712775133615E-05	0.00993227242662413	9264.2262095797	10564.25	10668.11	9715.607	10039.93	9149.87	9649.798	9006.767	8894.838	9624.126	9331.04	9430.061	9084.555	8473.305	8601.918	8351.203	9313.683	9779.014	9218.429	9691.807	8918.818	8957.023	8524.604	8651.979
	ENSG00000084636.18	COL16A1	chr1:31652263-31704319	-0.0795734003186226	-0.063054047524929	-0.0165193527936935	0.00284899212419987	-0.032222792506218	0.0350717827677727	0.0625003278255463	-0.0199220608919859	0.0316690765321255	0.155530000165285	0.345986381675509	1	1	0.800468785753131	1	0.0700528313740904	0.97232273352452	0.614065028654602	26183.4485183443	27925.57	26226.34	26096.86	25886.85	27220.19	25459.43	26064.41	25929.74	25659.94	26650.16	26705.27	25975.33	27225.62	26312.64	27767.51	25380.26	25126.85	25006.25	24926.65	26256.06	26022.27	25901.43	26726.58
	ENSG00000198018.7	ENTPD7	chr10:99659509-99711241	0.183047875761986	-0.112574875354767	0.295622766017914	-0.0617133192718029	-0.0640696957707405	0.00235638115555048	0.16159600019455	0.406357198953629	0.113090828061104	0.155530000165285	0.651253443471254	0.000131226040268008	0.913587093676038	0.867083681617069	1	0.0245095950872924	4.42919667490066E-11	0.186544421302191	841.41674392589	651.0155	766.5843	649.238	697.1464	948.3919	883.2699	943.117	839.3897	822.8693	878.3256	861.9727	967.9623	921.7225	954.1877	840.1699	796.1925	758.9589	791.9807	794.4453	929.1708	922.6529	837.7887	832.8368
	ENSG00000113615.13	SEC24A	chr5:134648785-134727909	0.130040004849434	-0.0102830873802304	0.140323087573051	0.0867086946964264	0.0920465216040611	-0.00533783063292503	0.22078038752079	0.264111697673798	0.118450775742531	0.15586222058895	1	0.0572914263953362	0.276569505507558	0.215089948897343	1	7.56321017835319E-07	3.46198771533438E-09	0.0228348144606435	2493.19547000074	2067.451	2148.724	2190.917	2300.711	2475.61	2630.761	2637.78	2525.861	2461.514	2249.345	2357.515	2645.987	2648.589	2655.363	2473.237	2285.957	2400.767	2437.153	2399.289	2827.683	2906.069	2692.595	2696.758
	ENSG00000187079.19	TEAD1	chr11:12674421-12944737	0.0947442799806595	0.0924301818013191	0.00231409748084843	0.114561013877392	0.102308183908463	0.0122528364881873	0.123150125145912	0.103333383798599	0.113272123038769	0.155999156048512	0.125990542036454	1	0.0039456790516879	0.0147294674495087	1	0.000400182758775617	0.00520717036392785	0.00153349461193195	15593.3582736151	13615.03	15534.2	14744.59	14661.9	15711.82	15823.66	16035.94	15122.48	14230.98	15009.49	14269.22	16243.23	15768.25	15775.67	15668.85	15345.87	16126.58	15604.19	15457.12	16558.28	17473.82	16889.99	17226.21
	ENSG00000147121.16	KRBOX4	chrX:46447292-46497422	-0.212903052568436	-0.0358523912727833	-0.177050665020943	0.0574301332235336	0.0846412554383278	-0.0272111240774393	0.137975543737411	-0.132357642054558	0.017481891438365	0.157661766019371	1	0.29358577770828	1	0.805155547763159	1	0.172767323044339	0.221231126695705	1	609.453173918767	643.7517	743.7012	675.3328	600.8554	589.3852	615.582	634.6392	587.4766	585.737	637.1758	538.2364	628.5614	561.085	626.0467	562.9783	547.3086	544.4932	624.3558	568.9802	675.0461	636.8415	596.8723	617.0961
	ENSG00000056277.16	ZNF280C	chrX:130202707-130268899	0.320233732461929	-0.0904630273580551	0.410696744918823	-0.0392359532415867	-0.0224464703351259	-0.0167894847691059	0.0557333156466484	0.415202975273132	-0.0122832451015711	0.157661766019371	1	0.0080753156797791	1	1	1	1	0.000448083829988882	1	242.283641769675	159.803	183.0649	197.2765	222.1111	247.657	236.608	274.0934	280.7581	249.2929	225.5582	275.0765	266.8316	265.0267	246.328	243.8856	200.5226	259.2329	277.8054	223.338	267.2239	255.1203	250.9198	231.2896
	ENSG00000146574.15	CCZ1B	chr7:6794134-6826770	0.230286806821823	0.219174668192863	0.0111121358349919	0.136236473917961	0.0714715868234634	0.0647648870944977	0.135417759418488	0.22946809232235	0.283120840787888	0.159034146052148	0.141922384339288	1	0.39442754057138	0.958348442782866	1	0.222951019981467	0.0127573027413686	0.000840565929044822	464.490613041468	407.6791	453.0856	374.721	378.7443	440.5991	443.1388	527.5561	454.7896	401.3008	382.5134	388.2849	522.4987	499.0217	500.6595	473.8043	481.2541	472.6576	506.6416	444.549	513.4892	517.9133	524.3474	545.1825
	ENSG00000201217.1	Y_RNA	chr3:152449272-152449384	0.602082490921021	0.653820335865021	-0.0517378598451614	-0.184462606906891	0.0908355638384819	-0.275298178195953	-0.421819388866425	0.364725708961487	0.141165390610695	0.160265855030602	0.0592064279482034	1	1	1	1	0.1281088764132	0.256165882681486	0.965574327825383	17.5222992911978	13.61957	11.44156	15.65686	11.55491	20.15813	24.06184	20.63068	12.4995	9.120473	15.59158	11.91667	14.51385	15.09646	15.11761	15.04141	25.94998	30.19178	27.30968	25.52435	9.60609	17.26378	30.01034	9.718048
	ENSG00000204590.12	GNL1	chr6:30541377-30557174	-0.119934774935246	-0.0419768504798412	-0.077957920730114	-0.0601032301783562	-0.103323802351952	0.0432205684483051	-0.0444860123097897	-0.104317553341389	0.0168609395623207	0.160265855030602	1	0.660251082191836	0.621933312954187	0.0907814183493365	1	0.656313194624808	0.0402711001632969	1	3151.06820266328	3543.812	3352.376	3216.964	3276.46	3140.828	3076.907	3032.711	3038.341	3111.095	3210.826	3327.731	3053.491	3249.932	3124.009	3410.101	3077.432	2953.589	3100.119	3188.416	3064.343	2950.188	3059.388	2863.909
	ENSG00000118762.8	PKD2	chr4:88007635-88077777	0.082243412733078	0.0942210629582405	-0.0119776548817754	-0.0115377167239785	-0.00291971280239522	-0.00861800368875265	-0.166430473327637	-0.0726493373513222	-0.0692896917462349	0.160962808285957	0.036800288055101	1	1	1	1	4.9756203181219E-09	0.0377901965916152	0.0488449565444054	11997.6021188751	11646.55	12379.76	12367.88	12515.25	11351.91	11389.27	12053.23	12450.47	11880.94	12092.83	12057.69	11747.29	11553.82	11583.64	11315.43	12485.48	13152.17	12995.64	13131.21	11155.29	11885.15	11622.34	11445.92
	ENSG00000124198.9	ARFGEF2	chr20:48921711-49036693	0.136591449379921	0.0806974545121193	0.0558939911425114	0.149501070380211	0.122231557965279	0.0272695124149323	0.0653043165802956	0.0523946918547153	0.0237702168524265	0.160962808285957	0.732942191372248	1	0.0123655832500171	0.0693667208512421	1	0.427024864145868	0.686434557515297	1	3131.76880086332	2612.234	2979.381	2926.79	3264.905	2978.603	3013.745	3115.233	3037.379	3107.041	2963.439	3124.155	3233.24	3039.42	3129.344	3039.438	3231.952	3301.315	3133.079	3280.942	3404.922	3478.651	3192.767	3480.033
	ENSG00000102804.15	TSC22D1	chr13:44432143-44577147	-0.0953939706087112	0.110014580190182	-0.205408543348312	0.106637626886368	0.119713805615902	-0.0130761843174696	0.501886963844299	0.299855351448059	0.492187708616257	0.162550221928564	0.0368251647888278	3.18042081337859E-08	0.00743371984856607	0.0016229160976127	1	1.19708964246752E-59	2.33886902494727E-21	2.40352746354293E-56	5629.77466023293	5103.707	5077.763	4985.146	5362.763	6424.683	6494.69	6195.1	4328.674	4699.07	4359.405	4393.28	6349.252	6145.096	6241.793	6331.357	4759.462	4724.493	4636.995	5080.408	6832.55	6866.188	6708.979	6835.675
	ENSG00000175662.17	TOM1L2	chr17:17843511-17972422	-0.0909941792488098	-0.0215122178196907	-0.0694819614291191	0.0573103614151478	0.0726770535111427	-0.0153666939586401	0.218420267105103	0.0701157301664352	0.124230995774269	0.167356710230206	1	0.428946693514595	0.352166334199619	0.130273103318546	1	1.2152626532003E-12	0.0855812779527119	0.000188391617620652	4822.42287267322	4793.181	4814.607	4606.25	4847.928	5254.552	4948.717	4812.844	4569.049	4348.439	4596.397	4641.544	4842.044	4951.638	4877.651	5129.119	4520.014	4508.987	4420.401	4439.109	5287.716	5082.264	5305.161	5146.678
	ENSG00000104856.14	RELB	chr19:45001449-45038198	-0.255060106515884	-0.0119962934404612	-0.243063807487488	-0.0239563435316086	0.0749317109584808	-0.0988880544900894	0.32851979136467	0.0974160134792328	0.241591781377792	0.167356710230206	1	0.148016074846001	1	0.997574309390257	1	0.000469755056182528	0.675956122119409	0.0193946398694843	507.729062237734	576.5618	511.4376	473.8811	539.2292	599.9442	625.6077	502.9957	388.4461	489.4654	447.998	436.9447	486.7723	563.601	489.9883	558.6808	415.1997	465.3699	420.9457	444.549	517.8556	563.95	524.3474	613.2089
	ENSG00000137573.14	SULF1	chr8:69466624-69660915	0.0889804810285568	0.0891960933804512	-0.000215614956687205	0.168947100639343	0.208332657814026	-0.039385549724102	0.254631876945496	0.174665242433548	0.13549530506134	0.167484356255662	0.111148367886639	1	3.11658573157636E-07	6.38749843128582E-11	1	3.31242587454944E-17	2.61125356544157E-08	2.89963702697594E-05	89259.005533837	77423.63	83781.94	80295.71	84937.59	88784.07	91126.18	95165.42	82589.02	82428.81	80554.41	80793.06	91661.67	88547.43	90325.03	88157.68	87312.24	89598.8	84104.39	86288.24	104728.2	107035.4	98363.06	104619.7
	ENSG00000188167.9	TMPPE	chr3:33090421-33097146	0.410670727491379	0.282901495695114	0.127769231796265	0.127435490489006	0.153569370508194	-0.0261338762938976	-0.237720668315887	0.0455145724117756	-0.108388535678387	0.167504734628189	0.533705052791305	1	0.999974864335323	0.86490180939981	1	0.253762520394273	1	0.910567754445165	109.815953458826	69.91379	107.5506	106.4667	111.6975	85.43206	108.2783	109.0479	119.226	107.4189	99.7861	108.2431	103.8299	99.80435	82.7022	113.8849	158.059	117.6438	123.3644	146.765	105.667	125.6419	100.0345	120.5038
	ENSG00000136824.19	SMC2	chr9:104094260-104141419	0.0982915312051773	0.11112218350172	-0.0128306485712528	-0.0508811809122562	-0.0306131616234779	-0.0202680174261332	-0.651864588260651	-0.502691864967346	-0.51012921333313	0.167504734628189	0.0440598860164549	1	0.623819864855358	0.995213273907071	1	1.6532708141599E-88	3.60067607225141E-52	6.68497452573546E-54	6576.05739211971	7463.525	7862.638	7630.112	7757.198	5225.754	5473.065	5592.88	8142.945	7677.411	7442.38	7164.9	5530.894	5422.983	5205.792	5157.053	8190.757	8281.918	8300.259	8109.297	5147.117	5130.219	5293.491	5293.421
	ENSG00000197782.14	ZNF780A	chr19:40069152-40090938	0.261354595422745	-0.0826269239187241	0.343981504440308	-0.190291494131088	-0.334616273641586	0.144324794411659	-0.189623907208443	0.262022167444229	0.0623654462397099	0.167770372281631	1	0.00657383875579969	0.213040163279129	0.00147475825887612	1	0.104133384369092	0.013084611508292	0.942434778030775	438.197120823645	349.569	387.8688	388.2903	354.3506	421.4008	463.1903	432.262	495.1726	482.3717	507.246	417.0836	538.129	509.9247	411.7324	533.9699	416.3792	490.3562	465.2062	416.8976	406.0756	372.1303	360.9577	421.7633
	ENSG00000081665.14	ZNF506	chr19:19785839-19821751	0.263875097036362	0.228181794285774	0.0356933176517487	-0.0555482096970081	0.0363670103251934	-0.0919152200222015	0.180111169815063	0.499534487724304	0.371925950050354	0.167771862260303	0.240985322259492	1	1	1	1	0.11885787486161	4.15353801507992E-08	7.71636385340207E-05	293.619240730761	202.4776	224.2545	279.736	247.7887	352.2873	339.8734	328.1261	246.1441	225.985	248.4258	256.2085	308.1402	338.8316	321.9161	309.4232	283.0907	279.0137	296.6396	294.5935	340.5795	338.5618	304.2715	332.3573
	ENSG00000170604.5	IRF2BP1	chr19:45883608-45886141	-0.178398549556732	-0.0885499119758606	-0.0898486375808716	-0.0889697670936584	-0.113251566886902	0.0242817997932434	-0.116961278021336	-0.206390053033829	-0.0922596231102943	0.168332367422071	0.933076890375752	1	0.640718930483455	0.364692294910571	1	0.178423912643969	0.00288217164300688	0.385394541106025	1738.63857137454	2128.285	1871.839	1806.802	1955.348	1824.79	1623.171	1685.822	1813.389	1695.395	1793.031	1985.119	1541.818	1762.931	1670.051	1849.018	1778.753	1661.589	1642.348	1764.37	1620.809	1505.785	1645.567	1524.762
	ENSG00000172432.19	GTPBP2	chr6:43605316-43629264	0.114785805344582	0.0588763877749443	0.0559094175696373	0.407134830951691	0.205996349453926	0.201138481497765	-0.208165943622589	-0.500514984130859	-0.355285912752151	0.170712097266197	0.898645010965363	1	9.38882776990805E-25	2.55543959702342E-06	5.38443735697134E-05	2.88127950115816E-07	8.58143715803595E-38	1.16621594243586E-19	5139.11741417771	5644.858	5514.83	5712.668	5240.795	3846.363	3680.458	3862.85	5723.811	5818.862	5821.895	5642.545	4272.655	4605.258	4545.064	4512.422	6245.688	5846.795	6018.488	5866.345	5359.325	4858.794	5130.935	5375.053
	ENSG00000122877.16	EGR2	chr10:62811996-62919900	-0.518914043903351	0.340460866689682	-0.859374940395355	0.174995556473732	0.101920269429684	0.0730752870440483	0.173518747091293	-0.520390868186951	0.412059366703033	0.170712097266197	0.660717480855752	0.000174678095359341	0.956498867278774	1	1	0.744377756946406	0.0133512498307443	0.0856208746297557	39.1824963718311	56.29422	64.07272	52.18955	56.49068	31.67706	41.10564	38.31413	21.153	27.36142	28.06484	25.81946	26.7948	41.09591	33.7923	51.57053	38.92497	33.31507	28.25139	43.60409	48.03045	41.24124	40.84741	37.90039
	ENSG00000166881.10	NEMP1	chr12:57055643-57088063	0.129043579101563	0.0334033891558647	0.0956401824951172	-0.095223069190979	-0.199708044528961	0.104484975337982	-0.712212741374969	-0.487946093082428	-0.479101330041885	0.170781660962965	1	0.483366625402945	0.253785974667682	0.000154201033332593	0.949164397622183	1.76874721371946E-60	3.24580680766081E-28	7.96234397263854E-28	2648.12351650552	2735.718	3013.706	3125.11	3123.678	2035.971	2099.395	2193.729	3452.747	3124.269	3175.485	3061.592	2322.216	2292.145	2281.869	2262.657	3228.413	3192	3451.378	3243.719	1964.009	2008.353	2059.876	1926.117
	ENSG00000124216.4	SNAI1	chr20:49982980-49988886	-0.344142854213715	-0.110145345330238	-0.233997493982315	-0.0300292540341616	-0.0793414786458015	0.0493122227489948	0.332900613546371	0.0187870394438505	0.302096754312515	0.170781660962965	1	0.596327710874412	1	1	1	0.0152374885027107	1	0.0315817294197399	146.56830511239	147.9993	152.1727	179.5321	141.2267	158.3853	172.4432	135.5731	131.7255	119.5795	143.4425	126.1181	155.1866	180.3188	158.2902	159.0091	103.7999	127.0137	133.7233	111.669	153.6974	155.374	157.5543	149.6579
	ENSG00000145592.14	RPL37	chr5:40825262-40835222	-0.120940305292606	-0.010141609236598	-0.110798694193363	-0.138038918375969	-0.0173762496560812	-0.120662659406662	-0.0944278314709663	-0.0773292183876038	-0.0871931910514832	0.171567538064226	1	0.197788071082807	0.0100142289002181	1	0.307172940230932	0.0791889575762484	0.217307025388219	0.124358647175943	18758.7410878131	22297.05	20495.26	19251.68	19475.16	19706.97	19880.09	18504.74	17652.18	20004.24	18405.34	19386.44	17815.2	18085.55	17762.3	17311.58	18729.99	19568.44	18398.25	18216.94	18386.06	17374.07	17245.94	17111.54
	ENSG00000076685.18	NT5C2	chr10:103088017-103193306	0.123397566378117	0.0725321918725967	0.0508653782308102	0.11144170165062	0.0682737678289413	0.0431679338216782	0.215524673461914	0.227480545639992	0.219783097505569	0.171841377623658	0.744685672605709	1	0.0523116548236366	0.453626734279803	1	3.16000986727799E-07	1.53160015980963E-07	2.63260105783829E-07	1661.22922915106	1464.558	1435.915	1443.563	1544.507	1684.643	1692.349	1781.116	1543.208	1594.056	1479.121	1479.654	1779.622	1771.318	1774.096	1786.704	1546.383	1640.767	1593.378	1631.431	1756.168	1955.602	1861.475	1889.189
	ENSG00000279649.1	AC020978.9	chr16:68290087-68292790	0.489254325628281	0.0551428012549877	0.434111505746841	-0.209737494587898	-0.224381685256958	0.0146442018449306	-0.0234827250242233	0.675509095191956	0.256041765213013	0.171841377623658	1	0.236570579408764	0.753559541235967	0.6752090569709	1	1	0.000199072273255665	0.353919228285253	91.9048850175499	49.03045	67.50518	62.62746	61.6262	85.43206	98.25249	123.7841	101.919	85.12441	110.1805	57.59726	107.1792	122.449	126.2765	83.80211	86.10675	78.0822	120.5393	86.14467	86.45481	78.64609	107.5371	91.34966
	ENSG00000162757.4	C1orf74	chr1:209779208-209784559	0.311475574970245	0.00921117980033159	0.302264392375946	-0.0587264560163021	-0.238040268421173	0.179313823580742	-0.719070315361023	-0.348868280649185	-0.471818864345551	0.175732609747685	1	0.140069846467148	1	0.22321345494838	1	5.41056353540385E-11	0.00694859918135256	3.597014897478E-05	186.294231311098	190.674	203.6597	194.1451	168.1882	142.0668	166.4277	122.8017	237.4906	228.0118	236.992	246.2779	163.0017	172.7706	172.5186	157.9348	272.4748	224.8767	232.6031	227.5921	151.9509	150.5785	111.7052	144.7989
	ENSG00000083844.10	ZNF264	chr19:57191500-57222846	0.207775115966797	0.0023019767832011	0.205473139882088	0.0145477214828134	0.0299166794866323	-0.0153689589351416	0.0259780324995518	0.219205439090729	-0.00163667136803269	0.176283195256435	1	0.125158929329863	1	1	1	1	0.00857401185461917	1	895.142582334908	801.7387	686.4934	825.6387	831.9537	845.6814	905.3265	1011.886	948.0392	918.1276	906.3904	871.9033	908.7904	915.013	930.1774	885.2941	970.7651	920.3288	912.5199	848.6845	931.7907	1072.272	871.9671	844.4984
	ENSG00000183137.14	CEP57L1	chr6:109095110-109163932	0.156057298183441	0.0570964813232422	0.0989608243107796	0.0640009045600891	0.0378786958754063	0.0261222068220377	-0.666917085647583	-0.574860692024231	-0.647699356079102	0.176356293116406	1	0.721660468353071	0.868310789478845	1	1	6.93339656284257E-36	1.36944100158593E-25	3.54408218565177E-33	1028.30617429878	1183.995	1159.03	1200.36	1173.466	753.53	791.0328	779.0539	1318.217	1242.411	1286.825	1210.535	898.7424	762.371	795.8975	750.9959	1284.524	1243.069	1402.211	1332.584	781.5864	837.2932	813.6137	859.0755
	ENSG00000261123.1	AC009065.5	chr16:2094830-2097026	0.464741438627243	-0.334198147058487	0.79893958568573	-0.356435894966125	-0.690383315086365	0.333947420120239	-0.170767605304718	0.650409758090973	0.185417592525482	0.178855556241977	0.441333295858744	4.117121329263E-05	0.157894842980101	6.92760293020705E-05	1	0.654204070593557	0.000155287538713954	0.561517824217436	80.6010813073221	44.4906	52.63116	52.18955	47.50353	84.47215	84.21642	93.32929	112.4955	77.01733	115.3777	84.40977	110.5286	126.6425	88.03782	126.7776	56.61813	76	80.98732	80.82709	53.27013	69.05511	61.68792	72.88536
	ENSG00000168411.14	RFWD3	chr16:74621399-74666877	0.0776188299059868	0.0843998417258263	-0.00678101275116205	-0.0864286422729492	-0.0900979861617088	0.00366934901103377	-0.629054546356201	-0.465007096529007	-0.454556733369827	0.178855556241977	0.0608673323009424	1	0.0237213993652949	0.0160113997446539	1	1.56043038548644E-125	1.77082053048157E-67	2.19478695004061E-65	3421.97818045765	4004.154	3906.147	3973.712	3964.619	2883.572	2861.353	2920.715	3938.305	3945.111	4009.114	3886.822	2931.798	2892.649	2796.757	2882.578	4161.433	4133.151	4216.991	4218.962	2652.154	2669.172	2784.293	2688.984
	ENSG00000125740.14	FOSB	chr19:45467995-45475179	-0.451365917921066	-0.183082520961761	-0.268283396959305	0.593186676502228	0.628931522369385	-0.0357448123395443	0.0414467006921768	-1.00310587882996	-0.770567357540131	0.178855556241977	1	0.803298979478652	0.00273040573331439	0.00121808563929501	1	1	7.67767061685904E-10	5.60902264615069E-06	70.6748705784532	112.5884	120.1363	84.54707	101.4265	49.91536	45.11594	40.27896	81.72752	67.89685	90.43115	96.32644	50.24026	37.74114	32.01375	54.79369	70.77267	64.54795	80.98732	72.31898	60.25638	84.40068	82.52844	71.91356
	ENSG00000131845.14	ZNF304	chr19:57351307-57359898	0.189954087138176	0.0926215946674347	0.0973324924707413	-0.0318079516291618	-0.0973820239305496	0.0655740723013878	-0.0152537804096937	0.20650826394558	0.174749836325645	0.17894748398806	0.944392290122412	1	1	0.550425417267113	1	1	0.00608339331497783	0.0228440172067676	593.871917224488	503.0161	521.735	534.421	564.9068	553.8685	616.5845	643.4809	560.5546	531.0142	582.0856	597.8198	672.103	617.2773	625.1575	661.8218	622.7995	600.7124	588.5707	615.7748	628.7622	566.8273	596.8723	606.4062
	ENSG00000007237.18	GAS7	chr17:9910609-10198551	-0.284163236618042	0.132409423589706	-0.416572630405426	-0.174537003040314	-0.0946762412786484	-0.0798607617616653	0.116630457341671	0.00700423959642649	0.343716114759445	0.17987404299702	1	0.00168647478800157	0.405860909978556	0.94742028506516	1	0.585716453319778	1	0.00177663935961664	490.613221579454	495.7524	527.4557	607.4864	557.2035	555.7884	676.7391	490.2244	403.8301	427.6488	417.8543	358.4933	525.848	561.9236	470.4243	513.5565	468.2792	477.863	360.6761	469.0099	491.6571	476.672	480.1655	483.9588
	ENSG00000149639.15	SOGA1	chr20:36777447-36863538	0.141466289758682	0.120086498558521	0.0213797874748707	-0.0537104234099388	-0.0677193179726601	0.0140088964253664	-0.232500106096268	-0.0373234003782272	-0.0446942932903767	0.181054040813124	0.289551899736323	1	0.887717289281347	0.672927874760719	1	5.91976351710115E-06	0.957732669552361	0.81128558969815	9643.24106750646	8692.01	10228.75	9904.533	9656.055	9675.901	9082.34	9483.238	10586.12	9102.232	9858.035	9506.526	9300.03	9627.346	9234.189	9684.516	10262.04	10600.44	10963.42	10665.99	8211.46	9774.175	8969.758	9134.966
	ENSG00000205581.11	HMGN1	chr21:39342315-39349647	-0.092863991856575	-0.0591281689703465	-0.0337358228862286	-0.0990597084164619	-0.0450564883649349	-0.0540032237768173	0.0947651192545891	0.100960835814476	0.0806934386491776	0.181866223231706	0.664661627417633	1	0.0173031738770863	0.639688655295681	1	0.0105942504261763	0.00603077749690594	0.0405859332897819	4730.46882668997	4942.088	4748.246	4664.702	4482.022	4944.501	5237.459	4856.07	4627.701	4670.695	4589.121	4530.322	4999.464	4840.93	4829.63	4818.622	4528.271	4334.082	4398.742	4416.775	4890.373	4629.569	4659.939	4699.648
	ENSG00000075391.16	RASAL2	chr1:178094141-178484147	0.154514282941818	-0.0573148503899574	0.211829125881195	0.0298066847026348	0.00781986769288778	0.0219868179410696	-0.212577775120735	-0.087870180606842	-0.277712494134903	0.183470836425779	1	0.00466084229097434	1	1	1	0.000223070837813368	0.332758290135823	5.26330478545422E-07	2207.73677467139	1939.427	2267.716	2180.479	2263.479	2105.084	2045.256	2024.754	2609.512	2360.176	2533.112	2527.328	2165.913	2062.344	1981.296	2041.334	2415.707	2643.343	2262.936	2314.207	2103.734	2070.694	1939.835	2181.702
	ENSG00000100239.16	PPP6R2	chr22:50343304-50445090	-0.111899606883526	-0.082882322371006	-0.0290172807872295	0.0320988968014717	0.0192704498767853	0.0128284469246864	0.247577175498009	0.103578671813011	0.145424395799637	0.183470836425779	0.462792259746395	1	1	1	1	1.52338447924707E-10	0.0271527933555565	0.000500240472026151	3236.75788421969	3377.653	3043.454	2960.191	3216.117	3368.327	3372.667	3371.643	2933.537	3079.68	3132.868	3206.578	3253.336	3379.929	3457.485	3580.929	2881.627	2978.575	2924.019	2869.362	3457.319	3409.596	3506.208	3483.92
	ENSG00000068137.15	PLEKHH3	chr17:42667914-42676994	-0.197570130228996	-0.146567359566689	-0.051002774387598	-0.0592071264982224	-0.163893133401871	0.104685999453068	-0.188285693526268	-0.326648712158203	-0.170959919691086	0.183865678700701	0.463207023784295	1	1	0.133969124902059	1	0.0223266847478162	6.55207614811409E-06	0.0452791938620944	1360.47765989072	1716.066	1585.8	1485.315	1440.512	1388.991	1139.929	1203.457	1373.984	1515.012	1472.884	1650.459	1278.335	1347.778	1325.014	1369.842	1455.558	1236.822	1341.941	1383.632	1095.967	1120.227	1259.601	1258.487
	ENSG00000204138.13	PHACTR4	chr1:28369582-28500364	0.128883436322212	0.122825875878334	0.00605756184086204	0.550006926059723	0.511106908321381	0.0388999879360199	0.178057417273521	-0.243066057562828	-0.210223630070686	0.184100268936052	0.165361021411921	1	1.253677561297E-36	1.558925579192E-31	1	0.000159166164644793	2.28659557115532E-07	9.40231089901323E-06	2271.05419532095	2248.137	2307.762	2255.632	2198.001	1867.027	1908.906	1883.287	2211.45	2424.019	2185.939	2228.418	1979.466	1848.477	2132.472	1845.795	2486.48	2490.301	2431.503	2456.718	2718.523	2733.431	2740.945	2984.413
	ENSG00000072415.9	MPP5	chr14:67241342-67336061	0.0965120494365692	0.0112755820155144	0.0852364674210548	0.0298478119075298	0.0361962728202343	-0.00634845905005932	-0.131127417087555	-0.0644631832838058	-0.156048104166985	0.184369090841203	1	0.250418861195991	1	0.87029202742629	1	0.000256999206916001	0.193148681025646	8.78452705137974E-06	3412.67631330913	3248.722	3480.521	3433.029	3465.19	3155.227	3225.288	3307.786	3697.93	3658.323	3685.849	3407.176	3291.295	3310.317	3212.047	3141.505	3630.638	3727.123	3528.599	3679.76	3319.341	3307.931	3284.465	3379.937
	ENSG00000133624.13	ZNF767P	chr7:149547154-149624752	0.248312816023827	-0.359829187393188	0.608142018318176	-0.276218086481094	-0.42991578578949	0.153697714209557	-0.0423989519476891	0.48213192820549	0.027687655761838	0.184985348759134	0.000983663760722939	5.87937810619395E-11	0.00826775742096048	1.52946636069221E-06	1	1	3.13578869997929E-08	1	402.178092565042	326.8697	289.4714	336.1007	260.6275	392.6035	426.095	465.664	481.7116	471.2244	501.0094	441.91	458.861	492.3122	483.7634	497.4408	402.2247	321.6986	379.5104	359.4679	359.7917	324.1754	360.1241	373.1731
	ENSG00000142961.14	MOB3C	chr1:46607715-46616891	0.203223451972008	0.222823292016983	-0.0195998474955559	0.424939066171646	0.316854923963547	0.108084134757519	0.364169806241989	0.142454192042351	0.270138174295425	0.185201332180874	0.0604520002647259	1	1.55206904767337E-09	2.28290079256885E-05	1	1.28247108395887E-07	0.15455423536822	0.000358896056565526	548.406734085919	486.6726	417.6168	506.2386	482.7386	507.7928	506.3011	566.8526	435.5596	484.3984	460.4713	489.5767	571.6225	582.0523	548.6802	565.1271	559.1041	586.137	529.2427	518.995	732.6826	654.1053	736.9206	714.2766
	ENSG00000273373.1	AL355488.1	chr1:110370154-110373003	0.561587154865265	-0.558809041976929	1.12039613723755	-0.374328106641769	-0.663586437702179	0.289258301258087	-0.510113537311554	0.425801753997803	-0.405336171388626	0.185384888016452	0.109600271009784	7.30137588180933E-07	0.331980897049785	0.00681530160845846	1	0.0304889687573959	0.109631257784494	0.112456439736959	42.8008739735851	28.14711	26.31558	25.05098	14.12267	35.5167	41.10564	33.40206	73.07402	88.16457	61.32687	76.46532	56.93896	44.45068	61.35969	41.90106	29.48861	43.72603	60.26964	41.47706	23.57858	31.65026	36.67931	9.718048
	ENSG00000177565.18	TBL1XR1	chr3:177019340-177228000	0.100499205291271	0.035567294806242	0.0649319142103195	-0.0626177117228508	-0.0481488183140755	-0.0144688943400979	-0.212276786565781	-0.0491598658263683	-0.128560677170753	0.185384888016452	1	0.706357857387213	0.409557231706576	0.6744289231684	1	1.97554611571458E-09	0.477837957500381	0.000821802593426325	4267.37815985572	4259.294	4271.133	4275.368	4361.337	4021.066	4240.898	4146.768	4667.122	4564.29	4376.036	4349.586	4427.841	4030.754	4127.106	3837.707	4529.451	4550.63	4636.995	4691.162	3888.72	4060.824	3956.363	3970.795
	ENSG00000113595.15	TRIM23	chr5:65589690-65625975	0.163887664675713	-0.0728527307510376	0.23674039542675	-0.0377070978283882	-0.178011730313301	0.140304639935493	-0.288292735815048	-0.0866979658603668	-0.183133721351624	0.185384888016452	1	0.00196597757318685	1	0.0177002806512713	0.746512368290896	9.24482005305508E-07	0.407772335474907	0.00395818710270446	968.667420856832	927.9467	986.2622	897.6603	939.7995	889.8373	882.2673	921.5039	1130.724	1094.457	1100.765	1105.271	1013.737	1023.204	968.416	885.2941	1106.413	1104.603	1042.476	958.2265	858.4351	820.0294	841.9568	914.4684
	ENSG00000064419.13	TNPO3	chr7:128954180-129055173	0.0910827815532684	0.0948839485645294	-0.00380116747692227	-0.0343814045190811	-0.00287779467180371	-0.0315036103129387	-0.113184437155724	0.0122797535732388	-0.0154226878657937	0.185384888016452	0.0924857170410849	1	0.885905883114302	1	1	0.00106024662271161	1	1	3931.97124948098	3804.4	4015.986	3820.275	3987.729	3964.432	3775.703	4007.265	3985.418	3981.593	3743.018	3861.995	3929.905	3889.854	3878.111	3706.632	4212.153	4017.589	4217.933	4192.374	3936.75	3831.599	3826.319	3780.321
	ENSG00000072121.16	ZFYVE26	chr14:67727374-67816590	0.140718460083008	0.0537748485803604	0.0869436040520668	0.264215588569641	0.157592833042145	0.106622733175755	-0.018592668697238	-0.142089784145355	-0.122410655021667	0.185384888016452	1	0.773865512953575	5.47240226883528E-07	0.0118546709344247	1	1	0.0162255735707596	0.043331096742854	1437.82398256267	1327.454	1367.266	1469.658	1464.906	1276.681	1236.177	1341.977	1551.861	1410.633	1535.251	1478.661	1353.138	1403.97	1341.021	1384.884	1448.481	1559.562	1616.921	1576.128	1567.539	1529.762	1442.164	1589.873
	ENSG00000161714.12	PLCD3	chr17:45108959-45133354	-0.14014632999897	0.0142177026718855	-0.154364034533501	-0.172167912125587	-0.153083667159081	-0.0190842356532812	0.478376179933548	0.510397791862488	0.64567756652832	0.185384888016452	1	0.0602166278659938	0.00232704397213508	0.0104135572361398	1	1.77840828398431E-24	4.52815526008147E-28	1.83101033706883E-44	2157.82410583162	2026.592	1824.928	1790.102	1841.083	2803.899	2545.542	2733.074	1650.896	1636.618	1702.6	1730.897	2451.725	2625.945	2671.37	2827.784	1720.955	1625.151	1732.752	1709.068	2286.249	2345.955	2505.03	2361.486
	ENSG00000120784.16	ZFP30	chr19:37613749-37692337	0.199231222271919	-0.0619571320712566	0.261188358068466	-0.173395439982414	-0.333443999290466	0.160048559308052	-0.459895551204681	-0.0872688740491867	-0.188408672809601	0.185384888016452	1	0.00860080023990393	0.110862339210187	2.11863892080791E-05	0.923455578354763	5.01789306314021E-11	0.592667897627902	0.0212137396020442	716.087301368968	652.8314	688.7817	717.0844	725.3917	629.7015	635.6335	618.9205	910.5407	801.5882	775.4211	859.9866	720.1103	764.8871	711.4167	730.5825	862.247	761.0411	747.7202	838.0494	603.4371	618.6187	547.6887	538.3799
	ENSG00000166004.15	CEP295	chr11:93661682-93730358	0.175932422280312	0.166035979986191	0.00989643950015306	-0.0329414941370487	-0.0762337222695351	0.0432922318577766	-0.726361513137817	-0.517487585544586	-0.48409178853035	0.185690497972916	0.175909853119418	1	1	0.807738613114025	1	7.3609092154637E-33	2.14895134785741E-16	1.13939533617862E-14	857.983447981684	887.088	967.9557	1069.886	1021.968	662.3385	672.7288	741.7222	1024.959	941.4355	1043.596	958.2992	767.0013	679.3405	692.7421	679.012	1062.77	1176.438	1080.145	1143.278	648.8477	677.1237	675.2327	664.7145
	ENSG00000106546.14	AHR	chr7:16916359-17346152	-0.128869324922562	0.0790928602218628	-0.207962185144424	0.0196228288114071	0.0651543959975243	-0.0455315634608269	0.556859910488129	0.40836775302887	0.570798397064209	0.185692140115737	0.727042037112776	0.000317671730785666	1	0.573321870921757	1	6.27916260074517E-39	4.26912072802745E-21	2.40039378797616E-40	2673.20159546817	2318.959	2353.528	2467.522	2366.189	3121.63	3282.435	3183.02	2196.066	1971.036	1959.342	2085.418	3214.26	2994.969	3028.857	3026.546	2103.128	2266.466	2149.931	2162.125	3261.704	3444.123	3016.873	3111.719
	ENSG00000033050.9	ABCF2	chr7:151211484-151227205	-0.145733207464218	-0.0808103084564209	-0.0649228915572166	0.0116312392055988	0.0620092749595642	-0.0503780357539654	0.310329556465149	0.152965113520622	0.167509973049164	0.185692140115737	0.830434020786296	1	1	0.738582592116582	1	6.06348709253046E-10	0.00784338128909414	0.00259954824685938	1145.10103023133	1181.271	1070.93	1066.754	1132.381	1287.24	1201.087	1231.947	1063.419	1103.577	1043.596	1045.688	1191.252	1118.815	1213.855	1270.999	977.8424	1019.233	1009.516	1012.466	1194.648	1245.869	1312.119	1247.797
	ENSG00000174032.17	SLC25A30	chr13:45393316-45418455	0.168443769216537	0.0553647615015507	0.113079018890858	0.102515734732151	0.0218010451644659	0.08071468770504	0.0103490287438035	0.076277069747448	0.0439127460122108	0.185692140115737	1	0.648397295444215	0.417177942431699	1	1	1	0.552288309954572	0.917551673611536	1142.55643142166	991.5047	1011.434	1064.667	1145.22	1004.067	1141.935	1127.811	1157.646	1089.39	1174.566	1134.07	1247.075	1120.493	1172.948	1163.56	1125.285	1131.671	1182.792	1296.424	1185.042	1253.542	1139.559	1196.292
	ENSG00000103034.14	NDRG4	chr16:58462846-58513628	-0.227491617202759	-0.0780963376164436	-0.149395287036896	-0.170725181698799	-0.153346985578537	-0.0173781868070364	-0.676838457584381	-0.733604907989502	-0.60158783197403	0.185692140115737	1	0.675000843409259	0.280176271230725	0.385262676806641	1	1.2932235210654E-16	7.11858170182246E-20	1.81919799873981E-13	450.508164491798	562.0343	588.096	680.5517	608.5587	381.0846	364.9378	324.1965	594.2071	545.2016	491.6544	557.1045	338.2844	379.0888	371.7152	324.4646	513.1018	545.5343	520.7673	490.2801	328.3536	288.6887	346.7862	302.2313
	ENSG00000197530.12	MIB2	chr1:1615415-1630610	-0.148613050580025	-0.0710528269410133	-0.077560231089592	-0.110289961099625	-0.0870829746127129	-0.0232069883495569	0.1474769115448	0.109153814613819	0.163507059216499	0.188323000348037	0.982437303250416	1	0.216237820468642	0.449600161446674	1	0.0150263451713638	0.122507251671265	0.00539356430055504	2280.34355458402	2374.345	2272.293	2226.406	2260.911	2569.681	2404.178	2485.506	2038.38	2025.758	2237.911	2350.564	2354.593	2482.528	2281.869	2590.345	2219.903	2012.438	2017.149	1984.518	2228.613	2171.399	2303.294	2427.569
	ENSG00000124789.12	NUP153	chr6:17615035-17706925	0.0943941920995712	0.0444695763289928	0.0499246157705784	-0.0292934887111187	-0.0202099625021219	-0.00908352714031935	-0.313095301389694	-0.189407616853714	-0.248415753245354	0.190144500400192	0.991909956542907	0.987338135166421	1	1	1	4.74795653607905E-22	3.25761627809461E-08	5.93399304773626E-14	3700.31214546678	3630.977	3981.662	3939.267	4022.393	3413.443	3419.788	3398.168	4061.377	3989.7	4022.627	4030.815	3354.933	3525.861	3368.558	3283.324	4102.456	4284.11	4145.421	4078.578	3223.28	3454.673	3327.813	3350.783
	ENSG00000169429.11	CXCL8	chr4:73740541-73743716	-0.312652885913849	0.233541160821915	-0.546194016933441	-0.12065564841032	0.0266679264605045	-0.147323578596115	-0.206846609711647	-0.398843854665756	2.6623882149579E-05	0.190627001640791	0.470499668189182	5.99090021345609E-05	0.885209546717902	1	1	0.186654300611544	0.00105867553867279	1	1587.99131635056	2316.235	2244.833	1895.524	1938.657	1677.924	1964.047	1300.716	1486.479	1509.945	1318.008	1261.181	1360.953	1499.581	1273.436	1441.826	1790.549	1591.836	1610.329	1652.701	1361.445	1419.466	1345.464	1563.634
	ENSG00000135723.14	FHOD1	chr16:67229387-67247481	-0.134103998541832	-0.0573747307062149	-0.0767292678356171	-0.144075438380241	-0.142974749207497	-0.00110068323556334	0.000540935550816357	0.0105123687535524	0.0861409604549408	0.190627001640791	1	0.877572062321808	0.0194493084167527	0.0211133250227858	1	1	1	0.208685139101932	2510.53119253639	2815.619	2431.331	2666.886	2495.861	2676.231	2678.884	2569.011	2378.752	2350.042	2511.283	2637.557	2466.238	2559.688	2696.269	2769.767	2295.394	2363.288	2437.153	2387.59	2391.916	2347.874	2443.342	2305.121
	ENSG00000224877.4	NDUFAF8	chr17:81239305-81241310	-0.190692231059074	-0.164335295557976	-0.026356928050518	-0.150626346468925	-0.107167750597	-0.0434585995972157	0.395209789276123	0.355143934488297	0.338042259216309	0.192143246402789	0.280364361807846	1	0.144235150686959	0.467932952833287	1	3.13834475597997E-09	1.29258508963877E-07	5.09778385729937E-07	1041.07498850541	1057.787	939.3518	887.2223	928.2446	1274.762	1147.95	1246.683	866.3117	941.4355	903.2721	1036.751	1144.361	1248.812	1134.71	1236.618	753.7289	894.3014	823.0572	859.3196	1167.577	1055.009	1057.865	1136.04
	ENSG00000120217.14	CD274	chr9:5450503-5470566	0.259659945964813	0.391864478588104	-0.132204502820969	0.984360575675964	0.972250401973724	0.0121101513504982	-0.0633505210280418	-0.788051128387451	-0.643736481666565	0.192348888123572	0.00130252426048922	1	6.24004796471309E-26	3.48701102154039E-25	1	0.929595215189229	1.55717103757196E-16	3.17040170481094E-11	356.489263422489	404.9552	413.0402	397.6844	368.4733	213.1002	231.5952	216.131	313.4491	379.0063	394.9866	353.528	198.7281	214.7052	239.2139	241.7369	555.5654	503.8904	420.9457	439.2314	473.3182	444.0627	419.3112	492.7051
	ENSG00000152953.13	STK32B	chr4:5051480-5500994	-0.143258735537529	0.0956096574664116	-0.238868400454521	-0.0812007114291191	0.0549728944897652	-0.136173605918884	0.596894562244415	0.534836530685425	0.637531340122223	0.194033929694434	0.639703169319886	0.000187191972344549	0.402306792305194	0.792248238373036	0.228277463276913	1.47519246086412E-37	1.12718848451283E-30	1.0440829443393E-41	1119.42896658932	969.7134	997.7037	971.7694	952.6383	1413.949	1447.72	1374.397	813.4292	805.6418	794.131	875.8755	1250.424	1319.263	1243.201	1337.611	852.8107	909.9179	853.192	902.9237	1405.982	1305.333	1349.632	1288.613
	ENSG00000178996.14	SNX18	chr5:54517759-54546586	-0.13190296292305	-0.0053900652565062	-0.12651289999485	-0.0545147433876991	0.0328385941684246	-0.087353341281414	0.357497155666351	0.28010892868042	0.319268494844437	0.194033929694434	1	0.164619112905031	0.80165947503588	1	1	2.82329261528547E-15	1.4533286980291E-09	3.24697733715444E-12	2401.79575615153	2261.757	2316.915	2187.786	2300.711	2877.813	2751.07	2686.901	2048.957	2003.464	2061.207	2179.758	2481.869	2768.522	2602.896	2512.989	2008.764	2236.274	1935.22	2083.425	2754.328	2703.699	2515.033	2647.196
	ENSG00000187840.5	EIF4EBP1	chr8:38030534-38060365	-0.159464731812477	-0.0899616628885269	-0.0695030689239502	0.0972961485385895	0.0285248402506113	0.0687713101506233	0.220348015427589	-0.0364128649234772	0.101861506700516	0.194033929694434	0.823050291642194	1	0.431975808045956	1	1	0.000245796032070883	1	0.216712030198297	2772.23062653015	3236.01	2838.65	2595.908	2619.113	2911.409	2633.768	2741.916	2530.669	2667.232	2694.225	2869.932	2814.571	2964.776	2717.612	3068.447	2536.021	2587.123	2463.521	2513.085	2851.262	3010.611	2885.994	3053.411
	ENSG00000205659.11	LIN52	chr14:74084796-74201235	0.151039779186249	0.0502066425979137	0.100833132863045	0.055094700306654	-0.0986360684037209	0.153730764985085	-0.788777947425842	-0.692832887172699	-0.639935255050659	0.194033929694434	1	0.66980706337143	0.980830707848893	0.4427379730372	0.553676936421839	7.16628125965987E-50	2.03767952083313E-36	5.65043673564293E-33	763.531767299095	882.5482	901.5946	900.7916	894.8638	530.8307	582.4969	569.7999	977.8457	954.6095	952.1257	956.3131	638.6095	587.9231	645.6107	573.7222	984.9196	1037.973	964.3142	993.3225	557.1532	565.8682	563.5275	595.7164
	ENSG00000221926.13	TRIM16	chr17:15627960-15684311	-0.180464923381805	-0.0477421954274178	-0.132722720503807	-0.0801452770829201	-0.0694911479949951	-0.0106541309505701	0.513345181941986	0.41302552819252	0.535094141960144	0.194033929694434	1	0.517998223427683	0.70212699551101	0.811550991921521	1	3.12692742560593E-17	1.80209322243821E-11	7.21197365342067E-19	855.412386963235	790.8431	727.683	746.3106	787.0179	1000.227	1057.718	1009.921	625.9366	764.0929	694.3449	695.1393	956.7978	1024.882	1027.108	1048.601	649.929	676.7124	712.8768	642.3627	953.6227	973.4852	891.974	1049.549
	ENSG00000066084.13	DIP2B	chr12:50504985-50748657	0.128983989357948	0.106423355638981	0.0225606337189674	-0.00803406070917845	0.0306463893502951	-0.0386804528534412	0.0849787667393684	0.221996814012527	0.160755723714828	0.196231363565536	0.328855124243187	1	1	1	1	0.172587050381505	2.32534363280242E-06	0.00113399175605923	1699.32514309414	1494.521	1622.413	1539.592	1545.79	1825.75	1824.689	1798.799	1654.742	1554.534	1574.749	1511.431	1790.786	1798.156	1757.199	1699.679	1791.728	1740.712	1620.688	1637.812	1776.253	1864.488	1683.914	1882.386
	ENSG00000245275.8	SAP30L-AS1	chr5:154325568-154445850	0.32216340303421	0.248404532670975	0.0737588778138161	0.0250643100589514	-0.0733827352523804	0.0984470471739769	0.169012546539307	0.466111660003662	0.490799814462662	0.196705478744885	0.41293474328551	1	1	1	1	0.346236171769051	0.000115059062130463	2.7342965172745E-05	228.578784777035	156.1711	193.3623	176.4007	184.8786	247.657	224.5771	286.8648	171.147	178.3559	215.1638	185.7015	305.9073	260.8332	241.8817	278.266	195.8044	228	235.4283	243.5448	248.0118	298.2797	219.2422	262.3873
	ENSG00000198162.12	MAN1A2	chr1:117367449-117528872	0.102200150489807	0.0946651101112366	0.00753503991290927	-0.10808327049017	-0.0506050810217857	-0.0574781894683838	-0.350657165050507	-0.140373751521111	-0.205386981368065	0.197045151050016	0.204134408756933	1	0.0279956171763085	0.661541519496895	1	3.2549921405746E-23	0.000392112573534534	2.91669728695079E-08	4145.21916585932	4135.81	4471.36	4423.586	4439.654	3880.919	4098.533	4192.941	4494.052	4359.586	4405.14	4290.996	3849.52	3857.983	3760.727	3735.64	4647.405	4753.644	4571.075	4779.434	3648.567	3611.966	3727.951	3687.028
	ENSG00000124766.7	SOX4	chr6:21593751-21598619	-0.303643882274628	0.0990127399563789	-0.402656614780426	-0.0366752967238426	-0.0734214037656784	0.0367461107671261	-0.503324627876282	-0.770293176174164	-0.330890446901321	0.197215844732786	1	0.00932120419609371	1	1	1	8.28961065594303E-06	9.96054082085257E-13	0.00789939988256992	1146.25078771489	1426.423	1453.078	1814.109	1817.973	903.2761	1140.932	901.8556	1250.912	1158.3	1176.644	1234.369	887.5779	1053.397	861.7035	959.4268	1276.267	1348.219	1207.276	1359.171	947.5097	814.2748	858.6292	941.6789
	ENSG00000145555.15	MYO10	chr5:16661907-16936288	0.0929035544395447	0.0977735295891762	-0.00486997840926051	0.0802506506443024	0.0497142598032951	0.0305363908410072	-0.298842936754227	-0.286190032958984	-0.250783652067184	0.197467489478135	0.0951409806376214	1	0.120224912343467	0.578336967216879	1	1.79159969011877E-20	1.76909733574344E-18	2.04117450513915E-14	8600.12594797478	8435.962	9687.566	9185.361	9668.894	7652.409	7604.543	7544.936	9040.987	9049.536	9202.149	9530.36	7683.41	7849.319	7687.747	7689.381	9772.526	9926.85	9700.586	10022.56	7887.473	8164.807	7891.053	8064.037
	ENSG00000174099.12	MSRB3	chr12:65278643-65491430	0.0898781567811966	0.0281786918640137	0.0616994649171829	-0.0466936156153679	-0.00893477816134691	-0.0377588383853436	0.0544316656887531	0.191003441810608	0.0915451347827911	0.197467489478135	1	0.630369514962738	0.612011258905628	1	1	0.250046785220997	3.02116335362516E-09	0.0132680016373183	8542.21274686531	7929.314	8327.165	7397.347	8042.219	8839.819	8825.681	9417.416	8195.828	8290.51	8321.745	8272.158	9042.13	8845.685	8772.658	8600.461	8354.714	8778.521	8257.882	8345.398	8660.326	8565.71	8883.061	8930.887
	ENSG00000243276.6	AC068633.1	chr3:118004819-118810836	-0.583185791969299	-0.110061571002007	-0.473124235868454	0.136097639799118	0.0352298468351364	0.100867792963982	0.58192390203476	-0.137359574437141	0.436632454395294	0.197724755115324	1	0.38998079333498	1	1	1	0.0166433969847903	1	0.117816038015705	12.9617474317479	13.61957	20.5948	14.61307	19.25819	9.599108	13.03349	18.66586	3.846001	8.107087	10.39439	9.930561	12.28095	12.58038	26.67813	11.81825	3.538633	12.49315	3.766852	5.317572	19.21218	14.38648	18.33965	14.57707
	ENSG00000130766.5	SESN2	chr1:28259518-28282491	-0.159887954592705	-0.0790601298213005	-0.0808278247714043	0.449617236852646	0.4002845287323	0.0493327155709267	-0.454800099134445	-1.06430530548096	-0.934144735336304	0.197736825670855	0.962591194483142	1	3.20947074479084E-14	3.46567926713123E-11	1	7.84869648399749E-16	3.20136897064643E-82	1.2438006327258E-63	2770.8984366924	4064.988	3838.642	3621.955	3429.241	1874.706	1659.264	1696.628	3655.624	3401.936	3576.708	3499.53	1769.573	1999.442	1665.604	1864.06	3610.586	3434.576	3244.201	3082.065	2343.886	2400.624	2432.505	2516.975
	ENSG00000123473.15	STIL	chr1:47250139-47314147	0.134402990341187	0.0213162899017334	0.113086700439453	0.163239806890488	0.0957439169287682	0.0674958899617195	-0.922277390956879	-0.951114177703857	-0.996704995632172	0.197736825670855	1	0.334270191568467	0.0136922404096051	0.341876722561153	1	9.96146315893945E-87	2.36206205909399E-88	3.65707673036485E-99	1885.27657648494	2257.217	2372.979	2420.551	2366.189	1103.897	1194.069	1256.507	2697.97	2518.264	2568.453	2404.189	1347.555	1181.717	1234.308	1302.156	2589.1	2611.069	2576.527	2567.324	1254.031	1373.429	1380.476	1403.286
	ENSG00000188042.8	ARL4C	chr2:234493041-234497081	-0.132412746548653	0.0333861298859119	-0.165798872709274	-0.220704048871994	-0.163168981671333	-0.0575350634753704	0.0873411148786545	0.175632432103157	0.283896237611771	0.197736825670855	1	0.0190513384978029	1.11946070717928E-05	0.00358504715329495	1	0.183949992073675	0.000447518103695256	1.18645455993981E-09	1548.22670196905	1559.895	1567.493	1528.11	1549.642	1733.599	1739.47	1718.241	1403.79	1400.499	1298.259	1419.077	1626.668	1614.482	1671.829	1833.977	1416.633	1421.096	1335.349	1484.666	1502.916	1461.666	1559.704	1484.918
	ENSG00000122591.12	FAM126A	chr7:22889371-23014130	0.0992360487580299	0.0623270459473133	0.0369090028107166	-0.0271637886762619	-0.0526132248342037	0.025449438020587	-0.281259477138519	-0.154859647154808	-0.166319206357002	0.197736825670855	0.703951634010742	1	1	0.585690261756567	1	5.63404678460612E-16	3.6762157930202E-05	6.22310067980106E-06	8312.62262334029	8226.221	9011.37	8260.562	8976.883	7570.816	7704.8	7906.464	9068.87	8788.082	9077.417	8421.116	8148.97	7861.06	7838.923	7632.439	8748.681	9256.384	9232.555	9684.362	7452.579	7618.121	7659.306	7614.091
	ENSG00000171988.19	JMJD1C	chr10:63167221-63521850	0.157831579446793	-0.0334525667130947	0.191284134984016	0.0754372924566269	0.054378479719162	0.0210588108748198	0.0475987568497658	0.129993036389351	-0.0402322895824909	0.197736825670855	1	0.0279594755346458	0.696530795596028	0.935269385726467	1	0.820538790817834	0.0729350696064097	0.936690748809356	2386.17388421377	1958.494	2283.735	2212.837	2192.866	2286.508	2367.083	2476.665	2715.277	2343.962	2515.441	2313.821	2431.628	2492.593	2345.007	2342.162	2473.505	2480.932	2395.718	2309.953	2697.565	2607.789	2355.812	2327.473
	ENSG00000184743.13	ATL3	chr11:63624087-63671921	0.11130129545927	0.106977954506874	0.00432334188371897	0.0128186894580722	0.0318054258823395	-0.0189867354929447	-0.231654763221741	-0.133172154426575	-0.156482234597206	0.197736825670855	0.175909853119418	1	1	1	1	6.91366613782758E-09	0.00283109838313848	0.000242468427853514	13552.8164474621	13289.98	13766.48	14197.65	14708.12	11854.9	12756.78	13314.65	14519.61	14360.69	13701.88	13535.36	13464.39	12631.54	12465.8	11740.89	15446.13	15356.17	14896.02	14783.91	12681.78	12850	13148.7	12750.08
	ENSG00000067182.8	TNFRSF1A	chr12:6328757-6342114	-0.0804663002490997	0.00938878208398819	-0.0898550823330879	0.0111124534159899	0.000278741703368723	0.0108337122946978	0.145167380571365	0.0535886213183403	0.154277414083481	0.197736825670855	1	0.0601489486064278	1	1	1	5.89897741462525E-07	0.198114101251405	1.02804387499747E-07	6675.99454665411	6821.589	6740.221	6550.832	6516.97	7028.467	6821.53	6998.714	6007.453	6253.604	6277.169	6487.636	6954.368	6744.761	7065.258	7104.915	6080.552	6294.466	6408.357	6395.976	7147.804	7012.93	6876.536	6828.873
	ENSG00000119682.17	AREL1	chr14:74653437-74713108	0.120408035814762	-0.0206293668597937	0.141037404537201	-0.0263467263430357	-0.0370606184005737	0.010713892057538	0.0551660507917404	0.201920807361603	0.0715973004698753	0.197736825670855	1	0.0382792801664196	1	0.99011532219973	1	0.486308295007247	5.25410201030854E-06	0.26719682824436	2334.17310956206	2114.665	2042.318	2104.283	2182.595	2445.853	2523.485	2384.318	2426.827	2197.021	2416.695	2277.078	2528.76	2498.464	2312.104	2462.493	2203.389	2269.589	2298.722	2409.924	2333.406	2362.26	2340.807	2513.087
	ENSG00000103145.11	HCFC1R1	chr16:3022625-3024286	-0.173072531819344	-0.0344186760485172	-0.138653859496117	0.0240373760461807	0.0616800002753735	-0.0376426242291927	0.371011644601822	0.173901751637459	0.274912983179092	0.197736825670855	1	0.402108639907653	1	0.904084263260665	1	1.29086152484539E-09	0.0152974786745645	1.64780378122493E-05	1574.90532118042	1716.974	1430.195	1438.344	1531.668	1917.902	1575.048	1732.978	1411.482	1344.763	1343.994	1449.862	1685.84	1610.289	1700.286	1751.249	1318.731	1304.493	1407.861	1383.632	1818.171	1701.441	1866.477	1655.955
	ENSG00000121274.13	TENT4B	chr16:50152911-50235310	0.136569306254387	0.0689237713813782	0.0676455423235893	0.172536671161652	0.196156874299049	-0.0236201994121075	0.198211640119553	0.162244275212288	0.0709785372018814	0.197736825670855	0.932732047881098	1	0.00220056071093275	0.000289867131059452	1	6.59710889780802E-05	0.002702776850806	0.392698515609077	1469.17188887177	1310.203	1345.527	1289.082	1371.183	1473.463	1488.826	1555.161	1473.98	1325.509	1384.532	1384.32	1548.516	1417.39	1469.965	1423.562	1393.042	1496.055	1441.763	1513.381	1675.826	1778.169	1690.583	1573.352
	ENSG00000141367.12	CLTC	chr17:59619689-59696956	0.0831245854496956	0.0778530538082123	0.00527153536677361	0.0549378842115402	0.0632158890366554	-0.00827800296247005	0.0694785788655281	0.0976652801036835	0.084115743637085	0.197736825670855	0.199283888013331	1	0.358170506794134	0.212211177619539	1	0.0604636948936609	0.00340303690839631	0.0151425839029674	30092.648407116	26983.09	28952.86	28915.1	29622.94	30032.73	31644.32	30591.38	30208.41	28546.07	28303.91	27810.54	31160.12	30286.85	30887.94	29469.34	30251.78	30886.19	29739.3	30399.5	32516.61	31895.79	31509.19	31365.97
	ENSG00000141682.12	PMAIP1	chr18:59899996-59904305	0.203866302967072	0.142144352197647	0.061721958220005	1.31542539596558	1.07879936695099	0.236625984311104	0.153606623411179	-0.957952439785004	-0.783048391342163	0.199115853477418	0.561865316996362	1	1.45417501596184E-75	1.05739300825517E-51	0.189112456940237	0.0994418013870786	5.72732708983659E-39	3.67331766475372E-27	931.776230539451	1063.234	1038.893	900.7916	996.2902	520.2717	535.3758	480.4002	1107.648	1124.858	921.982	1024.834	620.7463	636.5672	595.8115	527.5236	1198.417	1238.904	1040.593	1152.85	1312.541	1233.401	1236.259	1380.935
	ENSG00000135069.14	PSAT1	chr9:78297125-78330093	-0.11118283867836	-0.00107274309266359	-0.110110096633434	0.151113018393517	0.125781923532486	0.0253310929983854	0.826584458351135	0.56428861618042	0.699729800224304	0.199271704537446	1	0.145027511038917	0.00102090067751542	0.0115832504592954	1	8.74537508662857E-109	1.24265487338742E-50	8.3560259004992E-78	10171.2805709307	8435.962	8654.393	7625.937	7849.637	11669.64	11980.79	12306.69	7903.532	7687.545	7337.397	7226.469	12927.38	12224.77	12021.16	12027.75	7822.739	7785.315	7190.921	7341.44	13168.2	13444.65	13439.63	13665.52
	ENSG00000144724.20	PTPRG	chr3:61561569-62297609	0.104333974421024	0.13936610519886	-0.0350321345031261	0.0573341175913811	0.0814325958490372	-0.0240984745323658	0.32750791311264	0.374507784843445	0.385441422462463	0.200256324139616	0.0095051316196654	1	0.534945864167392	0.170087569930909	1	4.7422957186607E-20	1.67485252248557E-25	3.8631913253152E-27	5257.46756021246	4190.288	4656.713	4618.775	4623.249	5951.447	5865.072	5964.233	4653.661	4304.863	4437.363	4239.357	5766.465	5815.49	5774.925	5728.627	4935.214	4944.165	4765.068	4799.641	6023.018	6438.43	5817.004	6166.102
	ENSG00000168453.15	HR	chr8:22114419-22133384	-0.298107981681824	-0.0139660984277725	-0.28414186835289	-0.331764191389084	-0.280850857496262	-0.0509133264422417	0.214264571666718	0.247920781373978	0.481149345636368	0.200754504326094	1	0.176735543387814	0.00992485449512669	0.0484396559356372	1	0.131312124920857	0.0544280118191861	8.68443422121837E-06	226.459239146834	239.7044	203.6597	230.6778	245.2209	262.0556	294.7575	271.1461	205.761	156.0614	177.744	203.5765	270.1809	244.0594	253.4422	298.6793	202.8816	169.6986	183.634	180.7974	225.3065	211.0017	190.8991	238.0922
	ENSG00000008869.12	HEATR5B	chr2:36968383-37084372	0.159976586699486	-0.0265919305384159	0.186568528413773	-0.0876381695270538	-0.156748905777931	0.0691107288002968	-0.325085461139679	-0.0774707123637199	-0.194928497076035	0.201563904408617	1	0.0414825305740239	0.575462954231038	0.0522328622673199	1	1.65411694755033E-08	0.506480867779822	0.00185632416185153	1287.79278580028	1138.596	1221.958	1429.994	1287.731	1186.45	1203.092	1228.017	1432.635	1428.874	1441.701	1484.619	1279.452	1236.232	1344.578	1180.75	1361.194	1487.726	1374.901	1455.951	1133.519	1106.8	1082.873	1193.376
	ENSG00000145016.16	RUBCN	chr3:197668867-197749727	0.193210393190384	0.0850925445556641	0.10811784863472	0.349198043346405	0.29810419678688	0.0510938465595245	0.137691661715508	-0.0182959958910942	-0.0753199979662895	0.204202350136738	1	0.933621961172808	2.16080970054631E-06	0.000109988097302537	1	0.128334051859743	1	0.663670288970592	848.258596514513	715.4814	830.657	807.8942	779.3146	829.3629	685.7623	775.1243	874.0037	743.8252	850.2607	911.6255	845.1528	819.4021	737.2056	804.7152	904.7106	898.4658	917.2285	871.0183	1018.245	912.1029	1018.684	1010.677
	ENSG00000182492.16	BGN	chrX:153494980-153509546	-0.154627963900566	-0.156651720404625	0.00202375720255077	0.153005301952362	0.0581995099782944	0.0948057919740677	-0.118029221892357	-0.425662487745285	-0.332880437374115	0.204372029996357	0.125629224298205	1	0.0547218558335192	0.892513692916897	1	0.104848534916038	1.64984845359138E-14	2.33921280610241E-09	898.649182796268	1034.179	977.1089	1049.01	1042.51	790.9665	765.9684	715.1971	1054.766	946.5024	1010.334	1096.334	794.9125	800.9509	821.6863	831.5748	957.7901	929.6987	901.2194	893.3521	799.052	908.2665	836.9551	843.5266
	ENSG00000156802.13	ATAD2	chr8:123319850-123416350	0.0973560959100723	-0.00392528949305415	0.101281382143497	-0.180833220481873	-0.190142184495926	0.00930896401405334	-1.4241908788681	-1.14600157737732	-1.23797404766083	0.205928769191472	1	0.110656842652595	1.0485862435365E-05	2.98742476378536E-06	1	0	1.60918415025039E-247	5.36245626156415E-291	6256.26716581228	8015.571	8792.836	8347.197	8671.32	3661.1	3965.19	3797.028	9013.103	9309.976	8947.487	9014.964	3738.992	3878.951	3932.356	3727.045	8975.154	9555.179	8613.849	9046.254	3364.751	3416.31	3383.666	3216.674
	ENSG00000177600.9	RPLP2	chr11:809965-812880	-0.12728126347065	-0.0792081132531166	-0.0480731539428234	-0.108074106276035	-0.0337911620736122	-0.0742829367518425	-0.0563324503600597	-0.075539618730545	-0.101749405264854	0.205928769191472	0.725744657766776	1	0.134917108683295	1	1	0.541915322215983	0.309616924701958	0.0856283868893114	19078.7257042089	22926.28	19982.68	19481.32	19227.37	20350.11	18952.71	18592.18	18490.61	20166.38	19718.15	20554.28	17641.03	17969.82	18706.7	19172.42	19497.87	18430.52	18224.97	18512.6	18523.16	17219.66	18072.06	17951.18
	ENSG00000140691.17	ARMC5	chr16:31458080-31467166	-0.188733085989952	-0.148547366261482	-0.040185708552599	0.0845796316862106	0.104966312646866	-0.0203866772353649	0.322391003370285	0.0490782856941223	0.0688773170113564	0.207858077615969	0.409269819528717	1	0.73079099378076	0.492305334045153	1	2.37062087397758E-06	0.964285403304384	0.703988134690467	655.222970187116	708.2177	636.1505	639.8439	630.3847	696.8952	641.6489	688.6719	598.0531	620.1922	645.4913	683.2226	656.4727	638.2446	642.9429	741.3264	572.0791	537.2055	606.4632	573.2343	689.8919	771.1153	701.0749	721.0792
	ENSG00000158711.14	ELK4	chr1:205597556-205632011	0.119096972048283	0.0900633856654167	0.0290335845202208	0.112995356321335	0.059042114764452	0.0539532415568829	0.0623827241361141	0.0684843435883522	0.0934039950370789	0.208296544544738	0.460490422520772	1	0.0570205768451805	0.634722373880543	1	0.372870508256352	0.337354530868919	0.0890315999037106	2075.80421709172	1902.2	2002.272	1986.334	1916.832	2015.813	2043.251	2039.491	2068.187	2055.147	1942.711	1899.716	2269.743	2193.18	2079.115	1962.903	2098.41	2218.575	2070.827	2098.314	2208.527	2234.7	2188.254	2234.179
	ENSG00000134250.20	NOTCH2	chr1:119911553-120100779	0.114755928516388	0.0782323479652405	0.0365235805511475	0.210580319166183	0.174570396542549	0.0360099226236343	0.0545857325196266	-0.0412386581301689	-0.041752316057682	0.210107359387494	0.613850911703607	1	2.8410432883713E-06	0.000245972394595812	1	0.478540680836151	0.774553475208324	0.728384365713195	25533.8335781435	22171.75	25638.24	24993.58	26001.12	24116.8	23539.49	24827.56	26378.76	24256.4	25839.4	24867.12	25023	24622.32	24401.59	24377.82	25985.36	27804.55	26687.21	26567.65	27097.03	29719.59	26516.64	27888.86
	ENSG00000091986.15	CCDC80	chr3:112596794-112649530	0.0578793920576572	0.0406022556126118	0.0172771383076906	0.162551239132881	0.124598383903503	0.037952858954668	0.0875632166862488	-0.0171086322516203	0.00356709072366357	0.212891351119063	0.574718228589356	1	1.18582735111745E-14	1.60854249909381E-08	1	6.80751158601505E-05	0.908725942162127	1	103928.050754957	97060.32	103030.1	99651.77	105061.1	98763.3	101008.6	100790.7	102970.9	102626.6	101854.6	102194.4	103307.4	103378	101891.8	102087.1	104119.6	107270.4	103762.7	106217.4	110987	113424.9	110405.5	112993.7
	ENSG00000038382.20	TRIO	chr5:14143342-14532128	0.112674303352833	0.0745592266321182	0.0381150729954243	0.072242483496666	0.0646394789218903	0.0076030045747757	-0.106089867651463	-0.0656580477952957	-0.096170112490654	0.212891351119063	0.653123676975095	1	0.407720712479413	0.511938165462893	1	0.0289340241002457	0.331834151212867	0.0601192510530873	23298.2193750366	20709.92	23619.95	23826.62	24606.83	22429.28	21576.45	22679.02	23914.43	23387.93	23907.09	24038.91	22298.86	22853.52	21885.85	22008.8	24420.11	26121.1	25029.79	24776.7	22797	25109.2	22463.57	22804.37
	ENSG00000119986.7	AVPI1	chr10:97677424-97687241	-0.216716110706329	-0.0997962132096291	-0.1169198974967	0.123395130038261	0.0270486734807491	0.096346452832222	0.548965752124786	0.208854541182518	0.422120898962021	0.214244718194683	1	0.97317637315312	0.465442089352852	1	1	2.45225723023509E-13	0.0208870150145693	3.60243780079728E-08	546.492352532844	581.1017	482.8337	491.6256	471.1836	625.8618	578.4866	583.5536	445.1746	462.104	473.984	489.5767	591.7186	694.437	581.5832	661.8218	485.9723	436.2192	403.9949	417.9612	632.2553	651.228	648.5568	649.1656
	ENSG00000117519.16	CNN3	chr1:94896949-94927223	0.0759779438376427	0.0271249134093523	0.0488530285656452	0.122645258903503	0.153991714119911	-0.0313464589416981	0.0727380439639091	0.0260707344859838	-0.0541287548840046	0.214817781133728	1	0.753036789781213	6.00514802342432E-05	1.13874645006282E-07	1	0.0240578231576303	0.809077359737286	0.152067001874429	10763.618046202	10110.26	10227.61	10359.63	10901.42	10245.13	10822.81	10572.73	10496.7	11011.45	10579.41	10929.58	10562.73	10309.2	10481.84	10071.3	10626.52	10981.48	11078.31	11142.44	11584.94	11552.34	11271.38	11708.3
	ENSG00000159459.12	UBR1	chr15:42942897-43106113	0.142122223973274	0.0970421507954597	0.0450800731778145	0.136431008577347	0.169588536024094	-0.0331575162708759	0.051606073975563	0.0572972781956196	-0.020940313115716	0.214817781133728	0.607824544569907	1	0.059060190369362	0.00800539697489247	1	0.701125312318141	0.683372087066054	1	2360.1586715954	2047.475	2291.744	2198.224	2405.989	2188.597	2363.073	2428.526	2362.406	2168.646	2330.421	2355.529	2321.1	2296.339	2349.454	2112.243	2370.884	2614.192	2337.332	2547.117	2477.498	2580.935	2500.862	2677.322
	ENSG00000088727.12	KIF9	chr3:47228026-47283451	-0.37530729174614	-0.160847336053848	-0.214459970593452	-0.149797022342682	-0.10151743888855	-0.0482795909047127	0.337757676839828	0.112247385084629	0.27842777967453	0.217160858784548	1	0.894090468725813	0.837136659679177	1	1	0.0383293228707813	0.879410853516478	0.114610658607422	122.886622019904	132.5638	137.2987	124.2111	123.2524	138.2272	134.3452	149.3269	99.99602	92.21811	115.3777	130.0904	129.5082	147.6098	132.5014	133.2239	88.46584	74.95891	118.6558	101.0339	106.5403	129.4783	119.2077	148.6861
	ENSG00000144959.11	NCEH1	chr3:172630249-172711218	0.0957917273044586	0.107150517404079	-0.0113587882369757	-0.0247811451554298	-0.0136920539662242	-0.0110890911892056	-0.244194775819778	-0.123621895909309	-0.123352199792862	0.217160858784548	0.0659747671560753	1	1	1	1	9.67942939206643E-13	0.00126912047039365	0.00118002575602947	6231.11057709479	6221.42	6607.499	6223.082	6790.437	5705.71	5999.418	6120.436	6645.889	6587.008	6273.012	6112.26	5948.446	5811.297	5909.205	5839.288	6736.378	6869.151	6909.349	7091.514	5646.634	5934.903	6017.073	5682.143
	ENSG00000164151.12	ICE1	chr5:5420664-5490220	0.108171917498112	0.130546391010284	-0.0223744791001081	0.128839865326881	0.109324879944324	0.0195149835199118	0.163997456431389	0.143329501152039	0.185218960046768	0.217160858784548	0.0342059885269363	1	0.00663249242013856	0.03471169361159	1	4.38197943990744E-05	0.000744057181640544	3.76213583658363E-06	2814.74110255047	2428.823	2662.45	2635.572	2679.456	2923.888	2787.163	3016.01	2538.361	2529.411	2572.61	2590.883	2959.709	3019.291	2786.086	2880.429	2829.727	2851.562	2769.578	2759.82	3018.059	3211.062	3216.942	3124.353
	ENSG00000166073.11	GPR176	chr15:39799008-39920266	0.0679436698555946	0.015826178714633	0.0521174892783165	0.133090123534203	0.11930788308382	0.0137822423130274	-0.109688654541969	-0.174835115671158	-0.213170349597931	0.217459729927465	1	0.490604502769996	4.33486528667514E-07	1.13103406431831E-05	1	1.66565938465703E-05	1.11709599417988E-12	7.42514085462494E-19	9915.97818707628	10083.02	10136.07	10241.68	10323.67	8859.017	9212.675	9200.303	10435.16	10591.91	10557.58	10698.19	9185.035	9226.451	9128.366	8909.884	10368.2	10725.37	10641.36	11009.5	9726.602	9625.514	10065.14	10192.29
	ENSG00000182612.10	TSPAN10	chr17:81637171-81648749	-0.272286415100098	-0.266153424978256	-0.00613299012184143	-0.1517264097929	-0.0906369686126709	-0.0610894486308098	0.370658844709396	0.250098824501038	0.195142358541489	0.217459729927465	0.169025407703171	1	0.507958837630439	0.945753431577299	1	0.000364355429235035	0.0310956015251899	0.129169456238653	343.894292343396	339.5813	350.1116	297.4804	336.3763	460.7572	364.9378	397.8775	322.1026	313.1362	320.1471	361.4724	382.9424	345.5411	355.7084	439.4239	266.5771	250.9041	302.2899	260.561	364.1581	324.1754	385.9663	345.9625
	ENSG00000058668.14	ATP2B4	chr1:203626561-203744081	0.0953972935676575	0.103802733123302	-0.00840543955564499	0.112085893750191	0.115348689258099	-0.00326279550790787	0.215027183294296	0.198338583111763	0.2034812271595	0.218327181405335	0.0853699256426892	1	0.01098436584086	0.00804980907201809	1	4.68727901391446E-10	1.57762414103586E-08	5.33777478679223E-09	41828.446412484	34303.16	39078.64	39165.13	39594.83	43508.92	43787.53	44153.59	38680.19	37294.63	37886.5	37364.73	44084.15	43471.92	43731.68	43016.27	40673.05	41724	39853.3	40341.23	47663.67	49628.56	46070.88	45554.32
	ENSG00000107968.10	MAP3K8	chr10:30434021-30461833	-0.307598918676376	-0.0502323396503925	-0.257366567850113	0.23818576335907	0.389680027961731	-0.151494279503822	1.01077854633331	0.464993923902512	0.570866227149963	0.219547007541782	1	0.352297587783021	0.1156660286796	0.00087792603307382	1	5.82863157829212E-23	2.43653885331244E-05	1.75136659433685E-07	203.829483749789	155.2631	173.9117	178.4883	197.7174	254.3764	243.6261	255.4275	153.84	134.7803	122.6537	165.8404	194.2623	223.0921	243.6602	222.3979	148.6226	123.8904	140.3152	143.5744	278.5766	314.5844	288.4327	297.3723
	ENSG00000176142.13	TMEM39A	chr3:119428949-119468830	0.140493705868721	-0.0349505245685577	0.175444215536118	0.0556922182440758	0.017302680760622	0.0383895374834538	-0.0220684818923473	0.0627330020070076	-0.0743216872215271	0.220542973927984	1	0.0233807198765226	0.866802971885252	1	1	1	0.591568171803285	0.390632261660213	1471.92706646969	1289.319	1386.717	1337.096	1481.597	1396.67	1406.615	1442.183	1511.478	1498.798	1599.696	1593.855	1494.927	1393.067	1582.902	1416.041	1535.767	1487.726	1501.091	1529.334	1472.352	1393.57	1544.699	1547.113
	ENSG00000165886.5	UBTD1	chr10:97498924-97571206	-0.210244596004486	-0.0775371119379997	-0.132707491517067	0.0576955191791058	0.12087370455265	-0.0631781816482544	0.538411557674408	0.270471423864365	0.340000718832016	0.221567320648262	1	0.775856837839304	1	0.468861414771045	1	3.0243986146921E-13	0.000931127839674984	1.31853248163695E-05	800.968092271539	772.6836	766.5843	749.4419	708.7013	1017.505	895.3008	898.9084	657.6661	666.8079	666.2801	736.8476	756.9532	863.8528	863.4821	995.9559	646.3904	579.8904	642.2483	711.4911	953.6227	955.2623	911.9809	974.7203
	ENSG00000108671.11	PSMD11	chr17:32444379-32483319	0.0992022156715393	0.0616611130535603	0.0375410988926888	-0.00107390328776091	-0.00931123364716768	0.00823733024299145	-0.0514308139681816	0.0488453023135662	0.0195415318012238	0.221994647620287	0.732460960456578	1	1	1	1	0.400730351271112	0.495892720069447	1	4193.54402325025	4043.196	4033.149	4082.267	4054.49	3973.071	4331.13	4294.13	4194.064	4228.859	4263.777	3958.322	4461.335	4263.072	4230.262	3917.212	4372.571	4326.795	4398.742	4277.455	4207.467	4078.088	4238.127	4238.041
	ENSG00000081923.15	ATP8B1	chr18:57646426-57803315	0.0927179008722305	-0.004730642773211	0.097448542714119	-0.000903819163795561	0.0177474115043879	-0.0186512321233749	-0.0470116958022118	0.0466100238263607	-0.0694897547364235	0.223220593151918	1	0.111955810147028	1	1	1	0.427326120209878	0.478440354037021	0.123924262035999	9594.58002655807	8991.64	9590.313	8858.654	9579.022	9255.46	9389.129	9893.887	9764.035	10093.32	9888.179	9862.04	9632.732	9767.407	8972.744	9361.126	9770.167	10341.21	9435.023	9933.225	9495.183	9729.097	9529.117	9449.83
	ENSG00000111912.20	NCOA7	chr6:125781161-125932034	0.166627794504166	0.197276294231415	-0.0306485015898943	0.658499121665955	0.610840320587158	0.0476587750017643	0.264381617307663	-0.227489680051804	-0.14918240904808	0.223481429154432	0.0440695011283345	1	2.35994341772123E-29	3.53441197335795E-25	1	1.95599168254738E-05	0.000658824201389566	0.0481485355101017	1492.01434093645	1387.38	1481.682	1431.037	1486.732	1169.171	1223.143	1261.419	1558.592	1415.7	1389.729	1292.959	1293.966	1326.811	1288.554	1177.527	1707.98	1699.069	1428.579	1677.162	2070.549	1989.171	1852.305	1931.948
	ENSG00000103152.12	MPG	chr16:77007-85851	-0.17783810198307	-0.0999667719006538	-0.0778713226318359	-0.021148482337594	0.0810481905937195	-0.102196678519249	0.342082679271698	0.185393050312996	0.161067694425583	0.223481429154432	0.845322894950026	1	1	0.726239988214728	1	1.31786934816237E-07	0.0126390040295592	0.0384873888730514	1294.1767092659	1387.38	1327.221	1090.762	1240.227	1504.18	1382.553	1472.638	1163.415	1125.872	1217.183	1271.112	1233.677	1403.132	1251.204	1467.611	1104.054	1122.301	1118.755	1103.928	1396.376	1467.421	1424.658	1384.822
	ENSG00000134852.15	CLOCK	chr4:55427903-55546909	0.128363877534866	0.0985758677124977	0.0297880135476589	-0.0961307734251022	-0.0806151852011681	-0.0155155854299664	-0.298977851867676	-0.0744831934571266	-0.119786791503429	0.224382902641213	0.460974586373014	1	0.253327449078611	0.426164467680756	1	1.29959520283939E-10	0.345203731897356	0.0345644367974789	3619.87640015189	3267.789	3852.372	3701.283	3942.793	3452.799	3482.951	3656.543	3925.805	3735.34	3744.058	3650.474	3616.182	3481.411	3452.15	3292.993	4050.556	4105.041	3904.342	4077.514	3253.845	3465.224	3216.942	3145.732
	ENSG00000084444.14	FAM234B	chr12:13044381-13142521	0.238672018051147	-0.0522497184574604	0.290921747684479	-0.158197179436684	-0.1127754971385	-0.0454216822981834	-0.0750659927725792	0.321803212165833	-0.014540215022862	0.22482785268945	1	0.030159966234131	0.323939484064022	0.676545581712351	1	0.791666368797572	0.000550926422512534	1	304.432849305369	282.3791	245.9935	257.8164	249.0726	354.2071	321.827	309.4603	335.5636	334.4173	330.5415	283.021	299.2086	311.1547	337.923	320.1671	306.6816	313.3699	301.3482	314.8003	298.6621	277.1795	285.0982	310.0057
	ENSG00000139926.16	FRMD6	chr14:51489100-51730727	0.0791686177253723	0.000510693935211748	0.0786579251289368	0.0743456855416298	0.0782273560762405	-0.00388166913762689	-0.19313158094883	-0.188308641314507	-0.270848244428635	0.225198051748054	1	0.157947080339293	0.0806105861575333	0.056271035315123	1	1.52999508174152E-11	7.59857486243394E-11	5.24437431976701E-22	26232.1199971689	25679.25	27553.56	26980.95	28572.73	23535.09	24147.05	23560.24	28028.69	29061.88	29172.88	28619.88	24602.1	23669.57	23888.49	22973.6	28241.83	29490.08	28133.68	29056.28	25815.06	25137.02	24766.87	24738.26
	ENSG00000004660.15	CAMKK1	chr17:3860315-3894891	-0.193858921527863	-0.0403709784150124	-0.15348793566227	-0.123434275388718	-0.141684889793396	0.0182506125420332	1.05476558208466	0.984340965747833	1.15607953071594	0.227619209005846	1	0.443502019479812	0.276372814097761	0.147704126667952	1	9.84453646949115E-62	3.83408834583641E-55	1.42886599771281E-75	801.443031185943	591.9973	491.9869	599.136	531.526	1139.414	1131.909	1076.725	446.1361	484.3984	532.1925	529.2989	1119.8	1101.203	1217.412	1089.427	457.6633	508.0548	511.3502	453.0571	989.4272	1050.213	1036.19	1022.339
	ENSG00000100577.19	GSTZ1	chr14:77320996-77331597	-0.210501819849014	-0.162802293896675	-0.0476995371282101	-0.045026034116745	-0.0578676275908947	0.0128415944054723	0.220312714576721	0.0548369251191616	0.115378059446812	0.230246422900779	0.45599860288726	1	1	1	1	0.0113561908745079	0.970279654593785	0.351249159198058	455.148423294403	500.2922	445.0765	461.3556	432.6673	467.4766	454.1671	490.2244	479.7886	455.0103	392.9078	453.8267	482.3065	449.5389	497.9917	509.259	424.636	383.1233	405.8783	373.2936	479.4312	470.9175	440.9853	467.4381
	ENSG00000167315.18	ACAA2	chr18:49782164-49813953	-0.113463260233402	-0.0314091071486473	-0.0820541530847549	0.0674685761332512	0.13695316016674	-0.0694845765829086	-0.250530421733856	-0.43146225810051	-0.418892681598663	0.230246422900779	1	0.589027533964502	0.523990889337608	0.0119334521106821	1	2.18271867651773E-09	3.00747956830295E-26	1.23807725982262E-24	1883.98317378426	2234.518	2247.122	2136.64	2276.318	1647.207	1686.334	1586.598	2011.458	2197.021	2076.798	2110.244	1537.352	1678.223	1541.107	1493.397	2034.714	2059.288	1980.423	2139.791	1753.548	1680.341	1740.6	1714.264
	ENSG00000196998.19	WDR45	chrX:49074433-49101170	-0.137413427233696	-0.116271264851093	-0.0211421679705381	-0.0343631394207478	0.0205689296126366	-0.0549320727586746	0.213821649551392	0.110771358013153	0.0769814550876617	0.230246422900779	0.333621674019447	1	1	1	1	3.38124763672557E-05	0.0836057407259471	0.33722010353764	1285.47900043044	1311.111	1292.896	1278.644	1192.724	1315.078	1412.63	1392.08	1140.339	1279.906	1297.219	1292.959	1280.568	1315.069	1301.003	1391.33	1213.751	1156.658	1101.804	1147.532	1328.26	1367.675	1358.802	1308.049
	ENSG00000124172.10	ATP5F1E	chr20:59025475-59032345	-0.119776397943497	-0.0400703921914101	-0.0797060057520866	-0.0392516329884529	0.0311731938272715	-0.0704248249530792	0.0465589612722397	-0.0339658036828041	-0.0246846210211515	0.230360127930594	1	0.714073103193097	1	1	1	0.6654331342838	0.937280659595789	1	5857.77944650843	6531.038	6195.603	5906.813	5931.522	6114.632	6217.979	5651.825	5511.319	6190.774	5554.76	5983.163	5716.225	5565.56	5975.011	5582.51	5790.384	5763.507	5558.932	5485.607	6118.206	5930.107	5487.724	5811.393
	ENSG00000137727.12	ARHGAP20	chr11:110577042-110713189	0.216278120875359	0.0471422970294952	0.169135823845863	0.3468217253685	0.276498407125473	0.0703233256936073	0.0615313723683357	-0.0690122246742249	-0.167824730277061	0.230774504759701	1	0.47653253105374	7.31332968938384E-05	0.00343728382779076	1	0.85909731414654	0.873817088740376	0.104099713139407	500.713732090119	430.3784	516.0142	467.6184	444.2222	428.1202	476.2238	438.1564	567.2851	540.1347	494.7727	493.5489	493.471	487.2801	424.1822	454.4653	536.6927	601.7535	490.6325	541.3288	531.828	582.1729	595.2051	556.8442
	ENSG00000163110.15	PDLIM5	chr4:94451857-94668227	0.0928322151303291	-0.0113169215619564	0.104149132966995	0.103794150054455	0.0960609689354897	0.00773318018764257	-0.105720937252045	-0.11668287217617	-0.2130988240242	0.231800396723784	1	0.07159807193605	0.020115778971145	0.0398895619339605	1	0.00556599642914769	0.00205830037746514	3.63151898560046E-10	10090.732575673	9406.583	10630.35	9735.439	10737.08	9200.745	9360.054	9275.949	10762.07	10777.36	11073.14	10919.65	9646.129	9437.801	9398.704	9033.438	10624.16	11134.52	10777.91	10650.03	10187.69	10143.43	9800.877	9987.238
	ENSG00000156467.10	UQCRB	chr8:96222947-96235546	-0.119957394897938	0.00962621346116066	-0.129583612084389	-0.0830717980861664	-0.00526588270440698	-0.0778059139847755	0.0321576744318008	-0.0047279205173254	0.0470497719943523	0.232027282253362	1	0.0963741029515101	0.327560077410939	1	1	0.906403494016574	1	0.678509354297859	4086.63694112583	4542.581	4346.647	3962.231	4311.266	4284.082	4363.213	4201.783	3641.201	4194.404	3815.779	4025.85	4308.381	3919.208	4078.196	3901.096	4011.631	3930.137	3870.441	3972.226	4130.619	4007.114	4128.923	3871.671
	ENSG00000111341.10	MGP	chr12:14880864-14885857	-0.443508803844452	0.0201027225703001	-0.463611513376236	-0.185434207320213	-0.0613623894751072	-0.124071814119816	0.228335320949554	-0.029739286750555	0.309800416231155	0.235078446822746	1	0.120964917715512	0.837914640117275	1	1	0.424898684247996	1	0.178084595732857	136.510107431931	159.803	137.2987	193.1013	157.9171	153.5857	221.5694	146.3796	116.3415	115.526	106.0227	99.30561	148.4879	163.5449	87.14855	171.9018	114.4158	119.726	94.17131	116.9866	145.8379	116.0509	126.7103	152.5734
	ENSG00000051108.15	HERPUD1	chr16:56932142-56944864	-0.12797138094902	-0.208196714520454	0.080225333571434	0.289842486381531	0.260973662137985	0.0288688354194164	0.013749809935689	-0.404064059257507	-0.455420553684235	0.235342657105936	0.000507627601950758	0.800986073929198	3.65523919066655E-09	2.23511682366839E-07	1	1	2.13186390663627E-18	1.70245422549726E-23	3723.88223642973	4462.679	4244.817	3878.727	3904.276	3062.115	3139.067	3077.902	4375.787	4379.854	4339.656	4361.503	3142.807	3212.19	3132.012	3192.001	3978.604	4023.836	3559.675	3527.677	3906.185	4026.296	3602.908	3696.746
	ENSG00000167685.15	ZNF444	chr19:56132599-56160893	-0.220765843987465	-0.165881499648094	-0.0548843443393707	-0.132729575037956	-0.0693839937448502	-0.0633455738425255	0.235625073313713	0.147588804364204	0.139127567410469	0.235342657105936	0.504828689270239	1	0.465209355977506	0.995213273907071	1	0.0105654681089295	0.209411783967664	0.245140268952197	792.191149371639	818.9902	859.2609	784.9308	702.2819	985.8284	847.1771	864.5239	748.0472	692.1425	789.9733	816.2921	829.5225	810.1765	774.555	957.278	694.7517	707.9452	668.6163	631.7276	767.6139	841.1296	879.4697	713.3048
	ENSG00000169679.15	BUB1	chr2:110637528-110678063	0.111354015767574	0.131563276052475	-0.0202092528343201	0.00536953378468752	0.0113172465935349	-0.00594771327450871	-0.353325366973877	-0.247340902686119	-0.233079358935356	0.238686087283597	0.0490976251936015	1	1	1	1	9.23770143697743E-19	2.60616448098529E-09	2.16135955533511E-08	5320.55703080377	5639.41	5822.608	5821.222	5559.197	4695.884	4706.094	4977.889	6100.719	5640.506	5644.151	5136.086	5011.745	4688.288	4690.904	4748.786	6173.736	5837.425	6354.68	6327.911	4729.689	4754.252	4959.209	4840.56
	ENSG00000163739.5	CXCL1	chr4:73869393-73871308	-0.420724004507065	0.278642594814301	-0.699366569519043	0.112321555614471	0.465468883514404	-0.353147327899933	0.687695324420929	0.154649794101715	0.50086909532547	0.238686087283597	0.712348253993293	0.00047791022665211	1	0.01645369182186	0.851970919628001	1.28747260972399E-05	0.746422257684615	0.00456320473064688	95.3259941337843	97.15294	93.82076	118.9922	107.8458	133.4276	100.2576	127.7138	70.18952	51.68268	66.52407	42.70141	81.50086	90.57874	80.92365	102.0667	97.90219	52.0548	75.33704	70.19195	145.8379	127.5601	119.2077	123.4192
	ENSG00000176208.9	ATAD5	chr17:30831966-30895869	0.163681089878082	0.11194471269846	0.0517363734543324	-0.15533110499382	-0.148113816976547	-0.00721729407086968	-1.14385950565338	-0.824847340583801	-0.8838010430336	0.238686087283597	0.623572143378308	1	0.150476490829899	0.185076958851286	1	9.05510906453703E-80	3.71735340186218E-41	6.75075146009086E-48	714.881259308791	835.3337	893.5856	910.1858	966.761	482.8351	532.3681	472.5409	1005.729	925.2213	891.8383	906.6602	477.8407	512.4408	534.4518	461.986	1006.151	1009.863	1019.875	1001.831	434.0206	467.0811	430.9818	462.5791
	ENSG00000242125.3	SNHG3	chr1:28505980-28510892	-0.193463265895844	-0.110233873128891	-0.0832293927669525	-0.245858803391457	-0.279171198606491	0.033312376588583	0.873012602329254	0.925408124923706	1.04194986820221	0.239672552958322	0.844702135667412	1	0.00163329454308927	0.000189640280041957	1	4.84678712503417E-40	6.65368766791557E-46	2.0612258943514E-58	1091.17271266696	839.8735	758.5752	776.5805	758.7726	1423.548	1446.718	1566.95	789.3917	783.3473	707.8576	676.2712	1576.428	1486.162	1620.252	1528.851	681.7767	629.863	716.6436	702.983	1271.497	1131.736	1418.822	1268.205
	ENSG00000149357.10	LAMTOR1	chr11:72085895-72103297	-0.111788049340248	-0.0511614717543125	-0.0606265775859356	-0.0461032800376415	0.03299929946661	-0.0791025832295418	0.10224224627018	0.0365574732422829	0.0180814675986767	0.240534342062967	1	1	0.848617057048468	1	1	0.0390536531352388	0.849393250648592	1	3201.2694203748	3547.444	3080.067	3202.351	3241.795	3354.888	3342.59	3399.151	3161.413	3136.429	2973.834	3268.148	3069.121	3099.806	3257.399	3274.729	3053.841	2958.795	3129.312	2956.57	3233.759	3274.363	3366.16	3120.465
	ENSG00000140859.16	KIFC3	chr16:57758217-57863053	-0.133369773626328	-0.0523676536977291	-0.0810021236538887	0.115923844277859	0.0831013321876526	0.0328225195407867	0.477120906114578	0.227827280759811	0.341651916503906	0.240534342062967	1	0.851411268952408	0.115217606495408	0.414709529366092	1	2.53206890934843E-24	6.38102830225365E-06	1.09777440700491E-12	3165.62037355925	3193.335	2926.75	2734.732	2819.399	3633.262	3228.296	3448.272	2513.362	2845.588	2816.878	2863.974	3430.851	3547.667	3403.24	3651.838	2675.207	2661.041	2736.618	2564.133	3711.444	3792.276	3566.229	3808.503
	ENSG00000198728.11	LDB1	chr10:102106489-102120368	-0.107884548604488	-0.0820276513695717	-0.025856900960207	-0.162988558411598	-0.169567063450813	0.00657850410789251	0.0583118498325348	0.113415852189064	0.145851254463196	0.24057110886536	0.491943632731522	1	0.000277937534320123	0.000133693966589666	1	0.37814336297627	0.0135675936074683	0.000563556086496931	3401.29704239516	3228.746	3269.997	3687.714	3317.544	3721.574	3670.432	3536.689	3429.671	3257.022	3225.378	3348.585	3535.798	3677.664	3704.703	3765.723	3168.256	3008.767	3149.088	3197.988	3328.947	3159.271	3359.491	3192.379
	ENSG00000021776.11	AQR	chr15:34851782-34969742	0.118043303489685	0.0841502696275711	0.0338930301368237	-0.0290409103035927	-0.0178614035248756	-0.0111795077100396	-0.094953864812851	0.0521303489804268	0.00705781159922481	0.241227535347942	0.571015586761057	1	1	1	1	0.085084532495103	0.615846219486743	1	2411.70230765069	2195.475	2423.322	2387.15	2346.931	2464.091	2472.354	2399.054	2589.32	2404.765	2342.894	2230.404	2453.957	2370.144	2449.052	2344.31	2455.812	2670.411	2491.773	2531.164	2329.913	2444.743	2330.803	2394.527
	ENSG00000217930.8	PAM16	chr16:4331549-4355607	0.389662504196167	-0.0804212093353271	0.470083713531494	-0.303870111703873	-0.353287607431412	0.0494174920022488	-0.27804172039032	0.41549089550972	-0.00517532508820295	0.242647789774593	1	0.0390959839732767	0.211661079461196	0.0947084795632952	1	0.151986424637001	0.0130812414448483	1	192.647240986609	135.2877	153.3169	178.4883	127.104	221.7394	185.4766	179.7817	261.5281	184.4362	216.2032	205.5626	226.6394	199.6087	217.8714	221.3235	244.1657	164.4932	239.1951	166.9718	146.7112	146.7421	212.5733	144.7989
	ENSG00000151892.14	GFRA1	chr10:116056925-116273467	0.124178670346737	0.0820074379444122	0.0421712286770344	0.0933479443192482	0.100002206861973	-0.0066542630083859	-0.280246257781982	-0.249415531754494	-0.298241019248962	0.243082273485856	0.680108715302534	1	0.26665236244101	0.197314279282739	1	8.88330061109274E-10	1.20498581673422E-07	8.26296912171904E-11	3370.08548846553	3191.519	3540.018	3750.341	3738.656	2771.262	2990.686	3160.424	3838.309	3663.39	3542.407	3586.919	3054.608	3005.872	2974.611	2833.156	3943.217	3898.904	3769.677	3890.336	3197.081	3156.394	3106.904	3274.011
	ENSG00000197121.15	PGAP1	chr2:196833004-196927796	0.16935695707798	0.1473598331213	0.0219971295446157	-0.152327314019203	-0.0646259561181068	-0.0877013653516769	-0.0594216473400593	0.262262642383575	0.152564138174057	0.244877583595615	0.314330961782507	1	0.102106525281957	0.887312532554961	1	0.741283584010567	7.0194283954503E-05	0.0464306479767404	1590.57304183382	1352.877	1502.276	1516.628	1449.5	1756.637	1732.452	1763.432	1697.048	1369.084	1479.121	1362.473	1763.991	1565.838	1667.383	1591.166	1555.819	1619.945	1584.903	1799.466	1476.718	1574.84	1653.903	1584.042
	ENSG00000112697.17	TMEM30A	chr6:75252924-75284948	0.0606396198272705	0.0335444174706936	0.0270952004939318	-0.00784037727862597	0.0266344137489796	-0.034474790096283	-0.126374915242195	-0.0578949265182018	-0.119464918971062	0.245179144056033	0.882613483845787	1	1	0.793746960491726	1	1.93644846930751E-08	0.034637983107828	1.59634735651406E-07	16720.358475441	16603.16	17243.57	16725.71	17275.88	16022.83	16815.21	16151.86	17122.4	17627.85	17180.88	17186.82	16521.23	15675.15	15867.26	15558.18	17610.6	17967.23	17484.79	17686.24	16119.89	16220.28	16342.3	16113.5
	ENSG00000148773.14	MKI67	chr10:128096659-128126423	0.126436039805412	0.130653843283653	-0.00421779882162809	0.0264274626970291	0.0266030170023441	-0.000175554800080135	-0.686863780021667	-0.586855173110962	-0.582812964916229	0.245937140186847	0.138883194762372	1	1	1	1	2.81171964639642E-53	9.56517990463738E-39	2.66317464259454E-38	19826.3828853424	21376.37	24829.32	23829.75	23473.16	15708.94	15020.6	15694.06	25754.74	22184.03	23672.17	21608.9	15696.17	15745.6	15410.18	15065.04	25454.57	26101.32	25990.34	24627.8	14950.57	16891.65	15843.79	15402.14
	ENSG00000079819.19	EPB41L2	chr6:130839347-131063322	0.0816131457686424	0.110241934657097	-0.0286287888884544	0.0193458925932646	0.052073772996664	-0.0327278822660446	0.344401597976685	0.406668841838837	0.402569770812988	0.247337295661575	0.0123584821359245	1	1	0.389537740185031	1	9.07150745608697E-34	4.98893610795649E-46	2.35762105664253E-45	7277.36418493946	6169.665	6300.865	6040.419	6418.112	7988.378	8343.441	8265.045	6460.32	6107.677	6000.679	5853.073	8147.853	8035.508	8262.216	7883.845	6500.47	6688	6686.163	6495.946	8435.02	8364.3	8228.669	8501.349
	ENSG00000028277.21	POU2F2	chr19:42086110-42196585	-0.465640276670456	-0.233663007616997	-0.231977269053459	-0.301496952772141	-0.232585117220879	-0.0689118504524231	0.714917898178101	0.550774574279785	0.713840007781982	0.247337295661575	0.98433876099466	1	0.337960170910536	0.606672226578604	1	5.56692034576096E-05	0.00255546998037654	3.9081686285931E-05	67.2613505710034	67.18988	59.49609	49.05818	61.6262	100.7906	106.2731	91.36446	41.34451	51.68268	51.97193	48.65975	94.89826	102.3204	67.58459	92.3972	38.92497	37.47945	47.08565	30.84192	55.01669	80.56429	88.36378	69.96995
	ENSG00000104331.9	BPNT2	chr8:56957931-56993867	0.0825281292200089	0.0529111102223396	0.0296170171350241	-0.00268040713854134	0.00785805378109217	-0.0105384616181254	-0.164623335003853	-0.0794147923588753	-0.119570270180702	0.248841349855221	0.721679161317836	1	1	1	1	1.0035540465848E-07	0.0334608829843559	0.000254845730116025	12431.6854983468	11843.58	13169.23	12445.12	13049.35	11636.04	12108.12	12156.39	13283.13	12960.19	12670.76	12617.77	12129.11	12000.84	11789.95	11492.71	13052.84	13472.82	13204.7	13737.42	11663.54	12083.68	11984.13	11944.45
	ENSG00000170017.12	ALCAM	chr3:105366909-105576900	0.0759156420826912	0.0644756183028221	0.0114400219172239	0.225315690040588	0.184217631816864	0.0410980544984341	-0.0562050677835941	-0.20560510456562	-0.175947085022926	0.249372951230252	0.353058089058452	1	1.63428874848222E-15	2.77221550430188E-10	1	0.13876083736484	1.80852155944536E-13	4.49565737412953E-10	30080.3646485441	29683.4	31642.77	30944.23	31479.43	26174.85	27531.75	26927.96	32412.17	31437.26	30689.42	30179.97	27806.31	28051.73	27699.9	26775.85	32170.9	33072.49	32402.46	32800.91	31748.13	32120.22	29823.61	31757.61
	ENSG00000171169.9	NAIF1	chr9:128061233-128068206	-0.19376939535141	-0.0753766000270844	-0.118392802774906	-0.0909536108374596	0.0539777688682079	-0.144931375980377	-0.237163633108139	-0.339979439973831	-0.366518020629883	0.249372951230252	1	0.84736180350824	0.768978683517096	1	1	0.00336844099638132	5.53938125721137E-06	9.7465067552424E-07	479.667387671701	575.6538	575.5103	583.4792	558.4874	451.1581	458.1774	463.6992	485.5576	528.9874	543.6264	551.1462	399.6892	440.3133	365.4904	415.7874	548.4882	491.3973	500.9913	459.4382	438.387	421.0443	392.6353	435.3686
	ENSG00000267519.6	AC020916.1	chr19:13823880-13842928	0.191987901926041	-0.344132721424103	0.536120593547821	-0.390205502510071	-0.616525530815125	0.226320043206215	-0.209356471896172	0.372836947441101	0.0630363598465919	0.249372951230252	4.9138730477759E-05	1.37439323887873E-12	1.70521636572186E-07	6.69759206874458E-19	0.0912708769585955	0.00952606001540236	2.48130428904356E-07	0.800203771743286	1348.59605498246	1174.915	1075.506	1050.054	1046.361	1480.182	1279.288	1442.183	1604.744	1649.792	1604.893	1521.362	1561.914	1692.48	1708.289	1708.274	1395.401	1226.411	1216.693	1157.104	1213.86	938.9576	1147.062	994.1564
	ENSG00000177732.8	SOX12	chr20:325595-330224	-0.162225529551506	-0.0822405442595482	-0.0799849927425385	-0.0155570209026337	-0.0810207575559616	0.0654637366533279	0.576245546340942	0.429577022790909	0.575025737285614	0.249372951230252	0.970998693476402	1	1	0.635624582559673	1	5.21522506379907E-24	1.41993026990325E-13	4.03255852924974E-24	1637.40619936219	1441.859	1371.843	1478.008	1358.344	2035.971	1805.64	1917.671	1216.298	1323.482	1341.915	1462.772	1780.738	1979.313	2039.098	2223.979	1251.497	1311.781	1258.129	1218.788	1894.146	1860.651	1883.983	1939.722
	ENSG00000209082.1	MT-TL1	chrM:3230-3304	-0.275457739830017	0.207365527749062	-0.48282328248024	0.184634372591972	0.354141354560852	-0.169506967067719	0.380956918001175	-0.0791352167725563	0.234181091189384	0.249372951230252	0.545388977271539	0.000175398051641563	0.348603174427099	0.00373226744401173	1	0.000407635468138073	0.929994083914987	0.0776255144162838	290.282760753157	299.6305	345.535	340.2759	311.9826	300.4521	335.8631	297.6713	235.5676	206.7307	212.0455	251.2432	282.4619	290.1874	216.0928	292.233	283.0907	247.7808	288.1642	238.2272	329.2269	369.253	322.6112	380.9475
	ENSG00000139350.12	NEDD1	chr12:96907224-96953780	0.0962365120649338	0.0279344394803047	0.0683020725846291	0.104579091072083	0.0737865716218948	0.0307925175875425	-0.563185930252075	-0.571528494358063	-0.609038054943085	0.249869820719926	1	0.636003843163838	0.040281111999668	0.27528447634241	1	2.22788263806738E-60	4.56546227511918E-60	2.4622986437255E-69	3374.06633193965	3824.375	3905.003	3808.793	4054.49	2533.205	2711.969	2663.323	4220.024	4106.24	4065.244	3949.384	2760.981	2607.493	2781.639	2529.105	4068.249	4258.082	4043.716	4294.471	2790.132	2787.141	2843.48	2824.065
	ENSG00000286830.1	AC105052.5	chr7:102699228-102748695	-0.30382776260376	-0.208070874214172	-0.095756895840168	0.0547817908227444	-0.10473894327879	0.159520730376244	0.0504695735871792	-0.308139979839325	-0.0528623573482037	0.250053411099855	0.647738697228729	1	1	0.975626532114062	1	1	0.0237004062241704	1	1.65007061095145	2.723914	2.288311	8.350328	3.851637	0	0	0	0	2.026772	6.236631	2.979168	4.465801	0	1.778542	2.148772	0	0	0	0	0	1.918197	0.8336206	0
	ENSG00000175054.16	ATR	chr3:142449007-142578733	0.127291023731232	0.117187790572643	0.0101032387465239	0.10962999612093	0.0654627755284309	0.0441672205924988	-0.160327568650246	-0.142666533589363	-0.108602553606033	0.251009726882366	0.253915820243906	1	0.145718326990504	0.652329955720284	1	0.00180702696357924	0.00951630053695668	0.0709839166942123	1955.49113545614	1857.709	1991.975	2055.224	2033.665	1648.167	1828.699	1922.583	2103.762	1947.728	1977.012	1957.314	1931.459	1883.702	1770.538	1817.861	2218.723	2176.932	2125.446	2153.617	1902.879	1980.539	1853.972	2015.523
	ENSG00000235016.1	SEMA3F-AS1	chr3:50116022-50156085	-0.473719716072083	-0.00339074549265206	-0.470328986644745	0.00969764403998852	0.71841037273407	-0.708712697029114	0.503323912620544	0.0199065469205379	-0.218477174639702	0.252674159832283	1	0.173507824759236	1	0.00041236008009996	0.0051188858394917	0.0120911849553541	1	0.57167825819661	49.5538825325263	65.37394	58.35194	65.75883	53.92292	73.91313	68.1752	51.0855	31.72951	45.60236	46.77473	36.74308	25.67835	36.06376	38.23865	29.00842	33.02725	35.39726	48.96908	41.47706	68.98919	61.38232	70.02413	48.59024
	ENSG00000117122.14	MFAP2	chr1:16974502-16980632	-0.14303158223629	-0.00965025555342436	-0.133381322026253	-0.0211262498050928	-0.131166234612465	0.110039979219437	0.085267461836338	-0.0366378612816334	0.206783443689346	0.253643319871413	1	0.249305822331172	1	0.0908930128359596	1	0.299151889038375	0.993349845869334	0.000235432439117034	1721.89978209658	1813.219	1755.135	1838.116	1710.127	1816.151	1768.545	1694.663	1554.746	1615.337	1586.183	1726.925	1779.622	1807.381	1871.026	2044.557	1683.21	1679.288	1467.189	1615.478	1740.449	1764.742	1723.927	1607.365
	ENSG00000253366.3	GUSBP16	chr5:70751184-70795914	0.318216800689697	0.230565667152405	0.0876511484384537	0.182034239172935	0.145522564649582	0.0365116745233536	-0.102124489843845	0.0340580753982067	-0.0170813966542482	0.253643319871413	0.581671251911866	1	0.580769631019616	0.779570516184187	1	0.825096420731537	1	1	2.81388542342626	0.9079714	0	0	0	2.879732	0	0	2.884501	1.013386	2.078877	1.986112	0	3.354768	0	3.223158	11.79544	2.082192	1.883426	13.82569	0	2.877296	15.83879	0
	ENSG00000107738.20	VSIR	chr10:71747556-71773520	-0.130048543214798	0.0743748694658279	-0.204423412680626	0.0376108065247536	0.125559315085411	-0.0879485085606575	0.552396237850189	0.384736895561218	0.501211822032928	0.253643319871413	0.855919415048971	0.00132444257132804	1	0.0610921539711082	1	1.62436724079928E-33	1.95459932830148E-16	2.3793065221148E-27	3455.25290432377	3366.758	2950.777	3118.848	2994.006	4262.004	3686.474	4182.134	2759.506	2587.174	2674.475	2755.731	3716.663	3807.662	3886.114	3915.063	2675.207	3043.123	2734.735	2901.267	4175.156	4294.844	4158.1	4110.735
	ENSG00000186815.12	TPCN1	chr12:113221050-113298585	-0.108188211917877	-0.0997868254780769	-0.00840138643980026	0.019628444686532	-0.00410940730944276	0.0237378533929586	-0.329026579856873	-0.456843227148056	-0.424703985452652	0.253643319871413	0.255964715385943	1	1	1	1	1.10989275981175E-16	2.26436130569422E-31	1.91086113841355E-27	3079.86823218501	3537.456	3574.342	3769.129	3548.642	2776.062	2642.792	2521.856	3571.012	3491.114	3541.367	3741.835	2482.985	2784.457	2706.941	2671.998	3368.779	3384.603	3198.058	3431.961	2620.716	2583.812	2650.913	2773.531
	ENSG00000122359.18	ANXA11	chr10:80150889-80205572	-0.0768341869115829	-0.0357714332640171	-0.0410627536475658	0.00952359661459923	0.0207187589257956	-0.0111951623111963	0.370886981487274	0.284529179334641	0.314396768808365	0.253899846991045	1	1	1	1	1	8.93319553272641E-43	3.33904697477984E-25	8.25462203262363E-31	11123.2249764645	10489.79	9969.028	9947.328	10185.01	12580.59	12120.15	12623.03	9708.268	9824.776	9641.832	10279.12	11989.56	12024.33	12244.37	12859.33	9326.658	9668.658	9823.009	9656.711	12327.23	12662.98	12557.66	12275.84
	ENSG00000143569.19	UBAP2L	chr1:154220179-154271510	0.0688129737973213	0.0144867794588208	0.0543261952698231	-0.0219692718237638	0.00604589469730854	-0.0280151665210724	0.082856148481369	0.173638388514519	0.0912970304489136	0.253920266585368	1	0.486739166344375	1	1	1	0.00305289016855362	6.73536197094253E-12	0.00090478587655982	7614.71152878988	6967.772	7208.181	7085.253	7153.775	7889.507	7975.496	7948.708	7579.506	7326.78	7418.473	7172.844	7902.234	7835.061	7723.318	7980.54	7354.46	7415.726	7666.486	7352.075	7726.789	8000.801	8094.456	7740.426
	ENSG00000161021.13	MAML1	chr5:179732822-179777283	0.114460915327072	-0.0616664327681065	0.176127344369888	-0.00841031037271023	-0.0330136083066463	0.024603296071291	0.12362814694643	0.246499374508858	0.0949753150343895	0.253920266585368	0.903732752997011	0.00169229711157449	1	1	1	0.008949955723318	6.74228203006184E-09	0.0704752515986108	2008.79066179957	1666.127	1742.549	1850.641	1846.218	2219.314	2003.148	2108.259	1975.883	1946.714	1978.052	2126.133	2113.44	2204.083	2113.797	2144.475	1939.171	1875.014	1956.88	1916.453	2046.97	2136.872	2104.058	2096.183
	ENSG00000083642.19	PDS5B	chr13:32586452-32778019	0.112114153802395	0.0798428505659103	0.0322713032364845	-0.056442741304636	-0.0562026835978031	-0.000240057954215445	-0.558465242385864	-0.389908373355865	-0.422419726848602	0.253920266585368	0.583224066841873	1	0.73079099378076	0.718695210008488	1	2.48109477510305E-43	7.92070112294731E-21	9.25385561309424E-25	1763.04491386276	1908.556	1915.317	2012.429	2067.045	1471.543	1540.96	1500.145	2074.917	2003.464	1961.421	2033.779	1590.941	1428.293	1516.207	1479.43	2098.41	2182.137	2092.486	2166.379	1522.129	1454.953	1424.658	1371.217
	ENSG00000089916.18	GPATCH2L	chr14:76151916-76254342	0.126884236931801	0.164130970835686	-0.0372467376291752	-0.0255055483430624	-0.0537903495132923	0.0282848011702299	-0.020038103684783	0.13235168159008	0.19788321852684	0.253920266585368	0.0221873540774914	1	1	0.816476982077974	1	1	0.0173172595185037	6.37878937882951E-05	2554.53089330959	2201.831	2601.81	2494.66	2344.363	2517.846	2605.696	2760.582	2483.555	2237.556	2390.709	2274.099	2745.351	2698.911	2680.263	2662.329	2611.511	2569.425	2653.747	2698.136	2486.231	2731.513	2643.411	2525.721
	ENSG00000129657.16	SEC14L1	chr17:77088749-77217101	0.0772559940814972	0.0642915666103363	0.0129644237458706	0.132316112518311	0.107625968754292	0.024690143764019	-0.0845119878649712	-0.139572098851204	-0.127846390008926	0.253920266585368	0.37545850700168	1	3.22359462523475E-05	0.00159216385996417	1	0.0091248450637795	3.21529008011815E-06	2.05327971162164E-05	4444.00667869445	4371.882	4590.352	4597.899	4559.055	4170.812	4055.422	4075.051	4560.396	4396.068	4656.685	4659.419	4140.914	4165.783	4253.383	4151.428	4811.362	4784.877	4781.077	4732.639	4350.685	4533.66	4677.445	4451.838
	ENSG00000141858.12	SAMD1	chr19:14087851-14091036	-0.141110599040985	-0.154338344931602	0.0132277458906174	-0.276557296514511	-0.21492899954319	-0.0616282895207405	-0.754138767719269	-0.61869204044342	-0.693548083305359	0.253920266585368	0.0963697401953781	1	3.23108585191619E-06	0.000864871877195422	1	1.44284455234771E-48	1.92594535288238E-33	5.29548746141426E-42	1898.92802047246	2621.313	2327.213	2329.742	2386.731	1700.962	1545.973	1546.319	2424.904	2462.528	2297.159	2576.981	1500.509	1534.806	1471.743	1480.504	2318.984	2252.932	2142.397	2047.265	1352.712	1234.36	1322.122	1233.22
	ENSG00000227477.1	STK4-AS1	chr20:44963794-44966402	-0.542241513729095	-0.220163479447365	-0.322078049182892	-0.244558200240135	-0.300183683633804	0.0556254982948303	0.132033720612526	-0.165649592876434	0.212053939700127	0.253920266585368	1	0.908786597221616	0.806337403778439	0.592874877678288	1	0.960117472801013	0.913690607034549	0.704164574524973	8.37823204308295	9.987685	13.72987	11.4817	15.40655	10.55902	7.018035	11.78896	6.730502	10.13386	4.157754	7.944449	11.1645	9.225612	16.89615	4.297544	8.256811	3.123288	3.766852	2.127029	9.60609	4.795493	5.001724	4.859024
	ENSG00000071537.14	SEL1L	chr14:81471547-81533853	0.112097941339016	0.160732269287109	-0.0486343279480934	0.0579616129398346	0.0365789458155632	0.0213826671242714	0.0935571640729904	0.147693485021591	0.217710480093956	0.254083911550488	0.00633373451645459	1	0.667419999800158	0.992924594499497	1	0.0767434501775467	0.00131493001314172	3.19191879556178E-07	9549.192037842	8158.123	8948.441	9116.471	9390.292	9676.861	10120.01	9876.203	8995.796	8466.839	8606.551	8334.72	10735.78	9793.407	9884.246	9664.103	9078.954	9758.192	9501.885	10160.82	10500.33	10552	10026.79	10030.97
	ENSG00000267682.1	AC016590.2	chr19:37337236-37337743	0.516383945941925	0.286851435899734	0.229532495141029	0.291295856237411	0.02029581181705	0.271000027656555	-0.096168540418148	0.128919541835785	0.170387074351311	0.254200509457689	0.903131173632167	1	0.600587518641827	1	1	1	1	0.831033068033728	7.1651044996451	4.539857	1.144156	2.087582	3.851637	7.679286	2.005153	3.929654	13.461	5.066929	2.078877	3.972225	6.698701	10.903	7.114167	10.74386	11.79544	15.61644	10.35884	6.381086	5.239685	14.38648	5.835344	11.66166
	ENSG00000124486.13	USP9X	chrX:41085445-41236579	0.109870202839375	0.0998693183064461	0.0100008826702833	0.111551016569138	0.117517098784447	-0.00596607849001884	0.110367007553577	0.108686193823814	0.0927192270755768	0.254200509457689	0.277775191224618	1	0.0510791918053338	0.0335467672236493	1	0.0212256638298858	0.0278949897894833	0.0760890566149236	8110.5740241016	6857	7790.556	7825.301	7922.818	7956.701	8247.194	8304.342	8044.872	7412.918	7598.296	7533.324	8429.199	8201.569	8210.639	7800.043	7908.846	8582.795	7879.313	8434.733	8745.908	9114.315	8642.978	8939.633
	ENSG00000187051.9	RPS19BP1	chr22:39529093-39532761	-0.13868822157383	-0.0989983230829239	-0.0396899022161961	-0.0336104743182659	-0.0212575867772102	-0.0123528875410557	0.136621788144112	0.0315440334379673	0.058881051838398	0.255105123912799	0.590592056568238	1	1	1	1	0.0240129311097243	1	0.616086652419035	1540.29655697188	1686.103	1621.269	1512.453	1419.97	1697.122	1545.973	1609.193	1420.136	1540.347	1549.803	1571.015	1571.962	1531.452	1570.452	1667.447	1442.583	1449.206	1409.744	1369.807	1568.412	1536.476	1613.889	1521.846
	ENSG00000167565.13	SERTAD3	chr19:40440844-40444335	0.160861879587173	0.122449450194836	0.0384124219417572	0.23485292494297	0.143464028835297	0.091388888657093	-0.0297637302428484	-0.103754781186581	-0.0507783144712448	0.256090497252992	0.500499066895672	1	0.000742530426519441	0.112405670969532	1	1	0.27421738413999	0.847300972273628	1042.07223960765	1103.185	1066.353	940.4557	938.5156	936.8729	909.3369	986.3432	1001.883	1086.35	1043.596	1036.751	948.9826	988.8179	990.6478	1093.725	1185.442	1086.904	1090.504	1185.819	1063.656	1149.959	1076.204	1163.25
	ENSG00000104848.1	KCNA7	chr19:49067418-49072941	0.408191531896591	-0.524319469928741	0.932511031627655	0.0232567321509123	-0.429794192314148	0.453050911426544	-1.30633819103241	-0.921403348445892	-1.40086340904236	0.256090497252992	0.0188972810677251	3.29724797973543E-08	1	0.0595112264632832	0.342213246192651	1.24919412046698E-17	1.09257662785711E-08	3.31891476073722E-21	138.195197446341	97.15294	178.4883	131.5177	139.9428	73.91313	47.12109	57.9624	326.9101	280.7079	268.1751	268.1252	81.50086	90.57874	104.934	90.24843	201.7021	215.5069	182.6923	157.4001	53.27013	84.40068	45.84913	70.94175
	ENSG00000124762.14	CDKN1A	chr6:36676460-36687337	-0.106966778635979	-0.0644170418381691	-0.0425497405230999	0.0686698481440544	0.00836222805082798	0.0603076182305813	-0.304774433374405	-0.48041108250618	-0.377553701400757	0.256500526204436	0.807315720971378	1	0.446409268099504	1	1	9.11877922984357E-15	1.24542569584998E-35	2.86760614715785E-22	13597.1774926367	16881	16099.41	15660	15231.94	11841.46	11480.5	10972.58	15033.06	15505.82	15198.67	16274.2	11339.78	11825.56	11832.64	12619.74	15120.58	15431.12	14202.92	14529.73	11353.52	11703.88	12476.8	12362.33
	ENSG00000138658.15	ZGRF1	chr4:112539333-112636995	0.174813851714134	0.0204733833670616	0.154340460896492	-0.0967966243624687	-0.188277274370193	0.0914806574583054	-1.33149826526642	-1.05988788604736	-1.12274765968323	0.258272403368031	1	0.330517233543481	0.712999089919066	0.07348791780847	1	3.15136209372833E-92	1.46787023562879E-57	1.30355299825266E-66	820.336551189989	966.9895	1061.776	1136.688	1065.62	455.9576	557.4325	501.0309	1213.413	1184.648	1269.154	1048.667	540.3619	535.0855	548.6802	493.1432	1255.035	1203.507	1174.316	1153.913	466.332	450.7764	469.3284	464.5227
	ENSG00000114480.13	GBE1	chr3:81489703-81761645	0.0635174140334129	0.0906147807836533	-0.0270973723381758	0.0130996303632855	0.0490733198821545	-0.0359736904501915	-0.202604427933693	-0.152186647057533	-0.161062955856323	0.261570530429808	0.00697048367504581	1	1	0.245552881402302	1	1.82871938882227E-18	1.97066089868542E-10	1.09235999668145E-11	10002.1631291531	10173.82	10537.67	10705.12	10627.95	9308.255	9727.999	9477.344	10284.21	10461.18	10256.14	10243.37	9295.564	9221.419	9160.38	9199.968	10756.27	10802.41	11200.74	11158.39	9667.219	9762.666	9441.587	9282.68
	ENSG00000161091.13	MFSD12	chr19:3538261-3574290	-0.156015902757645	-0.147576719522476	-0.00843919068574905	0.157367408275604	0.137422516942024	0.0199448838829994	0.183972015976906	-0.129411295056343	-0.101027220487595	0.261840460586492	0.23595085458778	1	0.0545720754391408	0.126534744759937	1	0.00467804978699555	0.0906676486672331	0.247454639854205	2201.57078642996	2413.388	2464.511	2160.647	2150.498	2246.191	1980.089	2091.558	2147.03	2177.766	2357.447	2457.814	1931.459	2204.921	2071.112	2299.186	2191.594	2014.521	2061.41	1968.565	2298.475	2380.483	2417.5	2279.854
	ENSG00000170498.9	KISS1	chr1:204190341-204196491	-0.19498285651207	-0.121566951274872	-0.0734159052371979	-0.0363122634589672	-0.107836812734604	0.071524553000927	-0.870705544948578	-1.02937614917755	-0.884435653686523	0.262570329049363	0.774535179848955	1	1	0.655551610982913	1	5.30879901340673E-33	5.66765242522399E-46	2.22537600853087E-34	794.353682448814	1211.234	1107.543	1088.674	1056.633	543.3095	518.332	513.8023	935.5397	1056.961	1114.278	1135.063	542.5948	586.2457	518.445	602.7306	966.0469	957.8083	895.5691	1070.959	454.9793	522.7088	545.1879	559.7596
	ENSG00000164118.13	CEP44	chr4:174283730-174333380	0.20645335316658	0.0388305187225342	0.167622834444046	-0.109514206647873	-0.221224293112755	0.111710079014301	-0.903928101062775	-0.587960541248322	-0.643873333930969	0.2628656012877	1	0.455715744019624	0.707665895909899	0.0549566963566957	1	2.21788721069233E-32	1.13424115029392E-13	6.55181059367139E-17	581.92429000721	631.9481	684.2051	698.2962	643.2234	438.6792	392.0074	456.8223	805.7372	734.7048	730.7253	723.9379	532.5467	441.9907	466.8672	448.019	774.9607	809.9726	759.0207	737.0155	383.3703	338.5618	461.8258	420.7915
	ENSG00000169972.12	PUSL1	chr1:1308597-1311677	-0.186559915542603	-0.151619121432304	-0.0349408052861691	-0.101543724536896	-0.11312710493803	0.0115833804011345	-0.21763776242733	-0.302653968334198	-0.256129771471024	0.264622899573182	0.421926265536198	1	0.639786116899772	0.501042216801647	1	0.00635209293207149	4.16371040253518E-05	0.000703933805621155	646.563887310715	744.5365	755.1427	736.9164	738.2305	631.6213	566.4557	589.4481	633.6286	713.4237	745.2774	810.3338	562.6909	642.4381	586.9188	622.0695	581.5154	668.3836	662.966	688.0938	561.5196	562.0318	567.6956	537.4081
	ENSG00000182240.16	BACE2	chr21:41167801-41282530	0.135155841708183	0.0328662507236004	0.102289594709873	0.423985213041306	0.360679984092712	0.0633052363991737	0.149330839514732	-0.139498546719551	-0.178482905030251	0.264622899573182	1	0.561220480259279	1.22156439888372E-17	1.0281584431059E-12	1	0.00759911295601767	0.0225128585122104	0.0012076701276299	1376.66214309704	1358.325	1345.527	1243.155	1339.086	1176.851	1156.973	1249.63	1381.676	1410.633	1406.36	1481.64	1195.718	1258.038	1209.408	1348.355	1461.456	1520	1440.821	1391.077	1674.079	1697.605	1522.191	1563.634
	ENSG00000145868.17	FBXO38	chr5:148383935-148442836	0.119027271866798	0.0375193729996681	0.0815078988671303	0.0744624137878418	-0.0274095349013805	0.101871952414513	-0.0027421023696661	0.0418227538466454	0.0621868073940277	0.265861146818107	1	0.709225439689075	0.448928624156833	1	0.868657337778939	1	0.817743650688323	0.431748341575664	1729.09864617384	1623.453	1577.791	1680.504	1635.662	1603.051	1789.599	1664.209	1705.701	1854.496	1645.431	1696.14	1855.54	1779.704	1867.469	1705.051	1755.162	1789.644	1755.353	1785.641	1767.52	1719.664	1794.785	1789.093
	ENSG00000168310.11	IRF2	chr4:184387729-184474550	0.200547710061073	0.144347533583641	0.0562001802027225	0.548380315303802	0.420336663722992	0.128043636679649	0.597479343414307	0.249646738171577	0.321490198373795	0.266965153351544	0.575767014898776	1	6.37682984088597E-15	8.36332956866388E-09	1	5.12194632380427E-18	0.00272454900334306	2.68425008829184E-05	537.996010204273	382.2559	463.383	434.2171	453.2093	498.1937	543.3964	541.3099	449.0206	483.3851	446.9586	419.0697	554.8757	583.7296	581.5832	540.4162	531.9746	475.7808	459.556	530.6937	743.162	794.1337	731.0853	786.1901
	ENSG00000166780.11	BMERB1	chr16:15434475-15625028	-0.0790804401040077	0.092576839029789	-0.171657279133797	-0.0707654654979706	-0.0397960841655731	-0.0309693850576878	0.0389776937663555	0.0306627247482538	0.171350613236427	0.267027781711406	0.0636371800160253	5.06540924873169E-07	0.117569518388637	0.676545581712351	1	0.478115186032125	0.74134195359273	9.70543347444263E-09	6578.09886766791	6827.945	6683.013	6802.386	6775.03	7101.42	6958.883	6870.018	5921.88	6024.579	5941.431	6149.997	6483.226	6742.245	6849.165	7007.146	6496.931	6139.343	6274.634	6735.237	6690.205	6525.707	6632.285	6493.6
	ENSG00000094916.16	CBX5	chr12:54230942-54280133	0.10668733716011	0.0858977437019348	0.0207895934581757	-0.20122954249382	-0.230205327272415	0.0289757810533047	-0.747608661651611	-0.439691752195358	-0.431505560874939	0.267036377222786	0.445529185492326	1	5.36626662643081E-06	8.93445984341053E-08	1	3.75315620358268E-85	1.28317525753674E-29	1.17060027360586E-28	13592.7063729781	14342.32	16184.08	15635.99	16392.57	11408.54	11759.22	11708.4	16364.73	15677.08	15646.67	15761.79	12334.54	11742.53	11552.52	11290.72	16668.14	17499.78	16277.51	16937.53	9337.992	10550.09	10157.67	9892.973
	ENSG00000112144.15	CILK1	chr6:53001279-53061802	0.140896767377853	-0.00608153315261006	0.146978288888931	0.0307210553437471	0.0866413861513138	-0.0559203289449215	0.140158385038376	0.250334084033966	0.0474354662001133	0.267544080361158	1	0.139516256717152	1	0.439790811843877	1	0.0203404155209826	4.00399845033921E-06	0.797646977056982	1285.89055520797	1075.946	1129.282	1183.659	1173.466	1331.396	1349.468	1407.799	1224.951	1272.813	1335.679	1222.452	1287.267	1330.166	1343.688	1260.255	1239.701	1267.014	1192.209	1335.774	1478.465	1407.957	1396.314	1268.205
	ENSG00000113368.12	LMNB1	chr5:126776623-126837020	0.0973480194807053	0.0563748851418495	0.0409731343388557	-0.1715047955513	-0.188920736312866	0.0174159351736307	-0.80557507276535	-0.536722242832184	-0.560279488563538	0.267824662352256	0.845322894950026	1	4.8564873733846E-05	4.74136201429641E-06	1	4.4387667396575E-116	1.57936145549632E-51	1.3528954844947E-56	5235.66519239256	6388.486	6049.151	6085.302	6148.497	4276.403	4055.422	4348.162	6433.398	6347.849	6276.13	6335.698	4325.128	4112.946	4274.725	4465.149	6381.336	6491.233	6793.518	6741.618	3444.22	3869.963	3931.355	3800.729
	ENSG00000119906.13	SLF2	chr10:100912963-100965134	0.104908511042595	-0.00553691061213613	0.110445417463779	-0.118611127138138	-0.184592828154564	0.0659817084670067	-0.723007798194885	-0.499488174915314	-0.543951869010925	0.267824662352256	1	0.13295305698594	0.0329206112809993	6.06884864874219E-05	1	2.98954713661804E-80	4.4419589317459E-38	4.18690824576387E-46	2974.98785761674	3315.003	3292.88	3499.831	3501.138	2305.706	2474.359	2416.737	3771.965	3580.292	3757.57	3584.933	2533.225	2559.688	2569.993	2375.468	3645.972	3645.918	3754.61	3589.361	2024.265	2245.25	2272.45	2287.629
	ENSG00000165280.16	VCP	chr9:35056064-35072627	0.0499865673482418	0.0120284548029304	0.0379581153392792	0.0203126240521669	0.0270417742431164	-0.00672915065661073	-0.00580328051000834	0.0238706655800343	-0.0208165999501944	0.269029509148885	1	0.561817685222024	0.881503948174656	0.607675561899907	1	1	0.560507438835621	0.649154821657874	21930.9006363924	22014.67	21066.19	21102.32	21787.43	21603.75	22008.56	22042.41	21452.03	22286.38	22274.13	22267.3	21625.64	21635.74	21840.49	21906.73	22098.77	21959.84	22420.3	22531.62	22197.05	22200.26	22271.84	21985.14
	ENSG00000174796.12	THAP6	chr4:75513946-75550473	0.194786787033081	-0.0673398301005363	0.262126624584198	-0.0822598785161972	-0.203451991081238	0.121192112565041	-0.33748385310173	-0.0604371726512909	-0.201371669769287	0.270156296193812	1	0.0137539951198088	0.862915444623078	0.0443925307198728	1	7.27417650800424E-06	0.910091564453391	0.015840710627713	438.383318307339	406.7712	419.9051	434.2171	421.1124	413.7216	377.9713	372.3347	524.0176	478.3181	538.4292	486.5975	425.3675	434.4425	455.3067	439.4239	451.7655	478.9041	480.2737	520.0585	382.497	378.844	368.4603	388.7219
	ENSG00000138778.13	CENPE	chr4:103105349-103198445	0.126458048820496	0.132585361599922	-0.00612730765715241	-0.0109353819862008	-0.0118249682709575	0.000889585935510695	-0.635221064090729	-0.497827649116516	-0.490810751914978	0.27037139215623	0.140952166267271	1	1	1	1	8.90774278105203E-44	8.94546583424656E-27	3.76594839271811E-26	6235.57590250719	6904.214	7539.986	7244.953	7102.419	4788.995	4953.73	5314.857	7936.223	7223.414	6998.54	6503.525	5316.536	4981.831	4990.588	5020.606	7713.041	7622.905	7858.595	8265.634	4778.593	5158.992	5036.736	5165.143
	ENSG00000286379.1	AL591845.1	chr1:36329630-36335406	-0.468870013952255	-0.226781770586967	-0.242088258266449	0.328155636787415	0.038228701800108	0.289926916360855	0.91807621717453	0.121050536632538	0.653065741062164	0.271070728814862	1	1	0.281760913545501	1	1	1.32384632808922E-07	0.983109908409415	0.000328059026703496	52.5354028231733	49.93842	43.47791	42.79543	60.34232	50.87527	53.13655	47.15585	43.26751	32.42835	48.85361	32.77085	82.61731	67.93405	68.47386	59.09123	33.02725	30.19178	32.95996	29.7784	80.34184	60.42322	68.35689	76.77258
	ENSG00000086065.14	CHMP5	chr9:33264879-33282070	0.11372958868742	0.0538911335170269	0.0598384588956833	0.702017247676849	0.617461204528809	0.0845560133457184	0.52130651473999	-0.0669811218976974	-0.0422635637223721	0.271070728814862	1	1	2.5829678988862E-69	1.45649111107021E-53	1	8.20692863651036E-39	0.362568714178247	0.740320243706604	3191.35125765806	2767.497	2932.471	2880.863	2940.083	2723.267	2805.209	2737.987	2996.996	3067.519	2856.377	3084.432	2999.902	2940.454	3016.407	2694.56	3131.691	3075.397	3231.017	3027.826	4682.532	4501.05	4142.261	4636.481
	ENSG00000212694.8	LINC01089	chr12:121795267-121803906	-0.263083875179291	-0.406414955854416	0.143331065773964	-0.254311203956604	-0.34276494383812	0.0884537473320961	0.508556246757507	0.499783545732498	0.444906234741211	0.271227966623269	0.0018475118401891	0.988614491061113	0.0439958357752684	0.00152359109597575	1	2.09337324767642E-07	1.98744017790088E-07	2.78119497773894E-06	315.383921173787	266.9436	252.8584	293.3053	250.3564	403.1625	368.9481	342.8623	318.2566	291.8551	277.5301	295.9307	397.4563	444.5068	402.8397	390.0021	247.7043	184.274	242.962	202.0677	345.8192	308.8298	302.6043	318.752
	ENSG00000266028.7	SRGAP2	chr1:206203345-206464443	0.095681257545948	0.0564747080206871	0.0392065495252609	0.132355719804764	0.117193639278412	0.0151620758697391	0.0939421355724335	0.057267677038908	0.0332232005894184	0.271760913516102	0.830545622052169	1	0.00183767228681171	0.00893846731794191	1	0.026123604644937	0.343801284155163	0.789103973039242	4349.89928826799	3919.712	4107.519	4176.208	4298.427	4287.922	4251.927	4361.916	4324.828	4094.079	4328.222	4197.648	4396.581	4310.877	4296.068	4342.669	4446.883	4356.987	4602.152	4216.835	4689.518	4430.077	4741.634	4960.092
	ENSG00000123636.18	BAZ2B	chr2:159318979-159616569	0.196978345513344	0.0420635752379894	0.154914781451225	-0.0340612232685089	-0.0220126397907734	-0.0120485844090581	-0.0892889276146889	0.141750648617744	-0.0252127107232809	0.271760913516102	1	0.51566902161966	1	1	1	0.551381947216432	0.185279817183729	1	913.423327964372	758.1561	852.3959	914.3609	821.6826	883.1179	902.3188	993.2201	1060.535	924.2079	926.1397	825.2296	972.4281	909.1421	939.9594	848.765	970.7651	982.7946	872.968	1027.355	980.6944	906.3483	843.624	882.3988
	ENSG00000213977.8	TAX1BP3	chr17:3662895-3668679	-0.517078340053558	-0.416758269071579	-0.10032007843256	0.0871774554252625	-0.203588873147964	0.290766328573227	0.288189619779587	-0.316066175699234	0.0750202387571335	0.272497383238897	0.449504638692512	1	1	0.876968038639781	1	0.378678710366026	0.318685942093751	1	36.3811846124549	43.58263	35.46882	62.62746	32.09698	35.5167	37.09533	24.56034	28.84501	45.60236	45.7353	38.72919	35.7264	43.61198	43.57428	47.27299	29.48861	27.06849	16.95083	29.7784	48.03045	29.73206	34.17844	27.21054
	ENSG00000185453.13	ZSWIM9	chr19:48170680-48197620	-0.203010067343712	-0.0861811637878418	-0.11682890355587	-0.0952359288930893	-0.0717442706227303	-0.0234916545450687	-0.11075534671545	-0.218529492616653	-0.125192239880562	0.272497383238897	1	0.953599163325571	0.771792028912305	0.963298872949463	1	0.400378482061198	0.014738320729393	0.300004461134695	755.017786764871	938.8424	860.405	813.1132	817.831	810.1647	701.8035	701.4433	706.7027	776.2536	801.4071	874.8825	650.8904	732.1781	678.5137	826.2029	704.1881	741.2603	797.631	723.1898	699.498	703.0193	701.0749	637.504
[truncated: 59,982 more rows]

## Sheet: RNAseq Processed Data
	RNAseq Data Processed
	Perseus Software
[truncated: 11,536 more rows]
[truncated: 48 more columns]

## Sheet: Affected 10h or 24h both Ctrl
	Transcripts affected by ZIKV
	10 or 24 hpi, both Controls (Mock & HeatInactivated)
[truncated: 110 more rows]
