# Supplementary material for: Zika virus modulates human fibroblasts to enhance transmission success in a controlled lab-setting
Source: Commun Biol. 2025 Jan 30;8:139. doi: 10.1038/s42003-025-07543-9 (PMC11782651; doi:10.1038/s42003-025-07543-9)
Supplement: Supplementary file 4 — Supplementary Data file 3 [file 42003_2025_7543_MOESM4_ESM.xlsx]

## Sheet: I) Unprocessed Data
Protein IDs	Majority protein IDs	Peptide counts (all)	Peptide counts (razor+unique)	Peptide counts (unique)	Protein names	Gene names	Fasta headers	Number of proteins	Peptides	Razor + unique peptides	Unique peptides	Peptides Fibroblasts (F02-09_Hannover) [1]	Peptides Fibroblasts (F02-09_Hannover) [2]	Peptides Fibroblasts (F02-09_Hannover) [3]	Peptides Fibroblasts (F02-09_Hannover) [4]	Peptides Fibroblasts (F10-09_Hannover) [1]	Peptides Fibroblasts (F10-09_Hannover) [2]	Peptides Fibroblasts (F10-09_Hannover) [3]	Peptides Fibroblasts (F10-09_Hannover) [4]	Peptides Fibroblasts (hTert_Hannover) [1]	Peptides Fibroblasts (hTert_Hannover) [2]	Peptides Fibroblasts (hTert_Hannover) [3]	Peptides Fibroblasts (hTert_Hannover) [4]	Peptides Fibroblasts (hTert_Umea) - Mock [1]	Peptides Fibroblasts (hTert_Umea) - Mock [2]	Peptides Fibroblasts (hTert_Umea) - Mock [3]	Peptides Fibroblasts (hTert_Umea) - Mock [4]	Peptides Fibroblasts (hTert_Umea) - ZIKV [1]	Peptides Fibroblasts (hTert_Umea) - ZIKV [2]	Peptides Fibroblasts (hTert_Umea) - ZIKV [3]	Peptides Fibroblasts (hTert_Umea) - ZIKV [4]	Peptides HEK [1]	Peptides HEK [2]	Peptides HEK [3]	Peptides HEK [4]	Peptides HeLa [1]	Peptides HeLa [2]	Peptides HeLa [3]	Peptides HeLa [4]	Razor + unique peptides Fibroblasts (F02-09_Hannover) [1]	Razor + unique peptides Fibroblasts (F02-09_Hannover) [2]	Razor + unique peptides Fibroblasts (F02-09_Hannover) [3]	Razor + unique peptides Fibroblasts (F02-09_Hannover) [4]	Razor + unique peptides Fibroblasts (F10-09_Hannover) [1]	Razor + unique peptides Fibroblasts (F10-09_Hannover) [2]	Razor + unique peptides Fibroblasts (F10-09_Hannover) [3]	Razor + unique peptides Fibroblasts (F10-09_Hannover) [4]	Razor + unique peptides Fibroblasts (hTert_Hannover) [1]	Razor + unique peptides Fibroblasts (hTert_Hannover) [2]
P0DPI2;A0A0B4J2D5	P0DPI2;A0A0B4J2D5	7;7	7;7	7;7			sp|P0DPI2|GAL3A_HUMAN Glutamine amidotransferase-like class 1 domain-containing protein 3, mitochondrial OS=Homo sapiens OX=9606 GN=GATD3 PE=1 SV=1;sp|A0A0B4J2D5|GAL3B_HUMAN Putative glutamine amidotransferase-like class 1 domain-containing protein 3B, mit	2	7	7	7	2	3	3	3	3	2	2	3	2	1	2	3	3	1	0	1	3	1	0	3	4	2	3	3	4	3	4	5	2	3	3	3	3	2	2	3	2	1
A0A0U1RRL7	A0A0U1RRL7	1	1	1			sp|A0A0U1RRL7|MMPOS_HUMAN Protein MMP24OS OS=Homo sapiens OX=9606 GN=MMP24OS PE=1 SV=1	1	1	1	1	0	0	0	0	0	0	0	0	0	0	0	0	1	0	0	0	1	0	0	0	0	0	0	0	0	0	0	0	0	0	0	0	0	0	0	0	0	0
A0A1B0GUW6	A0A1B0GUW6	3	3	3			sp|A0A1B0GUW6|SPEM3_HUMAN Uncharacterized protein SPEM3 OS=Homo sapiens OX=9606 GN=SPEM3 PE=3 SV=1	1	3	3	3	0	0	0	0	0	0	1	0	0	1	1	0	0	0	0	0	0	0	0	0	0	0	0	0	0	1	0	0	0	0	0	0	0	0	1	0	0	1
A0A1Z2X283	A0A1Z2X283	26	26	26			tr|A0A1Z2X283|A0A1Z2X283_ZIKV Genome polyprotein OS=Zika virus OX=64320 PE=4 SV=1	1	26	26	26	1	0	0	0	0	0	0	0	0	0	0	0	0	0	0	0	0	0	18	17	0	0	0	0	0	0	0	0	1	0	0	0	0	0	0	0	0	0
A0A2R8Y4L2	A0A2R8Y4L2	19	1	1			sp|A0A2R8Y4L2|RA1L3_HUMAN Heterogeneous nuclear ribonucleoprotein A1-like 3 OS=Homo sapiens OX=9606 GN=HNRNPA1L3 PE=4 SV=2	1	19	1	1	12	15	12	13	13	13	14	14	14	12	13	15	6	3	3	5	9	7	5	5	15	14	17	14	11	11	11	11	0	1	0	0	1	1	0	1	1	0
A0AV96	A0AV96	3	3	3	RNA-binding protein 47	RBM47	sp|A0AV96|RBM47_HUMAN RNA-binding protein 47 OS=Homo sapiens OX=9606 GN=RBM47 PE=1 SV=2	1	3	3	3	0	0	0	0	0	0	0	0	0	0	0	0	0	0	0	0	0	0	0	0	0	0	0	0	2	2	2	2	0	0	0	0	0	0	0	0	0	0
A0AVT1	A0AVT1	29	29	29	Ubiquitin-like modifier-activating enzyme 6	UBA6	sp|A0AVT1|UBA6_HUMAN Ubiquitin-like modifier-activating enzyme 6 OS=Homo sapiens OX=9606 GN=UBA6 PE=1 SV=1	1	29	29	29	12	8	11	12	9	12	11	12	10	10	14	12	0	0	0	0	5	1	0	0	13	10	13	16	8	9	10	9	12	8	11	12	9	12	11	12	10	10
A0FGR8	A0FGR8	17	17	17	Extended synaptotagmin-2	ESYT2	sp|A0FGR8|ESYT2_HUMAN Extended synaptotagmin-2 OS=Homo sapiens OX=9606 GN=ESYT2 PE=1 SV=1	1	17	17	17	3	2	3	1	4	4	6	2	6	3	5	2	7	0	0	0	6	3	2	1	4	3	2	4	3	5	6	7	3	2	3	1	4	4	6	2	6	3
A0MZ66	A0MZ66	15	15	15	Shootin-1	KIAA1598	sp|A0MZ66|SHOT1_HUMAN Shootin-1 OS=Homo sapiens OX=9606 GN=SHTN1 PE=1 SV=4	1	15	15	15	0	0	0	0	0	0	0	0	0	0	0	0	0	0	0	0	0	0	0	0	1	4	1	0	9	9	7	9	0	0	0	0	0	0	0	0	0	0
A1KXE4	A1KXE4	1	1	1	Myelin-associated neurite-outgrowth inhibitor	FAM168B	sp|A1KXE4|F168B_HUMAN Myelin-associated neurite-outgrowth inhibitor OS=Homo sapiens OX=9606 GN=FAM168B PE=1 SV=1	1	1	1	1	0	0	0	0	0	0	0	0	0	0	0	0	0	0	0	0	0	0	0	0	1	1	1	1	1	0	0	0	0	0	0	0	0	0	0	0	0	0
A1L0T0	A1L0T0	13	13	13	Acetolactate synthase-like protein	ILVBL	sp|A1L0T0|HACL2_HUMAN 2-hydroxyacyl-CoA lyase 2 OS=Homo sapiens OX=9606 GN=ILVBL PE=1 SV=2	1	13	13	13	5	5	3	6	2	5	5	4	3	2	3	3	3	0	0	1	4	1	0	0	2	4	4	3	3	3	2	3	5	5	3	6	2	5	5	4	3	2
A1L390	A1L390	2	2	2	Pleckstrin homology domain-containing family G member 3	PLEKHG3	sp|A1L390|PKHG3_HUMAN Pleckstrin homology domain-containing family G member 3 OS=Homo sapiens OX=9606 GN=PLEKHG3 PE=1 SV=1	1	2	2	2	0	0	0	0	0	0	0	0	0	0	0	0	0	0	0	0	0	0	0	0	0	0	0	0	2	0	1	0	0	0	0	0	0	0	0	0	0	0
A1X283	A1X283	5	5	4	SH3 and PX domain-containing protein 2B	SH3PXD2B	sp|A1X283|SPD2B_HUMAN SH3 and PX domain-containing protein 2B OS=Homo sapiens OX=9606 GN=SH3PXD2B PE=1 SV=3	1	5	5	4	0	0	0	0	0	0	0	0	3	1	1	4	0	0	0	0	1	0	0	0	0	1	2	0	0	0	0	0	0	0	0	0	0	0	0	0	3	1
A2RRP1	A2RRP1	7	7	7	Neuroblastoma-amplified sequence	NBAS	sp|A2RRP1|NBAS_HUMAN NBAS subunit of NRZ tethering complex OS=Homo sapiens OX=9606 GN=NBAS PE=1 SV=2	1	7	7	7	0	0	1	0	0	1	0	0	2	0	3	3	0	0	0	0	5	1	0	0	0	0	0	0	0	0	0	0	0	0	1	0	0	1	0	0	2	0
A2RTX5	A2RTX5	6	2	2	Probable threonine--tRNA ligase 2, cytoplasmic	TARSL2	sp|A2RTX5|SYTC2_HUMAN Threonine--tRNA ligase 2, cytoplasmic OS=Homo sapiens OX=9606 GN=TARS3 PE=1 SV=1	1	6	2	2	3	1	1	2	1	2	1	2	2	0	1	2	0	0	0	1	0	0	0	0	2	2	3	3	1	1	1	1	1	0	1	1	0	0	0	0	0	0
A2RTY3	A2RTY3	1	1	1	Protein HEATR9	HEATR9	sp|A2RTY3|HEAT9_HUMAN Protein HEATR9 OS=Homo sapiens OX=9606 GN=HEATR9 PE=1 SV=2	1	1	1	1	0	0	0	0	0	0	0	0	0	0	0	0	0	0	0	0	0	0	0	0	0	0	0	0	0	1	1	0	0	0	0	0	0	0	0	0	0	0
A3KMH1	A3KMH1	8	8	8	von Willebrand factor A domain-containing protein 8	VWA8	sp|A3KMH1|VWA8_HUMAN von Willebrand factor A domain-containing protein 8 OS=Homo sapiens OX=9606 GN=VWA8 PE=1 SV=2	1	8	8	8	0	0	0	1	0	0	0	0	0	0	0	0	0	0	0	0	1	0	0	0	1	0	1	1	3	3	1	2	0	0	0	1	0	0	0	0	0	0
A3KN83	A3KN83	7	7	5	Protein strawberry notch homolog 1	SBNO1	sp|A3KN83|SBNO1_HUMAN Protein strawberry notch homolog 1 OS=Homo sapiens OX=9606 GN=SBNO1 PE=1 SV=1	1	7	7	5	2	0	1	0	0	0	0	0	0	0	1	0	0	0	0	0	0	0	0	0	4	4	3	3	0	0	1	0	2	0	1	0	0	0	0	0	0	0
A4D1E9	A4D1E9	7	7	7	GTP-binding protein 10	GTPBP10	sp|A4D1E9|GTPBA_HUMAN GTP-binding protein 10 OS=Homo sapiens OX=9606 GN=GTPBP10 PE=1 SV=1	1	7	7	7	0	0	0	0	0	0	0	0	0	0	0	0	0	0	0	0	0	0	0	0	3	2	5	3	1	2	1	1	0	0	0	0	0	0	0	0	0	0
A4D1P6	A4D1P6	3	3	3	WD repeat-containing protein 91	WDR91	sp|A4D1P6|WDR91_HUMAN WD repeat-containing protein 91 OS=Homo sapiens OX=9606 GN=WDR91 PE=1 SV=2	1	3	3	3	0	0	0	3	0	0	0	0	0	0	0	0	0	0	0	0	0	0	0	0	1	1	1	0	0	0	0	0	0	0	0	3	0	0	0	0	0	0
A5YKK6	A5YKK6	36	36	36	CCR4-NOT transcription complex subunit 1	CNOT1	sp|A5YKK6|CNOT1_HUMAN CCR4-NOT transcription complex subunit 1 OS=Homo sapiens OX=9606 GN=CNOT1 PE=1 SV=2	1	36	36	36	7	6	4	5	6	5	8	3	5	4	4	5	0	0	0	0	1	1	0	0	18	16	19	20	11	14	11	13	7	6	4	5	6	5	8	3	5	4
A6NC98	A6NC98	3	3	3	Coiled-coil domain-containing protein 88B	CCDC88B	sp|A6NC98|CC88B_HUMAN Coiled-coil domain-containing protein 88B OS=Homo sapiens OX=9606 GN=CCDC88B PE=1 SV=1	1	3	3	3	0	0	0	0	1	0	1	0	0	0	0	0	0	0	2	0	0	0	0	0	0	0	0	0	0	0	0	0	0	0	0	0	1	0	1	0	0	0
A6NDG6	A6NDG6	10	10	10	Phosphoglycolate phosphatase	PGP	sp|A6NDG6|PGP_HUMAN Glycerol-3-phosphate phosphatase OS=Homo sapiens OX=9606 GN=PGP PE=1 SV=1	1	10	10	10	2	4	3	5	3	6	4	3	5	4	4	2	0	0	0	0	0	1	0	0	7	9	7	8	6	6	7	6	2	4	3	5	3	6	4	3	5	4
A6NDU8	A6NDU8	5	5	5	UPF0600 protein C5orf51	C5orf51	sp|A6NDU8|RIMC1_HUMAN RAB7A-interacting MON1-CCZ1 complex subunit 1 OS=Homo sapiens OX=9606 GN=RIMOC1 PE=1 SV=1	1	5	5	5	1	1	1	1	0	1	1	1	0	0	1	1	1	0	0	0	0	0	0	0	1	1	0	2	4	4	4	3	1	1	1	1	0	1	1	1	0	0
A6NHL2	A6NHL2	5	1	1	Tubulin alpha chain-like 3	TUBAL3	sp|A6NHL2|TBAL3_HUMAN Tubulin alpha chain-like 3 OS=Homo sapiens OX=9606 GN=TUBAL3 PE=1 SV=2	1	5	1	1	5	5	5	5	5	3	5	4	5	5	4	4	3	2	2	2	4	3	4	3	4	4	5	4	4	3	4	4	1	1	1	1	1	0	1	0	1	1
A6NHR9	A6NHR9	20	20	20	Structural maintenance of chromosomes flexible hinge domain-containing protein 1	SMCHD1	sp|A6NHR9|SMHD1_HUMAN Structural maintenance of chromosomes flexible hinge domain-containing protein 1 OS=Homo sapiens OX=9606 GN=SMCHD1 PE=1 SV=2	1	20	20	20	6	3	3	5	5	3	5	3	3	3	3	4	2	0	0	0	0	0	0	0	10	11	8	8	10	8	7	6	6	3	3	5	5	3	5	3	3	3
A6NIH7	A6NIH7	6	6	6	Protein unc-119 homolog B	UNC119B	sp|A6NIH7|U119B_HUMAN Protein unc-119 homolog B OS=Homo sapiens OX=9606 GN=UNC119B PE=1 SV=1	1	6	6	6	0	1	0	0	2	1	1	1	1	0	0	0	0	0	0	0	0	0	0	0	3	3	3	4	1	0	1	0	0	1	0	0	2	1	1	1	1	0
A6NJ78	A6NJ78	2	2	2	Probable methyltransferase-like protein 15	METTL15	sp|A6NJ78|MET15_HUMAN 12S rRNA N4-methylcytidine (m4C) methyltransferase OS=Homo sapiens OX=9606 GN=METTL15 PE=1 SV=1	1	2	2	2	0	0	0	0	0	0	0	0	0	0	0	0	0	0	0	0	0	0	0	0	1	1	2	0	0	0	0	0	0	0	0	0	0	0	0	0	0	0
A6NKD9	A6NKD9	3	3	3	Coiled-coil domain-containing protein 85C	CCDC85C	sp|A6NKD9|CC85C_HUMAN Coiled-coil domain-containing protein 85C OS=Homo sapiens OX=9606 GN=CCDC85C PE=1 SV=1	1	3	3	3	0	0	0	0	0	0	0	0	0	0	0	0	0	0	0	0	0	0	0	0	2	2	2	2	0	1	0	0	0	0	0	0	0	0	0	0	0	0
A6NKT7;Q7Z3J3	A6NKT7;Q7Z3J3	25;22	2;1	2;1	RanBP2-like and GRIP domain-containing protein 3;RanBP2-like and GRIP domain-containing protein 4	RGPD3;RGPD4	sp|A6NKT7|RGPD3_HUMAN RanBP2-like and GRIP domain-containing protein 3 OS=Homo sapiens OX=9606 GN=RGPD3 PE=3 SV=2;sp|Q7Z3J3|RGPD4_HUMAN RanBP2-like and GRIP domain-containing protein 4 OS=Homo sapiens OX=9606 GN=RGPD4 PE=2 SV=3	2	25	2	2	4	3	4	5	4	6	3	3	3	3	5	3	2	0	0	0	1	0	0	0	13	11	15	11	12	12	11	13	0	0	0	0	1	1	1	1	0	1
A8CG34;Q96HA1;Q6PJE2;A6NF01	A8CG34;Q96HA1	5;4;2;1	5;4;2;1	5;4;2;1	Nuclear envelope pore membrane protein POM 121C;Nuclear envelope pore membrane protein POM 121	POM121C;POM121	sp|A8CG34|P121C_HUMAN Nuclear envelope pore membrane protein POM 121C OS=Homo sapiens OX=9606 GN=POM121C PE=1 SV=3;sp|Q96HA1|P121A_HUMAN Nuclear envelope pore membrane protein POM 121 OS=Homo sapiens OX=9606 GN=POM121 PE=1 SV=2	4	5	5	5	0	0	0	0	0	0	0	0	0	0	0	0	0	0	0	0	0	0	0	0	0	1	2	1	3	2	3	3	0	0	0	0	0	0	0	0	0	0
A8MQ03	A8MQ03	1	1	1	Cysteine-rich tail protein 1	CYSRT1	sp|A8MQ03|CRTP1_HUMAN Cysteine-rich tail protein 1 OS=Homo sapiens OX=9606 GN=CYSRT1 PE=1 SV=1	1	1	1	1	0	0	0	0	0	0	0	0	0	0	0	0	0	0	0	0	0	0	0	0	0	0	0	0	0	1	1	0	0	0	0	0	0	0	0	0	0	0
P62308;A8MWD9	P62308;A8MWD9	2;2	2;2	2;2	Small nuclear ribonucleoprotein G;Putative small nuclear ribonucleoprotein G-like protein 15	SNRPG;SNRPGP15	sp|P62308|RUXG_HUMAN Small nuclear ribonucleoprotein G OS=Homo sapiens OX=9606 GN=SNRPG PE=1 SV=1;sp|A8MWD9|RUXGL_HUMAN Putative small nuclear ribonucleoprotein G-like protein 15 OS=Homo sapiens OX=9606 GN=SNRPGP15 PE=5 SV=2	2	2	2	2	1	1	1	1	1	1	1	1	1	2	1	1	0	0	0	0	0	0	0	0	1	2	1	1	1	1	1	1	1	1	1	1	1	1	1	1	1	2
A9UHW6	A9UHW6	2	2	2	MIF4G domain-containing protein	MIF4GD	sp|A9UHW6|MI4GD_HUMAN MIF4G domain-containing protein OS=Homo sapiens OX=9606 GN=MIF4GD PE=1 SV=1	1	2	2	2	0	0	0	0	0	0	0	0	1	0	0	0	0	0	0	0	0	0	0	0	0	1	1	1	0	0	0	0	0	0	0	0	0	0	0	0	1	0
B0I1T2	B0I1T2	17	15	15	Unconventional myosin-Ig;Minor histocompatibility antigen HA-2	MYO1G	sp|B0I1T2|MYO1G_HUMAN Unconventional myosin-Ig OS=Homo sapiens OX=9606 GN=MYO1G PE=1 SV=2	1	17	15	15	1	0	0	0	0	0	0	0	0	0	0	0	0	0	0	0	0	0	0	0	0	0	0	0	9	13	12	11	0	0	0	0	0	0	0	0	0	0
P0CG08;B7ZAQ6	P0CG08;B7ZAQ6	2;2	2;2	2;2	Golgi pH regulator B;Golgi pH regulator A	GPR89B;GPR89A	sp|P0CG08|GPHRB_HUMAN Golgi pH regulator B OS=Homo sapiens OX=9606 GN=GPR89B PE=1 SV=1;sp|B7ZAQ6|GPHRA_HUMAN Golgi pH regulator A OS=Homo sapiens OX=9606 GN=GPR89A PE=1 SV=2	2	2	2	2	1	1	1	1	1	1	1	0	2	1	0	0	0	0	0	0	2	0	0	0	1	1	1	1	1	0	1	1	1	1	1	1	1	1	1	0	2	1
B7ZC32	B7ZC32	1	1	1	Kinesin-like protein KIF28P	KIF28P	sp|B7ZC32|KIF28_HUMAN Kinesin-like protein KIF28P OS=Homo sapiens OX=9606 GN=KIF28P PE=3 SV=2	1	1	1	1	0	0	0	0	0	0	0	0	0	0	0	0	0	0	0	0	0	0	0	0	1	0	0	1	0	0	0	0	0	0	0	0	0	0	0	0	0	0
C4AMC7;Q6VEQ5;A8K0Z3;A8MWX3	C4AMC7;Q6VEQ5;A8K0Z3	7;7;4;3	7;7;4;3	3;3;1;1	Putative WAS protein family homolog 3;WAS protein family homolog 2;WAS protein family homolog 1	WASH3P;WASH2P;WASH1	sp|C4AMC7|WASH3_HUMAN Putative WAS protein family homolog 3 OS=Homo sapiens OX=9606 GN=WASH3P PE=1 SV=2;sp|Q6VEQ5|WASH2_HUMAN WAS protein family homolog 2 OS=Homo sapiens OX=9606 GN=WASH2P PE=2 SV=2;sp|A8K0Z3|WASH1_HUMAN WASH complex subunit 1 OS=Homo sapi	4	7	7	3	3	4	3	3	2	3	2	2	4	0	2	3	0	0	0	2	1	0	0	0	1	1	1	2	1	1	0	1	3	4	3	3	2	3	2	2	4	0
C9JLW8	C9JLW8	3	3	3	Protein FAM195B	FAM195B	sp|C9JLW8|MCRI1_HUMAN Mapk-regulated corepressor-interacting protein 1 OS=Homo sapiens OX=9606 GN=MCRIP1 PE=1 SV=1	1	3	3	3	2	1	3	3	2	2	1	3	2	1	2	1	0	0	0	0	0	0	0	0	2	2	1	2	0	0	0	0	2	1	3	3	2	2	1	3	2	1
CON__A2I7N3	CON__A2I7N3	7	2	2				1	7	2	2	0	0	0	0	1	1	0	0	0	0	0	0	0	0	0	1	0	0	4	1	0	0	0	0	4	4	5	4	0	0	0	0	0	0	0	0	0	0
CON__ENSEMBL:ENSBTAP00000006074	CON__ENSEMBL:ENSBTAP00000006074	17	17	11				1	17	17	11	0	0	0	0	0	0	0	0	0	0	0	0	0	0	0	0	0	0	0	0	0	0	0	0	12	13	12	12	0	0	0	0	0	0	0	0	0	0
CON__ENSEMBL:ENSBTAP00000007350;P0C0L5;P0C0L4	CON__ENSEMBL:ENSBTAP00000007350	50;5;5	50;5;5	13;2;2				3	50	50	13	17	23	21	16	13	14	14	9	7	4	7	5	4	0	2	5	6	3	5	6	0	0	0	0	27	25	30	27	17	23	21	16	13	14	14	9	7	4
CON__ENSEMBL:ENSBTAP00000013050	CON__ENSEMBL:ENSBTAP00000013050	3	3	3				1	3	3	3	0	0	0	0	0	0	0	0	0	0	0	1	0	0	0	0	0	0	0	0	0	0	0	1	2	2	2	2	0	0	0	0	0	0	0	0	0	0
CON__ENSEMBL:ENSBTAP00000014147	CON__ENSEMBL:ENSBTAP00000014147	2	2	2				1	2	2	2	0	0	0	0	0	0	0	0	0	0	0	0	0	0	1	1	1	1	1	1	0	0	0	0	0	0	0	0	0	0	0	0	0	0	0	0	0	0
CON__ENSEMBL:ENSBTAP00000016046	CON__ENSEMBL:ENSBTAP00000016046	17	17	8				1	17	17	8	2	2	2	1	2	0	2	1	0	0	0	0	3	1	1	2	4	0	0	0	0	0	0	0	12	12	13	12	2	2	2	1	2	0	2	1	0	0
CON__ENSEMBL:ENSBTAP00000018229;P02774	CON__ENSEMBL:ENSBTAP00000018229	14;3	1;0	1;0				2	14	1	1	0	0	1	1	2	2	2	2	0	0	0	1	4	2	4	6	3	6	10	6	0	0	0	0	5	3	2	6	0	0	0	0	0	0	0	0	0	0
CON__ENSEMBL:ENSBTAP00000018574;P05546	CON__ENSEMBL:ENSBTAP00000018574	13;1	13;1	13;1				2	13	13	13	0	0	0	0	0	0	0	0	0	0	0	0	2	0	0	1	1	1	0	1	0	0	0	0	9	12	10	13	0	0	0	0	0	0	0	0	0	0
CON__ENSEMBL:ENSBTAP00000023402	CON__ENSEMBL:ENSBTAP00000023402	5	5	5				1	5	5	5	0	0	0	0	0	0	0	0	0	0	0	0	0	0	0	0	0	0	0	0	0	0	0	0	4	4	4	5	0	0	0	0	0	0	0	0	0	0
CON__ENSEMBL:ENSBTAP00000024146;P01023;P20742	CON__ENSEMBL:ENSBTAP00000024146	71;6;3	71;6;3	71;6;3				3	71	71	71	52	56	54	51	45	44	47	46	45	43	44	41	42	19	21	30	53	29	41	38	0	0	0	0	37	36	38	36	52	56	54	51	45	44	47	46	45	43
CON__ENSEMBL:ENSBTAP00000024466;CON__ENSEMBL:ENSBTAP00000024462	CON__ENSEMBL:ENSBTAP00000024466;CON__ENSEMBL:ENSBTAP00000024462	7;6	7;6	7;6			;	2	7	7	7	0	0	0	0	0	0	0	0	0	0	0	0	3	0	1	3	1	2	5	2	0	0	0	0	0	0	0	1	0	0	0	0	0	0	0	0	0	0
CON__ENSEMBL:ENSBTAP00000025008;Q9H4B7	CON__ENSEMBL:ENSBTAP00000025008;Q9H4B7	11;7	5;1	5;1	Tubulin beta-1 chain	TUBB1	;sp|Q9H4B7|TBB1_HUMAN Tubulin beta-1 chain OS=Homo sapiens OX=9606 GN=TUBB1 PE=1 SV=1	2	11	5	5	5	4	4	5	5	5	5	5	5	5	5	4	2	3	0	3	6	3	2	2	4	4	4	4	6	3	6	5	0	0	0	0	0	0	0	0	0	0
CON__ENSEMBL:ENSBTAP00000032840	CON__ENSEMBL:ENSBTAP00000032840	26	26	26				1	26	26	26	12	11	12	13	10	8	10	9	5	2	5	3	2	0	0	0	5	0	1	2	0	0	0	0	12	17	13	13	12	11	12	13	10	8	10	9	5	2
CON__ENSEMBL:ENSBTAP00000034412	CON__ENSEMBL:ENSBTAP00000034412	5	5	5				1	5	5	5	0	0	0	0	0	0	0	0	0	0	0	0	0	0	0	0	0	0	0	0	0	0	0	0	1	2	2	3	0	0	0	0	0	0	0	0	0	0
CON__ENSEMBL:ENSBTAP00000037665	CON__ENSEMBL:ENSBTAP00000037665	22	22	22				1	22	22	22	6	7	8	8	4	6	6	5	3	0	3	1	3	0	0	0	6	0	2	1	0	0	0	0	14	14	13	15	6	7	8	8	4	6	6	5	3	0
CON__ENSEMBL:ENSBTAP00000038329	CON__ENSEMBL:ENSBTAP00000038329	2	1	1				1	2	1	1	0	0	0	0	0	0	0	0	0	0	0	0	0	0	0	1	0	1	2	1	0	0	0	0	2	2	2	2	0	0	0	0	0	0	0	0	0	0
CON__H-INV:HIT000292931	CON__H-INV:HIT000292931	19	2	2				1	19	2	2	1	1	0	1	4	3	2	2	1	0	1	1	1	1	1	1	1	1	1	1	3	4	2	3	12	14	15	18	0	0	0	0	0	0	0	0	0	0
CON__O43790;O43790;Q14533;A6NCN2	CON__O43790;O43790;Q14533	15;15;12;5	7;7;5;2	2;2;0;0	Keratin, type II cuticular Hb6;Keratin, type II cuticular Hb1	KRT86;KRT81	;sp|O43790|KRT86_HUMAN Keratin, type II cuticular Hb6 OS=Homo sapiens OX=9606 GN=KRT86 PE=1 SV=1;sp|Q14533|KRT81_HUMAN Keratin, type II cuticular Hb1 OS=Homo sapiens OX=9606 GN=KRT81 PE=1 SV=3	4	15	7	2	7	1	0	1	1	1	1	1	1	0	1	1	1	1	1	1	1	1	1	1	8	11	9	9	1	1	1	1	4	0	0	0	0	0	0	0	0	0
CON__O76009;CON__Q6NTB9;O76009	CON__O76009;CON__Q6NTB9;O76009	13;13;13	13;13;13	4;4;4	Keratin, type I cuticular Ha3-I	KRT33A	;;sp|O76009|KT33A_HUMAN Keratin, type I cuticular Ha3-I OS=Homo sapiens OX=9606 GN=KRT33A PE=2 SV=2	3	13	13	4	4	0	0	0	0	0	0	0	0	0	0	0	0	0	0	0	0	0	0	0	8	12	8	7	0	0	0	0	4	0	0	0	0	0	0	0	0	0
CON__O76011;O76011;CON__Q8IUT8	CON__O76011;O76011;CON__Q8IUT8	9;9;8	3;3;2	2;2;1	Keratin, type I cuticular Ha4	KRT34	;sp|O76011|KRT34_HUMAN Keratin, type I cuticular Ha4 OS=Homo sapiens OX=9606 GN=KRT34 PE=1 SV=3;	3	9	3	2	4	0	0	0	0	0	0	0	0	0	0	0	0	0	0	0	0	0	0	0	7	7	6	5	0	0	0	0	1	0	0	0	0	0	0	0	0	0
CON__P00735	CON__P00735	23	23	16				1	23	23	16	0	0	0	0	0	0	0	0	0	0	0	0	0	0	0	1	8	0	2	2	0	0	0	0	13	15	16	13	0	0	0	0	0	0	0	0	0	0
CON__P00761	CON__P00761	6	6	6				1	6	6	6	4	4	4	4	4	5	4	4	4	4	4	5	4	4	4	4	5	4	4	4	4	4	2	3	1	1	1	1	4	4	4	4	4	5	4	4	4	4
CON__P00978;P02760	CON__P00978	7;1	7;1	7;1				2	7	7	7	0	0	0	0	1	0	1	1	0	0	0	0	0	1	2	3	1	3	3	3	0	0	0	0	5	5	5	4	0	0	0	0	1	0	1	1	0	0
CON__P01030	CON__P01030	47	10	10				1	47	10	10	13	19	18	13	10	10	10	7	5	4	6	4	3	0	2	5	4	2	3	5	0	0	0	0	30	26	32	26	1	1	1	1	0	0	0	0	0	0
CON__P01044-1	CON__P01044-1	11	11	0				1	11	11	0	0	0	0	0	0	0	0	0	0	0	0	0	1	0	0	3	0	2	3	0	0	0	0	0	7	7	10	7	0	0	0	0	0	0	0	0	0	0
CON__P01966;P02008	CON__P01966	8;1	8;1	4;0				2	8	8	4	3	1	2	1	2	2	2	2	1	2	1	2	2	4	3	3	4	3	4	3	0	0	0	0	7	6	6	5	3	1	2	1	2	2	2	2	1	2
CON__P02070;P69892;P69891;P02100	CON__P02070	8;2;2;2	4;1;1;1	4;1;1;1				4	8	4	4	1	2	0	1	0	1	1	1	0	0	0	2	4	2	2	3	4	3	4	4	0	0	0	0	4	4	4	4	0	0	0	0	0	0	0	0	0	0
CON__P02533;P02533;CON__P19012;CON__A2A4G1;P19012;CON__Q61782;CON__P35900;P35900;CON__Q8N1A0;Q8N1A0	CON__P02533;P02533	15;15;6;6;6;3;2;2;1;1	3;3;1;0;1;0;0;0;0;0	1;1;0;0;0;0;0;0;0;0	Keratin, type I cytoskeletal 14	KRT14	;sp|P02533|K1C14_HUMAN Keratin, type I cytoskeletal 14 OS=Homo sapiens OX=9606 GN=KRT14 PE=1 SV=4	10	15	3	1	2	0	0	4	0	6	6	3	1	0	0	2	2	0	0	0	2	0	1	1	0	0	0	0	7	9	11	11	1	0	0	1	0	2	3	1	0	0
CON__P02584	CON__P02584	9	3	3				1	9	3	3	4	3	5	5	5	6	5	4	5	3	4	5	3	2	1	3	4	4	3	3	4	3	3	3	5	6	5	6	0	0	0	0	0	0	0	0	0	0
CON__P02672	CON__P02672	14	14	14				1	14	14	14	0	0	0	0	0	0	0	0	0	0	0	0	4	0	0	6	8	1	0	3	0	0	0	0	6	7	6	5	0	0	0	0	0	0	0	0	0	0
CON__P02676;P02675	CON__P02676	20;2	20;2	20;2				2	20	20	20	0	0	0	0	0	0	0	0	0	0	0	0	5	0	0	8	16	3	0	5	0	0	0	0	8	9	9	12	0	0	0	0	0	0	0	0	0	0
CON__P02768-1;P02768	CON__P02768-1;P02768	12;12	7;7	7;7	Serum albumin	ALB	;sp|P02768|ALBU_HUMAN Albumin OS=Homo sapiens OX=9606 GN=ALB PE=1 SV=2	2	12	7	7	3	3	4	1	4	5	3	5	3	3	2	10	4	5	4	5	5	4	5	5	0	1	1	0	5	3	2	5	0	0	0	0	1	2	0	1	0	0
CON__P02769	CON__P02769	57	57	52				1	57	57	52	29	28	29	30	38	39	39	38	31	33	27	39	41	34	40	45	32	41	47	42	6	7	6	4	32	32	31	32	29	28	29	30	38	39	39	38	31	33
CON__P05787;P05787;CON__Q9H552;CON__H-INV:HIT000016045	CON__P05787;P05787	32;32;14;4	29;29;12;4	10;10;2;2	Keratin, type II cytoskeletal 8	KRT8	;sp|P05787|K2C8_HUMAN Keratin, type II cytoskeletal 8 OS=Homo sapiens OX=9606 GN=KRT8 PE=1 SV=7	4	32	29	10	3	3	2	2	6	7	5	4	3	2	3	3	3	3	2	3	2	3	3	4	3	6	3	7	25	27	29	27	0	0	1	0	3	4	2	1	0	0
CON__P06868;P00747	CON__P06868	35;3	35;3	35;3				2	35	35	35	0	0	0	0	0	0	0	0	0	0	0	0	2	2	0	3	2	3	4	2	0	0	0	0	27	29	29	27	0	0	0	0	0	0	0	0	0	0
CON__P07224	CON__P07224	3	3	3				1	3	3	3	0	0	0	0	0	0	0	0	0	0	0	0	0	0	0	0	0	0	0	0	0	0	0	0	1	3	1	1	0	0	0	0	0	0	0	0	0	0
CON__P08730-1	CON__P08730-1	7	1	1				1	7	1	1	2	1	0	1	0	1	3	1	0	0	0	1	0	0	0	0	1	0	1	1	0	0	0	0	4	5	5	3	1	1	0	0	0	0	0	0	0	0
CON__P12763;P02765	CON__P12763	14;3	14;3	14;3				2	14	14	14	7	5	6	6	8	9	7	7	6	7	5	7	12	10	13	14	10	10	12	14	1	2	2	2	9	10	11	11	7	5	6	6	8	9	7	7	6	7
P13645;CON__P13645;CON__P02535-1;CON__Q148H6;CON__Q7Z3Y7;Q7Z3Y7;CON__Q7Z3Z0;CON__Q2M2I5;CON__Q7Z3Y8;Q7Z3Z0;Q7Z3Y8;Q2M2I5;CON__O76013;CON__A2AB72;CON__Q7Z3Y9;Q7Z3Y9;O76013	P13645;CON__P13645	32;32;8;3;3;3;2;2;2;2;2;2;1;1;1;1;1	32;32;8;3;3;3;2;2;2;2;2;2;1;1;1;1;1	27;27;4;1;1;1;1;0;1;1;1;0;0;0;0;0;0	Keratin, type I cytoskeletal 10	KRT10	sp|P13645|K1C10_HUMAN Keratin, type I cytoskeletal 10 OS=Homo sapiens OX=9606 GN=KRT10 PE=1 SV=6;	17	32	32	27	1	1	4	4	2	23	28	9	3	0	1	10	10	1	0	1	12	5	11	20	0	0	0	0	12	12	13	13	1	1	4	4	2	23	28	9	3	0
CON__P13647;P13647	CON__P13647;P13647	11;11	4;4	1;1	Keratin, type II cytoskeletal 5	KRT5	;sp|P13647|K2C5_HUMAN Keratin, type II cytoskeletal 5 OS=Homo sapiens OX=9606 GN=KRT5 PE=1 SV=3	2	11	4	1	1	1	1	1	1	4	8	1	1	0	1	1	3	1	1	1	1	1	3	4	1	0	0	0	2	2	3	3	0	0	0	0	0	1	3	0	0	0
CON__P15497;REV__Q14541;P02647	CON__P15497	18;1;1	18;1;1	18;1;1				3	18	18	18	4	4	7	5	1	4	4	3	1	1	3	2	9	6	6	7	10	8	10	9	0	0	0	0	9	11	12	9	4	4	7	5	1	4	4	3	1	1
CON__P15636	CON__P15636	4	4	4				1	4	4	4	0	0	0	0	0	0	0	0	0	0	0	0	0	0	0	0	0	0	0	0	0	0	0	0	4	4	4	4	0	0	0	0	0	0	0	0	0	0
CON__P17690	CON__P17690	6	6	6				1	6	6	6	0	0	0	0	1	0	0	0	0	0	0	0	2	0	2	3	3	3	1	2	0	0	0	0	3	2	3	3	0	0	0	0	1	0	0	0	0	0
CON__P17697	CON__P17697	9	9	9				1	9	9	9	0	0	0	0	0	0	0	0	0	0	0	0	0	0	0	0	0	0	0	0	0	0	0	0	5	6	6	7	0	0	0	0	0	0	0	0	0	0
CON__P19013;P19013	CON__P19013;P19013	6;6	3;3	3;3	Keratin, type II cytoskeletal 4	KRT4	;sp|P19013|K2C4_HUMAN Keratin, type II cytoskeletal 4 OS=Homo sapiens OX=9606 GN=KRT4 PE=1 SV=5	2	6	3	3	0	0	1	4	0	2	2	0	0	0	0	0	1	1	0	0	1	0	1	2	0	0	0	0	1	1	2	2	0	0	0	3	0	0	0	0	0	0
CON__P28800;P08697	CON__P28800	10;2	10;2	10;2				2	10	10	10	0	0	0	0	0	0	0	0	0	0	0	0	1	0	1	3	2	1	1	1	0	0	0	0	8	6	6	9	0	0	0	0	0	0	0	0	0	0
CON__P34955	CON__P34955	18	18	18				1	18	18	18	5	6	7	7	7	6	8	5	5	5	5	8	9	11	14	12	9	11	13	14	0	0	0	0	10	13	12	12	5	6	7	7	7	6	8	5	5	5
CON__P35527;P35527	CON__P35527;P35527	15;15	14;14	14;14	Keratin, type I cytoskeletal 9	KRT9	;sp|P35527|K1C9_HUMAN Keratin, type I cytoskeletal 9 OS=Homo sapiens OX=9606 GN=KRT9 PE=1 SV=3	2	15	14	14	1	0	0	2	0	2	11	1	0	3	4	4	6	3	2	3	6	3	2	4	0	0	0	0	0	0	1	0	1	0	0	2	0	2	10	1	0	3
CON__P35908v2;P35908;CON__P35908	CON__P35908v2;P35908;CON__P35908	30;30;29	26;26;25	20;20;19	Keratin, type II cytoskeletal 2 epidermal	KRT2	;sp|P35908|K22E_HUMAN Keratin, type II cytoskeletal 2 epidermal OS=Homo sapiens OX=9606 GN=KRT2 PE=1 SV=2;	3	30	26	20	1	1	5	2	1	13	25	2	1	1	1	4	6	2	1	1	6	3	6	10	1	1	1	1	1	1	1	2	0	0	3	1	1	11	22	0	0	0
CON__P41361;P01008	CON__P41361	14;3	14;3	14;3				2	14	14	14	0	0	0	0	0	0	0	0	0	0	0	0	1	1	1	5	4	2	7	3	0	0	0	0	9	8	7	8	0	0	0	0	0	0	0	0	0	0
CON__P50448	CON__P50448	5	5	4				1	5	5	4	0	0	0	0	0	0	0	0	0	0	0	0	0	0	0	0	0	0	1	0	0	0	0	0	2	3	2	4	0	0	0	0	0	0	0	0	0	0
P78386;CON__P78386;CON__Q61726	P78386;CON__P78386	18;18;8	17;17;7	10;10;2	Keratin, type II cuticular Hb5	KRT85	sp|P78386|KRT85_HUMAN Keratin, type II cuticular Hb5 OS=Homo sapiens OX=9606 GN=KRT85 PE=1 SV=1;	3	18	17	10	7	1	1	1	1	1	1	1	1	0	1	1	1	1	1	1	1	1	1	1	7	10	9	10	1	1	1	1	6	0	1	0	0	0	0	0	0	0
CON__P81644	CON__P81644	5	5	5				1	5	5	5	2	2	1	1	3	1	1	2	2	1	1	2	3	3	3	4	2	3	3	3	1	0	0	0	1	1	1	1	2	2	1	1	3	1	1	2	2	1
CON__Q03247	CON__Q03247	9	9	7				1	9	9	7	1	1	2	2	0	1	0	0	0	0	0	0	2	0	0	3	3	1	1	2	0	0	0	0	5	6	5	5	1	1	2	2	0	1	0	0	0	0
CON__Q04695;Q04695;CON__Q9C075;CON__Q99PS0;Q9C075	CON__Q04695;Q04695	23;23;1;1;1	18;18;1;1;1	4;4;0;0;0	Keratin, type I cytoskeletal 17	KRT17	;sp|Q04695|K1C17_HUMAN Keratin, type I cytoskeletal 17 OS=Homo sapiens OX=9606 GN=KRT17 PE=1 SV=2	5	23	18	4	3	1	0	2	0	2	2	1	0	0	0	1	1	0	0	0	0	0	1	0	0	0	0	1	17	20	20	20	2	1	0	0	0	1	0	0	0	0
CON__Q05443	CON__Q05443	8	8	6				1	8	8	6	0	0	0	0	0	0	1	0	0	0	0	0	1	0	0	0	0	0	0	0	0	0	0	0	5	7	7	7	0	0	0	0	0	0	1	0	0	0
CON__Q0IIK2;CON__Q29443;CON__Q2HJF0;P02787	CON__Q0IIK2;CON__Q29443	34;33;2;1	34;33;2;1	32;31;2;1			;	4	34	34	32	1	1	1	1	4	3	6	7	0	0	1	1	10	12	13	20	9	10	22	13	0	1	0	0	20	15	20	21	1	1	1	1	4	3	6	7	0	0
CON__Q0V8M9;Q06033	CON__Q0V8M9	21;5	21;5	21;5				2	21	21	21	6	6	8	7	3	7	6	2	3	1	1	1	4	2	1	1	3	2	1	3	0	0	0	0	14	15	15	15	6	6	8	7	3	7	6	2	3	1
CON__Q0VCM5;P19827	CON__Q0VCM5	15;1	15;1	15;1				2	15	15	15	0	0	0	0	0	0	0	0	0	0	0	0	0	0	0	1	0	0	1	0	0	0	0	0	12	13	11	12	0	0	0	0	0	0	0	0	0	0
CON__Q14525;Q14525	CON__Q14525;Q14525	12;12	1;1	1;1	Keratin, type I cuticular Ha3-II	KRT33B	;sp|Q14525|KT33B_HUMAN Keratin, type I cuticular Ha3-II OS=Homo sapiens OX=9606 GN=KRT33B PE=1 SV=3	2	12	1	1	5	0	0	0	0	0	0	0	0	0	0	0	0	0	0	0	0	0	1	0	7	9	6	7	1	1	1	1	1	0	0	0	0	0	0	0	0	0
CON__Q9UE12;CON__Q15323;Q15323;Q14532;CON__Q14532	CON__Q9UE12;CON__Q15323;Q15323	12;12;12;4;3	4;4;4;0;0	1;1;1;0;0	Keratin, type I cuticular Ha1	KRT31	;;sp|Q15323|K1H1_HUMAN Keratin, type I cuticular Ha1 OS=Homo sapiens OX=9606 GN=KRT31 PE=1 SV=3	5	12	4	1	4	0	0	0	0	0	0	0	0	0	0	0	0	0	0	0	0	0	1	0	6	9	8	6	1	1	1	1	1	0	0	0	0	0	0	0	0	0
CON__Q1A7A4	CON__Q1A7A4	13	13	13				1	13	13	13	0	0	0	0	0	0	0	0	0	0	0	1	0	0	0	0	0	0	0	0	0	0	0	0	8	10	9	7	0	0	0	0	0	0	0	0	0	0
CON__Q1RMK2	CON__Q1RMK2	6	6	6				1	6	6	6	0	0	0	0	0	0	0	0	0	0	0	0	1	0	0	1	3	0	1	2	0	0	0	0	1	1	1	2	0	0	0	0	0	0	0	0	0	0
CON__Q1RMN8	CON__Q1RMN8	5	5	5				1	5	5	5	0	0	0	0	0	0	0	0	0	0	0	0	3	0	0	3	2	3	3	2	0	0	0	0	0	1	1	0	0	0	0	0	0	0	0	0	0	0
CON__Q28065	CON__Q28065	5	5	4				1	5	5	4	0	0	0	0	0	0	0	0	0	0	0	0	0	0	0	0	0	0	0	0	0	0	0	0	2	2	2	4	0	0	0	0	0	0	0	0	0	0
CON__Q28085	CON__Q28085	13	13	13				1	13	13	13	0	0	0	0	0	0	0	0	0	0	0	0	1	0	0	1	0	0	0	2	0	0	0	0	5	9	8	7	0	0	0	0	0	0	0	0	0	0
CON__Q28107;P12259	CON__Q28107	20;2	20;2	20;2				2	20	20	20	0	0	0	0	0	0	0	0	0	0	0	0	2	0	0	0	2	1	0	1	0	0	0	0	14	13	16	15	0	0	0	0	0	0	0	0	0	0
CON__Q28194	CON__Q28194	44	14	14				1	44	14	14	15	13	13	18	14	17	14	15	1	0	0	1	4	2	0	4	8	7	4	3	0	0	0	0	21	23	29	25	0	0	0	0	0	1	0	0	0	0
CON__Q29RQ1;P10643	CON__Q29RQ1	20;2	20;2	20;2				2	20	20	20	0	0	0	0	0	0	0	0	0	0	0	0	0	0	0	0	0	0	0	0	0	0	0	0	13	17	13	14	0	0	0	0	0	0	0	0	0	0
CON__Q2KIF2	CON__Q2KIF2	10	10	10				1	10	10	10	0	0	0	0	0	0	0	0	0	0	0	0	0	0	0	2	0	0	0	0	0	0	0	0	8	6	6	8	0	0	0	0	0	0	0	0	0	0
CON__Q2KIG3	CON__Q2KIG3	5	5	5				1	5	5	5	0	0	0	0	0	0	0	0	0	0	0	0	0	0	0	0	0	0	0	0	0	0	0	0	3	3	3	4	0	0	0	0	0	0	0	0	0	0
CON__Q2KIS7;P05452	CON__Q2KIS7;P05452	1;1	1;1	1;1	Tetranectin	CLEC3B	;sp|P05452|TETN_HUMAN Tetranectin OS=Homo sapiens OX=9606 GN=CLEC3B PE=1 SV=3	2	1	1	1	0	0	0	0	0	0	0	0	0	0	0	0	0	0	0	0	0	0	1	1	0	0	0	0	0	0	0	0	0	0	0	0	0	0	0	0	0	0
CON__Q2KJ62	CON__Q2KJ62	11	1	1				1	11	1	1	0	0	0	0	0	0	0	0	0	0	0	0	1	0	0	2	0	2	2	0	0	0	0	0	7	7	10	7	0	0	0	0	0	0	0	0	0	0
CON__Q2KJ83;P15169	CON__Q2KJ83	4;1	4;1	4;1				2	4	4	4	0	0	0	0	0	0	0	0	0	0	0	0	0	0	0	0	0	0	0	0	0	0	0	0	3	2	2	3	0	0	0	0	0	0	0	0	0	0
CON__Q2KJC7	CON__Q2KJC7	22	22	7				1	22	22	7	0	0	0	0	0	0	0	0	0	0	0	0	0	0	0	0	0	0	0	0	0	0	0	0	19	18	20	17	0	0	0	0	0	0	0	0	0	0
CON__Q2KJF1;P04217	CON__Q2KJF1	13;1	13;1	13;1				2	13	13	13	0	0	0	0	1	0	0	0	0	0	0	0	0	1	2	3	2	0	1	1	0	1	0	0	9	11	6	12	0	0	0	0	1	0	0	0	0	0
CON__Q2TBQ1	CON__Q2TBQ1	8	8	8				1	8	8	8	0	0	0	0	0	0	0	0	0	0	0	0	0	0	0	0	0	0	0	0	0	0	0	0	6	6	5	7	0	0	0	0	0	0	0	0	0	0
CON__Q2UVX4	CON__Q2UVX4	58	58	54				1	58	58	54	1	0	0	0	0	0	1	1	0	0	0	0	7	0	0	6	6	1	9	3	0	0	0	0	44	46	48	48	1	0	0	0	0	0	1	1	0	0
CON__Q32PJ2	CON__Q32PJ2	3	3	3				1	3	3	3	0	0	0	0	0	0	0	0	0	0	0	0	0	0	0	0	0	0	0	0	0	0	0	0	2	2	0	2	0	0	0	0	0	0	0	0	0	0
CON__Q3KNV1;P08729	CON__Q3KNV1;P08729	30;30	26;26	2;2	Keratin, type II cytoskeletal 7	KRT7	;sp|P08729|K2C7_HUMAN Keratin, type II cytoskeletal 7 OS=Homo sapiens OX=9606 GN=KRT7 PE=1 SV=5	2	30	26	2	18	15	18	14	18	19	22	20	3	2	3	3	3	3	2	3	2	3	3	4	1	1	1	1	21	21	24	21	15	12	16	12	15	15	18	17	0	0
CON__Q3KUS7	CON__Q3KUS7	20	20	20				1	20	20	20	0	0	0	0	0	0	0	0	0	0	0	0	0	0	0	0	0	0	1	0	0	0	0	0	14	18	18	18	0	0	0	0	0	0	0	0	0	0
CON__Q3LI72;Q3LI72	CON__Q3LI72;Q3LI72	1;1	1;1	1;1	Keratin-associated protein 19-5	KRTAP19-5	;sp|Q3LI72|KR195_HUMAN Keratin-associated protein 19-5 OS=Homo sapiens OX=9606 GN=KRTAP19-5 PE=1 SV=1	2	1	1	1	1	0	0	0	0	0	0	0	0	0	0	0	0	0	0	0	0	0	0	0	0	0	0	0	0	0	0	0	1	0	0	0	0	0	0	0	0	0
CON__Q3MHH8;P0DUB6;P0DTE8;P0DTE7;P19961;P04746	CON__Q3MHH8	8;2;2;2;2;1	8;2;2;2;2;1	8;2;2;2;2;1				6	8	8	8	0	0	0	0	0	0	0	0	0	0	0	0	0	0	0	0	0	0	0	0	0	0	0	0	8	7	7	8	0	0	0	0	0	0	0	0	0	0
CON__Q3MHN2;P02748	CON__Q3MHN2	8;2	8;2	8;2				2	8	8	8	0	0	0	0	0	0	0	0	0	0	0	0	0	0	0	0	0	0	0	0	0	0	0	0	7	8	7	8	0	0	0	0	0	0	0	0	0	0
CON__Q3MHN5	CON__Q3MHN5	15	15	2				1	15	15	2	0	0	1	1	2	2	2	2	0	0	0	1	4	3	4	6	3	6	10	6	0	0	0	0	5	3	2	6	0	0	1	1	2	2	2	2	0	0
CON__Q3SX09;P68871;P02042	CON__Q3SX09	13;2;2	13;2;2	9;1;1				3	13	13	9	5	7	4	6	3	4	5	4	2	0	2	4	10	5	4	10	11	8	9	11	0	0	0	0	10	9	9	9	5	7	4	6	3	4	5	4	2	0
CON__Q3SX14	CON__Q3SX14	26	9	9				1	26	9	9	10	10	11	11	9	8	7	10	9	7	6	7	7	1	2	6	10	5	5	5	0	1	1	0	15	16	15	14	0	0	0	0	0	0	0	0	0	0
CON__Q3SX28	CON__Q3SX28	31	3	3				1	31	3	3	15	18	18	19	22	19	18	19	17	14	13	18	15	6	8	14	15	14	13	14	4	5	6	5	6	7	7	6	1	2	3	2	1	2	1	3	2	3
CON__Q3SZ57;P02771	CON__Q3SZ57	27;4	27;4	27;4				2	27	27	27	0	0	0	0	1	0	2	1	0	0	0	0	4	2	7	12	2	6	18	7	0	0	0	0	18	19	20	18	0	0	0	0	1	0	2	1	0	0
CON__Q3SZH5	CON__Q3SZH5	9	9	9				1	9	9	9	0	0	0	0	0	0	0	0	0	0	0	0	0	0	0	1	2	0	1	1	0	0	0	0	8	9	8	9	0	0	0	0	0	0	0	0	0	0
CON__Q3SZR3	CON__Q3SZR3	5	5	5				1	5	5	5	1	0	0	0	1	1	1	1	1	1	1	1	1	1	0	3	0	2	3	1	0	0	0	0	1	0	1	0	1	0	0	0	1	1	1	1	1	1
CON__Q3SZV7	CON__Q3SZV7	9	9	9				1	9	9	9	4	5	7	6	3	4	5	4	4	3	3	3	1	0	0	1	1	1	5	2	0	0	0	0	1	0	0	1	4	5	7	6	3	4	5	4	4	3
CON__Q3T052;Q14624	CON__Q3T052	26;1	26;1	26;1				2	26	26	26	2	1	2	1	1	1	0	0	2	0	1	0	1	0	1	3	2	1	1	4	0	0	0	0	20	21	20	24	2	1	2	1	1	1	0	0	2	0
CON__Q3Y5Z3	CON__Q3Y5Z3	3	3	3				1	3	3	3	0	0	0	0	0	0	0	0	0	1	1	1	1	0	0	0	0	1	0	0	0	0	0	0	1	2	0	1	0	0	0	0	0	0	0	0	0	1
CON__Q3ZBD7	CON__Q3ZBD7	8	4	4				1	8	4	4	4	4	3	3	3	3	4	3	3	3	3	4	2	2	2	3	2	3	2	3	3	5	4	4	5	3	3	3	1	1	1	1	0	0	0	0	0	1
CON__Q3ZBS7;P04004	CON__Q3ZBS7	15;2	15;2	15;2				2	15	15	15	0	0	0	0	0	0	0	0	0	0	0	0	4	4	2	6	11	6	8	7	0	0	0	0	10	11	10	8	0	0	0	0	0	0	0	0	0	0
CON__Q58D62	CON__Q58D62	11	11	11				1	11	11	11	1	0	1	0	2	1	1	1	0	0	0	2	5	2	4	6	4	6	7	6	0	0	0	0	9	8	9	11	1	0	1	0	2	1	1	1	0	0
CON__Q5D862;Q5D862	CON__Q5D862;Q5D862	2;2	2;2	2;2	Filaggrin-2	FLG2	;sp|Q5D862|FILA2_HUMAN Filaggrin-2 OS=Homo sapiens OX=9606 GN=FLG2 PE=1 SV=1	2	2	2	2	0	0	0	0	0	1	2	0	0	0	0	0	0	0	0	0	0	0	0	0	0	0	0	0	0	0	0	0	0	0	0	0	0	1	2	0	0	0
CON__Q6IFZ6;CON__Q7Z794;Q7Z794	CON__Q6IFZ6;CON__Q7Z794;Q7Z794	5;4;4	1;1;1	1;1;1	Keratin, type II cytoskeletal 1b	KRT77	;;sp|Q7Z794|K2C1B_HUMAN Keratin, type II cytoskeletal 1b OS=Homo sapiens OX=9606 GN=KRT77 PE=1 SV=3	3	5	1	1	1	1	2	1	1	2	2	1	2	1	2	2	2	1	1	1	1	1	1	3	1	1	1	1	1	1	2	2	0	0	0	0	1	0	0	0	1	0
CON__Q6KB66-1;Q6KB66	CON__Q6KB66-1;Q6KB66	3;3	3;3	3;3	Keratin, type II cytoskeletal 80	KRT80	;sp|Q6KB66|K2C80_HUMAN Keratin, type II cytoskeletal 80 OS=Homo sapiens OX=9606 GN=KRT80 PE=1 SV=2	2	3	3	3	0	1	0	1	0	0	0	0	0	0	0	0	1	0	0	0	0	0	0	0	0	0	0	0	2	2	2	1	0	1	0	1	0	0	0	0	0	0
CON__Q6T181;P04278	CON__Q6T181	5;1	5;1	5;1				2	5	5	5	0	0	0	0	0	0	0	0	0	0	0	0	0	0	0	0	0	0	0	0	0	0	0	0	5	4	4	5	0	0	0	0	0	0	0	0	0	0
CON__Q95121;P36955	CON__Q95121	13;3	13;3	13;3				2	13	13	13	0	0	0	0	0	0	0	0	0	0	0	0	0	0	0	0	2	1	1	1	0	0	0	0	12	12	13	11	0	0	0	0	0	0	0	0	0	0
CON__Q95M17	CON__Q95M17	6	6	6				1	6	6	6	0	0	0	0	0	0	0	0	0	0	0	0	0	0	0	0	0	0	0	0	0	0	0	0	6	5	6	5	0	0	0	0	0	0	0	0	0	0
CON__Q9BYR4;Q9BYR4	CON__Q9BYR4;Q9BYR4	2;2	2;2	2;2	Keratin-associated protein 4-3	KRTAP4-3	;sp|Q9BYR4|KRA43_HUMAN Keratin-associated protein 4-3 OS=Homo sapiens OX=9606 GN=KRTAP4-3 PE=2 SV=2	2	2	2	2	0	0	0	0	0	0	0	0	0	0	0	0	0	0	0	0	0	0	0	0	2	2	2	2	0	0	0	0	0	0	0	0	0	0	0	0	0	0
CON__Q9BYR8;Q9BYR8	CON__Q9BYR8;Q9BYR8	1;1	1;1	1;1	Keratin-associated protein 3-1	KRTAP3-1	;sp|Q9BYR8|KRA31_HUMAN Keratin-associated protein 3-1 OS=Homo sapiens OX=9606 GN=KRTAP3-1 PE=1 SV=1	2	1	1	1	1	0	0	0	0	0	0	0	0	0	0	0	0	0	0	0	0	0	0	0	1	1	1	1	0	0	0	0	1	0	0	0	0	0	0	0	0	0
CON__Q9N2I2	CON__Q9N2I2	8	8	8				1	8	8	8	0	0	0	0	0	0	0	0	0	0	0	0	0	0	0	0	0	0	1	0	0	0	0	0	7	7	6	6	0	0	0	0	0	0	0	0	0	0
CON__Q9TRI1;P19823	CON__Q9TRI1	21;5	21;5	21;5				2	21	21	21	1	1	1	1	2	2	2	1	0	0	0	0	7	1	2	5	3	4	10	4	0	0	0	0	17	18	18	19	1	1	1	1	2	2	2	1	0	0
CON__Q9TT36;P05543	CON__Q9TT36	8;2	8;2	8;2				2	8	8	8	0	0	0	0	0	0	0	0	0	0	0	0	0	0	0	0	0	0	0	0	0	0	0	0	8	7	8	7	0	0	0	0	0	0	0	0	0	0
CON__Q9TTE1	CON__Q9TTE1	7	6	3				1	7	6	3	0	0	0	0	0	0	0	0	0	0	0	0	1	0	0	2	0	0	6	2	0	0	0	0	2	1	0	1	0	0	0	0	0	0	0	0	0	0
CON__REFSEQ:XP_001252647	CON__REFSEQ:XP_001252647	7	7	1				1	7	7	1	0	0	0	0	1	1	0	0	0	0	0	0	0	0	0	1	0	0	5	1	0	0	0	0	6	5	5	5	0	0	0	0	1	1	0	0	0	0
CON__REFSEQ:XP_585019	CON__REFSEQ:XP_585019	4	4	4				1	4	4	4	0	0	0	0	0	0	0	0	0	0	0	0	0	0	0	1	0	1	1	0	0	0	0	0	2	2	2	3	0	0	0	0	0	0	0	0	0	0
E9PAV3;Q13765;Q9BZK3	E9PAV3;Q13765	6;6;1	6;6;1	6;6;1	Nascent polypeptide-associated complex subunit alpha, muscle-specific form;Nascent polypeptide-associated complex subunit alpha	NACA	sp|E9PAV3|NACAM_HUMAN Nascent polypeptide-associated complex subunit alpha, muscle-specific form OS=Homo sapiens OX=9606 GN=NACA PE=1 SV=1;sp|Q13765|NACA_HUMAN Nascent polypeptide-associated complex subunit alpha OS=Homo sapiens OX=9606 GN=NACA PE=1 SV=1	3	6	6	6	5	5	5	5	5	5	5	5	4	4	4	5	2	1	3	4	3	4	3	4	5	5	5	5	6	6	6	5	5	5	5	5	5	5	5	5	4	4
E9PRG8	E9PRG8	3	3	3	Uncharacterized protein C11orf98	C11orf98	sp|E9PRG8|CK098_HUMAN Uncharacterized protein C11orf98 OS=Homo sapiens OX=9606 GN=C11orf98 PE=1 SV=2	1	3	3	3	2	1	0	1	1	1	1	1	1	1	0	0	0	0	0	0	1	0	0	0	1	2	2	2	2	2	2	1	2	1	0	1	1	1	1	1	1	1
L0R6Q1	L0R6Q1	6	6	6		SLC35A4	sp|L0R6Q1|S35U4_HUMAN SLC35A4 upstream open reading frame protein OS=Homo sapiens OX=9606 GN=SLC35A4 PE=3 SV=1	1	6	6	6	1	1	1	1	0	0	2	0	2	2	3	1	1	1	1	0	3	1	0	1	2	2	2	1	2	1	2	3	1	1	1	1	0	0	2	0	2	2
O00115	O00115	4	4	4	Deoxyribonuclease-2-alpha	DNASE2	sp|O00115|DNS2A_HUMAN Deoxyribonuclease-2-alpha OS=Homo sapiens OX=9606 GN=DNASE2 PE=1 SV=2	1	4	4	4	0	0	1	0	1	0	0	0	0	0	1	0	0	1	1	0	0	2	0	2	0	0	1	1	1	2	1	1	0	0	1	0	1	0	0	0	0	0
O00116	O00116	18	18	18	Alkyldihydroxyacetonephosphate synthase, peroxisomal	AGPS	sp|O00116|ADAS_HUMAN Alkyldihydroxyacetonephosphate synthase, peroxisomal OS=Homo sapiens OX=9606 GN=AGPS PE=1 SV=1	1	18	18	18	4	5	4	6	2	3	5	2	7	6	8	8	6	0	0	3	11	2	2	1	12	11	10	11	11	11	12	11	4	5	4	6	2	3	5	2	7	6
O00139	O00139	17	17	16	Kinesin-like protein KIF2A	KIF2A	sp|O00139|KIF2A_HUMAN Kinesin-like protein KIF2A OS=Homo sapiens OX=9606 GN=KIF2A PE=1 SV=3	1	17	17	16	1	0	0	0	2	3	2	1	5	1	5	5	0	0	0	0	1	0	0	0	9	10	10	9	4	3	4	3	1	0	0	0	2	3	2	1	5	1
O00148	O00148	20	8	8	ATP-dependent RNA helicase DDX39A	DDX39A	sp|O00148|DX39A_HUMAN ATP-dependent RNA helicase DDX39A OS=Homo sapiens OX=9606 GN=DDX39A PE=1 SV=2	1	20	8	8	13	12	11	11	8	13	13	11	12	11	10	10	0	0	0	3	5	2	1	3	15	11	13	13	10	14	13	16	5	5	4	5	3	4	7	4	6	4
O00151	O00151	19	19	19	PDZ and LIM domain protein 1	PDLIM1	sp|O00151|PDLI1_HUMAN PDZ and LIM domain protein 1 OS=Homo sapiens OX=9606 GN=PDLIM1 PE=1 SV=4	1	19	19	19	14	14	10	14	13	15	13	14	12	9	9	10	5	0	0	4	8	5	3	1	11	9	10	9	5	3	2	5	14	14	10	14	13	15	13	14	12	9
O00154	O00154	13	13	13	Cytosolic acyl coenzyme A thioester hydrolase	ACOT7	sp|O00154|BACH_HUMAN Cytosolic acyl coenzyme A thioester hydrolase OS=Homo sapiens OX=9606 GN=ACOT7 PE=1 SV=3	1	13	13	13	6	6	5	7	6	9	6	6	7	4	6	8	0	0	0	1	3	0	0	1	4	6	4	5	3	4	5	8	6	6	5	7	6	9	6	6	7	4
O00159	O00159	47	47	47	Unconventional myosin-Ic	MYO1C	sp|O00159|MYO1C_HUMAN Unconventional myosin-Ic OS=Homo sapiens OX=9606 GN=MYO1C PE=1 SV=4	1	47	47	47	27	28	27	30	21	25	20	21	26	21	25	30	21	5	3	13	22	14	9	16	9	8	8	8	9	8	10	8	27	28	27	30	21	25	20	21	26	21
O00161	O00161	9	9	9	Synaptosomal-associated protein 23	SNAP23	sp|O00161|SNP23_HUMAN Synaptosomal-associated protein 23 OS=Homo sapiens OX=9606 GN=SNAP23 PE=1 SV=1	1	9	9	9	3	3	2	2	3	2	2	2	4	2	3	3	1	1	1	1	4	0	1	1	2	5	4	2	3	2	3	3	3	3	2	2	3	2	2	2	4	2
O00165	O00165	5	5	5	HCLS1-associated protein X-1	HAX1	sp|O00165|HAX1_HUMAN HCLS1-associated protein X-1 OS=Homo sapiens OX=9606 GN=HAX1 PE=1 SV=2	1	5	5	5	0	0	0	0	0	0	0	0	0	0	0	0	0	0	0	0	0	0	0	0	2	3	3	2	1	2	0	4	0	0	0	0	0	0	0	0	0	0
O00170	O00170	11	11	11	AH receptor-interacting protein	AIP	sp|O00170|AIP_HUMAN AH receptor-interacting protein OS=Homo sapiens OX=9606 GN=AIP PE=1 SV=3	1	11	11	11	6	5	5	4	2	7	5	4	5	5	4	5	0	0	0	0	1	0	0	0	6	8	10	7	5	7	5	6	6	5	5	4	2	7	5	4	5	5
O00178	O00178	14	14	14	GTP-binding protein 1	GTPBP1	sp|O00178|GTPB1_HUMAN GTP-binding protein 1 OS=Homo sapiens OX=9606 GN=GTPBP1 PE=1 SV=3	1	14	14	14	3	2	3	3	2	3	2	5	2	1	4	3	0	0	0	0	0	0	0	0	7	7	7	7	2	2	3	3	3	2	3	3	2	3	2	5	2	1
O00182;Q6DKI2;Q3B8N2	O00182	3;1;1	3;1;1	3;1;1	Galectin-9	LGALS9	sp|O00182|LEG9_HUMAN Galectin-9 OS=Homo sapiens OX=9606 GN=LGALS9 PE=1 SV=2	3	3	3	3	0	0	0	0	0	0	0	0	0	0	0	0	2	0	0	0	2	0	0	0	0	0	0	0	0	0	0	0	0	0	0	0	0	0	0	0	0	0
O00186	O00186	12	12	12	Syntaxin-binding protein 3	STXBP3	sp|O00186|STXB3_HUMAN Syntaxin-binding protein 3 OS=Homo sapiens OX=9606 GN=STXBP3 PE=1 SV=2	1	12	12	12	2	3	2	2	2	1	2	2	3	4	4	5	5	0	0	1	4	2	1	1	5	1	3	6	3	5	4	4	2	3	2	2	2	1	2	2	3	4
O00193	O00193	4	4	4	Small acidic protein	SMAP	sp|O00193|SMAP_HUMAN Small acidic protein OS=Homo sapiens OX=9606 GN=SMAP PE=1 SV=1	1	4	4	4	1	1	2	1	1	1	2	1	2	1	1	2	0	0	1	1	0	0	0	0	2	1	2	3	2	2	2	3	1	1	2	1	1	1	2	1	2	1
O00194	O00194	6	6	6	Ras-related protein Rab-27B	RAB27B	sp|O00194|RB27B_HUMAN Ras-related protein Rab-27B OS=Homo sapiens OX=9606 GN=RAB27B PE=1 SV=4	1	6	6	6	0	0	0	0	0	0	0	0	0	0	0	0	4	1	1	3	6	3	1	3	0	0	0	0	1	0	0	1	0	0	0	0	0	0	0	0	0	0
O00203;Q13367	O00203	24;5	24;5	24;5	AP-3 complex subunit beta-1	AP3B1	sp|O00203|AP3B1_HUMAN AP-3 complex subunit beta-1 OS=Homo sapiens OX=9606 GN=AP3B1 PE=1 SV=3	2	24	24	24	10	10	10	12	6	10	11	8	10	6	9	11	5	0	0	2	4	2	0	0	10	12	10	11	3	2	4	3	10	10	10	12	6	10	11	8	10	6
O00213	O00213	3	3	3	Amyloid beta A4 precursor protein-binding family B member 1	APBB1	sp|O00213|APBB1_HUMAN Amyloid beta precursor protein binding family B member 1 OS=Homo sapiens OX=9606 GN=APBB1 PE=1 SV=2	1	3	3	3	0	0	0	0	0	0	0	0	0	0	0	0	0	0	0	0	0	0	0	0	1	1	2	1	0	0	0	0	0	0	0	0	0	0	0	0	0	0
O00214	O00214	4	4	4	Galectin-8	LGALS8	sp|O00214|LEG8_HUMAN Galectin-8 OS=Homo sapiens OX=9606 GN=LGALS8 PE=1 SV=4	1	4	4	4	1	0	0	1	1	1	2	1	0	0	0	1	1	0	0	0	4	0	0	0	0	0	0	0	0	0	0	0	1	0	0	1	1	1	2	1	0	0
O00217	O00217	4	4	4	NADH dehydrogenase [ubiquinone] iron-sulfur protein 8, mitochondrial	NDUFS8	sp|O00217|NDUS8_HUMAN NADH dehydrogenase [ubiquinone] iron-sulfur protein 8, mitochondrial OS=Homo sapiens OX=9606 GN=NDUFS8 PE=1 SV=1	1	4	4	4	3	2	2	2	3	3	3	2	2	3	2	3	2	0	0	0	2	1	1	1	4	3	3	4	3	3	3	2	3	2	2	2	3	3	3	2	2	3
O00231	O00231	25	25	25	26S proteasome non-ATPase regulatory subunit 11	PSMD11	sp|O00231|PSD11_HUMAN 26S proteasome non-ATPase regulatory subunit 11 OS=Homo sapiens OX=9606 GN=PSMD11 PE=1 SV=3	1	25	25	25	14	14	16	13	9	13	11	13	12	13	11	14	4	1	2	3	6	5	4	6	15	14	11	15	13	11	11	12	14	14	16	13	9	13	11	13	12	13
O00232	O00232	20	20	20	26S proteasome non-ATPase regulatory subunit 12	PSMD12	sp|O00232|PSD12_HUMAN 26S proteasome non-ATPase regulatory subunit 12 OS=Homo sapiens OX=9606 GN=PSMD12 PE=1 SV=3	1	20	20	20	9	8	10	8	11	9	9	8	10	10	7	9	4	2	2	0	8	2	0	3	11	14	13	11	6	7	9	8	9	8	10	8	11	9	9	8	10	10
O00233	O00233	8	8	8	26S proteasome non-ATPase regulatory subunit 9	PSMD9	sp|O00233|PSMD9_HUMAN 26S proteasome non-ATPase regulatory subunit 9 OS=Homo sapiens OX=9606 GN=PSMD9 PE=1 SV=3	1	8	8	8	5	5	5	4	3	4	6	4	4	3	3	4	1	0	1	1	2	0	0	1	4	4	4	5	5	5	4	5	5	5	5	4	3	4	6	4	4	3
O00244	O00244	5	5	5	Copper transport protein ATOX1	ATOX1	sp|O00244|ATOX1_HUMAN Copper transport protein ATOX1 OS=Homo sapiens OX=9606 GN=ATOX1 PE=1 SV=1	1	5	5	5	2	1	2	1	1	2	1	0	3	3	3	4	0	0	0	0	1	0	0	0	2	3	2	2	1	1	2	1	2	1	2	1	1	2	1	0	3	3
O00255	O00255	4	4	4	Menin	MEN1	sp|O00255|MEN1_HUMAN Menin OS=Homo sapiens OX=9606 GN=MEN1 PE=1 SV=5	1	4	4	4	0	0	0	0	0	0	0	0	1	0	1	0	0	0	0	0	0	0	0	0	4	3	2	3	0	1	0	0	0	0	0	0	0	0	0	0	1	0
O00264	O00264	11	10	10	Membrane-associated progesterone receptor component 1	PGRMC1	sp|O00264|PGRC1_HUMAN Membrane-associated progesterone receptor component 1 OS=Homo sapiens OX=9606 GN=PGRMC1 PE=1 SV=3	1	11	10	10	8	7	7	9	6	5	8	7	6	5	5	7	6	1	1	3	4	1	3	3	4	7	7	10	4	5	5	5	7	6	6	8	5	5	7	6	5	5
O00267	O00267	28	28	28	Transcription elongation factor SPT5	SUPT5H	sp|O00267|SPT5H_HUMAN Transcription elongation factor SPT5 OS=Homo sapiens OX=9606 GN=SUPT5H PE=1 SV=1	1	28	28	28	6	5	4	6	6	6	5	7	4	2	3	4	0	0	0	1	0	0	0	0	16	16	14	15	15	14	16	17	6	5	4	6	6	6	5	7	4	2
O00268	O00268	4	4	4	Transcription initiation factor TFIID subunit 4	TAF4	sp|O00268|TAF4_HUMAN Transcription initiation factor TFIID subunit 4 OS=Homo sapiens OX=9606 GN=TAF4 PE=1 SV=2	1	4	4	4	0	0	0	0	0	0	0	0	0	0	0	0	0	0	0	0	0	0	0	0	1	0	2	0	0	1	1	2	0	0	0	0	0	0	0	0	0	0
O00273	O00273	9	9	9	DNA fragmentation factor subunit alpha	DFFA	sp|O00273|DFFA_HUMAN DNA fragmentation factor subunit alpha OS=Homo sapiens OX=9606 GN=DFFA PE=1 SV=1	1	9	9	9	4	5	5	5	3	4	5	6	4	1	2	3	0	1	0	1	0	0	0	0	6	5	6	7	5	5	7	6	4	5	5	5	3	4	5	6	4	1
O00287	O00287	1	1	1	Regulatory factor X-associated protein	RFXAP	sp|O00287|RFXAP_HUMAN Regulatory factor X-associated protein OS=Homo sapiens OX=9606 GN=RFXAP PE=1 SV=1	1	1	1	1	0	0	0	0	0	0	0	0	0	0	0	0	0	0	0	0	0	0	0	0	0	0	1	0	0	0	0	0	0	0	0	0	0	0	0	0	0	0
O00291	O00291	9	9	9	Huntingtin-interacting protein 1	HIP1	sp|O00291|HIP1_HUMAN Huntingtin-interacting protein 1 OS=Homo sapiens OX=9606 GN=HIP1 PE=1 SV=5	1	9	9	9	0	1	1	0	1	3	1	2	1	0	2	1	2	1	0	1	4	0	0	1	1	2	1	2	1	0	1	0	0	1	1	0	1	3	1	2	1	0
O00299	O00299	20	20	20	Chloride intracellular channel protein 1	CLIC1	sp|O00299|CLIC1_HUMAN Chloride intracellular channel protein 1 OS=Homo sapiens OX=9606 GN=CLIC1 PE=1 SV=4	1	20	20	20	16	15	14	16	14	12	16	14	17	14	15	14	4	4	8	6	10	6	6	7	10	12	13	12	12	12	13	11	16	15	14	16	14	12	16	14	17	14
O00300	O00300	4	4	4	Tumor necrosis factor receptor superfamily member 11B	TNFRSF11B	sp|O00300|TR11B_HUMAN Tumor necrosis factor receptor superfamily member 11B OS=Homo sapiens OX=9606 GN=TNFRSF11B PE=1 SV=3	1	4	4	4	2	1	0	1	1	2	1	2	0	0	0	0	0	0	0	0	1	0	0	0	0	0	0	0	0	0	0	0	2	1	0	1	1	2	1	2	0	0
O00303	O00303	12	12	12	Eukaryotic translation initiation factor 3 subunit F	EIF3F	sp|O00303|EIF3F_HUMAN Eukaryotic translation initiation factor 3 subunit F OS=Homo sapiens OX=9606 GN=EIF3F PE=1 SV=1	1	12	12	12	6	6	6	7	7	8	9	7	7	6	6	5	1	2	0	2	4	2	0	1	8	8	7	7	7	7	6	5	6	6	6	7	7	8	9	7	7	6
O00330	O00330	8	8	8	Pyruvate dehydrogenase protein X component, mitochondrial	PDHX	sp|O00330|ODPX_HUMAN Pyruvate dehydrogenase protein X component, mitochondrial OS=Homo sapiens OX=9606 GN=PDHX PE=1 SV=3	1	8	8	8	1	0	0	0	0	0	0	0	0	0	0	0	1	0	0	0	1	0	0	0	2	1	4	3	0	5	3	2	1	0	0	0	0	0	0	0	0	0
O00391	O00391	6	6	6	Sulfhydryl oxidase 1	QSOX1	sp|O00391|QSOX1_HUMAN Sulfhydryl oxidase 1 OS=Homo sapiens OX=9606 GN=QSOX1 PE=1 SV=3	1	6	6	6	0	1	1	2	0	0	0	0	3	1	2	2	2	0	0	1	1	0	0	2	0	1	1	0	1	2	2	2	0	1	1	2	0	0	0	0	3	1
O00399	O00399	3	3	3	Dynactin subunit 6	DCTN6	sp|O00399|DCTN6_HUMAN Dynactin subunit 6 OS=Homo sapiens OX=9606 GN=DCTN6 PE=1 SV=1	1	3	3	3	1	1	1	2	0	2	2	2	1	1	0	1	0	0	0	0	0	0	0	0	1	2	2	1	0	0	0	0	1	1	1	2	0	2	2	2	1	1
O00400	O00400	3	3	3	Acetyl-coenzyme A transporter 1	SLC33A1	sp|O00400|ACATN_HUMAN Acetyl-coenzyme A transporter 1 OS=Homo sapiens OX=9606 GN=SLC33A1 PE=1 SV=1	1	3	3	3	0	0	0	0	0	0	0	0	0	0	0	0	0	0	0	0	2	0	0	0	0	0	0	0	1	2	3	1	0	0	0	0	0	0	0	0	0	0
O00401	O00401	4	4	4	Neural Wiskott-Aldrich syndrome protein	WASL	sp|O00401|WASL_HUMAN Actin nucleation-promoting factor WASL OS=Homo sapiens OX=9606 GN=WASL PE=1 SV=2	1	4	4	4	1	0	1	1	1	1	1	1	3	1	2	1	0	0	1	0	1	1	0	0	2	0	0	0	1	1	0	1	1	0	1	1	1	1	1	1	3	1
O00410	O00410	44	44	42	Importin-5	IPO5	sp|O00410|IPO5_HUMAN Importin-5 OS=Homo sapiens OX=9606 GN=IPO5 PE=1 SV=4	1	44	44	42	26	25	23	24	23	25	26	25	32	30	29	33	9	2	1	6	13	12	4	3	30	31	30	31	21	17	17	16	26	25	23	24	23	25	26	25	32	30
O00411	O00411	10	10	10	DNA-directed RNA polymerase, mitochondrial	POLRMT	sp|O00411|RPOM_HUMAN DNA-directed RNA polymerase, mitochondrial OS=Homo sapiens OX=9606 GN=POLRMT PE=1 SV=2	1	10	10	10	0	0	0	0	1	0	0	0	0	0	0	0	0	0	0	0	1	0	0	0	4	4	4	6	2	2	0	0	0	0	0	0	1	0	0	0	0	0
O00422	O00422	4	4	4	Histone deacetylase complex subunit SAP18	SAP18	sp|O00422|SAP18_HUMAN Histone deacetylase complex subunit SAP18 OS=Homo sapiens OX=9606 GN=SAP18 PE=1 SV=1	1	4	4	4	0	0	0	0	0	0	1	1	0	0	0	0	0	0	0	0	0	0	0	0	2	2	3	2	2	0	0	1	0	0	0	0	0	0	1	1	0	0
O00423	O00423	4	4	4	Echinoderm microtubule-associated protein-like 1	EML1	sp|O00423|EMAL1_HUMAN Echinoderm microtubule-associated protein-like 1 OS=Homo sapiens OX=9606 GN=EML1 PE=1 SV=3	1	4	4	4	1	0	0	0	0	0	0	0	1	0	1	1	0	0	0	0	0	0	0	0	0	1	0	0	0	0	0	0	1	0	0	0	0	0	0	0	1	0
O00425	O00425	18	16	16	Insulin-like growth factor 2 mRNA-binding protein 3	IGF2BP3	sp|O00425|IF2B3_HUMAN Insulin-like growth factor 2 mRNA-binding protein 3 OS=Homo sapiens OX=9606 GN=IGF2BP3 PE=1 SV=2	1	18	16	16	3	3	2	3	2	2	2	2	1	2	3	2	0	0	0	0	1	0	0	0	13	13	12	12	9	10	11	9	2	2	0	2	1	1	1	1	0	1
O00429	O00429	25	25	25	Dynamin-1-like protein	DNM1L	sp|O00429|DNM1L_HUMAN Dynamin-1-like protein OS=Homo sapiens OX=9606 GN=DNM1L PE=1 SV=2	1	25	25	25	9	8	7	8	7	8	9	7	12	8	10	11	3	0	1	0	3	1	0	0	13	10	14	16	13	10	10	11	9	8	7	8	7	8	9	7	12	8
O00442	O00442	7	7	7	RNA 3-terminal phosphate cyclase	RTCA	sp|O00442|RTCA_HUMAN RNA 3-terminal phosphate cyclase OS=Homo sapiens OX=9606 GN=RTCA PE=1 SV=1	1	7	7	7	3	2	2	3	3	4	3	1	3	3	3	2	0	0	0	0	0	1	0	0	2	3	4	3	1	1	2	1	3	2	2	3	3	4	3	1	3	3
O00443	O00443	5	5	5	Phosphatidylinositol 4-phosphate 3-kinase C2 domain-containing subunit alpha	PIK3C2A	sp|O00443|P3C2A_HUMAN Phosphatidylinositol 4-phosphate 3-kinase C2 domain-containing subunit alpha OS=Homo sapiens OX=9606 GN=PIK3C2A PE=1 SV=2	1	5	5	5	0	1	0	0	0	0	0	0	0	0	0	0	0	0	0	0	0	0	0	0	1	1	0	2	0	0	1	0	0	1	0	0	0	0	0	0	0	0
O00458	O00458	1	1	1	Interferon-related developmental regulator 1	IFRD1	sp|O00458|IFRD1_HUMAN Interferon-related developmental regulator 1 OS=Homo sapiens OX=9606 GN=IFRD1 PE=1 SV=4	1	1	1	1	0	0	0	0	0	0	0	0	0	0	0	0	0	0	0	0	0	0	0	0	0	0	0	0	0	1	1	1	0	0	0	0	0	0	0	0	0	0
O00461	O00461	10	10	10	Golgi integral membrane protein 4	GOLIM4	sp|O00461|GOLI4_HUMAN Golgi integral membrane protein 4 OS=Homo sapiens OX=9606 GN=GOLIM4 PE=1 SV=1	1	10	10	10	4	4	4	5	4	3	3	5	3	5	4	3	5	2	1	1	2	0	1	0	5	1	3	3	6	4	3	3	4	4	4	5	4	3	3	5	3	5
O00468	O00468	1	1	1	Agrin;Agrin N-terminal 110 kDa subunit;Agrin C-terminal 110 kDa subunit;Agrin C-terminal 90 kDa fragment;Agrin C-terminal 22 kDa fragment	AGRN	sp|O00468|AGRIN_HUMAN Agrin OS=Homo sapiens OX=9606 GN=AGRN PE=1 SV=6	1	1	1	1	0	0	0	0	0	0	0	0	0	0	0	0	0	0	0	0	0	0	0	0	0	0	0	0	1	1	1	0	0	0	0	0	0	0	0	0	0	0
O00469	O00469	15	15	15	Procollagen-lysine,2-oxoglutarate 5-dioxygenase 2	PLOD2	sp|O00469|PLOD2_HUMAN Procollagen-lysine,2-oxoglutarate 5-dioxygenase 2 OS=Homo sapiens OX=9606 GN=PLOD2 PE=1 SV=2	1	15	15	15	0	3	4	3	6	5	5	4	6	7	6	7	1	2	2	1	7	3	3	2	4	3	4	3	0	1	0	0	0	3	4	3	6	5	5	4	6	7
O00471	O00471	11	11	11	Exocyst complex component 5	EXOC5	sp|O00471|EXOC5_HUMAN Exocyst complex component 5 OS=Homo sapiens OX=9606 GN=EXOC5 PE=1 SV=1	1	11	11	11	3	4	3	4	0	4	5	4	4	2	3	3	1	0	0	0	3	1	0	0	3	1	3	4	2	3	3	3	3	4	3	4	0	4	5	4	4	2
O00478;P78410;O00481	O00478;P78410;O00481	4;2;2	4;2;2	4;2;2	Butyrophilin subfamily 3 member A3;Butyrophilin subfamily 3 member A2;Butyrophilin subfamily 3 member A1	BTN3A3;BTN3A2;BTN3A1	sp|O00478|BT3A3_HUMAN Butyrophilin subfamily 3 member A3 OS=Homo sapiens OX=9606 GN=BTN3A3 PE=1 SV=1;sp|P78410|BT3A2_HUMAN Butyrophilin subfamily 3 member A2 OS=Homo sapiens OX=9606 GN=BTN3A2 PE=1 SV=2;sp|O00481|BT3A1_HUMAN Butyrophilin subfamily 3 member	3	4	4	4	0	0	0	0	0	0	0	0	0	0	1	0	0	0	0	0	4	0	0	0	0	0	0	0	0	0	0	0	0	0	0	0	0	0	0	0	0	0
O00483	O00483	4	4	4	Cytochrome c oxidase subunit NDUFA4	NDUFA4	sp|O00483|NDUA4_HUMAN Cytochrome c oxidase subunit NDUFA4 OS=Homo sapiens OX=9606 GN=NDUFA4 PE=1 SV=1	1	4	4	4	2	2	2	2	1	1	1	3	2	2	2	2	1	1	1	0	2	1	0	1	4	2	3	2	3	3	3	2	2	2	2	2	1	1	1	3	2	2
O00487	O00487	9	9	9	26S proteasome non-ATPase regulatory subunit 14	PSMD14	sp|O00487|PSDE_HUMAN 26S proteasome non-ATPase regulatory subunit 14 OS=Homo sapiens OX=9606 GN=PSMD14 PE=1 SV=1	1	9	9	9	4	3	5	2	4	5	5	4	4	4	4	5	1	0	0	2	2	2	1	2	4	4	5	5	2	3	2	1	4	3	5	2	4	5	5	4	4	4
O00488	O00488	1	1	1	Zinc finger protein 593	ZNF593	sp|O00488|ZN593_HUMAN Zinc finger protein 593 OS=Homo sapiens OX=9606 GN=ZNF593 PE=1 SV=2	1	1	1	1	0	0	0	0	0	0	0	0	0	0	0	0	0	0	0	0	0	0	0	0	0	0	0	0	1	1	1	1	0	0	0	0	0	0	0	0	0	0
O00499	O00499	5	5	5	Myc box-dependent-interacting protein 1	BIN1	sp|O00499|BIN1_HUMAN Myc box-dependent-interacting protein 1 OS=Homo sapiens OX=9606 GN=BIN1 PE=1 SV=1	1	5	5	5	1	0	1	0	0	2	1	1	1	1	1	2	0	0	0	0	0	0	0	0	1	2	2	1	1	0	0	2	1	0	1	0	0	2	1	1	1	1
O00505	O00505	13	10	10	Importin subunit alpha-4	KPNA3	sp|O00505|IMA4_HUMAN Importin subunit alpha-4 OS=Homo sapiens OX=9606 GN=KPNA3 PE=1 SV=2	1	13	10	10	7	7	10	7	6	6	4	6	7	6	6	5	0	0	0	0	4	0	0	0	5	6	6	7	3	3	3	6	5	5	7	6	4	4	4	4	5	5
O00507	O00507	23	1	1	Probable ubiquitin carboxyl-terminal hydrolase FAF-Y	USP9Y	sp|O00507|USP9Y_HUMAN Probable ubiquitin carboxyl-terminal hydrolase FAF-Y OS=Homo sapiens OX=9606 GN=USP9Y PE=2 SV=2	1	23	1	1	3	1	1	2	4	2	5	4	8	4	6	6	1	0	0	0	1	0	0	1	10	11	8	10	4	5	6	6	0	0	0	0	1	0	0	1	0	1
O00534	O00534	8	8	8	von Willebrand factor A domain-containing protein 5A	VWA5A	sp|O00534|VMA5A_HUMAN von Willebrand factor A domain-containing protein 5A OS=Homo sapiens OX=9606 GN=VWA5A PE=1 SV=2	1	8	8	8	0	0	0	0	0	0	0	0	0	0	0	0	0	0	0	0	0	0	0	0	0	0	0	0	6	3	7	5	0	0	0	0	0	0	0	0	0	0
O00541	O00541	16	16	16	Pescadillo homolog	PES1	sp|O00541|PESC_HUMAN Pescadillo homolog OS=Homo sapiens OX=9606 GN=PES1 PE=1 SV=1	1	16	16	16	6	5	5	6	4	3	5	4	3	2	2	3	2	0	1	0	3	0	0	0	7	9	8	10	7	6	7	9	6	5	5	6	4	3	5	4	3	2
O00559	O00559	1	1	1	Receptor-binding cancer antigen expressed on SiSo cells	EBAG9	sp|O00559|RCAS1_HUMAN Receptor-binding cancer antigen expressed on SiSo cells OS=Homo sapiens OX=9606 GN=EBAG9 PE=1 SV=1	1	1	1	1	0	0	0	0	0	0	0	0	0	0	0	0	0	0	0	0	0	0	0	0	0	0	0	0	1	1	0	0	0	0	0	0	0	0	0	0	0	0
O00560	O00560	15	15	15	Syntenin-1	SDCBP	sp|O00560|SDCB1_HUMAN Syntenin-1 OS=Homo sapiens OX=9606 GN=SDCBP PE=1 SV=1	1	15	15	15	11	13	11	9	12	11	10	11	8	8	9	9	10	4	6	5	13	5	9	10	7	7	8	9	2	3	2	2	11	13	11	9	12	11	10	11	8	8
O00566	O00566	8	8	8	U3 small nucleolar ribonucleoprotein protein MPP10	MPHOSPH10	sp|O00566|MPP10_HUMAN U3 small nucleolar ribonucleoprotein protein MPP10 OS=Homo sapiens OX=9606 GN=MPHOSPH10 PE=1 SV=2	1	8	8	8	0	0	0	0	0	0	1	0	0	0	1	1	0	0	0	1	1	0	0	0	5	3	4	3	3	2	4	3	0	0	0	0	0	0	1	0	0	0
O00567	O00567	25	25	25	Nucleolar protein 56	NOP56	sp|O00567|NOP56_HUMAN Nucleolar protein 56 OS=Homo sapiens OX=9606 GN=NOP56 PE=1 SV=4	1	25	25	25	7	8	6	8	5	6	6	5	8	5	6	7	6	0	0	2	7	3	1	3	14	13	15	15	12	14	15	15	7	8	6	8	5	6	6	5	8	5
O00571;Q9NQI0	O00571	35;2	35;2	11;0	ATP-dependent RNA helicase DDX3X	DDX3X	sp|O00571|DDX3X_HUMAN ATP-dependent RNA helicase DDX3X OS=Homo sapiens OX=9606 GN=DDX3X PE=1 SV=3	2	35	35	11	18	16	18	17	17	18	15	14	15	13	10	14	6	0	0	7	12	6	1	3	26	20	20	22	16	17	16	17	18	16	18	17	17	18	15	14	15	13
O00584	O00584	4	4	4	Ribonuclease T2	RNASET2	sp|O00584|RNT2_HUMAN Ribonuclease T2 OS=Homo sapiens OX=9606 GN=RNASET2 PE=1 SV=2	1	4	4	4	0	0	0	0	0	0	0	1	0	0	0	0	0	0	0	0	1	1	0	0	2	3	3	2	0	0	0	0	0	0	0	0	0	0	0	1	0	0
O00592	O00592	7	7	7	Podocalyxin	PODXL	sp|O00592|PODXL_HUMAN Podocalyxin OS=Homo sapiens OX=9606 GN=PODXL PE=1 SV=2	1	7	7	7	0	0	1	0	1	0	0	0	5	3	5	3	7	2	2	3	4	4	3	3	0	0	0	1	6	6	7	5	0	0	1	0	1	0	0	0	5	3
O00622	O00622	11	11	11	Protein CYR61	CYR61	sp|O00622|CCN1_HUMAN CCN family member 1 OS=Homo sapiens OX=9606 GN=CCN1 PE=1 SV=1	1	11	11	11	5	6	3	6	5	5	4	4	2	5	5	3	2	0	0	2	3	1	1	0	0	0	0	0	0	0	0	0	5	6	3	6	5	5	4	4	2	5
O00625	O00625	6	6	6	Pirin	PIR	sp|O00625|PIR_HUMAN Pirin OS=Homo sapiens OX=9606 GN=PIR PE=1 SV=1	1	6	6	6	0	1	0	0	0	1	1	1	0	0	0	0	0	0	0	0	0	0	0	0	3	4	4	3	5	4	5	4	0	1	0	0	0	1	1	1	0	0
O00629	O00629	14	14	11	Importin subunit alpha-3	KPNA4	sp|O00629|IMA3_HUMAN Importin subunit alpha-3 OS=Homo sapiens OX=9606 GN=KPNA4 PE=1 SV=1	1	14	14	11	8	7	11	6	7	9	5	6	6	4	7	9	1	0	0	0	3	1	0	0	3	5	7	7	4	5	3	5	8	7	11	6	7	9	5	6	6	4
O00635	O00635	2	2	2	E3 ubiquitin-protein ligase TRIM38	TRIM38	sp|O00635|TRI38_HUMAN E3 ubiquitin-protein ligase TRIM38 OS=Homo sapiens OX=9606 GN=TRIM38 PE=1 SV=1	1	2	2	2	0	0	0	0	0	0	0	0	0	0	0	0	0	0	0	1	1	0	0	0	0	0	0	0	1	0	1	0	0	0	0	0	0	0	0	0	0	0
O00712	O00712	2	2	1	Nuclear factor 1 B-type	NFIB	sp|O00712|NFIB_HUMAN Nuclear factor 1 B-type OS=Homo sapiens OX=9606 GN=NFIB PE=1 SV=2	1	2	2	1	0	0	0	0	0	0	1	0	0	0	0	0	0	0	0	0	0	0	0	0	0	0	0	0	1	1	1	1	0	0	0	0	0	0	1	0	0	0
O00743	O00743	9	9	9	Serine/threonine-protein phosphatase 6 catalytic subunit;Serine/threonine-protein phosphatase 6 catalytic subunit, N-terminally processed	PPP6C	sp|O00743|PPP6_HUMAN Serine/threonine-protein phosphatase 6 catalytic subunit OS=Homo sapiens OX=9606 GN=PPP6C PE=1 SV=1	1	9	9	9	5	4	5	4	4	4	4	3	4	4	5	4	0	0	0	0	1	0	0	0	6	5	5	6	1	1	1	2	5	4	5	4	4	4	4	3	4	4
O00746	O00746	3	3	3	Nucleoside diphosphate kinase, mitochondrial	NME4	sp|O00746|NDKM_HUMAN Nucleoside diphosphate kinase, mitochondrial OS=Homo sapiens OX=9606 GN=NME4 PE=1 SV=1	1	3	3	3	0	0	0	0	0	0	0	0	0	0	0	0	0	0	0	0	0	0	0	0	2	2	3	2	0	0	0	0	0	0	0	0	0	0	0	0	0	0
O00748	O00748	2	2	2	Cocaine esterase	CES2	sp|O00748|EST2_HUMAN Cocaine esterase OS=Homo sapiens OX=9606 GN=CES2 PE=1 SV=1	1	2	2	2	0	0	0	0	0	0	0	0	0	0	0	0	1	0	0	0	0	0	0	1	0	0	0	0	0	0	0	0	0	0	0	0	0	0	0	0	0	0
O00754	O00754	6	6	6	Lysosomal alpha-mannosidase;Lysosomal alpha-mannosidase A peptide;Lysosomal alpha-mannosidase B peptide;Lysosomal alpha-mannosidase C peptide;Lysosomal alpha-mannosidase D peptide;Lysosomal alpha-mannosidase E peptide	MAN2B1	sp|O00754|MA2B1_HUMAN Lysosomal alpha-mannosidase OS=Homo sapiens OX=9606 GN=MAN2B1 PE=1 SV=3	1	6	6	6	0	1	2	2	1	1	1	1	1	1	0	0	1	0	0	1	1	0	1	2	0	0	0	1	0	0	0	0	0	1	2	2	1	1	1	1	1	1
O00762	O00762	7	7	7	Ubiquitin-conjugating enzyme E2 C	UBE2C	sp|O00762|UBE2C_HUMAN Ubiquitin-conjugating enzyme E2 C OS=Homo sapiens OX=9606 GN=UBE2C PE=1 SV=1	1	7	7	7	0	1	0	2	1	1	2	2	2	2	4	3	0	0	0	0	0	0	0	0	6	6	4	5	2	1	1	1	0	1	0	2	1	1	2	2	2	2
O00764	O00764	8	8	8	Pyridoxal kinase	PDXK	sp|O00764|PDXK_HUMAN Pyridoxal kinase OS=Homo sapiens OX=9606 GN=PDXK PE=1 SV=1	1	8	8	8	3	4	2	4	2	1	3	2	2	1	1	1	0	0	0	0	1	1	0	1	2	3	2	1	4	2	4	5	3	4	2	4	2	1	3	2	2	1
O00767	O00767	4	4	4	Acyl-CoA desaturase	SCD	sp|O00767|SCD_HUMAN Stearoyl-CoA desaturase OS=Homo sapiens OX=9606 GN=SCD PE=1 SV=2	1	4	4	4	1	0	0	1	1	1	1	1	1	1	2	1	0	0	0	0	0	0	0	0	2	2	2	1	2	2	2	1	1	0	0	1	1	1	1	1	1	1
O14494	O14494	2	2	2	Lipid phosphate phosphohydrolase 1	PPAP2A	sp|O14494|PLPP1_HUMAN Phospholipid phosphatase 1 OS=Homo sapiens OX=9606 GN=PLPP1 PE=1 SV=1	1	2	2	2	0	0	0	0	0	0	0	0	0	0	0	0	0	0	0	0	2	0	1	0	0	0	0	0	0	0	0	0	0	0	0	0	0	0	0	0	0	0
O14495	O14495	4	4	4	Lipid phosphate phosphohydrolase 3	PPAP2B	sp|O14495|PLPP3_HUMAN Phospholipid phosphatase 3 OS=Homo sapiens OX=9606 GN=PLPP3 PE=1 SV=1	1	4	4	4	1	1	1	1	0	0	0	0	2	2	2	3	0	0	0	0	1	0	0	0	0	0	0	0	0	0	0	0	1	1	1	1	0	0	0	0	2	2
O14497;Q8NFD5	O14497	9;1	9;1	9;1	AT-rich interactive domain-containing protein 1A	ARID1A	sp|O14497|ARI1A_HUMAN AT-rich interactive domain-containing protein 1A OS=Homo sapiens OX=9606 GN=ARID1A PE=1 SV=3	2	9	9	9	1	1	1	0	1	2	2	0	1	2	1	2	0	0	0	0	0	0	0	0	1	2	5	3	1	3	1	1	1	1	1	0	1	2	2	0	1	2
O14519	O14519	1	1	1	Cyclin-dependent kinase 2-associated protein 1	CDK2AP1	sp|O14519|CDKA1_HUMAN Cyclin-dependent kinase 2-associated protein 1 OS=Homo sapiens OX=9606 GN=CDK2AP1 PE=1 SV=1	1	1	1	1	0	0	0	0	0	0	0	0	0	0	0	0	0	0	0	0	0	0	0	0	1	1	1	1	0	0	0	0	0	0	0	0	0	0	0	0	0	0
O14530	O14530	5	5	5	Thioredoxin domain-containing protein 9	TXNDC9	sp|O14530|TXND9_HUMAN Thioredoxin domain-containing protein 9 OS=Homo sapiens OX=9606 GN=TXNDC9 PE=1 SV=2	1	5	5	5	0	1	1	3	0	2	1	1	1	0	0	1	0	0	0	0	0	0	0	0	1	0	2	2	0	0	1	1	0	1	1	3	0	2	1	1	1	0
O14545	O14545	4	4	4	TRAF-type zinc finger domain-containing protein 1	TRAFD1	sp|O14545|TRAD1_HUMAN TRAF-type zinc finger domain-containing protein 1 OS=Homo sapiens OX=9606 GN=TRAFD1 PE=1 SV=1	1	4	4	4	0	0	0	0	0	0	0	1	0	0	0	0	0	0	0	0	0	0	0	0	1	2	3	2	2	0	1	0	0	0	0	0	0	0	0	1	0	0
O14548	O14548	5	5	5	Cytochrome c oxidase subunit 7A-related protein, mitochondrial	COX7A2L	sp|O14548|COX7R_HUMAN Cytochrome c oxidase subunit 7A-related protein, mitochondrial OS=Homo sapiens OX=9606 GN=COX7A2L PE=1 SV=2	1	5	5	5	0	0	0	0	0	0	0	0	0	0	0	0	0	0	0	0	0	0	0	0	1	0	0	0	2	2	3	3	0	0	0	0	0	0	0	0	0	0
O14558	O14558	4	4	4	Heat shock protein beta-6	HSPB6	sp|O14558|HSPB6_HUMAN Heat shock protein beta-6 OS=Homo sapiens OX=9606 GN=HSPB6 PE=1 SV=2	1	4	4	4	3	2	3	4	3	3	3	2	2	1	2	0	0	0	0	0	0	0	0	0	0	0	0	0	0	0	0	0	3	2	3	4	3	3	3	2	2	1
O14561	O14561	4	4	4	Acyl carrier protein, mitochondrial	NDUFAB1	sp|O14561|ACPM_HUMAN Acyl carrier protein, mitochondrial OS=Homo sapiens OX=9606 GN=NDUFAB1 PE=1 SV=3	1	4	4	4	1	0	0	1	0	1	1	1	1	1	1	1	0	0	0	0	2	0	0	0	1	2	1	1	2	2	2	1	1	0	0	1	0	1	1	1	1	1
O14562	O14562	4	4	4	Ubiquitin domain-containing protein UBFD1	UBFD1	sp|O14562|UBFD1_HUMAN Ubiquitin domain-containing protein UBFD1 OS=Homo sapiens OX=9606 GN=UBFD1 PE=1 SV=2	1	4	4	4	1	2	0	3	0	1	1	0	2	2	1	1	0	0	0	0	0	0	0	0	3	3	0	1	2	3	3	2	1	2	0	3	0	1	1	0	2	2
O14569	O14569	1	1	1	Cytochrome b561 domain-containing protein 2	CYB561D2	sp|O14569|C56D2_HUMAN Transmembrane reductase CYB561D2 OS=Homo sapiens OX=9606 GN=CYB561D2 PE=1 SV=1	1	1	1	1	1	1	1	1	0	1	0	1	1	1	1	0	0	0	0	0	0	1	0	0	1	1	1	1	1	1	1	1	1	1	1	1	0	1	0	1	1	1
O14576	O14576	2	1	1	Cytoplasmic dynein 1 intermediate chain 1	DYNC1I1	sp|O14576|DC1I1_HUMAN Cytoplasmic dynein 1 intermediate chain 1 OS=Homo sapiens OX=9606 GN=DYNC1I1 PE=1 SV=2	1	2	1	1	0	1	1	1	0	1	1	1	1	0	0	1	0	0	0	0	0	0	0	0	0	0	0	0	0	0	0	0	0	0	0	0	0	0	0	0	1	0
O14578	O14578	16	16	16	Citron Rho-interacting kinase	CIT	sp|O14578|CTRO_HUMAN Citron Rho-interacting kinase OS=Homo sapiens OX=9606 GN=CIT PE=1 SV=2	1	16	16	16	1	0	0	1	0	2	1	0	6	3	6	5	0	0	0	0	0	1	0	0	1	1	0	0	0	0	0	0	1	0	0	1	0	2	1	0	6	3
O14579	O14579	16	16	16	Coatomer subunit epsilon	COPE	sp|O14579|COPE_HUMAN Coatomer subunit epsilon OS=Homo sapiens OX=9606 GN=COPE PE=1 SV=3	1	16	16	16	8	6	10	8	9	8	9	8	8	9	7	9	2	1	1	3	4	2	2	1	7	6	8	8	8	7	8	7	8	6	10	8	9	8	9	8	8	9
O14613	O14613	3	3	3	Cdc42 effector protein 2	CDC42EP2	sp|O14613|BORG1_HUMAN Cdc42 effector protein 2 OS=Homo sapiens OX=9606 GN=CDC42EP2 PE=1 SV=1	1	3	3	3	0	0	1	2	1	0	0	2	0	1	0	1	0	0	0	0	1	0	0	0	0	0	0	0	0	0	0	0	0	0	1	2	1	0	0	2	0	1
O14617	O14617	26	26	26	AP-3 complex subunit delta-1	AP3D1	sp|O14617|AP3D1_HUMAN AP-3 complex subunit delta-1 OS=Homo sapiens OX=9606 GN=AP3D1 PE=1 SV=1	1	26	26	26	11	9	8	11	8	10	8	9	7	7	8	6	4	1	0	0	3	2	1	1	11	7	9	9	6	7	5	6	11	9	8	11	8	10	8	9	7	7
O14618	O14618	2	2	2	Copper chaperone for superoxide dismutase	CCS	sp|O14618|CCS_HUMAN Copper chaperone for superoxide dismutase OS=Homo sapiens OX=9606 GN=CCS PE=1 SV=1	1	2	2	2	0	0	0	0	0	1	0	0	0	0	0	0	0	0	0	0	0	0	0	0	1	0	1	1	0	0	0	0	0	0	0	0	0	1	0	0	0	0
O14639	O14639	5	5	5	Actin-binding LIM protein 1	ABLIM1	sp|O14639|ABLM1_HUMAN Actin-binding LIM protein 1 OS=Homo sapiens OX=9606 GN=ABLIM1 PE=1 SV=3	1	5	5	5	0	0	0	0	1	0	0	0	0	0	0	0	0	0	0	0	0	0	0	0	0	0	0	0	2	3	1	2	0	0	0	0	1	0	0	0	0	0
O14641;Q92997	O14641	5;1	5;1	5;1	Segment polarity protein dishevelled homolog DVL-2	DVL2	sp|O14641|DVL2_HUMAN Segment polarity protein dishevelled homolog DVL-2 OS=Homo sapiens OX=9606 GN=DVL2 PE=1 SV=1	2	5	5	5	1	0	0	0	1	0	1	1	0	0	0	0	0	0	0	0	0	0	0	0	1	0	1	3	0	0	0	0	1	0	0	0	1	0	1	1	0	0
O14646	O14646	6	3	3	Chromodomain-helicase-DNA-binding protein 1	CHD1	sp|O14646|CHD1_HUMAN Chromodomain-helicase-DNA-binding protein 1 OS=Homo sapiens OX=9606 GN=CHD1 PE=1 SV=2	1	6	3	3	0	0	0	0	0	0	0	0	0	0	0	0	0	0	0	0	0	0	0	0	2	1	2	0	3	3	4	3	0	0	0	0	0	0	0	0	0	0
O14647	O14647	8	7	5	Chromodomain-helicase-DNA-binding protein 2	CHD2	sp|O14647|CHD2_HUMAN Chromodomain-helicase-DNA-binding protein 2 OS=Homo sapiens OX=9606 GN=CHD2 PE=1 SV=2	1	8	7	5	0	0	0	0	0	0	0	0	0	0	0	0	0	0	0	0	0	1	0	1	1	0	2	1	2	5	3	4	0	0	0	0	0	0	0	0	0	0
O14653	O14653	4	4	4	Golgi SNAP receptor complex member 2	GOSR2	sp|O14653|GOSR2_HUMAN Golgi SNAP receptor complex member 2 OS=Homo sapiens OX=9606 GN=GOSR2 PE=1 SV=2	1	4	4	4	3	2	1	4	2	3	2	3	1	1	2	2	0	0	0	1	2	1	1	0	1	1	1	1	0	1	1	0	3	2	1	4	2	3	2	3	1	1
O14654	O14654	27	27	27	Insulin receptor substrate 4	IRS4	sp|O14654|IRS4_HUMAN Insulin receptor substrate 4 OS=Homo sapiens OX=9606 GN=IRS4 PE=1 SV=1	1	27	27	27	0	0	0	0	0	0	0	0	0	0	0	0	0	0	0	0	0	0	0	0	18	19	17	19	0	0	0	0	0	0	0	0	0	0	0	0	0	0
O14656	O14656	8	8	8	Torsin-1A	TOR1A	sp|O14656|TOR1A_HUMAN Torsin-1A OS=Homo sapiens OX=9606 GN=TOR1A PE=1 SV=1	1	8	8	8	2	1	2	3	2	1	1	2	2	2	2	3	1	0	0	0	1	0	0	0	0	3	1	0	0	1	1	0	2	1	2	3	2	1	1	2	2	2
O14657	O14657	3	3	3	Torsin-1B	TOR1B	sp|O14657|TOR1B_HUMAN Torsin-1B OS=Homo sapiens OX=9606 GN=TOR1B PE=1 SV=2	1	3	3	3	0	1	1	1	1	2	1	1	1	0	1	0	0	0	0	0	0	0	0	0	1	1	0	0	3	2	1	2	0	1	1	1	1	2	1	1	1	0
O14662	O14662	4	4	4	Syntaxin-16	STX16	sp|O14662|STX16_HUMAN Syntaxin-16 OS=Homo sapiens OX=9606 GN=STX16 PE=1 SV=3	1	4	4	4	2	1	1	1	0	1	1	0	1	0	1	1	0	0	0	0	1	0	0	0	1	1	1	1	1	0	2	1	2	1	1	1	0	1	1	0	1	0
O14672	O14672	14	14	14	Disintegrin and metalloproteinase domain-containing protein 10	ADAM10	sp|O14672|ADA10_HUMAN Disintegrin and metalloproteinase domain-containing protein 10 OS=Homo sapiens OX=9606 GN=ADAM10 PE=1 SV=1	1	14	14	14	2	4	2	3	4	4	4	2	5	2	1	3	5	0	0	0	5	1	0	0	1	1	2	1	5	4	5	4	2	4	2	3	4	4	4	2	5	2
O14683	O14683	3	3	3	Tumor protein p53-inducible protein 11	TP53I11	sp|O14683|P5I11_HUMAN Tumor protein p53-inducible protein 11 OS=Homo sapiens OX=9606 GN=TP53I11 PE=1 SV=2	1	3	3	3	2	1	1	1	0	0	3	1	0	0	0	0	0	0	0	0	0	0	0	0	0	0	0	0	0	0	0	0	2	1	1	1	0	0	3	1	0	0
O14684	O14684	1	1	1	Prostaglandin E synthase	PTGES	sp|O14684|PTGES_HUMAN Prostaglandin E synthase OS=Homo sapiens OX=9606 GN=PTGES PE=1 SV=2	1	1	1	1	0	0	0	0	0	0	0	0	0	0	0	0	1	0	0	1	0	0	0	0	0	0	0	0	1	1	1	1	0	0	0	0	0	0	0	0	0	0
O14732	O14732	4	4	4	Inositol monophosphatase 2	IMPA2	sp|O14732|IMPA2_HUMAN Inositol monophosphatase 2 OS=Homo sapiens OX=9606 GN=IMPA2 PE=1 SV=1	1	4	4	4	0	0	0	0	0	0	0	0	0	0	0	0	0	0	0	0	0	0	0	0	0	0	0	0	3	3	4	1	0	0	0	0	0	0	0	0	0	0
O14734	O14734	3	3	3	Acyl-coenzyme A thioesterase 8	ACOT8	sp|O14734|ACOT8_HUMAN Acyl-coenzyme A thioesterase 8 OS=Homo sapiens OX=9606 GN=ACOT8 PE=1 SV=1	1	3	3	3	2	1	1	1	0	1	1	2	1	1	1	1	1	0	0	0	1	0	0	0	1	1	0	0	2	2	2	2	2	1	1	1	0	1	1	2	1	1
O14735	O14735	4	4	4	CDP-diacylglycerol--inositol 3-phosphatidyltransferase	CDIPT	sp|O14735|CDIPT_HUMAN CDP-diacylglycerol--inositol 3-phosphatidyltransferase OS=Homo sapiens OX=9606 GN=CDIPT PE=1 SV=1	1	4	4	4	2	1	1	2	1	0	1	1	0	0	0	0	0	0	0	0	2	0	0	0	1	1	1	1	2	1	1	1	2	1	1	2	1	0	1	1	0	0
O14737	O14737	7	7	7	Programmed cell death protein 5	PDCD5	sp|O14737|PDCD5_HUMAN Programmed cell death protein 5 OS=Homo sapiens OX=9606 GN=PDCD5 PE=1 SV=3	1	7	7	7	3	2	3	3	3	4	4	3	4	4	4	4	0	0	0	0	1	0	0	0	6	6	6	6	4	4	5	3	3	2	3	3	3	4	4	3	4	4
O14744	O14744	18	18	18	Protein arginine N-methyltransferase 5;Protein arginine N-methyltransferase 5, N-terminally processed	PRMT5	sp|O14744|ANM5_HUMAN Protein arginine N-methyltransferase 5 OS=Homo sapiens OX=9606 GN=PRMT5 PE=1 SV=4	1	18	18	18	5	5	6	3	5	5	4	6	3	5	4	7	2	0	0	2	0	1	0	1	11	10	10	14	10	10	10	7	5	5	6	3	5	5	4	6	3	5
O14745	O14745	12	12	12	Na(+)/H(+) exchange regulatory cofactor NHE-RF1	SLC9A3R1	sp|O14745|NHRF1_HUMAN Na(+)/H(+) exchange regulatory cofactor NHE-RF1 OS=Homo sapiens OX=9606 GN=NHERF1 PE=1 SV=4	1	12	12	12	5	4	6	8	6	7	6	7	5	4	3	3	6	1	1	1	5	0	0	1	7	7	8	8	7	8	7	9	5	4	6	8	6	7	6	7	5	4
O14746	O14746	3	3	3	Telomerase reverse transcriptase	TERT	sp|O14746|TERT_HUMAN Telomerase reverse transcriptase OS=Homo sapiens OX=9606 GN=TERT PE=1 SV=1	1	3	3	3	0	0	0	0	0	0	0	0	2	1	3	2	0	0	0	0	0	0	0	0	0	0	0	0	0	0	0	0	0	0	0	0	0	0	0	0	2	1
O14757	O14757	3	3	3	Serine/threonine-protein kinase Chk1	CHEK1	sp|O14757|CHK1_HUMAN Serine/threonine-protein kinase Chk1 OS=Homo sapiens OX=9606 GN=CHEK1 PE=1 SV=2	1	3	3	3	0	0	0	0	0	0	0	0	0	0	0	1	0	0	0	0	0	0	0	0	2	2	2	3	0	0	0	0	0	0	0	0	0	0	0	0	0	0
O14763	O14763	2	2	2	Tumor necrosis factor receptor superfamily member 10B	TNFRSF10B	sp|O14763|TR10B_HUMAN Tumor necrosis factor receptor superfamily member 10B OS=Homo sapiens OX=9606 GN=TNFRSF10B PE=1 SV=2	1	2	2	2	0	0	1	0	0	2	2	0	0	1	0	0	0	0	0	0	1	0	0	0	0	0	0	0	1	1	0	1	0	0	1	0	0	2	2	0	0	1
O14772	O14772	2	2	2	Fucose-1-phosphate guanylyltransferase	FPGT	sp|O14772|FPGT_HUMAN Fucose-1-phosphate guanylyltransferase OS=Homo sapiens OX=9606 GN=FPGT PE=1 SV=3	1	2	2	2	0	0	0	0	0	0	0	0	0	0	0	0	0	0	0	0	0	0	0	0	1	1	0	2	0	0	0	0	0	0	0	0	0	0	0	0	0	0
O14773	O14773	8	8	8	Tripeptidyl-peptidase 1	TPP1	sp|O14773|TPP1_HUMAN Tripeptidyl-peptidase 1 OS=Homo sapiens OX=9606 GN=TPP1 PE=1 SV=2	1	8	8	8	4	2	6	3	4	4	4	4	3	3	4	5	3	3	3	2	4	4	4	5	2	2	1	1	3	4	4	3	4	2	6	3	4	4	4	4	3	3
O14776;Q5VWI1	O14776	21;1	21;1	21;1	Transcription elongation regulator 1	TCERG1	sp|O14776|TCRG1_HUMAN Transcription elongation regulator 1 OS=Homo sapiens OX=9606 GN=TCERG1 PE=1 SV=2	2	21	21	21	3	3	2	2	4	2	4	5	4	3	3	3	0	0	0	1	2	0	0	0	9	8	6	6	11	12	10	10	3	3	2	2	4	2	4	5	4	3
O14777	O14777	7	7	7	Kinetochore protein NDC80 homolog	NDC80	sp|O14777|NDC80_HUMAN Kinetochore protein NDC80 homolog OS=Homo sapiens OX=9606 GN=NDC80 PE=1 SV=1	1	7	7	7	1	2	1	1	2	1	1	1	1	2	2	0	0	0	0	0	0	0	0	0	2	4	2	3	0	0	0	0	1	2	1	1	2	1	1	1	1	2
O14786	O14786	12	12	12	Neuropilin-1	NRP1	sp|O14786|NRP1_HUMAN Neuropilin-1 OS=Homo sapiens OX=9606 GN=NRP1 PE=1 SV=3	1	12	12	12	1	1	2	1	1	2	1	1	6	3	5	7	5	1	0	3	8	3	1	2	0	0	0	0	0	0	1	0	1	1	2	1	1	2	1	1	6	3
O14787	O14787	11	7	7	Transportin-2	TNPO2	sp|O14787|TNPO2_HUMAN Transportin-2 OS=Homo sapiens OX=9606 GN=TNPO2 PE=1 SV=3	1	11	7	7	3	2	4	3	1	4	5	3	2	0	2	1	0	0	0	0	0	1	0	0	1	1	2	4	2	4	4	5	2	1	2	1	1	2	2	1	1	0
O14802	O14802	14	13	13	DNA-directed RNA polymerase III subunit RPC1	POLR3A	sp|O14802|RPC1_HUMAN DNA-directed RNA polymerase III subunit RPC1 OS=Homo sapiens OX=9606 GN=POLR3A PE=1 SV=2	1	14	13	13	0	0	0	0	0	0	0	0	0	0	0	0	0	0	0	0	0	0	0	0	6	6	5	6	0	1	0	0	0	0	0	0	0	0	0	0	0	0
O14818;Q8TAA3	O14818	13;5	13;5	13;5	Proteasome subunit alpha type-7	PSMA7	sp|O14818|PSA7_HUMAN Proteasome subunit alpha type-7 OS=Homo sapiens OX=9606 GN=PSMA7 PE=1 SV=1	2	13	13	13	9	9	10	10	9	10	9	10	11	10	9	9	5	0	3	4	3	3	1	2	10	11	11	10	6	7	6	6	9	9	10	10	9	10	9	10	11	10
O14828	O14828	8	8	8	Secretory carrier-associated membrane protein 3	SCAMP3	sp|O14828|SCAM3_HUMAN Secretory carrier-associated membrane protein 3 OS=Homo sapiens OX=9606 GN=SCAMP3 PE=1 SV=3	1	8	8	8	4	4	4	5	4	4	4	3	4	4	4	3	5	0	1	3	5	2	3	3	5	6	5	5	5	4	4	4	4	4	4	5	4	4	4	3	4	4
O14874	O14874	3	3	3	[3-methyl-2-oxobutanoate dehydrogenase [lipoamide]] kinase, mitochondrial	BCKDK	sp|O14874|BCKD_HUMAN Branched-chain alpha-ketoacid dehydrogenase kinase OS=Homo sapiens OX=9606 GN=BCKDK PE=1 SV=2	1	3	3	3	1	0	1	1	0	0	0	1	0	0	0	1	0	0	0	0	0	0	0	0	1	2	2	2	0	0	0	0	1	0	1	1	0	0	0	1	0	0
O14879	O14879	12	12	12	Interferon-induced protein with tetratricopeptide repeats 3	IFIT3	sp|O14879|IFIT3_HUMAN Interferon-induced protein with tetratricopeptide repeats 3 OS=Homo sapiens OX=9606 GN=IFIT3 PE=1 SV=1	1	12	12	12	4	4	4	4	5	4	3	2	3	1	3	3	7	0	0	1	9	1	0	0	0	0	0	0	0	0	0	0	4	4	4	4	5	4	3	2	3	1
O14880	O14880	5	5	5	Microsomal glutathione S-transferase 3	MGST3	sp|O14880|MGST3_HUMAN Glutathione S-transferase 3, mitochondrial OS=Homo sapiens OX=9606 GN=MGST3 PE=1 SV=1	1	5	5	5	5	5	2	4	2	3	5	4	3	4	5	4	3	0	1	2	4	2	4	3	2	2	2	2	2	2	2	2	5	5	2	4	2	3	5	4	3	4
O14893	O14893	2	2	2	Gem-associated protein 2	GEMIN2	sp|O14893|GEMI2_HUMAN Gem-associated protein 2 OS=Homo sapiens OX=9606 GN=GEMIN2 PE=1 SV=1	1	2	2	2	0	0	0	0	0	0	0	0	0	0	0	0	0	0	0	0	0	0	0	0	2	2	2	2	0	2	2	1	0	0	0	0	0	0	0	0	0	0
O14907	O14907	3	3	3	Tax1-binding protein 3	TAX1BP3	sp|O14907|TX1B3_HUMAN Tax1-binding protein 3 OS=Homo sapiens OX=9606 GN=TAX1BP3 PE=1 SV=2	1	3	3	3	3	2	2	3	3	3	2	3	3	3	3	3	1	1	2	1	1	1	2	1	2	2	1	1	3	3	1	3	3	2	2	3	3	3	2	3	3	3
O14908;Q8TF64	O14908	13;1	13;1	13;1	PDZ domain-containing protein GIPC1	GIPC1	sp|O14908|GIPC1_HUMAN PDZ domain-containing protein GIPC1 OS=Homo sapiens OX=9606 GN=GIPC1 PE=1 SV=2	2	13	13	13	5	7	6	9	3	6	7	8	6	5	4	5	1	0	0	0	4	0	0	0	6	7	6	6	5	4	4	3	5	7	6	9	3	6	7	8	6	5
O14920	O14920	8	8	8	Inhibitor of nuclear factor kappa-B kinase subunit beta	IKBKB	sp|O14920|IKKB_HUMAN Inhibitor of nuclear factor kappa-B kinase subunit beta OS=Homo sapiens OX=9606 GN=IKBKB PE=1 SV=1	1	8	8	8	1	3	2	2	2	1	1	0	4	2	4	3	0	0	0	0	0	0	0	0	0	2	0	0	1	0	0	0	1	3	2	2	2	1	1	0	4	2
O14925;Q5SRD1	O14925;Q5SRD1	3;2	3;2	3;2	Mitochondrial import inner membrane translocase subunit Tim23;Putative mitochondrial import inner membrane translocase subunit Tim23B	TIMM23;TIMM23B	sp|O14925|TIM23_HUMAN Mitochondrial import inner membrane translocase subunit Tim23 OS=Homo sapiens OX=9606 GN=TIMM23 PE=1 SV=1;sp|Q5SRD1|TI23B_HUMAN Mitochondrial import inner membrane translocase subunit Tim23B OS=Homo sapiens OX=9606 GN=TIMM23B PE=1 SV=	2	3	3	3	1	0	1	1	1	1	1	1	1	1	1	1	0	0	0	0	0	0	0	0	2	0	1	2	2	2	1	3	1	0	1	1	1	1	1	1	1	1
O14929	O14929	9	9	9	Histone acetyltransferase type B catalytic subunit	HAT1	sp|O14929|HAT1_HUMAN Histone acetyltransferase type B catalytic subunit OS=Homo sapiens OX=9606 GN=HAT1 PE=1 SV=2	1	9	9	9	6	6	4	5	6	6	5	3	5	5	6	5	0	0	0	0	0	2	0	1	7	6	9	8	4	6	3	4	6	6	4	5	6	6	5	3	5	5
O14936	O14936	9	9	9	Peripheral plasma membrane protein CASK	CASK	sp|O14936|CSKP_HUMAN Peripheral plasma membrane protein CASK OS=Homo sapiens OX=9606 GN=CASK PE=1 SV=3	1	9	9	9	1	2	1	1	0	1	3	0	0	0	0	0	1	0	0	0	3	1	0	0	2	0	1	2	0	0	1	1	1	2	1	1	0	1	3	0	0	0
O14949	O14949	1	1	1	Cytochrome b-c1 complex subunit 8	UQCRQ	sp|O14949|QCR8_HUMAN Cytochrome b-c1 complex subunit 8 OS=Homo sapiens OX=9606 GN=UQCRQ PE=1 SV=4	1	1	1	1	1	1	1	1	1	1	1	1	1	1	1	1	0	0	0	0	1	0	1	0	1	1	1	1	1	1	1	1	1	1	1	1	1	1	1	1	1	1
P19105;O14950	P19105;O14950	12;12	12;12	5;5	Myosin regulatory light chain 12A;Myosin regulatory light chain 12B	MYL12A;MYL12B	sp|P19105|ML12A_HUMAN Myosin regulatory light chain 12A OS=Homo sapiens OX=9606 GN=MYL12A PE=1 SV=2;sp|O14950|ML12B_HUMAN Myosin regulatory light chain 12B OS=Homo sapiens OX=9606 GN=MYL12B PE=1 SV=2	2	12	12	5	9	9	9	9	9	8	10	8	8	9	7	10	8	6	6	7	7	8	6	8	8	7	6	8	6	7	7	6	9	9	9	9	9	8	10	8	8	9
O14964	O14964	13	13	13	Hepatocyte growth factor-regulated tyrosine kinase substrate	HGS	sp|O14964|HGS_HUMAN Hepatocyte growth factor-regulated tyrosine kinase substrate OS=Homo sapiens OX=9606 GN=HGS PE=1 SV=1	1	13	13	13	3	3	4	4	3	4	2	3	8	4	3	6	3	0	0	2	2	1	1	1	2	3	5	4	2	2	3	2	3	3	4	4	3	4	2	3	8	4
O14965	O14965	4	3	3	Aurora kinase A	AURKA	sp|O14965|AURKA_HUMAN Aurora kinase A OS=Homo sapiens OX=9606 GN=AURKA PE=1 SV=3	1	4	3	3	0	0	0	0	0	0	0	0	0	0	0	0	0	0	0	0	0	0	0	0	2	1	3	4	0	0	0	0	0	0	0	0	0	0	0	0	0	0
O14966	O14966	5	4	4	Ras-related protein Rab-7L1	RAB29	sp|O14966|RAB7L_HUMAN Ras-related protein Rab-7L1 OS=Homo sapiens OX=9606 GN=RAB29 PE=1 SV=1	1	5	4	4	1	1	2	2	1	2	1	2	0	0	1	1	3	0	0	1	4	0	0	1	2	1	2	2	1	1	1	1	0	0	1	1	0	1	0	1	0	0
O14967	O14967	6	6	6	Calmegin	CLGN	sp|O14967|CLGN_HUMAN Calmegin OS=Homo sapiens OX=9606 GN=CLGN PE=1 SV=1	1	6	6	6	0	0	0	0	0	0	0	0	2	2	1	3	1	0	0	0	1	0	0	0	0	0	0	0	0	0	0	0	0	0	0	0	0	0	0	0	2	2
O14972	O14972	6	6	6	Down syndrome critical region protein 3	DSCR3	sp|O14972|VP26C_HUMAN Vacuolar protein sorting-associated protein 26C OS=Homo sapiens OX=9606 GN=VPS26C PE=1 SV=1	1	6	6	6	2	3	3	2	2	3	2	4	5	2	3	4	1	0	0	0	1	1	0	0	2	1	1	1	0	0	0	0	2	3	3	2	2	3	2	4	5	2
O14974	O14974	26	26	25	Protein phosphatase 1 regulatory subunit 12A	PPP1R12A	sp|O14974|MYPT1_HUMAN Protein phosphatase 1 regulatory subunit 12A OS=Homo sapiens OX=9606 GN=PPP1R12A PE=1 SV=1	1	26	26	25	10	11	9	8	9	9	9	11	10	9	9	10	9	2	2	11	9	8	4	4	6	4	7	8	7	8	5	6	10	11	9	8	9	9	9	11	10	9
O14975	O14975	12	12	12	Very long-chain acyl-CoA synthetase	SLC27A2	sp|O14975|S27A2_HUMAN Long-chain fatty acid transport protein 2 OS=Homo sapiens OX=9606 GN=SLC27A2 PE=1 SV=2	1	12	12	12	0	0	0	0	0	0	0	0	0	0	0	0	0	0	0	0	0	0	0	0	0	0	0	0	9	10	10	10	0	0	0	0	0	0	0	0	0	0
O14976	O14976	7	7	7	Cyclin-G-associated kinase	GAK	sp|O14976|GAK_HUMAN Cyclin-G-associated kinase OS=Homo sapiens OX=9606 GN=GAK PE=1 SV=2	1	7	7	7	1	1	1	1	1	1	1	1	1	0	0	1	1	1	1	1	1	1	1	1	1	1	3	1	3	1	2	0	1	1	1	1	1	1	1	1	1	0
O14979	O14979	13	12	12	Heterogeneous nuclear ribonucleoprotein D-like	HNRNPDL	sp|O14979|HNRDL_HUMAN Heterogeneous nuclear ribonucleoprotein D-like OS=Homo sapiens OX=9606 GN=HNRNPDL PE=1 SV=3	1	13	12	12	3	4	3	5	6	6	5	3	4	5	4	3	1	0	0	0	5	1	1	1	7	8	8	7	5	6	5	6	3	3	2	4	5	5	5	3	4	5
O14980	O14980	44	44	44	Exportin-1	XPO1	sp|O14980|XPO1_HUMAN Exportin-1 OS=Homo sapiens OX=9606 GN=XPO1 PE=1 SV=1	1	44	44	44	15	16	15	17	15	16	17	17	18	12	16	19	1	0	0	2	3	4	0	1	27	26	27	25	22	22	21	26	15	16	15	17	15	16	17	17	18	12
O14981	O14981	7	7	7	TATA-binding protein-associated factor 172	BTAF1	sp|O14981|BTAF1_HUMAN TATA-binding protein-associated factor 172 OS=Homo sapiens OX=9606 GN=BTAF1 PE=1 SV=2	1	7	7	7	0	1	0	1	0	0	0	0	0	0	0	0	0	0	0	0	0	0	0	0	2	1	2	1	3	3	2	4	0	1	0	1	0	0	0	0	0	0
O15020	O15020	20	12	12	Spectrin beta chain, non-erythrocytic 2	SPTBN2	sp|O15020|SPTN2_HUMAN Spectrin beta chain, non-erythrocytic 2 OS=Homo sapiens OX=9606 GN=SPTBN2 PE=1 SV=3	1	20	12	12	4	2	1	4	1	2	2	1	3	3	4	3	2	1	0	0	2	1	1	1	3	3	2	6	10	10	8	10	0	0	0	1	0	0	0	0	0	0
O15027	O15027	24	24	24	Protein transport protein Sec16A	SEC16A	sp|O15027|SC16A_HUMAN Protein transport protein Sec16A OS=Homo sapiens OX=9606 GN=SEC16A PE=1 SV=4	1	24	24	24	4	5	6	4	1	1	3	1	2	2	3	2	0	0	0	2	1	1	0	1	6	5	6	8	12	13	13	17	4	5	6	4	1	1	3	1	2	2
O15031;O60486	O15031	26;1	26;1	25;0	Plexin-B2	PLXNB2	sp|O15031|PLXB2_HUMAN Plexin-B2 OS=Homo sapiens OX=9606 GN=PLXNB2 PE=1 SV=3	2	26	26	25	9	7	9	10	9	6	6	5	3	2	3	3	6	0	0	0	10	1	0	0	1	1	0	1	4	5	2	3	9	7	9	10	9	6	6	5	3	2
O15042	O15042	18	18	18	U2 snRNP-associated SURP motif-containing protein	U2SURP	sp|O15042|SR140_HUMAN U2 snRNP-associated SURP motif-containing protein OS=Homo sapiens OX=9606 GN=U2SURP PE=1 SV=2	1	18	18	18	2	1	1	2	2	4	2	3	3	4	3	2	1	0	0	0	0	0	0	0	11	7	9	9	6	6	9	7	2	1	1	2	2	4	2	3	3	4
O15047	O15047	6	6	6	Histone-lysine N-methyltransferase SETD1A	SETD1A	sp|O15047|SET1A_HUMAN Histone-lysine N-methyltransferase SETD1A OS=Homo sapiens OX=9606 GN=SETD1A PE=1 SV=3	1	6	6	6	0	0	0	0	0	0	0	0	0	0	0	0	0	0	0	0	0	0	0	0	3	2	3	4	1	1	0	0	0	0	0	0	0	0	0	0	0	0
O15067	O15067	30	30	30	Phosphoribosylformylglycinamidine synthase	PFAS	sp|O15067|PUR4_HUMAN Phosphoribosylformylglycinamidine synthase OS=Homo sapiens OX=9606 GN=PFAS PE=1 SV=4	1	30	30	30	11	7	10	13	8	9	8	10	11	10	8	11	0	0	0	0	0	0	0	0	23	20	22	21	14	12	9	13	11	7	10	13	8	9	8	10	11	10
O15084	O15084	9	9	9	Serine/threonine-protein phosphatase 6 regulatory ankyrin repeat subunit A	ANKRD28	sp|O15084|ANR28_HUMAN Serine/threonine-protein phosphatase 6 regulatory ankyrin repeat subunit A OS=Homo sapiens OX=9606 GN=ANKRD28 PE=1 SV=5	1	9	9	9	1	1	1	2	1	0	1	1	1	0	3	0	0	0	0	0	0	0	0	0	5	1	2	3	2	2	1	5	1	1	1	2	1	0	1	1	1	0
O15091	O15091	2	2	2	Mitochondrial ribonuclease P protein 3	KIAA0391	sp|O15091|MRPP3_HUMAN Mitochondrial ribonuclease P catalytic subunit OS=Homo sapiens OX=9606 GN=PRORP PE=1 SV=2	1	2	2	2	0	0	0	0	1	0	0	0	0	0	0	0	0	0	0	0	0	0	0	0	1	1	1	1	0	0	0	0	0	0	0	0	1	0	0	0	0	0
O15105	O15105	1	1	1	Mothers against decapentaplegic homolog 7	SMAD7	sp|O15105|SMAD7_HUMAN Mothers against decapentaplegic homolog 7 OS=Homo sapiens OX=9606 GN=SMAD7 PE=1 SV=1	1	1	1	1	0	0	0	0	0	0	1	0	1	0	0	0	1	0	0	0	1	0	0	0	0	0	0	0	0	0	0	0	0	0	0	0	0	0	1	0	1	0
O15116	O15116	2	2	2	U6 snRNA-associated Sm-like protein LSm1	LSM1	sp|O15116|LSM1_HUMAN U6 snRNA-associated Sm-like protein LSm1 OS=Homo sapiens OX=9606 GN=LSM1 PE=1 SV=1	1	2	2	2	1	1	1	0	2	1	1	0	2	1	1	1	0	0	0	0	0	0	0	0	2	2	1	2	0	0	0	0	1	1	1	0	2	1	1	0	2	1
O15118	O15118	13	13	13	Niemann-Pick C1 protein	NPC1	sp|O15118|NPC1_HUMAN NPC intracellular cholesterol transporter 1 OS=Homo sapiens OX=9606 GN=NPC1 PE=1 SV=2	1	13	13	13	5	4	4	3	2	3	2	1	2	3	1	2	7	1	1	0	6	1	2	3	0	0	0	0	2	2	3	1	5	4	4	3	2	3	2	1	2	3
O15120	O15120	3	3	3	1-acyl-sn-glycerol-3-phosphate acyltransferase beta	AGPAT2	sp|O15120|PLCB_HUMAN 1-acyl-sn-glycerol-3-phosphate acyltransferase beta OS=Homo sapiens OX=9606 GN=AGPAT2 PE=1 SV=1	1	3	3	3	0	0	0	0	0	0	0	0	0	0	0	0	0	0	0	0	0	0	0	0	0	0	0	0	2	3	1	1	0	0	0	0	0	0	0	0	0	0
O15121	O15121	3	3	3	Sphingolipid delta(4)-desaturase DES1	DEGS1	sp|O15121|DEGS1_HUMAN Sphingolipid delta(4)-desaturase DES1 OS=Homo sapiens OX=9606 GN=DEGS1 PE=1 SV=1	1	3	3	3	1	1	1	2	0	1	1	1	0	1	1	1	1	0	0	0	2	0	1	0	0	1	0	1	2	0	1	2	1	1	1	2	0	1	1	1	0	1
O15126	O15126	6	6	6	Secretory carrier-associated membrane protein 1	SCAMP1	sp|O15126|SCAM1_HUMAN Secretory carrier-associated membrane protein 1 OS=Homo sapiens OX=9606 GN=SCAMP1 PE=1 SV=2	1	6	6	6	2	2	2	2	2	2	1	2	3	3	2	3	3	2	0	1	3	3	1	3	2	2	3	3	4	5	4	5	2	2	2	2	2	2	1	2	3	3
O15127	O15127	3	3	3	Secretory carrier-associated membrane protein 2	SCAMP2	sp|O15127|SCAM2_HUMAN Secretory carrier-associated membrane protein 2 OS=Homo sapiens OX=9606 GN=SCAMP2 PE=1 SV=2	1	3	3	3	0	1	1	2	2	1	0	1	2	1	0	1	3	0	0	1	1	0	1	1	2	1	2	3	1	1	0	2	0	1	1	2	2	1	0	1	2	1
O15143	O15143	15	15	14	Actin-related protein 2/3 complex subunit 1B	ARPC1B	sp|O15143|ARC1B_HUMAN Actin-related protein 2/3 complex subunit 1B OS=Homo sapiens OX=9606 GN=ARPC1B PE=1 SV=3	1	15	15	14	13	10	9	13	10	12	12	8	11	8	9	12	2	0	1	2	5	2	1	4	7	6	6	6	7	5	5	6	13	10	9	13	10	12	12	8	11	8
O15144	O15144	23	23	23	Actin-related protein 2/3 complex subunit 2	ARPC2	sp|O15144|ARPC2_HUMAN Actin-related protein 2/3 complex subunit 2 OS=Homo sapiens OX=9606 GN=ARPC2 PE=1 SV=1	1	23	23	23	10	11	12	14	12	13	13	12	11	12	11	12	7	0	0	4	2	4	2	6	5	4	5	6	5	6	5	4	10	11	12	14	12	13	13	12	11	12
O15145	O15145	9	9	9	Actin-related protein 2/3 complex subunit 3	ARPC3	sp|O15145|ARPC3_HUMAN Actin-related protein 2/3 complex subunit 3 OS=Homo sapiens OX=9606 GN=ARPC3 PE=1 SV=3	1	9	9	9	5	3	5	5	8	6	6	5	4	3	2	3	1	0	1	1	5	2	2	3	2	3	2	3	3	3	3	2	5	3	5	5	8	6	6	5	4	3
O15155	O15155	2	2	2	BET1 homolog	BET1	sp|O15155|BET1_HUMAN BET1 homolog OS=Homo sapiens OX=9606 GN=BET1 PE=1 SV=1	1	2	2	2	1	1	1	1	2	2	1	2	2	2	2	2	0	0	0	0	2	0	1	0	1	1	1	1	1	1	1	1	1	1	1	1	2	2	1	2	2	2
O15160	O15160	11	11	11	DNA-directed RNA polymerases I and III subunit RPAC1	POLR1C	sp|O15160|RPAC1_HUMAN DNA-directed RNA polymerases I and III subunit RPAC1 OS=Homo sapiens OX=9606 GN=POLR1C PE=1 SV=1	1	11	11	11	2	0	3	4	3	3	2	2	4	2	4	2	0	0	0	0	0	0	0	0	7	7	8	8	4	5	5	7	2	0	3	4	3	3	2	2	4	2
O15162	O15162	3	3	3	Phospholipid scramblase 1	PLSCR1	sp|O15162|PLS1_HUMAN Phospholipid scramblase 1 OS=Homo sapiens OX=9606 GN=PLSCR1 PE=1 SV=1	1	3	3	3	0	0	0	0	0	0	0	0	0	0	0	0	2	0	0	0	3	1	0	0	0	0	0	0	0	0	0	0	0	0	0	0	0	0	0	0	0	0
O15164	O15164	7	7	7	Transcription intermediary factor 1-alpha	TRIM24	sp|O15164|TIF1A_HUMAN Transcription intermediary factor 1-alpha OS=Homo sapiens OX=9606 GN=TRIM24 PE=1 SV=3	1	7	7	7	0	0	0	0	0	0	0	0	0	0	0	0	0	0	0	0	0	0	0	0	3	4	5	5	0	1	1	0	0	0	0	0	0	0	0	0	0	0
O15173	O15173	12	12	11	Membrane-associated progesterone receptor component 2	PGRMC2	sp|O15173|PGRC2_HUMAN Membrane-associated progesterone receptor component 2 OS=Homo sapiens OX=9606 GN=PGRMC2 PE=1 SV=1	1	12	12	11	5	5	3	5	6	3	5	6	5	4	4	4	6	0	2	4	8	4	4	4	6	5	5	5	6	5	9	6	5	5	3	5	6	3	5	6	5	4
O15182	O15182	1	1	1	Centrin-3	CETN3	sp|O15182|CETN3_HUMAN Centrin-3 OS=Homo sapiens OX=9606 GN=CETN3 PE=1 SV=2	1	1	1	1	0	0	0	0	0	0	0	0	0	0	0	0	0	0	0	0	0	0	0	0	0	1	1	1	0	0	0	0	0	0	0	0	0	0	0	0	0	0
O15212	O15212	3	3	3	Prefoldin subunit 6	PFDN6	sp|O15212|PFD6_HUMAN Prefoldin subunit 6 OS=Homo sapiens OX=9606 GN=PFDN6 PE=1 SV=1	1	3	3	3	1	1	1	1	1	1	1	1	1	1	1	1	0	0	0	0	1	0	0	0	2	2	2	2	3	3	3	3	1	1	1	1	1	1	1	1	1	1
O15213	O15213	10	10	10	WD repeat-containing protein 46	WDR46	sp|O15213|WDR46_HUMAN WD repeat-containing protein 46 OS=Homo sapiens OX=9606 GN=WDR46 PE=1 SV=3	1	10	10	10	0	0	0	0	0	0	0	0	0	0	0	0	0	0	0	0	2	0	0	0	4	1	3	4	7	7	7	7	0	0	0	0	0	0	0	0	0	0
O15226	O15226	19	19	19	NF-kappa-B-repressing factor	NKRF	sp|O15226|NKRF_HUMAN NF-kappa-B-repressing factor OS=Homo sapiens OX=9606 GN=NKRF PE=1 SV=2	1	19	19	19	0	0	0	0	0	0	0	0	0	0	0	0	0	0	0	0	0	0	0	0	7	9	7	12	5	6	7	3	0	0	0	0	0	0	0	0	0	0
O15228	O15228	6	6	6	Dihydroxyacetone phosphate acyltransferase	GNPAT	sp|O15228|GNPAT_HUMAN Dihydroxyacetone phosphate acyltransferase OS=Homo sapiens OX=9606 GN=GNPAT PE=1 SV=1	1	6	6	6	0	0	0	0	0	0	0	0	0	0	0	0	0	0	0	0	0	0	0	0	1	3	2	3	1	0	1	1	0	0	0	0	0	0	0	0	0	0
O15235	O15235	2	2	2	28S ribosomal protein S12, mitochondrial	MRPS12	sp|O15235|RT12_HUMAN Small ribosomal subunit protein uS12m OS=Homo sapiens OX=9606 GN=MRPS12 PE=1 SV=1	1	2	2	2	0	0	0	0	0	0	0	0	0	0	0	0	0	0	0	0	0	0	0	0	2	1	1	1	0	0	0	0	0	0	0	0	0	0	0	0	0	0
O15243	O15243	1	1	1	Leptin receptor gene-related protein	LEPROT	sp|O15243|OBRG_HUMAN Leptin receptor gene-related protein OS=Homo sapiens OX=9606 GN=LEPROT PE=1 SV=1	1	1	1	1	1	0	1	1	1	1	1	0	1	0	0	0	1	0	0	1	1	1	0	1	0	0	0	0	0	0	0	0	1	0	1	1	1	1	1	0	1	0
O15258	O15258	4	4	4	Protein RER1	RER1	sp|O15258|RER1_HUMAN Protein RER1 OS=Homo sapiens OX=9606 GN=RER1 PE=1 SV=1	1	4	4	4	3	3	3	2	3	3	3	3	3	2	3	3	2	0	0	1	2	1	0	0	2	2	2	2	3	4	4	3	3	3	3	2	3	3	3	3	3	2
O15260	O15260	3	3	3	Surfeit locus protein 4	SURF4	sp|O15260|SURF4_HUMAN Surfeit locus protein 4 OS=Homo sapiens OX=9606 GN=SURF4 PE=1 SV=3	1	3	3	3	3	2	3	2	3	3	3	2	3	2	3	3	3	0	0	1	3	2	2	3	1	1	1	1	1	1	1	1	3	2	3	2	3	3	3	2	3	2
O15269	O15269	7	7	7	Serine palmitoyltransferase 1	SPTLC1	sp|O15269|SPTC1_HUMAN Serine palmitoyltransferase 1 OS=Homo sapiens OX=9606 GN=SPTLC1 PE=1 SV=1	1	7	7	7	3	0	2	4	1	3	2	2	3	1	1	1	2	0	0	1	2	1	0	2	1	3	1	3	0	0	1	0	3	0	2	4	1	3	2	2	3	1
O15270	O15270	8	8	8	Serine palmitoyltransferase 2	SPTLC2	sp|O15270|SPTC2_HUMAN Serine palmitoyltransferase 2 OS=Homo sapiens OX=9606 GN=SPTLC2 PE=1 SV=1	1	8	8	8	2	5	4	6	3	4	4	2	3	2	3	5	2	0	0	0	3	1	0	1	2	3	3	5	4	2	3	3	2	5	4	6	3	4	4	2	3	2
O15294	O15294	21	21	21	UDP-N-acetylglucosamine--peptide N-acetylglucosaminyltransferase 110 kDa subunit	OGT	sp|O15294|OGT1_HUMAN UDP-N-acetylglucosamine--peptide N-acetylglucosaminyltransferase 110 kDa subunit OS=Homo sapiens OX=9606 GN=OGT PE=1 SV=3	1	21	21	21	7	3	2	8	4	5	7	4	5	4	5	10	1	0	0	0	3	0	0	0	10	13	11	13	6	5	7	6	7	3	2	8	4	5	7	4	5	4
O15305	O15305	10	10	10	Phosphomannomutase 2	PMM2	sp|O15305|PMM2_HUMAN Phosphomannomutase 2 OS=Homo sapiens OX=9606 GN=PMM2 PE=1 SV=1	1	10	10	10	2	2	2	2	5	3	4	5	3	2	3	3	0	0	0	0	0	0	0	0	2	3	4	4	2	5	3	5	2	2	2	2	5	3	4	5	3	2
O15318	O15318	2	2	2	DNA-directed RNA polymerase III subunit RPC7	POLR3G	sp|O15318|RPC7_HUMAN DNA-directed RNA polymerase III subunit RPC7 OS=Homo sapiens OX=9606 GN=POLR3G PE=1 SV=2	1	2	2	2	0	0	0	0	0	0	0	0	0	0	0	0	0	0	0	0	0	0	0	0	2	1	2	2	0	0	0	0	0	0	0	0	0	0	0	0	0	0
O15321	O15321	7	7	7	Transmembrane 9 superfamily member 1	TM9SF1	sp|O15321|TM9S1_HUMAN Transmembrane 9 superfamily member 1 OS=Homo sapiens OX=9606 GN=TM9SF1 PE=2 SV=2	1	7	7	7	0	0	0	0	0	1	2	0	0	0	2	0	3	0	0	0	1	0	0	0	0	0	0	0	4	3	3	4	0	0	0	0	0	1	2	0	0	0
O15327	O15327	4	4	4	Type II inositol 3,4-bisphosphate 4-phosphatase	INPP4B	sp|O15327|INP4B_HUMAN Inositol polyphosphate 4-phosphatase type II OS=Homo sapiens OX=9606 GN=INPP4B PE=1 SV=4	1	4	4	4	2	2	2	1	0	0	0	1	0	0	0	0	0	0	0	0	0	0	0	0	0	0	0	0	0	0	0	0	2	2	2	1	0	0	0	1	0	0
O15344	O15344	7	7	6	E3 ubiquitin-protein ligase Midline-1	MID1	sp|O15344|TRI18_HUMAN E3 ubiquitin-protein ligase Midline-1 OS=Homo sapiens OX=9606 GN=MID1 PE=1 SV=1	1	7	7	6	3	1	2	1	1	1	1	1	1	0	2	1	0	0	0	0	1	0	0	0	2	3	2	1	0	1	1	2	3	1	2	1	1	1	1	1	1	0
O15347	O15347	9	9	9	High mobility group protein B3	HMGB3	sp|O15347|HMGB3_HUMAN High mobility group protein B3 OS=Homo sapiens OX=9606 GN=HMGB3 PE=1 SV=4	1	9	9	9	2	2	1	1	3	2	4	0	3	3	3	4	0	0	0	0	0	0	0	0	6	4	6	7	3	3	3	4	2	2	1	1	3	2	4	0	3	3
O15355	O15355	20	20	20	Protein phosphatase 1G	PPM1G	sp|O15355|PPM1G_HUMAN Protein phosphatase 1G OS=Homo sapiens OX=9606 GN=PPM1G PE=1 SV=1	1	20	20	20	6	5	6	5	6	4	5	4	5	6	4	7	0	0	0	2	1	0	0	1	8	6	8	8	9	10	10	10	6	5	6	5	6	4	5	4	5	6
O15357	O15357	10	10	10	Phosphatidylinositol 3,4,5-trisphosphate 5-phosphatase 2	INPPL1	sp|O15357|SHIP2_HUMAN Phosphatidylinositol 3,4,5-trisphosphate 5-phosphatase 2 OS=Homo sapiens OX=9606 GN=INPPL1 PE=1 SV=2	1	10	10	10	0	1	0	0	1	1	1	0	2	0	1	1	0	0	0	0	0	0	0	0	1	0	1	0	4	3	2	3	0	1	0	0	1	1	1	0	2	0
O15371	O15371	22	22	22	Eukaryotic translation initiation factor 3 subunit D	EIF3D	sp|O15371|EIF3D_HUMAN Eukaryotic translation initiation factor 3 subunit D OS=Homo sapiens OX=9606 GN=EIF3D PE=1 SV=1	1	22	22	22	12	13	13	10	10	13	11	11	10	10	8	11	1	1	1	1	6	1	1	0	13	14	17	12	10	10	9	12	12	13	13	10	10	13	11	11	10	10
O15372	O15372	13	13	13	Eukaryotic translation initiation factor 3 subunit H	EIF3H	sp|O15372|EIF3H_HUMAN Eukaryotic translation initiation factor 3 subunit H OS=Homo sapiens OX=9606 GN=EIF3H PE=1 SV=1	1	13	13	13	5	7	5	4	5	4	3	5	7	5	7	6	0	0	0	1	0	1	1	1	6	7	6	6	7	5	4	3	5	7	5	4	5	4	3	5	7	5
O15379	O15379	2	1	1	Histone deacetylase 3	HDAC3	sp|O15379|HDAC3_HUMAN Histone deacetylase 3 OS=Homo sapiens OX=9606 GN=HDAC3 PE=1 SV=2	1	2	1	1	0	0	0	0	0	0	1	0	0	0	0	0	0	0	0	0	0	0	0	0	2	1	2	1	1	1	0	1	0	0	0	0	0	0	0	0	0	0
O15381	O15381	18	18	18	Nuclear valosin-containing protein-like	NVL	sp|O15381|NVL_HUMAN Nuclear valosin-containing protein-like OS=Homo sapiens OX=9606 GN=NVL PE=1 SV=1	1	18	18	18	0	0	0	0	0	0	0	0	0	0	0	0	0	0	0	0	0	0	0	0	9	12	10	14	3	3	6	6	0	0	0	0	0	0	0	0	0	0
O15382	O15382	8	8	8	Branched-chain-amino-acid aminotransferase, mitochondrial	BCAT2	sp|O15382|BCAT2_HUMAN Branched-chain-amino-acid aminotransferase, mitochondrial OS=Homo sapiens OX=9606 GN=BCAT2 PE=1 SV=2	1	8	8	8	1	0	1	0	0	1	0	0	0	0	0	0	0	0	0	0	0	0	0	0	0	0	1	2	4	5	6	4	1	0	1	0	0	1	0	0	0	0
O15397	O15397	13	12	12	Importin-8	IPO8	sp|O15397|IPO8_HUMAN Importin-8 OS=Homo sapiens OX=9606 GN=IPO8 PE=1 SV=2	1	13	12	12	4	4	2	3	0	2	2	1	5	4	4	6	0	0	0	0	0	0	0	0	6	5	6	8	7	6	7	6	3	3	1	2	0	1	1	0	4	3
O15400	O15400	8	8	8	Syntaxin-7	STX7	sp|O15400|STX7_HUMAN Syntaxin-7 OS=Homo sapiens OX=9606 GN=STX7 PE=1 SV=4	1	8	8	8	5	5	5	5	6	6	6	5	7	4	4	6	7	3	4	3	6	5	6	4	3	4	5	4	1	1	0	2	5	5	5	5	6	6	6	5	7	4
O15427	O15427	7	7	7	Monocarboxylate transporter 4	SLC16A3	sp|O15427|MOT4_HUMAN Monocarboxylate transporter 4 OS=Homo sapiens OX=9606 GN=SLC16A3 PE=1 SV=1	1	7	7	7	3	3	3	4	2	2	2	1	1	1	0	2	2	0	0	1	2	2	0	0	0	0	0	0	1	4	3	3	3	3	3	4	2	2	2	1	1	1
O15439	O15439	4	4	4	Multidrug resistance-associated protein 4	ABCC4	sp|O15439|MRP4_HUMAN ATP-binding cassette sub-family C member 4 OS=Homo sapiens OX=9606 GN=ABCC4 PE=1 SV=3	1	4	4	4	0	0	1	0	0	0	0	0	0	0	0	0	0	0	0	0	0	0	0	0	1	2	3	2	0	0	0	1	0	0	1	0	0	0	0	0	0	0
O15446	O15446	10	10	10	DNA-directed RNA polymerase I subunit RPA34	CD3EAP	sp|O15446|RPA34_HUMAN DNA-directed RNA polymerase I subunit RPA34 OS=Homo sapiens OX=9606 GN=POLR1G PE=1 SV=1	1	10	10	10	0	1	0	1	0	0	0	0	0	0	0	0	0	0	0	0	0	0	0	0	3	2	5	4	5	4	6	4	0	1	0	1	0	0	0	0	0	0
O15455	O15455	3	3	3	Toll-like receptor 3	TLR3	sp|O15455|TLR3_HUMAN Toll-like receptor 3 OS=Homo sapiens OX=9606 GN=TLR3 PE=1 SV=1	1	3	3	3	0	0	0	0	0	0	0	0	0	0	0	0	1	0	0	0	2	0	0	0	0	0	0	0	0	0	0	0	0	0	0	0	0	0	0	0	0	0
O15460	O15460	18	18	18	Prolyl 4-hydroxylase subunit alpha-2	P4HA2	sp|O15460|P4HA2_HUMAN Prolyl 4-hydroxylase subunit alpha-2 OS=Homo sapiens OX=9606 GN=P4HA2 PE=1 SV=1	1	18	18	18	13	14	11	12	13	12	13	14	13	11	13	13	6	1	1	3	11	1	2	4	2	4	3	1	1	1	1	1	13	14	11	12	13	12	13	14	13	11
O15484	O15484	5	5	5	Calpain-5	CAPN5	sp|O15484|CAN5_HUMAN Calpain-5 OS=Homo sapiens OX=9606 GN=CAPN5 PE=1 SV=2	1	5	5	5	0	0	0	1	0	0	0	1	0	0	0	0	1	0	0	0	3	0	0	1	0	0	0	1	0	0	0	0	0	0	0	1	0	0	0	1	0	0
O15488	O15488	1	1	1	Glycogenin-2	GYG2	sp|O15488|GLYG2_HUMAN Glycogenin-2 OS=Homo sapiens OX=9606 GN=GYG2 PE=1 SV=2	1	1	1	1	0	0	0	0	0	0	0	0	0	1	0	0	0	0	0	0	0	0	0	0	0	0	0	0	0	1	0	0	0	0	0	0	0	0	0	0	0	1
O15498	O15498	7	7	7	Synaptobrevin homolog YKT6	YKT6	sp|O15498|YKT6_HUMAN Synaptobrevin homolog YKT6 OS=Homo sapiens OX=9606 GN=YKT6 PE=1 SV=1	1	7	7	7	4	4	6	5	4	5	3	4	3	1	3	3	0	0	0	0	3	0	0	0	4	3	2	2	2	1	2	3	4	4	6	5	4	5	3	4	3	1
O15504	O15504	4	4	4	Nucleoporin-like protein 2	NUPL2	sp|O15504|NUP42_HUMAN Nucleoporin NUP42 OS=Homo sapiens OX=9606 GN=NUP42 PE=1 SV=1	1	4	4	4	0	0	0	0	0	0	0	0	0	0	0	0	0	0	0	0	0	0	0	0	1	0	3	2	1	1	1	1	0	0	0	0	0	0	0	0	0	0
O15511	O15511	8	8	8	Actin-related protein 2/3 complex subunit 5	ARPC5	sp|O15511|ARPC5_HUMAN Actin-related protein 2/3 complex subunit 5 OS=Homo sapiens OX=9606 GN=ARPC5 PE=1 SV=3	1	8	8	8	3	5	5	3	4	4	4	4	5	4	5	6	1	0	0	2	4	3	1	1	0	1	1	1	4	4	4	4	3	5	5	3	4	4	4	4	5	4
O15514	O15514	3	3	3	DNA-directed RNA polymerase II subunit RPB4	POLR2D	sp|O15514|RPB4_HUMAN DNA-directed RNA polymerase II subunit RPB4 OS=Homo sapiens OX=9606 GN=POLR2D PE=1 SV=1	1	3	3	3	0	0	0	0	1	0	0	0	0	0	1	0	0	0	0	0	0	0	0	0	1	1	1	1	2	2	2	2	0	0	0	0	1	0	0	0	0	0
O15523	O15523	27	3	3	ATP-dependent RNA helicase DDX3Y	DDX3Y	sp|O15523|DDX3Y_HUMAN ATP-dependent RNA helicase DDX3Y OS=Homo sapiens OX=9606 GN=DDX3Y PE=1 SV=2	1	27	3	3	12	13	12	12	11	16	12	9	10	8	6	8	4	0	0	6	9	5	1	1	17	13	14	15	12	13	13	14	1	2	0	0	0	1	1	0	0	0
O15530;Q6A1A2	O15530;Q6A1A2	2;1	2;1	2;1	3-phosphoinositide-dependent protein kinase 1;Putative 3-phosphoinositide-dependent protein kinase 2	PDPK1;PDPK2P	sp|O15530|PDPK1_HUMAN 3-phosphoinositide-dependent protein kinase 1 OS=Homo sapiens OX=9606 GN=PDPK1 PE=1 SV=1;sp|Q6A1A2|PDPK2_HUMAN Putative 3-phosphoinositide-dependent protein kinase 2 OS=Homo sapiens OX=9606 GN=PDPK2P PE=5 SV=1	2	2	2	2	0	1	1	0	1	0	0	1	0	0	0	0	0	0	0	0	0	0	0	0	0	0	0	0	0	0	0	0	0	1	1	0	1	0	0	1	0	0
O15533	O15533	4	4	4	Tapasin	TAPBP	sp|O15533|TPSN_HUMAN Tapasin OS=Homo sapiens OX=9606 GN=TAPBP PE=1 SV=2	1	4	4	4	1	1	1	1	1	2	1	1	1	1	0	0	2	0	0	0	3	0	0	0	0	0	0	0	1	1	1	1	1	1	1	1	1	2	1	1	1	1
O15541;Q8IZP6	O15541	6;1	6;1	6;1	RING finger protein 113A	RNF113A	sp|O15541|R113A_HUMAN E3 ubiquitin-protein ligase RNF113A OS=Homo sapiens OX=9606 GN=RNF113A PE=1 SV=1	2	6	6	6	0	0	0	0	0	0	0	0	0	0	0	0	0	0	0	0	0	0	0	0	1	3	1	2	6	6	5	4	0	0	0	0	0	0	0	0	0	0
O43143	O43143	27	27	26	Pre-mRNA-splicing factor ATP-dependent RNA helicase DHX15	DHX15	sp|O43143|DHX15_HUMAN ATP-dependent RNA helicase DHX15 OS=Homo sapiens OX=9606 GN=DHX15 PE=1 SV=2	1	27	27	26	8	9	11	9	12	10	7	8	7	7	13	12	1	0	0	3	5	3	2	4	18	15	16	13	16	13	15	15	8	9	11	9	12	10	7	8	7	7
O43148	O43148	8	8	8	mRNA cap guanine-N7 methyltransferase	RNMT	sp|O43148|MCES_HUMAN mRNA cap guanine-N7 methyltransferase OS=Homo sapiens OX=9606 GN=RNMT PE=1 SV=1	1	8	8	8	1	1	2	1	1	0	1	0	0	0	0	1	0	0	0	0	0	0	0	0	2	2	2	4	4	4	3	5	1	1	2	1	1	0	1	0	0	0
O43150	O43150	2	1	1	Arf-GAP with SH3 domain, ANK repeat and PH domain-containing protein 2	ASAP2	sp|O43150|ASAP2_HUMAN Arf-GAP with SH3 domain, ANK repeat and PH domain-containing protein 2 OS=Homo sapiens OX=9606 GN=ASAP2 PE=1 SV=3	1	2	1	1	0	0	0	0	0	0	0	0	1	1	1	1	0	0	0	0	0	0	0	0	0	0	0	0	0	0	0	0	0	0	0	0	0	0	0	0	1	0
O43155	O43155	5	5	5	Leucine-rich repeat transmembrane protein FLRT2	FLRT2	sp|O43155|FLRT2_HUMAN Leucine-rich repeat transmembrane protein FLRT2 OS=Homo sapiens OX=9606 GN=FLRT2 PE=1 SV=1	1	5	5	5	0	0	0	0	0	0	0	0	3	2	1	1	3	0	0	0	3	1	0	0	0	0	0	0	0	0	0	0	0	0	0	0	0	0	0	0	3	2
O43156	O43156	4	4	4	TELO2-interacting protein 1 homolog	TTI1	sp|O43156|TTI1_HUMAN TELO2-interacting protein 1 homolog OS=Homo sapiens OX=9606 GN=TTI1 PE=1 SV=3	1	4	4	4	0	0	0	0	0	0	0	0	0	0	0	0	0	0	0	0	0	0	0	0	1	1	2	2	3	2	3	2	0	0	0	0	0	0	0	0	0	0
O43159	O43159	6	6	6	Ribosomal RNA-processing protein 8	RRP8	sp|O43159|RRP8_HUMAN Ribosomal RNA-processing protein 8 OS=Homo sapiens OX=9606 GN=RRP8 PE=1 SV=2	1	6	6	6	0	1	1	1	2	0	0	0	1	0	0	1	0	0	0	0	0	0	0	0	3	3	3	3	5	5	4	4	0	1	1	1	2	0	0	0	1	0
O43164	O43164	2	2	2	E3 ubiquitin-protein ligase Praja-2	PJA2	sp|O43164|PJA2_HUMAN E3 ubiquitin-protein ligase Praja-2 OS=Homo sapiens OX=9606 GN=PJA2 PE=1 SV=4	1	2	2	2	0	0	0	0	0	0	0	0	0	0	0	0	0	0	0	0	0	0	0	0	1	0	1	2	0	0	0	0	0	0	0	0	0	0	0	0	0	0
O43166	O43166	1	1	1	Signal-induced proliferation-associated 1-like protein 1	SIPA1L1	sp|O43166|SI1L1_HUMAN Signal-induced proliferation-associated 1-like protein 1 OS=Homo sapiens OX=9606 GN=SIPA1L1 PE=1 SV=4	1	1	1	1	0	0	0	0	0	0	1	0	0	0	0	0	0	0	0	0	0	0	0	0	0	0	0	0	0	0	0	0	0	0	0	0	0	0	1	0	0	0
O43169	O43169	6	6	6	Cytochrome b5 type B	CYB5B	sp|O43169|CYB5B_HUMAN Cytochrome b5 type B OS=Homo sapiens OX=9606 GN=CYB5B PE=1 SV=3	1	6	6	6	4	4	4	4	4	4	4	4	3	4	4	4	3	1	3	2	4	2	1	2	5	4	4	4	3	4	3	4	4	4	4	4	4	4	4	4	3	4
O43172	O43172	20	20	20	U4/U6 small nuclear ribonucleoprotein Prp4	PRPF4	sp|O43172|PRP4_HUMAN U4/U6 small nuclear ribonucleoprotein Prp4 OS=Homo sapiens OX=9606 GN=PRPF4 PE=1 SV=2	1	20	20	20	4	6	6	6	2	4	5	6	4	3	5	5	1	0	0	1	3	0	0	0	11	11	9	10	8	6	8	10	4	6	6	6	2	4	5	6	4	3
O43175	O43175	26	26	26	D-3-phosphoglycerate dehydrogenase	PHGDH	sp|O43175|SERA_HUMAN D-3-phosphoglycerate dehydrogenase OS=Homo sapiens OX=9606 GN=PHGDH PE=1 SV=4	1	26	26	26	15	12	14	14	10	11	13	13	13	9	12	12	8	3	5	5	6	6	6	6	21	20	19	22	19	20	19	19	15	12	14	14	10	11	13	13	13	9
O43181	O43181	3	3	3	NADH dehydrogenase [ubiquinone] iron-sulfur protein 4, mitochondrial	NDUFS4	sp|O43181|NDUS4_HUMAN NADH dehydrogenase [ubiquinone] iron-sulfur protein 4, mitochondrial OS=Homo sapiens OX=9606 GN=NDUFS4 PE=1 SV=1	1	3	3	3	1	2	1	1	0	0	0	1	0	0	0	0	1	0	0	0	1	0	0	0	1	1	1	1	2	2	1	0	1	2	1	1	0	0	0	1	0	0
O43237	O43237	16	16	14	Cytoplasmic dynein 1 light intermediate chain 2	DYNC1LI2	sp|O43237|DC1L2_HUMAN Cytoplasmic dynein 1 light intermediate chain 2 OS=Homo sapiens OX=9606 GN=DYNC1LI2 PE=1 SV=1	1	16	16	14	6	7	7	5	6	6	4	3	8	7	5	7	3	0	0	2	5	1	0	0	4	5	4	4	6	7	5	6	6	7	7	5	6	6	4	3	8	7
O43242	O43242	26	26	26	26S proteasome non-ATPase regulatory subunit 3	PSMD3	sp|O43242|PSMD3_HUMAN 26S proteasome non-ATPase regulatory subunit 3 OS=Homo sapiens OX=9606 GN=PSMD3 PE=1 SV=2	1	26	26	26	11	12	11	11	11	15	16	13	7	11	10	12	4	0	0	2	7	4	4	4	12	12	13	14	8	8	11	9	11	12	11	11	11	15	16	13	7	11
O43251;Q9NWB1;A6NFN3	O43251;Q9NWB1	3;2;1	3;2;1	3;2;1	RNA binding protein fox-1 homolog 2;RNA binding protein fox-1 homolog 1	RBFOX2;RBFOX1	sp|O43251|RFOX2_HUMAN RNA binding protein fox-1 homolog 2 OS=Homo sapiens OX=9606 GN=RBFOX2 PE=1 SV=3;sp|Q9NWB1|RFOX1_HUMAN RNA binding protein fox-1 homolog 1 OS=Homo sapiens OX=9606 GN=RBFOX1 PE=1 SV=2	3	3	3	3	2	2	2	2	2	2	2	1	1	1	2	2	0	0	0	0	1	0	0	0	2	2	2	2	1	1	1	3	2	2	2	2	2	2	2	1	1	1
O43252	O43252	11	10	10	Bifunctional 3-phosphoadenosine 5-phosphosulfate synthase 1;Sulfate adenylyltransferase;Adenylyl-sulfate kinase	PAPSS1	sp|O43252|PAPS1_HUMAN Bifunctional 3-phosphoadenosine 5-phosphosulfate synthase 1 OS=Homo sapiens OX=9606 GN=PAPSS1 PE=1 SV=2	1	11	10	10	5	7	5	5	2	3	4	3	7	5	8	7	0	0	0	0	0	0	0	0	5	5	6	4	1	1	3	1	4	6	4	4	1	2	3	2	6	4
O43264	O43264	12	12	12	Centromere/kinetochore protein zw10 homolog	ZW10	sp|O43264|ZW10_HUMAN Centromere/kinetochore protein zw10 homolog OS=Homo sapiens OX=9606 GN=ZW10 PE=1 SV=3	1	12	12	12	3	3	3	3	2	2	3	1	2	1	3	3	3	0	0	0	2	0	0	0	12	8	9	10	3	4	3	4	3	3	3	3	2	2	3	1	2	1
O43290	O43290	20	20	20	U4/U6.U5 tri-snRNP-associated protein 1	SART1	sp|O43290|SNUT1_HUMAN U4/U6.U5 tri-snRNP-associated protein 1 OS=Homo sapiens OX=9606 GN=SART1 PE=1 SV=1	1	20	20	20	7	7	8	5	6	8	9	8	7	5	5	5	3	1	0	1	1	2	0	1	11	11	12	12	11	11	9	13	7	7	8	5	6	8	9	8	7	5
O43292	O43292	3	3	3	Glycosylphosphatidylinositol anchor attachment 1 protein	GPAA1	sp|O43292|GPAA1_HUMAN Glycosylphosphatidylinositol anchor attachment 1 protein OS=Homo sapiens OX=9606 GN=GPAA1 PE=1 SV=3	1	3	3	3	0	0	0	0	1	0	0	0	1	1	3	1	0	0	0	0	2	0	0	0	1	0	1	0	1	1	1	1	0	0	0	0	1	0	0	0	1	1
O43293	O43293	2	2	2	Death-associated protein kinase 3	DAPK3	sp|O43293|DAPK3_HUMAN Death-associated protein kinase 3 OS=Homo sapiens OX=9606 GN=DAPK3 PE=1 SV=1	1	2	2	2	0	1	1	0	2	1	1	1	1	1	1	1	0	0	0	0	0	0	0	0	0	0	0	0	0	1	0	0	0	1	1	0	2	1	1	1	1	1
O43294	O43294	14	14	14	Transforming growth factor beta-1-induced transcript 1 protein	TGFB1I1	sp|O43294|TGFI1_HUMAN Transforming growth factor beta-1-induced transcript 1 protein OS=Homo sapiens OX=9606 GN=TGFB1I1 PE=1 SV=2	1	14	14	14	7	10	8	8	6	7	9	6	9	9	5	5	0	0	0	1	1	1	0	1	0	0	0	0	0	0	0	0	7	10	8	8	6	7	9	6	9	9
O43301	O43301	9	9	9	Heat shock 70 kDa protein 12A	HSPA12A	sp|O43301|HS12A_HUMAN Heat shock 70 kDa protein 12A OS=Homo sapiens OX=9606 GN=HSPA12A PE=1 SV=2	1	9	9	9	0	0	0	0	0	0	0	0	6	5	6	2	1	0	0	0	2	0	0	0	2	1	2	1	0	0	0	0	0	0	0	0	0	0	0	0	6	5
O43314	O43314	6	6	4	Inositol hexakisphosphate and diphosphoinositol-pentakisphosphate kinase 2	PPIP5K2	sp|O43314|VIP2_HUMAN Inositol hexakisphosphate and diphosphoinositol-pentakisphosphate kinase 2 OS=Homo sapiens OX=9606 GN=PPIP5K2 PE=1 SV=3	1	6	6	4	0	0	0	1	0	1	1	1	1	0	2	1	0	0	0	0	0	0	0	0	2	1	1	2	0	1	1	0	0	0	0	1	0	1	1	1	1	0
O43318	O43318	3	3	3	Mitogen-activated protein kinase kinase kinase 7	MAP3K7	sp|O43318|M3K7_HUMAN Mitogen-activated protein kinase kinase kinase 7 OS=Homo sapiens OX=9606 GN=MAP3K7 PE=1 SV=1	1	3	3	3	0	0	0	0	0	0	0	0	0	0	0	1	0	0	0	0	0	0	0	0	2	3	1	2	0	0	0	0	0	0	0	0	0	0	0	0	0	0
O43324	O43324	9	9	9	Eukaryotic translation elongation factor 1 epsilon-1	EEF1E1	sp|O43324|MCA3_HUMAN Eukaryotic translation elongation factor 1 epsilon-1 OS=Homo sapiens OX=9606 GN=EEF1E1 PE=1 SV=1	1	9	9	9	4	4	3	5	3	3	3	3	4	3	4	2	0	0	0	0	3	1	0	0	5	4	6	6	4	4	4	5	4	4	3	5	3	3	3	3	4	3
O43347	O43347	8	8	7	RNA-binding protein Musashi homolog 1	MSI1	sp|O43347|MSI1H_HUMAN RNA-binding protein Musashi homolog 1 OS=Homo sapiens OX=9606 GN=MSI1 PE=1 SV=1	1	8	8	7	0	0	0	0	0	0	0	0	0	0	0	0	0	0	0	0	0	0	0	0	5	4	6	6	0	0	0	1	0	0	0	0	0	0	0	0	0	0
O43379	O43379	2	2	2	WD repeat-containing protein 62	WDR62	sp|O43379|WDR62_HUMAN WD repeat-containing protein 62 OS=Homo sapiens OX=9606 GN=WDR62 PE=1 SV=4	1	2	2	2	0	0	0	1	0	0	0	0	0	0	1	0	0	0	0	0	0	0	0	0	0	1	1	0	0	0	0	0	0	0	0	1	0	0	0	0	0	0
O43390	O43390	27	22	22	Heterogeneous nuclear ribonucleoprotein R	HNRNPR	sp|O43390|HNRPR_HUMAN Heterogeneous nuclear ribonucleoprotein R OS=Homo sapiens OX=9606 GN=HNRNPR PE=1 SV=1	1	27	22	22	12	12	10	8	10	12	14	10	16	9	10	10	7	0	0	2	10	4	4	4	16	18	15	16	17	18	18	19	10	10	7	6	7	9	12	8	12	5
O43395	O43395	13	13	13	U4/U6 small nuclear ribonucleoprotein Prp3	PRPF3	sp|O43395|PRPF3_HUMAN U4/U6 small nuclear ribonucleoprotein Prp3 OS=Homo sapiens OX=9606 GN=PRPF3 PE=1 SV=2	1	13	13	13	1	1	4	0	1	1	0	1	1	0	1	0	0	0	0	0	1	0	0	0	5	7	2	6	6	8	7	6	1	1	4	0	1	1	0	1	1	0
O43396	O43396	19	19	19	Thioredoxin-like protein 1	TXNL1	sp|O43396|TXNL1_HUMAN Thioredoxin-like protein 1 OS=Homo sapiens OX=9606 GN=TXNL1 PE=1 SV=3	1	19	19	19	8	8	9	7	7	9	9	10	9	9	9	9	3	1	1	3	4	3	0	0	8	8	8	9	7	8	8	8	8	8	9	7	7	9	9	10	9	9
O43399	O43399	15	15	15	Tumor protein D54	TPD52L2	sp|O43399|TPD54_HUMAN Tumor protein D54 OS=Homo sapiens OX=9606 GN=TPD52L2 PE=1 SV=2	1	15	15	15	9	9	9	8	10	9	9	9	10	9	9	10	5	3	2	3	7	6	3	4	7	5	6	8	12	10	13	11	9	9	9	8	10	9	9	9	10	9
O43402	O43402	5	5	5	ER membrane protein complex subunit 8	EMC8	sp|O43402|EMC8_HUMAN ER membrane protein complex subunit 8 OS=Homo sapiens OX=9606 GN=EMC8 PE=1 SV=1	1	5	5	5	0	0	1	2	1	1	1	1	0	0	0	0	2	0	0	0	3	0	0	0	2	1	1	2	1	1	2	2	0	0	1	2	1	1	1	1	0	0
O43414	O43414	2	2	2	ERI1 exoribonuclease 3	ERI3	sp|O43414|ERI3_HUMAN ERI1 exoribonuclease 3 OS=Homo sapiens OX=9606 GN=ERI3 PE=1 SV=2	1	2	2	2	1	1	1	1	0	0	1	1	1	1	1	0	0	0	0	0	1	0	0	0	1	1	1	1	1	1	1	2	1	1	1	1	0	0	1	1	1	1
O43432	O43432	14	10	10	Eukaryotic translation initiation factor 4 gamma 3	EIF4G3	sp|O43432|IF4G3_HUMAN Eukaryotic translation initiation factor 4 gamma 3 OS=Homo sapiens OX=9606 GN=EIF4G3 PE=1 SV=2	1	14	10	10	1	6	4	5	2	2	1	2	2	3	3	2	2	0	0	0	0	1	0	0	3	0	2	4	3	3	2	3	0	5	4	3	1	2	1	1	1	0
O43447	O43447	9	9	9	Peptidyl-prolyl cis-trans isomerase H	PPIH	sp|O43447|PPIH_HUMAN Peptidyl-prolyl cis-trans isomerase H OS=Homo sapiens OX=9606 GN=PPIH PE=1 SV=1	1	9	9	9	4	4	3	2	3	4	4	4	1	2	1	2	0	0	0	0	1	1	1	1	4	6	5	3	4	3	4	3	4	4	3	2	3	4	4	4	1	2
O43464	O43464	2	2	2	Serine protease HTRA2, mitochondrial	HTRA2	sp|O43464|HTRA2_HUMAN Serine protease HTRA2, mitochondrial OS=Homo sapiens OX=9606 GN=HTRA2 PE=1 SV=2	1	2	2	2	0	1	1	0	1	1	1	1	0	0	0	1	0	0	0	0	1	0	0	0	2	2	1	1	1	2	0	1	0	1	1	0	1	1	1	1	0	0
O43488;Q8NHP1;O95154	O43488	7;2;1	7;2;1	7;2;1	Aflatoxin B1 aldehyde reductase member 2	AKR7A2	sp|O43488|ARK72_HUMAN Aflatoxin B1 aldehyde reductase member 2 OS=Homo sapiens OX=9606 GN=AKR7A2 PE=1 SV=3	3	7	7	7	6	5	5	5	4	4	3	4	4	5	4	4	0	0	1	1	2	0	1	0	4	5	3	4	5	5	3	5	6	5	5	5	4	4	3	4	4	5
O43491	O43491	30	30	28	Band 4.1-like protein 2	EPB41L2	sp|O43491|E41L2_HUMAN Band 4.1-like protein 2 OS=Homo sapiens OX=9606 GN=EPB41L2 PE=1 SV=1	1	30	30	28	7	7	6	7	6	9	7	5	15	13	13	16	2	0	0	3	3	3	0	3	13	14	14	14	6	5	6	5	7	7	6	7	6	9	7	5	15	13
O43493	O43493	11	11	11	Trans-Golgi network integral membrane protein 2	TGOLN2	sp|O43493|TGON2_HUMAN Trans-Golgi network integral membrane protein 2 OS=Homo sapiens OX=9606 GN=TGOLN2 PE=1 SV=4	1	11	11	11	2	3	2	3	2	4	3	2	7	3	4	6	3	1	1	2	1	2	1	1	0	0	1	0	2	3	5	3	2	3	2	3	2	4	3	2	7	3
O43504	O43504	4	4	4	Ragulator complex protein LAMTOR5	LAMTOR5	sp|O43504|LTOR5_HUMAN Ragulator complex protein LAMTOR5 OS=Homo sapiens OX=9606 GN=LAMTOR5 PE=1 SV=1	1	4	4	4	3	0	1	2	3	1	1	2	1	1	1	1	2	0	0	1	3	1	1	1	3	3	3	3	3	3	3	3	3	0	1	2	3	1	1	2	1	1
O43505	O43505	3	3	3	Beta-1,4-glucuronyltransferase 1	B4GAT1	sp|O43505|B4GA1_HUMAN Beta-1,4-glucuronyltransferase 1 OS=Homo sapiens OX=9606 GN=B4GAT1 PE=1 SV=1	1	3	3	3	0	0	0	0	0	1	1	0	1	0	0	0	0	0	0	0	0	0	0	0	2	2	2	2	1	1	1	1	0	0	0	0	0	1	1	0	1	0
O43542	O43542	1	1	1	DNA repair protein XRCC3	XRCC3	sp|O43542|XRCC3_HUMAN DNA repair protein XRCC3 OS=Homo sapiens OX=9606 GN=XRCC3 PE=1 SV=1	1	1	1	1	0	0	0	0	0	0	0	0	0	0	0	0	0	0	0	0	0	0	0	0	1	0	1	0	0	0	0	0	0	0	0	0	0	0	0	0	0	0
O43556	O43556	2	2	2	Epsilon-sarcoglycan	SGCE	sp|O43556|SGCE_HUMAN Epsilon-sarcoglycan OS=Homo sapiens OX=9606 GN=SGCE PE=1 SV=6	1	2	2	2	0	0	0	0	0	0	0	0	1	0	0	1	1	0	1	0	1	1	0	0	0	0	0	0	0	0	0	0	0	0	0	0	0	0	0	0	1	0
O43583	O43583	9	9	9	Density-regulated protein	DENR	sp|O43583|DENR_HUMAN Density-regulated protein OS=Homo sapiens OX=9606 GN=DENR PE=1 SV=2	1	9	9	9	5	5	3	5	4	3	4	3	4	3	5	5	0	0	0	0	0	0	0	0	6	7	6	7	5	5	4	5	5	5	3	5	4	3	4	3	4	3
O43592	O43592	21	21	21	Exportin-T	XPOT	sp|O43592|XPOT_HUMAN Exportin-T OS=Homo sapiens OX=9606 GN=XPOT PE=1 SV=2	1	21	21	21	5	4	3	4	2	2	2	5	6	3	3	2	1	0	0	0	0	0	0	0	11	8	7	8	9	12	12	10	5	4	3	4	2	2	2	5	6	3
O43598	O43598	4	4	4	2-deoxynucleoside 5-phosphate N-hydrolase 1	DNPH1	sp|O43598|DNPH1_HUMAN 5-hydroxymethyl-dUMP N-hydrolase OS=Homo sapiens OX=9606 GN=DNPH1 PE=1 SV=1	1	4	4	4	0	1	1	2	2	2	2	1	1	2	2	1	0	0	0	0	0	0	0	0	3	3	3	2	1	1	1	2	0	1	1	2	2	2	2	1	1	2
O43615	O43615	14	14	14	Mitochondrial import inner membrane translocase subunit TIM44	TIMM44	sp|O43615|TIM44_HUMAN Mitochondrial import inner membrane translocase subunit TIM44 OS=Homo sapiens OX=9606 GN=TIMM44 PE=1 SV=2	1	14	14	14	4	3	3	3	3	3	4	3	3	3	3	3	1	0	0	1	4	0	0	0	6	7	7	6	8	7	8	7	4	3	3	3	3	3	4	3	3	3
O43617	O43617	5	5	5	Trafficking protein particle complex subunit 3	TRAPPC3	sp|O43617|TPPC3_HUMAN Trafficking protein particle complex subunit 3 OS=Homo sapiens OX=9606 GN=TRAPPC3 PE=1 SV=1	1	5	5	5	1	2	2	1	1	1	1	1	1	2	1	2	0	0	0	0	1	0	0	0	1	2	2	1	1	1	2	1	1	2	2	1	1	1	1	1	1	2
O43633	O43633	2	2	2	Charged multivesicular body protein 2a	CHMP2A	sp|O43633|CHM2A_HUMAN Charged multivesicular body protein 2a OS=Homo sapiens OX=9606 GN=CHMP2A PE=1 SV=1	1	2	2	2	1	1	1	1	0	1	1	1	1	1	1	1	0	0	0	0	1	0	0	0	0	0	0	0	1	1	2	1	1	1	1	1	0	1	1	1	1	1
O43653	O43653	1	1	1	Prostate stem cell antigen	PSCA	sp|O43653|PSCA_HUMAN Prostate stem cell antigen OS=Homo sapiens OX=9606 GN=PSCA PE=1 SV=2	1	1	1	1	0	0	0	0	0	0	0	0	0	0	0	0	0	0	0	0	0	0	0	0	0	0	0	0	0	1	1	0	0	0	0	0	0	0	0	0	0	0
O43657	O43657	5	5	5	Tetraspanin-6	TSPAN6	sp|O43657|TSN6_HUMAN Tetraspanin-6 OS=Homo sapiens OX=9606 GN=TSPAN6 PE=1 SV=1	1	5	5	5	0	0	0	0	0	0	0	0	0	0	0	1	2	0	0	0	3	0	0	0	2	1	0	1	1	1	0	0	0	0	0	0	0	0	0	0	0	0
O43660	O43660	11	11	11	Pleiotropic regulator 1	PLRG1	sp|O43660|PLRG1_HUMAN Pleiotropic regulator 1 OS=Homo sapiens OX=9606 GN=PLRG1 PE=1 SV=1	1	11	11	11	3	4	7	3	2	3	2	2	2	0	2	3	0	0	0	0	3	0	0	0	6	5	8	6	7	8	6	8	3	4	7	3	2	3	2	2	2	0
O43663	O43663	7	7	7	Protein regulator of cytokinesis 1	PRC1	sp|O43663|PRC1_HUMAN Protein regulator of cytokinesis 1 OS=Homo sapiens OX=9606 GN=PRC1 PE=1 SV=2	1	7	7	7	0	0	0	0	0	0	0	0	0	0	0	1	0	0	0	2	0	0	0	0	2	0	2	3	0	1	1	1	0	0	0	0	0	0	0	0	0	0
O43665	O43665	4	4	4	Regulator of G-protein signaling 10	RGS10	sp|O43665|RGS10_HUMAN Regulator of G-protein signaling 10 OS=Homo sapiens OX=9606 GN=RGS10 PE=1 SV=3	1	4	4	4	1	1	1	0	1	1	0	1	1	0	0	1	0	0	0	0	0	0	0	0	2	1	1	3	0	0	0	0	1	1	1	0	1	1	0	1	1	0
O43670	O43670	5	5	5	BUB3-interacting and GLEBS motif-containing protein ZNF207	ZNF207	sp|O43670|ZN207_HUMAN BUB3-interacting and GLEBS motif-containing protein ZNF207 OS=Homo sapiens OX=9606 GN=ZNF207 PE=1 SV=1	1	5	5	5	1	2	2	2	1	1	1	1	0	0	0	2	0	0	0	1	1	1	0	1	2	2	2	2	2	2	2	3	1	2	2	2	1	1	1	1	0	0
O43674	O43674	5	5	5	NADH dehydrogenase [ubiquinone] 1 beta subcomplex subunit 5, mitochondrial	NDUFB5	sp|O43674|NDUB5_HUMAN NADH dehydrogenase [ubiquinone] 1 beta subcomplex subunit 5, mitochondrial OS=Homo sapiens OX=9606 GN=NDUFB5 PE=1 SV=1	1	5	5	5	1	0	0	0	0	0	0	1	0	0	0	0	0	0	0	1	1	0	0	0	0	0	0	0	2	1	1	2	1	0	0	0	0	0	0	1	0	0
O43676	O43676	2	2	2	NADH dehydrogenase [ubiquinone] 1 beta subcomplex subunit 3	NDUFB3	sp|O43676|NDUB3_HUMAN NADH dehydrogenase [ubiquinone] 1 beta subcomplex subunit 3 OS=Homo sapiens OX=9606 GN=NDUFB3 PE=1 SV=3	1	2	2	2	0	1	1	1	0	0	1	0	1	1	1	1	1	0	0	0	2	0	0	0	1	1	0	0	2	2	2	2	0	1	1	1	0	0	1	0	1	1
O43678	O43678	2	2	2	NADH dehydrogenase [ubiquinone] 1 alpha subcomplex subunit 2	NDUFA2	sp|O43678|NDUA2_HUMAN NADH dehydrogenase [ubiquinone] 1 alpha subcomplex subunit 2 OS=Homo sapiens OX=9606 GN=NDUFA2 PE=1 SV=3	1	2	2	2	1	2	1	1	0	1	1	1	1	1	1	1	0	0	0	0	1	0	0	0	1	1	1	1	1	1	0	1	1	2	1	1	0	1	1	1	1	1
O43681	O43681	11	11	11	ATPase ASNA1	ASNA1	sp|O43681|GET3_HUMAN ATPase GET3 OS=Homo sapiens OX=9606 GN=GET3 PE=1 SV=2	1	11	11	11	7	9	8	9	5	6	6	7	4	5	3	3	3	0	0	1	4	2	1	1	3	3	4	3	5	6	5	5	7	9	8	9	5	6	6	7	4	5
O43683	O43683	1	1	1	Mitotic checkpoint serine/threonine-protein kinase BUB1	BUB1	sp|O43683|BUB1_HUMAN Mitotic checkpoint serine/threonine-protein kinase BUB1 OS=Homo sapiens OX=9606 GN=BUB1 PE=1 SV=1	1	1	1	1	0	0	0	0	0	0	0	0	0	0	0	0	0	0	0	0	0	0	0	0	0	0	0	1	0	0	0	0	0	0	0	0	0	0	0	0	0	0
O43684	O43684	13	13	13	Mitotic checkpoint protein BUB3	BUB3	sp|O43684|BUB3_HUMAN Mitotic checkpoint protein BUB3 OS=Homo sapiens OX=9606 GN=BUB3 PE=1 SV=1	1	13	13	13	7	7	7	9	6	8	7	7	6	4	4	7	4	0	1	2	2	4	3	3	8	9	10	10	6	6	6	7	7	7	7	9	6	8	7	7	6	4
O43707	O43707	69	69	45	Alpha-actinin-4	ACTN4	sp|O43707|ACTN4_HUMAN Alpha-actinin-4 OS=Homo sapiens OX=9606 GN=ACTN4 PE=1 SV=2	1	69	69	45	52	50	49	45	46	48	49	51	46	42	41	47	38	21	25	43	48	45	36	43	33	31	28	35	27	34	35	37	52	50	49	45	46	48	49	51	46	42
O43708	O43708	4	4	4	Maleylacetoacetate isomerase	GSTZ1	sp|O43708|MAAI_HUMAN Maleylacetoacetate isomerase OS=Homo sapiens OX=9606 GN=GSTZ1 PE=1 SV=3	1	4	4	4	1	0	0	0	0	0	0	0	0	0	0	0	0	0	0	0	0	0	0	0	2	1	1	1	2	2	2	1	1	0	0	0	0	0	0	0	0	0
O43709	O43709	3	3	3	Probable 18S rRNA (guanine-N(7))-methyltransferase	WBSCR22	sp|O43709|BUD23_HUMAN Probable 18S rRNA (guanine-N(7))-methyltransferase OS=Homo sapiens OX=9606 GN=BUD23 PE=1 SV=2	1	3	3	3	0	1	1	1	0	0	0	0	0	0	0	0	0	0	0	0	0	0	0	0	1	1	1	1	0	1	0	0	0	1	1	1	0	0	0	0	0	0
O43715	O43715	5	5	5	TP53-regulated inhibitor of apoptosis 1	TRIAP1	sp|O43715|TRIA1_HUMAN TP53-regulated inhibitor of apoptosis 1 OS=Homo sapiens OX=9606 GN=TRIAP1 PE=1 SV=1	1	5	5	5	0	0	0	0	0	0	0	0	0	0	0	0	0	0	0	0	0	0	0	0	3	2	3	2	2	2	1	2	0	0	0	0	0	0	0	0	0	0
O43716	O43716	2	2	2	Glutamyl-tRNA(Gln) amidotransferase subunit C, mitochondrial	GATC	sp|O43716|GATC_HUMAN Glutamyl-tRNA(Gln) amidotransferase subunit C, mitochondrial OS=Homo sapiens OX=9606 GN=GATC PE=1 SV=1	1	2	2	2	0	0	0	0	0	0	0	0	0	0	0	0	0	0	0	0	0	0	0	0	2	2	1	1	0	0	0	0	0	0	0	0	0	0	0	0	0	0
O43719	O43719	18	18	18	HIV Tat-specific factor 1	HTATSF1	sp|O43719|HTSF1_HUMAN 17S U2 SnRNP complex component HTATSF1 OS=Homo sapiens OX=9606 GN=HTATSF1 PE=1 SV=1	1	18	18	18	1	0	0	1	1	2	1	0	1	2	1	1	1	1	0	1	0	2	0	0	8	10	9	10	6	10	10	7	1	0	0	1	1	2	1	0	1	2
Q15438;Q99418;O43739	Q15438;Q99418;O43739	1;1;1	1;1;1	1;1;1	Cytohesin-1;Cytohesin-2;Cytohesin-3	CYTH1;CYTH2;CYTH3	sp|Q15438|CYH1_HUMAN Cytohesin-1 OS=Homo sapiens OX=9606 GN=CYTH1 PE=1 SV=1;sp|Q99418|CYH2_HUMAN Cytohesin-2 OS=Homo sapiens OX=9606 GN=CYTH2 PE=1 SV=2;sp|O43739|CYH3_HUMAN Cytohesin-3 OS=Homo sapiens OX=9606 GN=CYTH3 PE=1 SV=2	3	1	1	1	1	1	1	1	1	0	1	1	1	0	1	1	0	0	0	0	0	0	0	0	1	0	1	0	0	0	0	0	1	1	1	1	1	0	1	1	1	0
O43747	O43747	14	14	14	AP-1 complex subunit gamma-1	AP1G1	sp|O43747|AP1G1_HUMAN AP-1 complex subunit gamma-1 OS=Homo sapiens OX=9606 GN=AP1G1 PE=1 SV=5	1	14	14	14	4	4	2	3	4	6	4	4	6	3	6	4	2	0	0	0	3	1	1	0	7	5	6	4	5	3	5	3	4	4	2	3	4	6	4	4	6	3
O43752	O43752	4	4	4	Syntaxin-6	STX6	sp|O43752|STX6_HUMAN Syntaxin-6 OS=Homo sapiens OX=9606 GN=STX6 PE=1 SV=1	1	4	4	4	1	0	1	1	0	0	0	0	0	0	0	0	0	0	0	0	0	0	0	0	0	0	0	0	0	1	2	2	1	0	1	1	0	0	0	0	0	0
O43760	O43760	2	2	2	Synaptogyrin-2	SYNGR2	sp|O43760|SNG2_HUMAN Synaptogyrin-2 OS=Homo sapiens OX=9606 GN=SYNGR2 PE=1 SV=1	1	2	2	2	1	1	1	1	0	0	0	0	0	0	0	0	0	0	0	0	0	0	0	0	2	1	2	2	0	0	0	0	1	1	1	1	0	0	0	0	0	0
O43765	O43765	8	8	8	Small glutamine-rich tetratricopeptide repeat-containing protein alpha	SGTA	sp|O43765|SGTA_HUMAN Small glutamine-rich tetratricopeptide repeat-containing protein alpha OS=Homo sapiens OX=9606 GN=SGTA PE=1 SV=1	1	8	8	8	6	6	5	4	4	6	2	3	3	2	4	5	2	0	0	1	2	2	0	0	7	6	7	6	4	3	6	5	6	6	5	4	4	6	2	3	3	2
O43768	O43768	6	6	5	Alpha-endosulfine	ENSA	sp|O43768|ENSA_HUMAN Alpha-endosulfine OS=Homo sapiens OX=9606 GN=ENSA PE=1 SV=1	1	6	6	5	2	2	1	3	0	1	1	1	3	2	1	1	1	0	0	0	0	0	0	0	2	2	4	3	3	3	2	3	2	2	1	3	0	1	1	1	3	2
O43772	O43772	6	6	6	Mitochondrial carnitine/acylcarnitine carrier protein	SLC25A20	sp|O43772|MCAT_HUMAN Mitochondrial carnitine/acylcarnitine carrier protein OS=Homo sapiens OX=9606 GN=SLC25A20 PE=1 SV=1	1	6	6	6	2	0	0	0	0	0	0	0	0	0	0	0	2	0	0	0	3	1	0	0	0	0	0	0	2	1	1	3	2	0	0	0	0	0	0	0	0	0
O43776	O43776	21	21	21	Asparagine--tRNA ligase, cytoplasmic	NARS	sp|O43776|SYNC_HUMAN Asparagine--tRNA ligase, cytoplasmic OS=Homo sapiens OX=9606 GN=NARS1 PE=1 SV=1	1	21	21	21	14	12	11	12	9	10	12	13	9	8	11	13	1	0	0	1	8	4	3	1	11	6	9	8	12	11	13	13	14	12	11	12	9	10	12	13	9	8
O43795	O43795	29	29	26	Unconventional myosin-Ib	MYO1B	sp|O43795|MYO1B_HUMAN Unconventional myosin-Ib OS=Homo sapiens OX=9606 GN=MYO1B PE=1 SV=3	1	29	29	26	9	9	15	12	8	9	11	11	8	9	12	8	8	0	0	1	17	3	3	0	7	5	6	8	1	0	1	0	9	9	15	12	8	9	11	11	8	9
O43805	O43805	3	3	3	Sjoegren syndrome nuclear autoantigen 1	SSNA1	sp|O43805|SSNA1_HUMAN Microtubule nucleation factor SSNA1 OS=Homo sapiens OX=9606 GN=SSNA1 PE=1 SV=2	1	3	3	3	0	0	0	1	2	1	2	2	0	1	1	1	0	0	0	0	0	0	0	0	3	3	3	2	1	0	1	0	0	0	0	1	2	1	2	2	0	1
O43809	O43809	11	11	11	Cleavage and polyadenylation specificity factor subunit 5	NUDT21	sp|O43809|CPSF5_HUMAN Cleavage and polyadenylation specificity factor subunit 5 OS=Homo sapiens OX=9606 GN=NUDT21 PE=1 SV=1	1	11	11	11	3	2	3	2	5	4	4	5	5	4	3	6	1	0	1	2	2	1	1	1	6	6	6	5	3	3	5	4	3	2	3	2	5	4	4	5	5	4
O43813	O43813	9	9	9	LanC-like protein 1	LANCL1	sp|O43813|LANC1_HUMAN Glutathione S-transferase LANCL1 OS=Homo sapiens OX=9606 GN=LANCL1 PE=1 SV=1	1	9	9	9	1	0	2	1	2	3	1	2	2	1	2	3	0	0	0	0	0	0	0	0	1	2	2	1	2	3	1	4	1	0	2	1	2	3	1	2	2	1
O43815	O43815	11	10	10	Striatin	STRN	sp|O43815|STRN_HUMAN Striatin OS=Homo sapiens OX=9606 GN=STRN PE=1 SV=4	1	11	10	10	0	0	0	1	1	0	0	0	3	2	1	2	0	0	0	0	0	0	0	1	2	2	4	3	1	3	1	3	0	0	0	1	1	0	0	0	3	2
O43818	O43818	9	9	9	U3 small nucleolar RNA-interacting protein 2	RRP9	sp|O43818|U3IP2_HUMAN U3 small nucleolar RNA-interacting protein 2 OS=Homo sapiens OX=9606 GN=RRP9 PE=1 SV=1	1	9	9	9	1	1	2	3	1	2	1	1	0	0	3	3	2	0	0	0	1	1	0	0	2	3	3	3	2	3	4	3	1	1	2	3	1	2	1	1	0	0
O43819	O43819	3	3	3	Protein SCO2 homolog, mitochondrial	SCO2	sp|O43819|SCO2_HUMAN Protein SCO2 homolog, mitochondrial OS=Homo sapiens OX=9606 GN=SCO2 PE=1 SV=3	1	3	3	3	0	0	0	1	0	0	0	0	1	0	0	1	2	0	0	0	3	0	0	1	2	2	2	1	1	2	0	2	0	0	0	1	0	0	0	0	1	0
O43823	O43823	6	6	6	A-kinase anchor protein 8	AKAP8	sp|O43823|AKAP8_HUMAN A-kinase anchor protein 8 OS=Homo sapiens OX=9606 GN=AKAP8 PE=1 SV=1	1	6	6	6	0	0	0	0	0	0	0	0	1	0	1	1	1	0	0	0	0	0	0	0	2	3	2	3	3	2	3	3	0	0	0	0	0	0	0	0	1	0
O43824	O43824	3	3	3	Putative GTP-binding protein 6	GTPBP6	sp|O43824|GTPB6_HUMAN Putative GTP-binding protein 6 OS=Homo sapiens OX=9606 GN=GTPBP6 PE=1 SV=4	1	3	3	3	0	0	0	0	0	0	0	0	0	0	0	0	0	0	0	0	0	0	0	0	0	0	1	1	1	0	1	0	0	0	0	0	0	0	0	0	0	0
O43826	O43826	2	2	2	Glucose-6-phosphate translocase	SLC37A4	sp|O43826|G6PT1_HUMAN Glucose-6-phosphate exchanger SLC37A4 OS=Homo sapiens OX=9606 GN=SLC37A4 PE=1 SV=1	1	2	2	2	0	0	0	0	0	0	0	0	0	0	0	0	0	0	0	0	0	0	0	0	2	1	0	2	0	0	0	0	0	0	0	0	0	0	0	0	0	0
O43837	O43837	10	10	10	Isocitrate dehydrogenase [NAD] subunit beta, mitochondrial	IDH3B	sp|O43837|IDH3B_HUMAN Isocitrate dehydrogenase [NAD] subunit beta, mitochondrial OS=Homo sapiens OX=9606 GN=IDH3B PE=1 SV=2	1	10	10	10	1	2	2	1	2	2	1	1	2	1	1	1	2	0	0	0	1	0	0	0	3	4	4	3	4	3	5	6	1	2	2	1	2	2	1	1	2	1
O43847	O43847	27	27	27	Nardilysin	NRD1	sp|O43847|NRDC_HUMAN Nardilysin OS=Homo sapiens OX=9606 GN=NRDC PE=1 SV=3	1	27	27	27	12	10	7	9	7	6	4	9	12	9	9	11	0	0	0	0	0	0	0	0	7	7	9	6	11	11	11	8	12	10	7	9	7	6	4	9	12	9
O43852	O43852	20	20	20	Calumenin	CALU	sp|O43852|CALU_HUMAN Calumenin OS=Homo sapiens OX=9606 GN=CALU PE=1 SV=2	1	20	20	20	12	12	12	13	14	12	16	14	15	15	10	16	10	5	6	7	14	9	8	9	4	5	4	8	7	7	8	9	12	12	12	13	14	12	16	14	15	15
O43854	O43854	9	9	9	EGF-like repeat and discoidin I-like domain-containing protein 3	EDIL3	sp|O43854|EDIL3_HUMAN EGF-like repeat and discoidin I-like domain-containing protein 3 OS=Homo sapiens OX=9606 GN=EDIL3 PE=1 SV=1	1	9	9	9	0	0	0	0	0	0	0	0	6	5	9	6	4	0	0	0	8	1	1	0	0	0	0	0	0	0	0	0	0	0	0	0	0	0	0	0	6	5
O43865	O43865	11	11	4	Putative adenosylhomocysteinase 2	AHCYL1	sp|O43865|SAHH2_HUMAN S-adenosylhomocysteine hydrolase-like protein 1 OS=Homo sapiens OX=9606 GN=AHCYL1 PE=1 SV=2	1	11	11	4	3	4	4	3	3	3	3	3	5	4	6	4	2	1	0	0	0	1	0	0	5	3	6	4	4	6	5	1	3	4	4	3	3	3	3	3	5	4
O43896;Q12756	O43896	6;1	6;1	5;0	Kinesin-like protein KIF1C	KIF1C	sp|O43896|KIF1C_HUMAN Kinesin-like protein KIF1C OS=Homo sapiens OX=9606 GN=KIF1C PE=1 SV=3	2	6	6	5	0	0	0	0	0	1	0	0	2	1	3	1	0	0	0	0	0	2	0	0	2	1	1	0	1	0	0	0	0	0	0	0	0	1	0	0	2	1
O43913	O43913	3	3	3	Origin recognition complex subunit 5	ORC5	sp|O43913|ORC5_HUMAN Origin recognition complex subunit 5 OS=Homo sapiens OX=9606 GN=ORC5 PE=1 SV=1	1	3	3	3	0	0	0	0	0	0	0	0	0	0	0	0	0	0	0	0	0	0	0	0	1	2	1	1	2	2	2	2	0	0	0	0	0	0	0	0	0	0
O43920	O43920	4	4	4	NADH dehydrogenase [ubiquinone] iron-sulfur protein 5	NDUFS5	sp|O43920|NDUS5_HUMAN NADH dehydrogenase [ubiquinone] iron-sulfur protein 5 OS=Homo sapiens OX=9606 GN=NDUFS5 PE=1 SV=3	1	4	4	4	1	1	2	0	0	0	1	0	0	0	0	0	0	0	0	0	1	0	1	0	1	1	0	1	0	1	1	1	1	1	2	0	0	0	1	0	0	0
O43924	O43924	4	4	4	Retinal rod rhodopsin-sensitive cGMP 3,5-cyclic phosphodiesterase subunit delta	PDE6D	sp|O43924|PDE6D_HUMAN Retinal rod rhodopsin-sensitive cGMP 3,5-cyclic phosphodiesterase subunit delta OS=Homo sapiens OX=9606 GN=PDE6D PE=1 SV=1	1	4	4	4	1	1	1	1	0	0	1	1	2	2	2	2	0	0	0	0	0	0	0	0	4	3	4	3	0	0	0	0	1	1	1	1	0	0	1	1	2	2
O43929;CON__Q2YDI2	O43929	7;2	7;2	7;2	Origin recognition complex subunit 4	ORC4	sp|O43929|ORC4_HUMAN Origin recognition complex subunit 4 OS=Homo sapiens OX=9606 GN=ORC4 PE=1 SV=2	2	7	7	7	0	0	0	0	0	0	0	0	0	0	0	0	0	0	0	0	0	0	0	0	2	3	3	5	2	2	3	2	0	0	0	0	0	0	0	0	0	0
O60216;Q9H4I0	O60216	17;2	17;2	17;2	Double-strand-break repair protein rad21 homolog	RAD21	sp|O60216|RAD21_HUMAN Double-strand-break repair protein rad21 homolog OS=Homo sapiens OX=9606 GN=RAD21 PE=1 SV=2	2	17	17	17	6	4	5	4	4	2	3	3	3	3	4	4	0	0	0	0	1	1	0	0	7	5	4	7	7	8	9	6	6	4	5	4	4	2	3	3	3	3
O60220	O60220	4	4	4	Mitochondrial import inner membrane translocase subunit Tim8 A	TIMM8A	sp|O60220|TIM8A_HUMAN Mitochondrial import inner membrane translocase subunit Tim8 A OS=Homo sapiens OX=9606 GN=TIMM8A PE=1 SV=1	1	4	4	4	2	2	2	2	2	2	2	2	1	1	2	2	1	1	1	0	2	2	1	1	3	3	2	3	2	2	2	2	2	2	2	2	2	2	2	2	1	1
O60229	O60229	4	3	3	Kalirin	KALRN	sp|O60229|KALRN_HUMAN Kalirin OS=Homo sapiens OX=9606 GN=KALRN PE=1 SV=3	1	4	3	3	0	0	0	0	1	0	0	0	0	0	0	1	0	0	0	0	0	0	0	0	0	0	1	0	0	1	1	1	0	0	0	0	0	0	0	0	0	0
O60231	O60231	15	14	14	Putative pre-mRNA-splicing factor ATP-dependent RNA helicase DHX16	DHX16	sp|O60231|DHX16_HUMAN Pre-mRNA-splicing factor ATP-dependent RNA helicase DHX16 OS=Homo sapiens OX=9606 GN=DHX16 PE=1 SV=2	1	15	14	14	3	2	4	3	0	0	0	2	1	0	0	0	0	0	0	0	1	0	0	0	8	9	5	7	5	7	6	7	3	2	4	3	0	0	0	2	1	0
O60232	O60232	6	6	6	Sjoegren syndrome/scleroderma autoantigen 1	SSSCA1	sp|O60232|ZNRD2_HUMAN Protein ZNRD2 OS=Homo sapiens OX=9606 GN=ZNRD2 PE=1 SV=1	1	6	6	6	2	1	2	2	0	2	1	2	0	0	1	1	0	0	0	0	0	0	0	0	2	2	3	2	5	4	5	5	2	1	2	2	0	2	1	2	0	0
O60238	O60238	1	1	1	BCL2/adenovirus E1B 19 kDa protein-interacting protein 3-like	BNIP3L	sp|O60238|BNI3L_HUMAN BCL2/adenovirus E1B 19 kDa protein-interacting protein 3-like OS=Homo sapiens OX=9606 GN=BNIP3L PE=1 SV=1	1	1	1	1	1	1	0	0	0	0	1	1	0	0	1	0	1	0	0	0	1	1	0	1	0	0	0	0	0	0	0	0	1	1	0	0	0	0	1	1	0	0
O60244	O60244	5	5	5	Mediator of RNA polymerase II transcription subunit 14	MED14	sp|O60244|MED14_HUMAN Mediator of RNA polymerase II transcription subunit 14 OS=Homo sapiens OX=9606 GN=MED14 PE=1 SV=2	1	5	5	5	0	0	0	0	0	0	0	0	0	0	0	0	0	0	0	0	0	0	0	0	2	1	0	0	2	1	0	1	0	0	0	0	0	0	0	0	0	0
O60256	O60256	11	11	10	Phosphoribosyl pyrophosphate synthase-associated protein 2	PRPSAP2	sp|O60256|KPRB_HUMAN Phosphoribosyl pyrophosphate synthase-associated protein 2 OS=Homo sapiens OX=9606 GN=PRPSAP2 PE=1 SV=1	1	11	11	10	1	0	0	0	0	0	1	1	0	0	0	1	0	0	0	0	0	0	0	0	4	6	4	5	2	2	3	3	1	0	0	0	0	0	1	1	0	0
O60264	O60264	38	38	29	SWI/SNF-related matrix-associated actin-dependent regulator of chromatin subfamily A member 5	SMARCA5	sp|O60264|SMCA5_HUMAN SWI/SNF-related matrix-associated actin-dependent regulator of chromatin subfamily A member 5 OS=Homo sapiens OX=9606 GN=SMARCA5 PE=1 SV=1	1	38	38	29	14	6	7	6	6	6	9	7	3	3	7	5	4	0	0	1	6	2	0	1	18	20	22	21	16	15	21	20	14	6	7	6	6	6	9	7	3	3
O60271;Q9UPT6	O60271	29;3	29;3	29;3	C-Jun-amino-terminal kinase-interacting protein 4	SPAG9	sp|O60271|JIP4_HUMAN C-Jun-amino-terminal kinase-interacting protein 4 OS=Homo sapiens OX=9606 GN=SPAG9 PE=1 SV=4	2	29	29	29	6	7	9	7	8	7	5	1	15	11	13	12	3	1	0	2	5	3	0	3	13	11	10	9	8	7	10	9	6	7	9	7	8	7	5	1	15	11
O60287	O60287	19	19	19	Nucleolar pre-ribosomal-associated protein 1	URB1	sp|O60287|NPA1P_HUMAN Nucleolar pre-ribosomal-associated protein 1 OS=Homo sapiens OX=9606 GN=URB1 PE=1 SV=4	1	19	19	19	0	0	0	0	0	0	0	0	0	0	0	0	0	0	0	0	0	0	0	0	7	8	7	7	7	6	8	5	0	0	0	0	0	0	0	0	0	0
O60293	O60293	1	1	1	Zinc finger C3H1 domain-containing protein	ZFC3H1	sp|O60293|ZC3H1_HUMAN Zinc finger C3H1 domain-containing protein OS=Homo sapiens OX=9606 GN=ZFC3H1 PE=1 SV=3	1	1	1	1	0	0	0	0	0	0	0	0	0	0	0	0	0	0	0	0	0	0	0	0	0	0	1	1	0	0	0	0	0	0	0	0	0	0	0	0	0	0
O60306	O60306	9	9	9	Intron-binding protein aquarius	AQR	sp|O60306|AQR_HUMAN RNA helicase aquarius OS=Homo sapiens OX=9606 GN=AQR PE=1 SV=4	1	9	9	9	0	0	0	0	0	0	0	0	0	0	0	0	0	0	0	0	0	0	0	0	3	3	4	3	2	4	4	3	0	0	0	0	0	0	0	0	0	0
O60307	O60307	4	3	3	Microtubule-associated serine/threonine-protein kinase 3	MAST3	sp|O60307|MAST3_HUMAN Microtubule-associated serine/threonine-protein kinase 3 OS=Homo sapiens OX=9606 GN=MAST3 PE=1 SV=2	1	4	3	3	0	0	0	0	0	0	0	0	0	0	0	0	0	0	0	0	0	0	0	0	0	0	1	0	1	2	2	3	0	0	0	0	0	0	0	0	0	0
O60313	O60313	20	20	20	Dynamin-like 120 kDa protein, mitochondrial;Dynamin-like 120 kDa protein, form S1	OPA1	sp|O60313|OPA1_HUMAN Dynamin-like 120 kDa protein, mitochondrial OS=Homo sapiens OX=9606 GN=OPA1 PE=1 SV=3	1	20	20	20	5	3	1	2	1	1	3	5	4	4	3	4	2	0	0	2	6	4	2	1	2	1	3	2	11	10	10	11	5	3	1	2	1	1	3	5	4	4
O60318	O60318	2	2	2	Germinal-center associated nuclear protein	MCM3AP	sp|O60318|GANP_HUMAN Germinal-center associated nuclear protein OS=Homo sapiens OX=9606 GN=MCM3AP PE=1 SV=2	1	2	2	2	0	0	0	0	0	0	0	0	0	0	0	0	0	0	0	0	0	0	0	0	1	0	1	1	0	1	1	0	0	0	0	0	0	0	0	0	0	0
O60333	O60333	2	1	1	Kinesin-like protein KIF1B	KIF1B	sp|O60333|KIF1B_HUMAN Kinesin-like protein KIF1B OS=Homo sapiens OX=9606 GN=KIF1B PE=1 SV=5	1	2	1	1	1	1	1	1	0	1	0	1	1	1	1	1	0	0	0	0	0	1	0	0	1	2	2	0	0	0	0	0	1	1	1	1	0	0	0	1	0	0
O60341	O60341	20	20	20	Lysine-specific histone demethylase 1A	KDM1A	sp|O60341|KDM1A_HUMAN Lysine-specific histone demethylase 1A OS=Homo sapiens OX=9606 GN=KDM1A PE=1 SV=2	1	20	20	20	3	3	3	6	3	2	3	3	0	1	1	2	0	0	0	0	0	0	0	0	11	11	11	11	9	8	9	11	3	3	3	6	3	2	3	3	0	1
O60343	O60343	15	15	15	TBC1 domain family member 4	TBC1D4	sp|O60343|TBCD4_HUMAN TBC1 domain family member 4 OS=Homo sapiens OX=9606 GN=TBC1D4 PE=1 SV=2	1	15	15	15	0	0	0	0	1	0	1	0	0	1	0	0	0	0	0	0	0	0	0	0	10	7	9	10	0	4	2	3	0	0	0	0	1	0	1	0	0	1
O60427	O60427	3	3	3	Fatty acid desaturase 1	FADS1	sp|O60427|FADS1_HUMAN Acyl-CoA (8-3)-desaturase OS=Homo sapiens OX=9606 GN=FADS1 PE=1 SV=3	1	3	3	3	0	1	0	0	1	0	0	0	0	0	0	0	0	0	0	0	0	0	0	0	0	0	0	0	1	1	0	0	0	1	0	0	1	0	0	0	0	0
O60437	O60437	15	15	15	Periplakin	PPL	sp|O60437|PEPL_HUMAN Periplakin OS=Homo sapiens OX=9606 GN=PPL PE=1 SV=4	1	15	15	15	0	0	0	0	0	0	1	0	0	0	0	0	0	0	0	0	0	0	0	1	0	0	0	0	8	8	9	6	0	0	0	0	0	0	1	0	0	0
O60443	O60443	12	12	12	Non-syndromic hearing impairment protein 5	DFNA5	sp|O60443|GSDME_HUMAN Gasdermin-E OS=Homo sapiens OX=9606 GN=GSDME PE=1 SV=2	1	12	12	12	1	1	1	2	2	1	2	2	5	5	2	8	3	0	0	1	2	1	2	2	0	0	0	0	3	4	4	4	1	1	1	2	2	1	2	2	5	5
O60488	O60488	27	24	24	Long-chain-fatty-acid--CoA ligase 4	ACSL4	sp|O60488|ACSL4_HUMAN Long-chain-fatty-acid--CoA ligase 4 OS=Homo sapiens OX=9606 GN=ACSL4 PE=1 SV=2	1	27	24	24	10	8	8	8	8	9	10	10	10	10	13	11	6	1	0	3	8	1	1	2	5	4	5	5	11	11	13	10	9	7	7	7	6	7	9	8	9	8
O60493	O60493	9	9	8	Sorting nexin-3	SNX3	sp|O60493|SNX3_HUMAN Sorting nexin-3 OS=Homo sapiens OX=9606 GN=SNX3 PE=1 SV=3	1	9	9	8	4	4	4	3	4	5	3	4	8	4	5	4	0	0	0	2	3	1	2	2	1	1	2	3	2	3	2	1	4	4	4	3	4	5	3	4	8	4
O60499	O60499	1	1	1	Syntaxin-10	STX10	sp|O60499|STX10_HUMAN Syntaxin-10 OS=Homo sapiens OX=9606 GN=STX10 PE=1 SV=1	1	1	1	1	1	1	0	0	0	1	0	0	1	0	1	1	0	0	0	0	0	0	0	0	1	1	0	0	0	0	0	0	1	1	0	0	0	1	0	0	1	0
O60502	O60502	15	15	15	Protein O-GlcNAcase	MGEA5	sp|O60502|OGA_HUMAN Protein O-GlcNAcase OS=Homo sapiens OX=9606 GN=OGA PE=1 SV=2	1	15	15	15	1	1	1	2	1	1	1	1	0	2	2	1	0	0	0	0	1	0	0	0	4	5	5	3	5	3	7	7	1	1	1	2	1	1	1	1	0	2
O60503	O60503	4	4	4	Adenylate cyclase type 9	ADCY9	sp|O60503|ADCY9_HUMAN Adenylate cyclase type 9 OS=Homo sapiens OX=9606 GN=ADCY9 PE=1 SV=4	1	4	4	4	0	0	0	0	0	0	0	0	0	0	0	0	2	0	0	0	2	0	0	1	0	0	0	0	0	0	0	0	0	0	0	0	0	0	0	0	0	0
O60504	O60504	5	5	5	Vinexin	SORBS3	sp|O60504|VINEX_HUMAN Vinexin OS=Homo sapiens OX=9606 GN=SORBS3 PE=1 SV=2	1	5	5	5	3	2	2	2	1	1	2	1	2	2	1	2	1	0	0	0	0	0	0	0	0	0	0	0	2	2	3	1	3	2	2	2	1	1	2	1	2	2
O60506	O60506	31	31	26	Heterogeneous nuclear ribonucleoprotein Q	SYNCRIP	sp|O60506|HNRPQ_HUMAN Heterogeneous nuclear ribonucleoprotein Q OS=Homo sapiens OX=9606 GN=SYNCRIP PE=1 SV=2	1	31	31	26	16	17	18	13	16	17	18	16	22	19	16	18	7	2	0	3	10	7	5	4	18	20	18	18	13	15	17	16	16	17	18	13	16	17	18	16	22	19
O60508	O60508	8	8	8	Pre-mRNA-processing factor 17	CDC40	sp|O60508|PRP17_HUMAN Pre-mRNA-processing factor 17 OS=Homo sapiens OX=9606 GN=CDC40 PE=1 SV=1	1	8	8	8	0	0	0	0	0	0	0	0	0	0	0	0	0	0	0	0	0	0	0	0	6	4	4	4	0	1	1	0	0	0	0	0	0	0	0	0	0	0
O60513	O60513	2	2	2	Beta-1,4-galactosyltransferase 4;N-acetyllactosamine synthase;Lactotriaosylceramide beta-1,4-galactosyltransferase	B4GALT4	sp|O60513|B4GT4_HUMAN Beta-1,4-galactosyltransferase 4 OS=Homo sapiens OX=9606 GN=B4GALT4 PE=1 SV=1	1	2	2	2	1	1	0	0	1	1	1	1	0	0	0	0	0	0	0	0	0	0	0	0	0	0	0	0	0	0	0	0	1	1	0	0	1	1	1	1	0	0
O60518	O60518	8	6	6	Ran-binding protein 6	RANBP6	sp|O60518|RNBP6_HUMAN Ran-binding protein 6 OS=Homo sapiens OX=9606 GN=RANBP6 PE=1 SV=2	1	8	6	6	0	1	2	1	1	2	1	0	2	1	1	1	1	0	0	1	1	0	1	1	1	1	1	1	5	2	6	3	0	0	0	0	0	1	0	0	0	0
O60524	O60524	10	10	10	Nuclear export mediator factor NEMF	NEMF	sp|O60524|NEMF_HUMAN Ribosome quality control complex subunit NEMF OS=Homo sapiens OX=9606 GN=NEMF PE=1 SV=4	1	10	10	10	1	3	1	2	2	2	3	2	1	0	2	2	0	0	0	1	1	0	0	0	5	4	3	4	5	4	3	3	1	3	1	2	2	2	3	2	1	0
O60547	O60547	4	4	4	GDP-mannose 4,6 dehydratase	GMDS	sp|O60547|GMDS_HUMAN GDP-mannose 4,6 dehydratase OS=Homo sapiens OX=9606 GN=GMDS PE=1 SV=1	1	4	4	4	1	0	1	0	0	1	0	0	0	0	1	1	0	0	0	0	0	0	0	0	1	1	2	2	3	3	4	3	1	0	1	0	0	1	0	0	0	0
O60563	O60563	4	4	4	Cyclin-T1	CCNT1	sp|O60563|CCNT1_HUMAN Cyclin-T1 OS=Homo sapiens OX=9606 GN=CCNT1 PE=1 SV=1	1	4	4	4	0	0	0	0	0	0	0	0	0	0	0	0	0	0	0	0	0	0	0	0	2	2	2	3	3	3	3	3	0	0	0	0	0	0	0	0	0	0
O60565;Q9H772	O60565	3;1	3;1	3;1	Gremlin-1	GREM1	sp|O60565|GREM1_HUMAN Gremlin-1 OS=Homo sapiens OX=9606 GN=GREM1 PE=1 SV=1	2	3	3	3	2	1	2	2	1	2	2	2	2	1	1	1	3	0	0	1	3	0	1	1	0	0	0	0	0	0	0	0	2	1	2	2	1	2	2	2	2	1
O60566	O60566	8	8	8	Mitotic checkpoint serine/threonine-protein kinase BUB1 beta	BUB1B	sp|O60566|BUB1B_HUMAN Mitotic checkpoint serine/threonine-protein kinase BUB1 beta OS=Homo sapiens OX=9606 GN=BUB1B PE=1 SV=3	1	8	8	8	0	0	0	0	0	0	0	0	0	0	0	0	0	0	0	0	0	0	0	0	4	1	3	4	2	2	2	1	0	0	0	0	0	0	0	0	0	0
O60568	O60568	21	21	21	Procollagen-lysine,2-oxoglutarate 5-dioxygenase 3	PLOD3	sp|O60568|PLOD3_HUMAN Multifunctional procollagen lysine hydroxylase and glycosyltransferase LH3 OS=Homo sapiens OX=9606 GN=PLOD3 PE=1 SV=1	1	21	21	21	10	7	8	7	5	8	8	6	6	4	6	4	4	0	0	1	5	1	2	1	3	4	4	4	8	10	9	10	10	7	8	7	5	8	8	6	6	4
O60573	O60573	7	7	7	Eukaryotic translation initiation factor 4E type 2	EIF4E2	sp|O60573|IF4E2_HUMAN Eukaryotic translation initiation factor 4E type 2 OS=Homo sapiens OX=9606 GN=EIF4E2 PE=1 SV=1	1	7	7	7	4	3	2	3	2	1	2	3	2	1	1	0	0	0	0	0	0	0	0	0	2	3	1	2	0	0	1	1	4	3	2	3	2	1	2	3	2	1
O60610	O60610	25	25	25	Protein diaphanous homolog 1	DIAPH1	sp|O60610|DIAP1_HUMAN Protein diaphanous homolog 1 OS=Homo sapiens OX=9606 GN=DIAPH1 PE=1 SV=2	1	25	25	25	8	9	11	10	10	11	5	6	11	11	9	9	1	0	0	1	2	0	0	0	13	13	12	10	8	9	9	6	8	9	11	10	10	11	5	6	11	11
O60613	O60613	2	2	2	15 kDa selenoprotein	2015-09-01	sp|O60613|SEP15_HUMAN Selenoprotein F OS=Homo sapiens OX=9606 GN=SELENOF PE=1 SV=4	1	2	2	2	1	1	1	2	1	1	1	1	1	0	0	1	1	0	0	1	0	1	0	0	1	1	1	1	0	1	1	1	1	1	1	2	1	1	1	1	1	0
O60645	O60645	5	5	5	Exocyst complex component 3	EXOC3	sp|O60645|EXOC3_HUMAN Exocyst complex component 3 OS=Homo sapiens OX=9606 GN=EXOC3 PE=1 SV=3	1	5	5	5	1	1	0	0	0	0	1	2	2	1	2	1	0	0	0	0	3	0	1	1	1	1	0	1	2	1	1	1	1	1	0	0	0	0	1	2	2	1
O60664	O60664	18	18	18	Perilipin-3	PLIN3	sp|O60664|PLIN3_HUMAN Perilipin-3 OS=Homo sapiens OX=9606 GN=PLIN3 PE=1 SV=3	1	18	18	18	17	17	16	16	15	16	15	17	15	14	13	13	5	2	4	9	10	10	6	6	6	5	4	6	12	13	11	13	17	17	16	16	15	16	15	17	15	14
O60671	O60671	2	2	2	Cell cycle checkpoint protein RAD1	RAD1	sp|O60671|RAD1_HUMAN Cell cycle checkpoint protein RAD1 OS=Homo sapiens OX=9606 GN=RAD1 PE=1 SV=1	1	2	2	2	0	0	0	0	1	1	1	0	0	0	1	1	0	0	0	0	0	0	0	0	0	0	0	0	0	1	1	1	0	0	0	0	1	1	1	0	0	0
O60675	O60675	1	1	1	Transcription factor MafK	MAFK	sp|O60675|MAFK_HUMAN Transcription factor MafK OS=Homo sapiens OX=9606 GN=MAFK PE=1 SV=1	1	1	1	1	0	0	0	0	0	0	0	0	0	0	0	0	0	0	0	0	0	0	0	0	0	0	0	0	0	1	0	0	0	0	0	0	0	0	0	0	0	0
O60678	O60678	8	8	8	Protein arginine N-methyltransferase 3	PRMT3	sp|O60678|ANM3_HUMAN Protein arginine N-methyltransferase 3 OS=Homo sapiens OX=9606 GN=PRMT3 PE=1 SV=4	1	8	8	8	0	0	0	0	0	0	0	0	0	0	0	0	0	0	0	0	0	0	0	0	5	4	2	5	2	4	2	4	0	0	0	0	0	0	0	0	0	0
O60684	O60684	14	14	6	Importin subunit alpha-7	KPNA6	sp|O60684|IMA7_HUMAN Importin subunit alpha-7 OS=Homo sapiens OX=9606 GN=KPNA6 PE=1 SV=1	1	14	14	6	4	5	4	4	6	5	4	3	6	5	7	6	0	0	0	0	3	1	0	0	6	7	7	6	8	7	6	7	4	5	4	4	6	5	4	3	6	5
O60701	O60701	34	34	34	UDP-glucose 6-dehydrogenase	UGDH	sp|O60701|UGDH_HUMAN UDP-glucose 6-dehydrogenase OS=Homo sapiens OX=9606 GN=UGDH PE=1 SV=1	1	34	34	34	20	18	18	18	16	19	21	19	28	22	18	27	5	1	6	9	10	11	8	7	5	3	8	5	11	9	9	9	20	18	18	18	16	19	21	19	28	22
O60711	O60711	13	13	13	Leupaxin	LPXN	sp|O60711|LPXN_HUMAN Leupaxin OS=Homo sapiens OX=9606 GN=LPXN PE=1 SV=1	1	13	13	13	5	6	3	4	5	5	5	6	6	5	5	10	6	2	2	4	5	6	5	3	0	0	0	0	0	0	0	0	5	6	3	4	5	5	5	6	6	5
O60716	O60716	28	28	28	Catenin delta-1	CTNND1	sp|O60716|CTND1_HUMAN Catenin delta-1 OS=Homo sapiens OX=9606 GN=CTNND1 PE=1 SV=1	1	28	28	28	15	16	13	11	14	17	15	14	10	10	11	14	5	0	1	3	11	4	2	3	12	12	14	12	11	5	9	5	15	16	13	11	14	17	15	14	10	10
O60739	O60739	6	1	1	Eukaryotic translation initiation factor 1b	EIF1B	sp|O60739|EIF1B_HUMAN Eukaryotic translation initiation factor 1b OS=Homo sapiens OX=9606 GN=EIF1B PE=1 SV=2	1	6	1	1	2	3	4	2	3	2	3	2	4	2	3	4	0	0	0	0	0	0	0	0	5	5	5	5	3	4	3	2	0	0	0	0	0	0	0	0	0	0
O60741	O60741	1	1	1	Potassium/sodium hyperpolarization-activated cyclic nucleotide-gated channel 1	HCN1	sp|O60741|HCN1_HUMAN Potassium/sodium hyperpolarization-activated cyclic nucleotide-gated channel 1 OS=Homo sapiens OX=9606 GN=HCN1 PE=1 SV=3	1	1	1	1	0	0	0	0	0	1	0	1	0	0	0	0	0	0	0	0	0	0	0	0	1	0	0	0	0	0	0	0	0	0	0	0	0	1	0	1	0	0
O60749	O60749	16	14	14	Sorting nexin-2	SNX2	sp|O60749|SNX2_HUMAN Sorting nexin-2 OS=Homo sapiens OX=9606 GN=SNX2 PE=1 SV=2	1	16	14	14	7	6	6	6	7	6	5	9	6	4	7	8	2	0	0	2	3	4	0	1	10	9	11	10	9	7	8	9	6	5	5	5	7	5	4	8	6	4
O60762	O60762	10	10	10	Dolichol-phosphate mannosyltransferase subunit 1	DPM1	sp|O60762|DPM1_HUMAN Dolichol-phosphate mannosyltransferase subunit 1 OS=Homo sapiens OX=9606 GN=DPM1 PE=1 SV=1	1	10	10	10	3	4	4	2	3	6	4	3	1	0	2	2	0	0	0	0	4	0	1	0	5	4	4	4	3	3	2	5	3	4	4	2	3	6	4	3	1	0
O60763	O60763	26	26	25	General vesicular transport factor p115	USO1	sp|O60763|USO1_HUMAN General vesicular transport factor p115 OS=Homo sapiens OX=9606 GN=USO1 PE=1 SV=2	1	26	26	25	10	15	14	15	12	13	16	13	12	11	11	11	4	1	1	3	8	5	2	4	14	13	15	14	14	14	15	13	10	15	14	15	12	13	16	13	12	11
O60783	O60783	2	2	2	28S ribosomal protein S14, mitochondrial	MRPS14	sp|O60783|RT14_HUMAN Small ribosomal subunit protein uS14m OS=Homo sapiens OX=9606 GN=MRPS14 PE=1 SV=1	1	2	2	2	1	1	1	0	0	0	2	1	0	1	1	2	0	0	0	0	1	0	0	0	2	1	2	1	0	0	0	0	1	1	1	0	0	0	2	1	0	1
O60784	O60784	10	10	10	Target of Myb protein 1	TOM1	sp|O60784|TOM1_HUMAN Target of Myb1 membrane trafficking protein OS=Homo sapiens OX=9606 GN=TOM1 PE=1 SV=2	1	10	10	10	5	4	5	4	2	5	3	4	4	3	6	5	3	3	2	6	4	2	3	3	3	3	3	3	1	2	2	2	5	4	5	4	2	5	3	4	4	3
Q99880;Q99879;Q99877;Q93079;Q5QNW6;P62807;P58876;P57053;O60814	Q99880;Q99879;Q99877;Q93079;Q5QNW6;P62807;P58876;P57053;O60814	6;6;6;6;6;6;6;6;6	6;6;6;6;6;6;6;6;6	2;2;2;2;2;2;2;2;2	Histone H2B type 1-L;Histone H2B type 1-M;Histone H2B type 1-N;Histone H2B type 1-H;Histone H2B type 2-F;Histone H2B type 1-C/E/F/G/I;Histone H2B type 1-D;Histone H2B type F-S;Histone H2B type 1-K	HIST1H2BL;HIST1H2BM;HIST1H2BN;HIST1H2BH;HIST2H2BF;HIST1H2BC;HIST1H2BD;H2BFS;HIST1H2BK	sp|Q99880|H2B1L_HUMAN Histone H2B type 1-L OS=Homo sapiens OX=9606 GN=H2BC13 PE=1 SV=3;sp|Q99879|H2B1M_HUMAN Histone H2B type 1-M OS=Homo sapiens OX=9606 GN=H2BC14 PE=1 SV=3;sp|Q99877|H2B1N_HUMAN Histone H2B type 1-N OS=Homo sapiens OX=9606 GN=H2BC15 PE=1	9	6	6	2	4	3	3	5	3	4	6	4	4	3	4	4	4	5	4	6	6	6	5	5	6	6	6	6	5	5	5	5	4	3	3	5	3	4	6	4	4	3
O60825;Q16877;P16118;Q16875	O60825	5;2;2;2	5;2;2;2	5;2;2;2	6-phosphofructo-2-kinase/fructose-2,6-bisphosphatase 2;6-phosphofructo-2-kinase;Fructose-2,6-bisphosphatase	PFKFB2	sp|O60825|F262_HUMAN 6-phosphofructo-2-kinase/fructose-2,6-bisphosphatase 2 OS=Homo sapiens OX=9606 GN=PFKFB2 PE=1 SV=2	4	5	5	5	0	0	0	0	0	0	0	0	0	0	0	0	0	0	0	0	1	0	0	0	1	1	1	1	3	3	4	2	0	0	0	0	0	0	0	0	0	0
O60826	O60826	10	10	10	Coiled-coil domain-containing protein 22	CCDC22	sp|O60826|CCD22_HUMAN Coiled-coil domain-containing protein 22 OS=Homo sapiens OX=9606 GN=CCDC22 PE=1 SV=1	1	10	10	10	2	1	1	1	1	0	0	2	2	0	1	3	1	0	0	0	0	1	0	0	1	0	0	2	2	2	1	5	2	1	1	1	1	0	0	2	2	0
O60828	O60828	6	6	6	Polyglutamine-binding protein 1	PQBP1	sp|O60828|PQBP1_HUMAN Polyglutamine-binding protein 1 OS=Homo sapiens OX=9606 GN=PQBP1 PE=1 SV=1	1	6	6	6	0	0	0	0	0	0	0	0	1	0	0	1	0	0	0	0	0	0	0	0	1	2	3	3	5	3	2	3	0	0	0	0	0	0	0	0	1	0
O60831	O60831	3	3	3	PRA1 family protein 2	PRAF2	sp|O60831|PRAF2_HUMAN PRA1 family protein 2 OS=Homo sapiens OX=9606 GN=PRAF2 PE=1 SV=1	1	3	3	3	1	1	2	2	2	2	1	2	2	2	2	1	2	0	0	1	2	1	2	1	2	1	3	3	0	0	0	0	1	1	2	2	2	2	1	2	2	2
O60832	O60832	16	16	16	H/ACA ribonucleoprotein complex subunit 4	DKC1	sp|O60832|DKC1_HUMAN H/ACA ribonucleoprotein complex subunit DKC1 OS=Homo sapiens OX=9606 GN=DKC1 PE=1 SV=3	1	16	16	16	6	5	3	6	4	5	5	4	2	1	1	3	3	1	0	5	5	2	1	2	9	10	11	9	8	9	8	8	6	5	3	6	4	5	5	4	2	1
O60841	O60841	28	28	28	Eukaryotic translation initiation factor 5B	EIF5B	sp|O60841|IF2P_HUMAN Eukaryotic translation initiation factor 5B OS=Homo sapiens OX=9606 GN=EIF5B PE=1 SV=4	1	28	28	28	10	10	10	9	7	11	12	10	9	9	8	7	1	0	0	0	2	1	0	0	15	11	15	16	11	14	14	13	10	10	10	9	7	11	12	10	9	9
O60869	O60869	6	6	6	Endothelial differentiation-related factor 1	EDF1	sp|O60869|EDF1_HUMAN Endothelial differentiation-related factor 1 OS=Homo sapiens OX=9606 GN=EDF1 PE=1 SV=1	1	6	6	6	1	1	1	2	2	2	2	3	2	1	3	3	2	1	0	0	1	0	0	0	3	3	3	3	2	2	3	3	1	1	1	2	2	2	2	3	2	1
O60879	O60879	6	6	6	Protein diaphanous homolog 2	DIAPH2	sp|O60879|DIAP2_HUMAN Protein diaphanous homolog 2 OS=Homo sapiens OX=9606 GN=DIAPH2 PE=1 SV=1	1	6	6	6	0	0	0	0	1	0	0	0	1	1	2	1	0	0	0	0	0	0	0	0	0	3	3	1	3	3	3	4	0	0	0	0	1	0	0	0	1	1
O60884	O60884	15	15	15	DnaJ homolog subfamily A member 2	DNAJA2	sp|O60884|DNJA2_HUMAN DnaJ homolog subfamily A member 2 OS=Homo sapiens OX=9606 GN=DNAJA2 PE=1 SV=1	1	15	15	15	7	4	5	6	6	6	5	5	7	5	5	4	2	0	0	0	4	2	0	1	6	7	6	7	6	8	6	8	7	4	5	6	6	6	5	5	7	5
O60885	O60885	10	10	8	Bromodomain-containing protein 4	BRD4	sp|O60885|BRD4_HUMAN Bromodomain-containing protein 4 OS=Homo sapiens OX=9606 GN=BRD4 PE=1 SV=2	1	10	10	8	0	0	0	0	0	1	1	0	1	0	2	2	0	0	0	0	0	0	0	0	3	5	3	2	1	3	1	2	0	0	0	0	0	1	1	0	1	0
O60888	O60888	6	6	6	Protein CutA	CUTA	sp|O60888|CUTA_HUMAN Protein CutA OS=Homo sapiens OX=9606 GN=CUTA PE=1 SV=2	1	6	6	6	5	4	5	5	2	4	3	4	4	2	4	4	0	0	1	1	1	2	2	2	3	3	2	2	2	2	2	2	5	4	5	5	2	4	3	4	4	2
O60907;Q9BQ87	O60907	7;3	4;1	4;1	F-box-like/WD repeat-containing protein TBL1X	TBL1X	sp|O60907|TBL1X_HUMAN F-box-like/WD repeat-containing protein TBL1X OS=Homo sapiens OX=9606 GN=TBL1X PE=1 SV=3	2	7	4	4	0	2	2	0	2	1	1	2	2	1	1	2	0	0	0	0	0	0	0	1	2	3	3	3	4	5	5	6	0	0	0	0	0	0	0	0	0	0
O60911	O60911	2	2	2	Cathepsin L2	CTSV	sp|O60911|CATL2_HUMAN Cathepsin L2 OS=Homo sapiens OX=9606 GN=CTSV PE=1 SV=2	1	2	2	2	0	0	1	0	0	0	0	0	0	0	0	0	0	0	0	0	0	0	0	0	0	0	0	0	1	0	1	1	0	0	1	0	0	0	0	0	0	0
O60925	O60925	6	6	6	Prefoldin subunit 1	PFDN1	sp|O60925|PFD1_HUMAN Prefoldin subunit 1 OS=Homo sapiens OX=9606 GN=PFDN1 PE=1 SV=2	1	6	6	6	4	2	3	1	1	2	1	1	3	3	3	3	0	0	0	0	1	0	0	0	2	2	3	3	3	0	2	1	4	2	3	1	1	2	1	1	3	3
O60927	O60927	4	4	4	Protein phosphatase 1 regulatory subunit 11	PPP1R11	sp|O60927|PP1RB_HUMAN E3 ubiquitin-protein ligase PPP1R11 OS=Homo sapiens OX=9606 GN=PPP1R11 PE=1 SV=1	1	4	4	4	1	1	1	1	1	1	1	1	1	1	1	1	1	0	0	0	1	0	0	0	0	1	0	1	3	3	2	1	1	1	1	1	1	1	1	1	1	1
O60934	O60934	12	12	12	Nibrin	NBN	sp|O60934|NBN_HUMAN Nibrin OS=Homo sapiens OX=9606 GN=NBN PE=1 SV=1	1	12	12	12	0	0	0	1	0	0	0	0	0	0	1	0	0	0	0	0	1	0	0	0	3	4	4	5	5	5	5	5	0	0	0	1	0	0	0	0	0	0
O60936	O60936	6	6	6	Nucleolar protein 3	NOL3	sp|O60936|NOL3_HUMAN Nucleolar protein 3 OS=Homo sapiens OX=9606 GN=NOL3 PE=1 SV=2	1	6	6	6	0	1	0	1	0	1	0	0	1	0	0	1	0	0	0	0	0	0	0	0	0	0	0	0	5	3	4	3	0	1	0	1	0	1	0	0	1	0
O60941;Q9Y4J8	O60941;Q9Y4J8	1;1	1;1	1;1	Dystrobrevin beta;Dystrobrevin alpha	DTNB;DTNA	sp|O60941|DTNB_HUMAN Dystrobrevin beta OS=Homo sapiens OX=9606 GN=DTNB PE=1 SV=1;sp|Q9Y4J8|DTNA_HUMAN Dystrobrevin alpha OS=Homo sapiens OX=9606 GN=DTNA PE=1 SV=2	2	1	1	1	0	0	0	0	0	0	0	0	0	0	0	0	0	0	0	0	0	0	0	0	0	1	1	1	0	0	0	0	0	0	0	0	0	0	0	0	0	0
O60942	O60942	5	5	5	mRNA-capping enzyme;Polynucleotide 5-triphosphatase;mRNA guanylyltransferase	RNGTT	sp|O60942|MCE1_HUMAN mRNA-capping enzyme OS=Homo sapiens OX=9606 GN=RNGTT PE=1 SV=1	1	5	5	5	0	0	0	0	1	0	0	0	0	0	0	0	0	1	0	0	0	0	0	0	1	1	2	1	2	2	1	2	0	0	0	0	1	0	0	0	0	0
O75027	O75027	8	8	8	ATP-binding cassette sub-family B member 7, mitochondrial	ABCB7	sp|O75027|ABCB7_HUMAN Iron-sulfur clusters transporter ABCB7, mitochondrial OS=Homo sapiens OX=9606 GN=ABCB7 PE=1 SV=2	1	8	8	8	2	1	0	1	0	0	0	0	1	0	0	0	1	0	0	0	0	0	0	0	3	6	4	5	3	2	3	4	2	1	0	1	0	0	0	0	1	0
O75044;P0DJJ0	O75044	6;2	5;2	3;0	SLIT-ROBO Rho GTPase-activating protein 2	SRGAP2	sp|O75044|SRGP2_HUMAN SLIT-ROBO Rho GTPase-activating protein 2 OS=Homo sapiens OX=9606 GN=SRGAP2 PE=1 SV=3	2	6	5	3	0	2	1	1	2	2	3	2	2	2	2	2	1	0	0	1	1	1	0	0	3	3	2	5	2	1	2	2	0	1	1	1	1	1	2	1	1	1
O75083	O75083	32	32	32	WD repeat-containing protein 1	WDR1	sp|O75083|WDR1_HUMAN WD repeat-containing protein 1 OS=Homo sapiens OX=9606 GN=WDR1 PE=1 SV=4	1	32	32	32	21	19	18	21	21	25	25	22	21	21	23	25	9	5	7	14	16	14	11	9	11	12	13	12	9	12	11	12	21	19	18	21	21	25	25	22	21	21
O75110	O75110	4	4	2	Probable phospholipid-transporting ATPase IIA	ATP9A	sp|O75110|ATP9A_HUMAN Probable phospholipid-transporting ATPase IIA OS=Homo sapiens OX=9606 GN=ATP9A PE=1 SV=3	1	4	4	2	0	0	0	0	0	0	0	0	0	0	0	0	2	0	0	0	2	1	0	0	0	0	0	0	0	0	0	0	0	0	0	0	0	0	0	0	0	0
O75116	O75116	37	37	30	Rho-associated protein kinase 2	ROCK2	sp|O75116|ROCK2_HUMAN Rho-associated protein kinase 2 OS=Homo sapiens OX=9606 GN=ROCK2 PE=1 SV=4	1	37	37	30	7	10	8	10	10	10	5	7	12	7	5	12	1	0	0	1	4	4	0	2	9	9	10	7	11	15	13	11	7	10	8	10	10	10	5	7	12	7
O75122	O75122	13	13	11	CLIP-associating protein 2	CLASP2	sp|O75122|CLAP2_HUMAN CLIP-associating protein 2 OS=Homo sapiens OX=9606 GN=CLASP2 PE=1 SV=3	1	13	13	11	2	3	1	1	1	1	2	1	1	0	1	0	0	0	0	0	0	0	0	0	5	7	9	8	1	1	1	1	2	3	1	1	1	1	2	1	1	0
O75128	O75128	4	4	4	Protein cordon-bleu	COBL	sp|O75128|COBL_HUMAN Protein cordon-bleu OS=Homo sapiens OX=9606 GN=COBL PE=1 SV=2	1	4	4	4	0	0	0	0	0	0	0	0	0	0	0	0	0	0	0	0	0	0	0	0	0	0	0	0	2	2	2	1	0	0	0	0	0	0	0	0	0	0
O75131	O75131	16	16	15	Copine-3	CPNE3	sp|O75131|CPNE3_HUMAN Copine-3 OS=Homo sapiens OX=9606 GN=CPNE3 PE=1 SV=1	1	16	16	15	7	5	5	6	4	6	7	7	10	6	10	6	2	0	0	1	6	2	1	0	10	10	6	7	5	4	6	7	7	5	5	6	4	6	7	7	10	6
O75146	O75146	8	8	8	Huntingtin-interacting protein 1-related protein	HIP1R	sp|O75146|HIP1R_HUMAN Huntingtin-interacting protein 1-related protein OS=Homo sapiens OX=9606 GN=HIP1R PE=1 SV=2	1	8	8	8	0	0	0	0	0	0	0	0	0	1	0	0	0	0	0	0	0	0	0	0	3	4	3	1	1	1	0	2	0	0	0	0	0	0	0	0	0	1
O75147	O75147	4	4	4	Obscurin-like protein 1	OBSL1	sp|O75147|OBSL1_HUMAN Obscurin-like protein 1 OS=Homo sapiens OX=9606 GN=OBSL1 PE=1 SV=4	1	4	4	4	1	0	1	1	0	0	0	0	0	0	2	0	0	0	0	0	0	0	0	0	0	1	1	0	0	0	0	0	1	0	1	1	0	0	0	0	0	0
O75150	O75150	15	15	14	E3 ubiquitin-protein ligase BRE1B	RNF40	sp|O75150|BRE1B_HUMAN E3 ubiquitin-protein ligase BRE1B OS=Homo sapiens OX=9606 GN=RNF40 PE=1 SV=5	1	15	15	14	1	1	1	0	1	1	1	1	0	0	0	1	0	0	0	0	0	0	0	0	8	9	9	6	4	3	3	3	1	1	1	0	1	1	1	1	0	0
O75152;P0DQW0;A0A1B0GTU1	O75152	16;3;2	16;3;2	16;3;2	Zinc finger CCCH domain-containing protein 11A	ZC3H11A	sp|O75152|ZC11A_HUMAN Zinc finger CCCH domain-containing protein 11A OS=Homo sapiens OX=9606 GN=ZC3H11A PE=1 SV=3	3	16	16	16	0	0	0	0	0	0	0	0	0	0	1	0	0	0	0	0	0	0	0	0	9	8	8	9	7	4	5	5	0	0	0	0	0	0	0	0	0	0
O75153;Q9Y5I4	O75153	24;1	24;1	24;1	Clustered mitochondria protein homolog	CLUH	sp|O75153|CLU_HUMAN Clustered mitochondria protein homolog OS=Homo sapiens OX=9606 GN=CLUH PE=1 SV=2	2	24	24	24	4	2	2	1	6	5	4	3	2	2	3	2	0	0	0	0	0	0	0	0	8	10	12	9	11	10	11	12	4	2	2	1	6	5	4	3	2	2
O75155	O75155	9	6	6	Cullin-associated NEDD8-dissociated protein 2	CAND2	sp|O75155|CAND2_HUMAN Cullin-associated NEDD8-dissociated protein 2 OS=Homo sapiens OX=9606 GN=CAND2 PE=1 SV=3	1	9	6	6	2	2	4	2	2	1	2	1	2	0	0	1	1	0	0	0	0	0	0	0	5	5	4	4	1	1	1	1	1	0	1	0	1	0	0	0	0	0
O75157	O75157	3	2	2	TSC22 domain family protein 2	TSC22D2	sp|O75157|T22D2_HUMAN TSC22 domain family protein 2 OS=Homo sapiens OX=9606 GN=TSC22D2 PE=1 SV=3	1	3	2	2	0	0	1	1	0	2	0	0	1	0	0	1	0	0	0	0	0	1	0	0	0	0	0	1	1	0	1	0	0	0	1	1	0	2	0	0	1	0
O75165	O75165	29	29	29	DnaJ homolog subfamily C member 13	DNAJC13	sp|O75165|DJC13_HUMAN DnaJ homolog subfamily C member 13 OS=Homo sapiens OX=9606 GN=DNAJC13 PE=1 SV=5	1	29	29	29	13	14	14	13	8	9	10	12	9	6	5	5	2	0	0	1	7	1	0	1	2	1	1	1	5	6	8	5	13	14	14	13	8	9	10	12	9	6
O75170	O75170	1	1	1	Serine/threonine-protein phosphatase 6 regulatory subunit 2	PPP6R2	sp|O75170|PP6R2_HUMAN Serine/threonine-protein phosphatase 6 regulatory subunit 2 OS=Homo sapiens OX=9606 GN=PPP6R2 PE=1 SV=2	1	1	1	1	0	1	0	0	0	0	0	0	0	0	0	0	0	0	0	0	0	0	0	0	1	0	0	1	0	0	0	0	0	1	0	0	0	0	0	0	0	0
O75175	O75175	4	4	4	CCR4-NOT transcription complex subunit 3	CNOT3	sp|O75175|CNOT3_HUMAN CCR4-NOT transcription complex subunit 3 OS=Homo sapiens OX=9606 GN=CNOT3 PE=1 SV=1	1	4	4	4	2	2	2	3	1	0	0	0	2	0	1	0	0	0	0	0	1	0	0	0	1	3	1	1	1	1	1	1	2	2	2	3	1	0	0	0	2	0
O75179	O75179	23	23	15	Ankyrin repeat domain-containing protein 17	ANKRD17	sp|O75179|ANR17_HUMAN Ankyrin repeat domain-containing protein 17 OS=Homo sapiens OX=9606 GN=ANKRD17 PE=1 SV=3	1	23	23	15	3	4	3	4	1	2	1	3	3	1	2	2	0	0	0	0	0	0	0	0	15	13	15	15	7	6	8	5	3	4	3	4	1	2	1	3	3	1
O75190;Q8WWF6	O75190	3;1	2;1	2;1	DnaJ homolog subfamily B member 6	DNAJB6	sp|O75190|DNJB6_HUMAN DnaJ homolog subfamily B member 6 OS=Homo sapiens OX=9606 GN=DNAJB6 PE=1 SV=2	2	3	2	2	0	1	1	0	3	2	2	2	0	1	1	1	0	1	1	1	2	0	1	0	2	2	2	2	0	0	0	0	0	1	1	0	2	1	1	1	0	0
O75191	O75191	2	2	2	Xylulose kinase	XYLB	sp|O75191|XYLB_HUMAN Xylulose kinase OS=Homo sapiens OX=9606 GN=XYLB PE=1 SV=3	1	2	2	2	0	0	0	0	0	0	0	0	0	0	0	0	0	0	0	0	0	0	0	0	2	1	1	2	0	0	0	0	0	0	0	0	0	0	0	0	0	0
O75208	O75208	4	4	4	Ubiquinone biosynthesis protein COQ9, mitochondrial	COQ9	sp|O75208|COQ9_HUMAN Ubiquinone biosynthesis protein COQ9, mitochondrial OS=Homo sapiens OX=9606 GN=COQ9 PE=1 SV=1	1	4	4	4	0	0	0	0	0	0	0	0	0	0	0	0	0	0	0	0	0	0	0	0	2	0	2	2	1	1	1	1	0	0	0	0	0	0	0	0	0	0
O75223	O75223	7	7	7	Gamma-glutamylcyclotransferase	GGCT	sp|O75223|GGCT_HUMAN Gamma-glutamylcyclotransferase OS=Homo sapiens OX=9606 GN=GGCT PE=1 SV=1	1	7	7	7	2	2	2	1	2	1	0	1	1	1	1	1	0	0	0	0	0	1	0	0	4	5	5	6	3	5	4	3	2	2	2	1	2	1	0	1	1	1
O75251	O75251	4	4	4	NADH dehydrogenase [ubiquinone] iron-sulfur protein 7, mitochondrial	NDUFS7	sp|O75251|NDUS7_HUMAN NADH dehydrogenase [ubiquinone] iron-sulfur protein 7, mitochondrial OS=Homo sapiens OX=9606 GN=NDUFS7 PE=1 SV=3	1	4	4	4	1	0	0	1	1	1	0	0	1	0	0	1	1	0	0	1	2	0	0	0	3	2	1	1	2	1	2	1	1	0	0	1	1	1	0	0	1	0
O75306	O75306	10	10	10	NADH dehydrogenase [ubiquinone] iron-sulfur protein 2, mitochondrial	NDUFS2	sp|O75306|NDUS2_HUMAN NADH dehydrogenase [ubiquinone] iron-sulfur protein 2, mitochondrial OS=Homo sapiens OX=9606 GN=NDUFS2 PE=1 SV=2	1	10	10	10	1	1	1	1	3	2	1	2	4	3	3	3	3	0	0	1	5	1	0	0	5	4	4	4	4	6	6	5	1	1	1	1	3	2	1	2	4	3
O75312	O75312	7	7	7	Zinc finger protein ZPR1	ZPR1	sp|O75312|ZPR1_HUMAN Zinc finger protein ZPR1 OS=Homo sapiens OX=9606 GN=ZPR1 PE=1 SV=1	1	7	7	7	1	2	1	1	1	1	2	1	3	2	2	2	0	0	0	0	0	0	0	0	2	4	5	4	2	2	2	3	1	2	1	1	1	1	2	1	3	2
O75326	O75326	5	5	5	Semaphorin-7A	SEMA7A	sp|O75326|SEM7A_HUMAN Semaphorin-7A OS=Homo sapiens OX=9606 GN=SEMA7A PE=1 SV=1	1	5	5	5	3	2	3	1	0	0	0	0	2	1	0	1	2	0	1	0	2	1	0	1	0	0	0	0	0	0	0	0	3	2	3	1	0	0	0	0	2	1
O75330	O75330	9	9	9	Hyaluronan mediated motility receptor	HMMR	sp|O75330|HMMR_HUMAN Hyaluronan mediated motility receptor OS=Homo sapiens OX=9606 GN=HMMR PE=1 SV=2	1	9	9	9	1	1	0	1	0	0	0	0	0	1	1	1	1	0	0	0	0	1	1	1	4	2	1	0	0	0	0	1	1	1	0	1	0	0	0	0	0	1
O75340	O75340	8	8	8	Programmed cell death protein 6	PDCD6	sp|O75340|PDCD6_HUMAN Programmed cell death protein 6 OS=Homo sapiens OX=9606 GN=PDCD6 PE=1 SV=1	1	8	8	8	5	5	4	4	4	4	4	4	3	3	5	4	0	0	0	0	1	0	0	0	6	6	7	5	4	5	6	5	5	5	4	4	4	4	4	4	3	3
O75347	O75347	12	12	12	Tubulin-specific chaperone A	TBCA	sp|O75347|TBCA_HUMAN Tubulin-specific chaperone A OS=Homo sapiens OX=9606 GN=TBCA PE=1 SV=3	1	12	12	12	4	2	6	4	3	3	3	4	3	4	4	3	0	1	0	2	0	2	0	0	7	6	9	9	2	3	3	3	4	2	6	4	3	3	3	4	3	4
O75348;O95670	O75348;O95670	6;3	6;3	6;3	V-type proton ATPase subunit G 1;V-type proton ATPase subunit G 2	ATP6V1G1;ATP6V1G2	sp|O75348|VATG1_HUMAN V-type proton ATPase subunit G 1 OS=Homo sapiens OX=9606 GN=ATP6V1G1 PE=1 SV=3;sp|O95670|VATG2_HUMAN V-type proton ATPase subunit G 2 OS=Homo sapiens OX=9606 GN=ATP6V1G2 PE=1 SV=1	2	6	6	6	2	2	0	1	3	4	4	4	3	2	2	3	3	3	2	3	4	2	2	3	4	3	4	4	1	1	1	1	2	2	0	1	3	4	4	4	3	2
O75351;Q6PIW4	O75351	10;1	10;1	9;0	Vacuolar protein sorting-associated protein 4B	VPS4B	sp|O75351|VPS4B_HUMAN Vacuolar protein sorting-associated protein 4B OS=Homo sapiens OX=9606 GN=VPS4B PE=1 SV=2	2	10	10	9	2	1	6	2	2	4	5	1	2	1	2	3	0	0	0	0	1	0	0	0	0	1	1	0	2	1	2	3	2	1	6	2	2	4	5	1	2	1
O75352	O75352	2	2	2	Mannose-P-dolichol utilization defect 1 protein	MPDU1	sp|O75352|MPU1_HUMAN Mannose-P-dolichol utilization defect 1 protein OS=Homo sapiens OX=9606 GN=MPDU1 PE=1 SV=2	1	2	2	2	1	2	2	2	1	1	1	1	1	1	1	1	0	0	0	0	0	0	0	0	1	1	1	0	1	1	1	1	1	2	2	2	1	1	1	1	1	1
O75367	O75367	15	15	13	Core histone macro-H2A.1	H2AFY	sp|O75367|H2AY_HUMAN Core histone macro-H2A.1 OS=Homo sapiens OX=9606 GN=MACROH2A1 PE=1 SV=5	1	15	15	13	0	0	0	3	0	0	6	1	0	0	0	0	5	1	0	4	6	5	1	3	7	6	3	4	8	12	9	10	0	0	0	3	0	0	6	1	0	0
O75368	O75368	7	7	7	SH3 domain-binding glutamic acid-rich-like protein	SH3BGRL	sp|O75368|SH3L1_HUMAN Adapter SH3BGRL OS=Homo sapiens OX=9606 GN=SH3BGRL PE=1 SV=1	1	7	7	7	4	4	5	3	3	3	3	3	5	2	2	1	0	0	1	2	1	1	2	1	4	1	5	3	2	2	1	1	4	4	5	3	3	3	3	3	5	2
O75369	O75369	143	132	128	Filamin-B	FLNB	sp|O75369|FLNB_HUMAN Filamin-B OS=Homo sapiens OX=9606 GN=FLNB PE=1 SV=2	1	143	132	128	79	76	67	74	68	80	71	72	92	89	84	93	33	13	14	33	51	40	20	26	59	65	60	59	78	84	82	83	73	70	61	67	61	71	64	65	86	83
O75376	O75376	5	5	5	Nuclear receptor corepressor 1	NCOR1	sp|O75376|NCOR1_HUMAN Nuclear receptor corepressor 1 OS=Homo sapiens OX=9606 GN=NCOR1 PE=1 SV=2	1	5	5	5	0	0	0	0	0	1	1	0	0	0	0	0	0	0	0	0	1	0	0	0	0	1	0	0	0	3	0	1	0	0	0	0	0	1	1	0	0	0
O75379	O75379	1	1	1	Vesicle-associated membrane protein 4	VAMP4	sp|O75379|VAMP4_HUMAN Vesicle-associated membrane protein 4 OS=Homo sapiens OX=9606 GN=VAMP4 PE=1 SV=2	1	1	1	1	0	0	0	0	0	0	0	0	0	0	0	1	1	0	0	1	1	0	0	0	0	0	0	1	0	0	0	0	0	0	0	0	0	0	0	0	0	0
O75380	O75380	4	4	4	NADH dehydrogenase [ubiquinone] iron-sulfur protein 6, mitochondrial	NDUFS6	sp|O75380|NDUS6_HUMAN NADH dehydrogenase [ubiquinone] iron-sulfur protein 6, mitochondrial OS=Homo sapiens OX=9606 GN=NDUFS6 PE=1 SV=1	1	4	4	4	2	2	3	3	2	3	2	2	3	3	3	1	2	0	0	1	1	2	1	1	3	1	2	2	1	1	1	2	2	2	3	3	2	3	2	2	3	3
O75381	O75381	9	9	9	Peroxisomal membrane protein PEX14	PEX14	sp|O75381|PEX14_HUMAN Peroxisomal membrane protein PEX14 OS=Homo sapiens OX=9606 GN=PEX14 PE=1 SV=1	1	9	9	9	0	1	0	0	1	0	0	0	1	0	2	1	3	1	0	0	0	1	0	0	1	2	2	3	4	4	6	3	0	1	0	0	1	0	0	0	1	0
O75382;Q9C040	O75382	6;1	6;1	6;1	Tripartite motif-containing protein 3	TRIM3	sp|O75382|TRIM3_HUMAN Tripartite motif-containing protein 3 OS=Homo sapiens OX=9606 GN=TRIM3 PE=1 SV=2	2	6	6	6	0	0	0	1	2	0	0	0	2	1	1	0	3	0	0	0	1	0	0	0	0	0	0	0	0	0	0	1	0	0	0	1	2	0	0	0	2	1
O75390	O75390	16	16	16	Citrate synthase, mitochondrial	CS	sp|O75390|CISY_HUMAN Citrate synthase, mitochondrial OS=Homo sapiens OX=9606 GN=CS PE=1 SV=2	1	16	16	16	6	7	6	7	5	4	10	6	5	4	7	5	6	1	0	4	5	5	7	5	9	10	11	8	6	9	10	9	6	7	6	7	5	4	10	6	5	4
O75391	O75391	7	7	7	Sperm-associated antigen 7	SPAG7	sp|O75391|SPAG7_HUMAN Sperm-associated antigen 7 OS=Homo sapiens OX=9606 GN=SPAG7 PE=1 SV=2	1	7	7	7	0	0	0	1	2	0	1	1	1	0	1	1	0	0	0	0	0	0	0	0	2	4	4	6	2	3	1	2	0	0	0	1	2	0	1	1	1	0
O75394	O75394	2	2	2	39S ribosomal protein L33, mitochondrial	MRPL33	sp|O75394|RM33_HUMAN Large ribosomal subunit protein bL33m OS=Homo sapiens OX=9606 GN=MRPL33 PE=1 SV=1	1	2	2	2	0	1	0	0	0	0	0	0	0	0	1	0	0	0	0	0	1	0	0	0	2	1	1	1	1	0	1	1	0	1	0	0	0	0	0	0	0	0
O75396	O75396	13	13	13	Vesicle-trafficking protein SEC22b	SEC22B	sp|O75396|SC22B_HUMAN Vesicle-trafficking protein SEC22b OS=Homo sapiens OX=9606 GN=SEC22B PE=1 SV=5	1	13	13	13	9	9	8	8	7	7	6	7	8	6	4	6	7	6	4	5	8	5	7	6	4	5	5	5	5	5	6	6	9	9	8	8	7	7	6	7	8	6
O75400	O75400	12	12	12	Pre-mRNA-processing factor 40 homolog A	PRPF40A	sp|O75400|PR40A_HUMAN Pre-mRNA-processing factor 40 homolog A OS=Homo sapiens OX=9606 GN=PRPF40A PE=1 SV=2	1	12	12	12	4	2	3	2	2	1	2	3	0	2	2	1	0	0	0	1	0	0	0	0	8	8	6	4	2	3	4	3	4	2	3	2	2	1	2	3	0	2
O75410	O75410	11	11	10	Transforming acidic coiled-coil-containing protein 1	TACC1	sp|O75410|TACC1_HUMAN Transforming acidic coiled-coil-containing protein 1 OS=Homo sapiens OX=9606 GN=TACC1 PE=1 SV=2	1	11	11	10	0	0	0	0	2	2	1	0	1	0	2	2	4	2	1	1	7	2	1	1	1	0	0	0	0	0	0	0	0	0	0	0	2	2	1	0	1	0
O75414	O75414	1	1	1	Nucleoside diphosphate kinase 6	NME6	sp|O75414|NDK6_HUMAN Nucleoside diphosphate kinase 6 OS=Homo sapiens OX=9606 GN=NME6 PE=1 SV=3	1	1	1	1	0	0	0	0	0	0	0	0	0	0	0	0	0	0	0	0	0	0	0	0	0	0	0	0	1	0	1	1	0	0	0	0	0	0	0	0	0	0
O75431	O75431	5	5	5	Metaxin-2	MTX2	sp|O75431|MTX2_HUMAN Metaxin-2 OS=Homo sapiens OX=9606 GN=MTX2 PE=1 SV=1	1	5	5	5	1	1	1	1	2	1	2	3	0	0	1	2	2	1	1	1	1	1	1	2	2	3	3	4	2	2	2	1	1	1	1	1	2	1	2	3	0	0
O75436	O75436	16	16	15	Vacuolar protein sorting-associated protein 26A	VPS26A	sp|O75436|VP26A_HUMAN Vacuolar protein sorting-associated protein 26A OS=Homo sapiens OX=9606 GN=VPS26A PE=1 SV=2	1	16	16	15	8	5	6	7	6	6	10	6	7	5	9	7	4	2	2	3	5	2	2	5	4	4	4	5	8	7	7	9	8	5	6	7	6	6	10	6	7	5
O75438	O75438	3	3	3	NADH dehydrogenase [ubiquinone] 1 beta subcomplex subunit 1	NDUFB1	sp|O75438|NDUB1_HUMAN NADH dehydrogenase [ubiquinone] 1 beta subcomplex subunit 1 OS=Homo sapiens OX=9606 GN=NDUFB1 PE=1 SV=1	1	3	3	3	2	1	1	1	0	1	0	1	2	0	2	2	1	0	0	0	0	0	0	0	1	1	1	2	2	2	1	3	2	1	1	1	0	1	0	1	2	0
O75439	O75439	11	11	11	Mitochondrial-processing peptidase subunit beta	PMPCB	sp|O75439|MPPB_HUMAN Mitochondrial-processing peptidase subunit beta OS=Homo sapiens OX=9606 GN=PMPCB PE=1 SV=2	1	11	11	11	6	5	4	4	4	4	7	5	4	3	3	4	0	0	0	0	2	2	0	0	6	7	7	9	7	6	6	10	6	5	4	4	4	4	7	5	4	3
O75448	O75448	4	4	4	Mediator of RNA polymerase II transcription subunit 24	MED24	sp|O75448|MED24_HUMAN Mediator of RNA polymerase II transcription subunit 24 OS=Homo sapiens OX=9606 GN=MED24 PE=1 SV=1	1	4	4	4	0	1	0	0	0	0	0	0	0	0	0	0	0	0	0	0	0	0	0	0	2	1	2	1	1	0	0	1	0	1	0	0	0	0	0	0	0	0
O75449;Q9BW62	O75449	3;1	3;1	3;1	Katanin p60 ATPase-containing subunit A1	KATNA1	sp|O75449|KTNA1_HUMAN Katanin p60 ATPase-containing subunit A1 OS=Homo sapiens OX=9606 GN=KATNA1 PE=1 SV=1	2	3	3	3	0	0	0	0	0	0	0	0	0	0	0	0	0	0	0	0	0	0	0	0	1	1	2	2	0	1	1	1	0	0	0	0	0	0	0	0	0	0
O75459	O75459	1	1	1	P antigen family member 1	PAGE1	sp|O75459|PAGE1_HUMAN P antigen family member 1 OS=Homo sapiens OX=9606 GN=PAGE1 PE=1 SV=2	1	1	1	1	0	0	0	0	0	0	0	0	0	0	0	1	0	0	0	0	0	0	0	0	0	0	0	0	0	0	0	0	0	0	0	0	0	0	0	0	0	0
O75475	O75475	11	11	11	PC4 and SFRS1-interacting protein	PSIP1	sp|O75475|PSIP1_HUMAN PC4 and SFRS1-interacting protein OS=Homo sapiens OX=9606 GN=PSIP1 PE=1 SV=1	1	11	11	11	2	3	2	3	1	0	3	3	2	4	4	4	0	0	0	0	2	0	1	0	5	4	4	5	3	6	5	4	2	3	2	3	1	0	3	3	2	4
O75477	O75477	12	10	10	Erlin-1	ERLIN1	sp|O75477|ERLN1_HUMAN Erlin-1 OS=Homo sapiens OX=9606 GN=ERLIN1 PE=1 SV=2	1	12	10	10	8	4	7	7	5	5	6	6	8	6	7	6	5	2	2	4	10	4	3	3	4	2	2	3	4	4	4	3	6	3	5	5	3	3	4	5	6	5
O75487	O75487	1	1	1	Glypican-4;Secreted glypican-4	GPC4	sp|O75487|GPC4_HUMAN Glypican-4 OS=Homo sapiens OX=9606 GN=GPC4 PE=1 SV=4	1	1	1	1	0	0	0	0	0	0	0	0	0	0	0	0	0	0	0	0	0	0	0	0	1	1	1	1	0	0	0	0	0	0	0	0	0	0	0	0	0	0
O75489	O75489	9	9	9	NADH dehydrogenase [ubiquinone] iron-sulfur protein 3, mitochondrial	NDUFS3	sp|O75489|NDUS3_HUMAN NADH dehydrogenase [ubiquinone] iron-sulfur protein 3, mitochondrial OS=Homo sapiens OX=9606 GN=NDUFS3 PE=1 SV=1	1	9	9	9	3	3	3	2	3	4	3	1	4	2	2	2	2	0	0	0	2	1	1	1	6	4	7	6	5	5	5	5	3	3	3	2	3	4	3	1	4	2
O75494;Q8WXF0	O75494	7;3	7;3	7;3	Serine/arginine-rich splicing factor 10	SRSF10	sp|O75494|SRS10_HUMAN Serine/arginine-rich splicing factor 10 OS=Homo sapiens OX=9606 GN=SRSF10 PE=1 SV=1	2	7	7	7	4	5	5	3	4	3	3	4	2	1	2	2	3	0	0	0	3	0	0	0	5	3	4	4	3	3	2	3	4	5	5	3	4	3	3	4	2	1
O75496	O75496	2	2	2	Geminin	GMNN	sp|O75496|GEMI_HUMAN Geminin OS=Homo sapiens OX=9606 GN=GMNN PE=1 SV=1	1	2	2	2	0	0	0	0	0	0	0	0	0	0	0	0	0	0	0	0	0	0	0	0	1	1	2	2	0	0	0	0	0	0	0	0	0	0	0	0	0	0
O75503	O75503	3	3	3	Ceroid-lipofuscinosis neuronal protein 5	CLN5	sp|O75503|CLN5_HUMAN Ceroid-lipofuscinosis neuronal protein 5 OS=Homo sapiens OX=9606 GN=CLN5 PE=1 SV=2	1	3	3	3	0	0	0	0	0	0	0	0	0	0	0	0	0	0	0	0	0	0	0	0	1	1	1	3	0	0	0	0	0	0	0	0	0	0	0	0	0	0
O75506	O75506	4	4	4	Heat shock factor-binding protein 1	HSBP1	sp|O75506|HSBP1_HUMAN Heat shock factor-binding protein 1 OS=Homo sapiens OX=9606 GN=HSBP1 PE=1 SV=1	1	4	4	4	2	3	2	3	3	3	3	3	2	2	2	1	1	0	1	0	1	0	0	0	2	2	1	2	2	1	0	1	2	3	2	3	3	3	3	3	2	2
O75508	O75508	1	1	1	Claudin-11	CLDN11	sp|O75508|CLD11_HUMAN Claudin-11 OS=Homo sapiens OX=9606 GN=CLDN11 PE=1 SV=2	1	1	1	1	0	1	1	1	0	0	0	1	1	1	1	1	1	0	0	0	0	0	0	0	0	0	0	0	0	0	0	0	0	1	1	1	0	0	0	1	1	1
O75521	O75521	15	15	15	Enoyl-CoA delta isomerase 2, mitochondrial	ECI2	sp|O75521|ECI2_HUMAN Enoyl-CoA delta isomerase 2 OS=Homo sapiens OX=9606 GN=ECI2 PE=1 SV=4	1	15	15	15	4	3	5	3	5	5	4	5	2	3	3	4	3	0	0	0	8	0	0	1	7	5	8	8	7	7	7	8	4	3	5	3	5	5	4	5	2	3
O75530	O75530	6	6	6	Polycomb protein EED	EED	sp|O75530|EED_HUMAN Polycomb protein EED OS=Homo sapiens OX=9606 GN=EED PE=1 SV=2	1	6	6	6	0	0	0	0	0	0	0	0	0	0	0	0	0	0	0	0	0	0	0	0	2	2	2	1	2	1	1	2	0	0	0	0	0	0	0	0	0	0
O75531	O75531	8	8	8	Barrier-to-autointegration factor;Barrier-to-autointegration factor, N-terminally processed	BANF1	sp|O75531|BAF_HUMAN Barrier-to-autointegration factor OS=Homo sapiens OX=9606 GN=BANF1 PE=1 SV=1	1	8	8	8	2	2	2	2	2	2	2	2	2	2	2	2	1	0	0	1	3	2	0	0	2	2	2	3	3	2	3	2	2	2	2	2	2	2	2	2	2	2
O75533	O75533	44	44	44	Splicing factor 3B subunit 1	SF3B1	sp|O75533|SF3B1_HUMAN Splicing factor 3B subunit 1 OS=Homo sapiens OX=9606 GN=SF3B1 PE=1 SV=3	1	44	44	44	20	18	18	23	18	21	19	20	15	15	16	24	8	0	0	0	6	3	1	2	31	32	34	36	18	18	18	18	20	18	18	23	18	21	19	20	15	15
O75534	O75534	35	35	35	Cold shock domain-containing protein E1	CSDE1	sp|O75534|CSDE1_HUMAN Cold shock domain-containing protein E1 OS=Homo sapiens OX=9606 GN=CSDE1 PE=1 SV=2	1	35	35	35	14	12	13	15	14	16	17	13	15	16	16	15	3	0	0	1	3	1	0	0	19	20	21	19	13	14	12	12	14	12	13	15	14	16	17	13	15	16
O75554	O75554	1	1	1	WW domain-binding protein 4	WBP4	sp|O75554|WBP4_HUMAN WW domain-binding protein 4 OS=Homo sapiens OX=9606 GN=WBP4 PE=1 SV=1	1	1	1	1	0	0	0	0	0	0	0	0	0	0	0	0	0	0	0	0	0	0	0	0	1	1	1	1	0	0	0	0	0	0	0	0	0	0	0	0	0	0
O75569	O75569	6	6	6	Interferon-inducible double-stranded RNA-dependent protein kinase activator A	PRKRA	sp|O75569|PRKRA_HUMAN Interferon-inducible double-stranded RNA-dependent protein kinase activator A OS=Homo sapiens OX=9606 GN=PRKRA PE=1 SV=1	1	6	6	6	1	1	2	1	1	0	1	1	2	2	3	4	1	0	0	0	1	1	0	1	1	0	1	0	0	0	0	0	1	1	2	1	1	0	1	1	2	2
O75592	O75592	12	12	12	E3 ubiquitin-protein ligase MYCBP2	MYCBP2	sp|O75592|MYCB2_HUMAN E3 ubiquitin-protein ligase MYCBP2 OS=Homo sapiens OX=9606 GN=MYCBP2 PE=1 SV=4	1	12	12	12	0	0	0	0	0	1	0	0	0	1	0	0	0	0	0	0	0	0	0	0	7	2	5	6	0	0	0	1	0	0	0	0	0	1	0	0	0	1
O75607	O75607	5	5	5	Nucleoplasmin-3	NPM3	sp|O75607|NPM3_HUMAN Nucleoplasmin-3 OS=Homo sapiens OX=9606 GN=NPM3 PE=1 SV=3	1	5	5	5	2	2	2	2	1	1	2	2	2	1	1	2	0	0	0	0	0	0	0	0	4	3	4	3	3	0	2	3	2	2	2	2	1	1	2	2	2	1
O75608	O75608	5	5	5	Acyl-protein thioesterase 1	LYPLA1	sp|O75608|LYPA1_HUMAN Acyl-protein thioesterase 1 OS=Homo sapiens OX=9606 GN=LYPLA1 PE=1 SV=1	1	5	5	5	1	0	0	0	0	2	2	1	0	0	0	1	0	0	0	1	1	0	0	0	4	5	4	4	2	3	3	1	1	0	0	0	0	2	2	1	0	0
O75616	O75616	9	9	9	GTPase Era, mitochondrial	ERAL1	sp|O75616|ERAL1_HUMAN GTPase Era, mitochondrial OS=Homo sapiens OX=9606 GN=ERAL1 PE=1 SV=2	1	9	9	9	0	0	0	0	0	0	0	0	0	0	0	0	0	0	0	0	0	0	0	0	3	4	6	2	5	5	4	3	0	0	0	0	0	0	0	0	0	0
O75643	O75643	70	70	70	U5 small nuclear ribonucleoprotein 200 kDa helicase	SNRNP200	sp|O75643|U520_HUMAN U5 small nuclear ribonucleoprotein 200 kDa helicase OS=Homo sapiens OX=9606 GN=SNRNP200 PE=1 SV=2	1	70	70	70	21	18	11	17	14	20	21	15	16	13	19	21	5	0	0	2	8	1	0	1	37	35	41	38	29	27	30	26	21	18	11	17	14	20	21	15	16	13
O75648	O75648	4	4	4	Mitochondrial tRNA-specific 2-thiouridylase 1	TRMU	sp|O75648|MTU1_HUMAN Mitochondrial tRNA-specific 2-thiouridylase 1 OS=Homo sapiens OX=9606 GN=TRMU PE=1 SV=2	1	4	4	4	0	0	0	0	0	0	0	0	0	0	0	0	0	0	0	0	0	0	0	0	0	0	2	1	1	0	1	1	0	0	0	0	0	0	0	0	0	0
O75663	O75663	9	9	9	TIP41-like protein	TIPRL	sp|O75663|TIPRL_HUMAN TIP41-like protein OS=Homo sapiens OX=9606 GN=TIPRL PE=1 SV=2	1	9	9	9	4	3	2	3	2	3	1	1	4	3	2	3	0	0	0	0	0	1	0	0	4	4	3	6	5	2	5	3	4	3	2	3	2	3	1	1	4	3
O75676;O75582	O75676	5;1	5;1	5;1	Ribosomal protein S6 kinase alpha-4	RPS6KA4	sp|O75676|KS6A4_HUMAN Ribosomal protein S6 kinase alpha-4 OS=Homo sapiens OX=9606 GN=RPS6KA4 PE=1 SV=1	2	5	5	5	0	0	0	0	0	0	0	0	1	2	1	0	0	0	0	0	0	0	0	0	0	0	0	0	1	1	2	1	0	0	0	0	0	0	0	0	1	2
O75683	O75683	2	2	2	Surfeit locus protein 6	SURF6	sp|O75683|SURF6_HUMAN Surfeit locus protein 6 OS=Homo sapiens OX=9606 GN=SURF6 PE=1 SV=3	1	2	2	2	0	0	0	0	0	0	0	0	1	0	0	0	0	0	0	0	0	0	0	0	1	1	2	2	1	1	1	0	0	0	0	0	0	0	0	0	1	0
O75688	O75688	3	1	1	Protein phosphatase 1B	PPM1B	sp|O75688|PPM1B_HUMAN Protein phosphatase 1B OS=Homo sapiens OX=9606 GN=PPM1B PE=1 SV=1	1	3	1	1	1	1	0	1	0	1	1	0	1	1	0	1	1	0	0	0	0	1	0	1	2	0	3	1	1	0	0	1	0	0	0	0	0	0	0	0	0	0
O75691	O75691	23	23	23	Small subunit processome component 20 homolog	UTP20	sp|O75691|UTP20_HUMAN Small subunit processome component 20 homolog OS=Homo sapiens OX=9606 GN=UTP20 PE=1 SV=3	1	23	23	23	1	0	0	1	1	1	0	1	0	2	3	0	0	0	0	0	0	0	0	0	11	9	8	9	5	8	6	7	1	0	0	1	1	1	0	1	0	2
O75694	O75694	27	27	27	Nuclear pore complex protein Nup155	NUP155	sp|O75694|NU155_HUMAN Nuclear pore complex protein Nup155 OS=Homo sapiens OX=9606 GN=NUP155 PE=1 SV=1	1	27	27	27	6	7	7	8	7	9	10	8	10	9	12	10	2	0	0	0	4	0	0	0	18	15	17	18	13	14	15	13	6	7	7	8	7	9	10	8	10	9
O75695	O75695	6	6	6	Protein XRP2	RP2	sp|O75695|XRP2_HUMAN Protein XRP2 OS=Homo sapiens OX=9606 GN=RP2 PE=1 SV=4	1	6	6	6	1	2	1	0	3	1	2	2	2	0	0	2	1	0	0	1	4	1	0	1	1	1	2	2	1	2	1	0	1	2	1	0	3	1	2	2	2	0
O75717	O75717	24	24	24	WD repeat and HMG-box DNA-binding protein 1	WDHD1	sp|O75717|WDHD1_HUMAN WD repeat and HMG-box DNA-binding protein 1 OS=Homo sapiens OX=9606 GN=WDHD1 PE=1 SV=1	1	24	24	24	0	0	0	1	0	0	2	0	0	0	3	0	0	0	0	0	0	0	0	0	11	12	9	10	8	7	7	8	0	0	0	1	0	0	2	0	0	0
O75718	O75718	15	15	14	Cartilage-associated protein	CRTAP	sp|O75718|CRTAP_HUMAN Cartilage-associated protein OS=Homo sapiens OX=9606 GN=CRTAP PE=1 SV=1	1	15	15	14	8	8	7	8	8	9	9	7	9	9	8	4	2	0	0	1	5	1	2	0	5	5	5	6	5	5	3	6	8	8	7	8	8	9	9	7	9	9
O75746	O75746	17	12	12	Calcium-binding mitochondrial carrier protein Aralar1	SLC25A12	sp|O75746|S2512_HUMAN Electrogenic aspartate/glutamate antiporter SLC25A12, mitochondrial OS=Homo sapiens OX=9606 GN=SLC25A12 PE=1 SV=2	1	17	12	12	4	4	3	3	5	2	2	4	7	3	6	2	5	0	0	0	8	1	1	1	7	9	6	5	6	7	6	8	1	2	2	2	3	1	1	2	4	2
O75781	O75781	2	2	2	Paralemmin-1	PALM	sp|O75781|PALM_HUMAN Paralemmin-1 OS=Homo sapiens OX=9606 GN=PALM PE=1 SV=2	1	2	2	2	0	0	0	0	1	0	0	0	0	0	0	0	0	0	0	0	0	0	0	0	1	1	1	1	0	0	0	0	0	0	0	0	1	0	0	0	0	0
O75792	O75792	9	9	9	Ribonuclease H2 subunit A	RNASEH2A	sp|O75792|RNH2A_HUMAN Ribonuclease H2 subunit A OS=Homo sapiens OX=9606 GN=RNASEH2A PE=1 SV=2	1	9	9	9	0	0	0	0	0	0	0	0	1	2	2	1	0	0	0	0	0	0	0	0	5	5	4	6	3	4	2	4	0	0	0	0	0	0	0	0	1	2
O75794	O75794	7	7	7	Cell division cycle protein 123 homolog	CDC123	sp|O75794|CD123_HUMAN Translation initiation factor eIF2 assembly protein OS=Homo sapiens OX=9606 GN=CDC123 PE=1 SV=1	1	7	7	7	0	1	0	0	0	0	0	0	0	0	0	0	0	0	0	0	0	0	0	0	3	4	3	1	1	0	0	1	0	1	0	0	0	0	0	0	0	0
O75817	O75817	2	2	2	Ribonuclease P protein subunit p20	POP7	sp|O75817|POP7_HUMAN Ribonuclease P protein subunit p20 OS=Homo sapiens OX=9606 GN=POP7 PE=1 SV=2	1	2	2	2	0	0	0	0	0	0	0	0	0	0	0	0	0	0	0	0	0	0	0	0	2	1	1	1	0	0	0	0	0	0	0	0	0	0	0	0	0	0
O75818	O75818	3	3	3	Ribonuclease P protein subunit p40	RPP40	sp|O75818|RPP40_HUMAN Ribonuclease P protein subunit p40 OS=Homo sapiens OX=9606 GN=RPP40 PE=1 SV=3	1	3	3	3	0	0	0	0	0	0	0	0	0	0	0	0	0	0	0	0	0	0	0	0	0	0	1	1	1	1	1	2	0	0	0	0	0	0	0	0	0	0
O75821	O75821	19	19	19	Eukaryotic translation initiation factor 3 subunit G	EIF3G	sp|O75821|EIF3G_HUMAN Eukaryotic translation initiation factor 3 subunit G OS=Homo sapiens OX=9606 GN=EIF3G PE=1 SV=2	1	19	19	19	6	6	8	7	8	8	5	6	5	7	8	6	2	1	0	1	1	0	0	0	11	9	10	8	6	5	6	6	6	6	8	7	8	8	5	6	5	7
O75822	O75822	16	16	16	Eukaryotic translation initiation factor 3 subunit J	EIF3J	sp|O75822|EIF3J_HUMAN Eukaryotic translation initiation factor 3 subunit J OS=Homo sapiens OX=9606 GN=EIF3J PE=1 SV=2	1	16	16	16	5	4	6	4	5	6	7	8	7	8	8	7	1	0	0	1	4	2	1	0	7	7	5	6	10	11	12	11	5	4	6	4	5	6	7	8	7	8
O75828	O75828	12	10	10	Carbonyl reductase [NADPH] 3	CBR3	sp|O75828|CBR3_HUMAN Carbonyl reductase [NADPH] 3 OS=Homo sapiens OX=9606 GN=CBR3 PE=1 SV=3	1	12	10	10	9	9	9	8	7	8	8	9	6	6	8	10	2	1	1	2	1	2	1	2	3	3	3	3	3	4	3	4	7	7	7	6	5	6	6	7	4	4
O75832	O75832	11	11	11	26S proteasome non-ATPase regulatory subunit 10	PSMD10	sp|O75832|PSD10_HUMAN 26S proteasome non-ATPase regulatory subunit 10 OS=Homo sapiens OX=9606 GN=PSMD10 PE=1 SV=1	1	11	11	11	3	3	4	4	5	5	2	5	4	3	2	3	0	0	0	0	1	0	0	0	9	7	7	7	3	3	3	3	3	3	4	4	5	5	2	5	4	3
O75844	O75844	11	11	11	CAAX prenyl protease 1 homolog	ZMPSTE24	sp|O75844|FACE1_HUMAN CAAX prenyl protease 1 homolog OS=Homo sapiens OX=9606 GN=ZMPSTE24 PE=1 SV=2	1	11	11	11	4	4	4	3	3	4	3	5	6	3	1	4	4	0	0	2	4	2	0	1	5	5	7	7	5	6	5	4	4	4	4	3	3	4	3	5	6	3
O75874	O75874	16	15	15	Isocitrate dehydrogenase [NADP] cytoplasmic	IDH1	sp|O75874|IDHC_HUMAN Isocitrate dehydrogenase [NADP] cytoplasmic OS=Homo sapiens OX=9606 GN=IDH1 PE=1 SV=2	1	16	15	15	7	10	9	7	12	10	11	12	12	10	10	9	2	3	3	1	7	3	2	2	9	11	13	10	9	9	10	9	7	10	8	7	11	9	10	12	11	10
O75882	O75882	3	3	3	Attractin	ATRN	sp|O75882|ATRN_HUMAN Attractin OS=Homo sapiens OX=9606 GN=ATRN PE=1 SV=2	1	3	3	3	0	0	0	0	1	1	0	0	0	0	0	1	3	0	0	0	1	0	0	0	0	0	0	0	0	0	0	0	0	0	0	0	1	1	0	0	0	0
O75884	O75884	3	3	3	Putative hydrolase RBBP9	RBBP9	sp|O75884|RBBP9_HUMAN Serine hydrolase RBBP9 OS=Homo sapiens OX=9606 GN=RBBP9 PE=1 SV=2	1	3	3	3	0	0	1	1	0	1	0	0	1	0	0	1	0	0	0	0	0	0	0	0	1	0	1	1	0	0	0	0	0	0	1	1	0	1	0	0	1	0
O75886	O75886	8	6	6	Signal transducing adapter molecule 2	STAM2	sp|O75886|STAM2_HUMAN Signal transducing adapter molecule 2 OS=Homo sapiens OX=9606 GN=STAM2 PE=1 SV=1	1	8	6	6	5	4	4	3	5	3	5	6	1	6	5	3	2	0	1	1	2	0	0	1	1	2	2	1	2	1	1	1	4	4	4	3	4	3	4	4	1	4
O75909	O75909	5	5	5	Cyclin-K	CCNK	sp|O75909|CCNK_HUMAN Cyclin-K OS=Homo sapiens OX=9606 GN=CCNK PE=1 SV=2	1	5	5	5	0	0	0	0	0	0	0	0	0	0	0	0	0	0	0	0	0	0	0	0	2	1	3	1	0	0	2	0	0	0	0	0	0	0	0	0	0	0
O75911	O75911	4	4	4	Short-chain dehydrogenase/reductase 3	DHRS3	sp|O75911|DHRS3_HUMAN Short-chain dehydrogenase/reductase 3 OS=Homo sapiens OX=9606 GN=DHRS3 PE=1 SV=2	1	4	4	4	0	0	1	0	2	3	1	3	0	0	0	0	0	0	0	0	0	0	0	0	0	0	0	0	0	0	0	0	0	0	1	0	2	3	1	3	0	0
O75915	O75915	4	4	4	PRA1 family protein 3	ARL6IP5	sp|O75915|PRAF3_HUMAN PRA1 family protein 3 OS=Homo sapiens OX=9606 GN=ARL6IP5 PE=1 SV=1	1	4	4	4	3	4	3	2	3	4	3	3	2	4	2	3	4	2	3	2	4	2	3	4	3	2	2	2	2	2	2	2	3	4	3	2	3	4	3	3	2	4
O75925;O75928	O75925;O75928	2;1	2;1	2;1	E3 SUMO-protein ligase PIAS1;E3 SUMO-protein ligase PIAS2	PIAS1;PIAS2	sp|O75925|PIAS1_HUMAN E3 SUMO-protein ligase PIAS1 OS=Homo sapiens OX=9606 GN=PIAS1 PE=1 SV=2;sp|O75928|PIAS2_HUMAN E3 SUMO-protein ligase PIAS2 OS=Homo sapiens OX=9606 GN=PIAS2 PE=1 SV=3	2	2	2	2	0	0	0	0	0	0	0	0	0	0	0	0	0	0	0	0	0	0	0	0	2	1	1	1	0	0	0	0	0	0	0	0	0	0	0	0	0	0
O75934	O75934	8	8	8	Pre-mRNA-splicing factor SPF27	BCAS2	sp|O75934|SPF27_HUMAN Pre-mRNA-splicing factor SPF27 OS=Homo sapiens OX=9606 GN=BCAS2 PE=1 SV=1	1	8	8	8	1	2	4	3	3	1	2	2	2	2	3	3	1	0	0	0	2	1	1	1	5	3	5	2	3	3	4	2	1	2	4	3	3	1	2	2	2	2
O75935	O75935	6	6	6	Dynactin subunit 3	DCTN3	sp|O75935|DCTN3_HUMAN Dynactin subunit 3 OS=Homo sapiens OX=9606 GN=DCTN3 PE=1 SV=1	1	6	6	6	5	2	2	2	4	3	5	5	1	1	1	2	2	1	1	1	1	1	2	0	1	3	2	1	0	0	0	0	5	2	2	2	4	3	5	5	1	1
O75937	O75937	8	8	8	DnaJ homolog subfamily C member 8	DNAJC8	sp|O75937|DNJC8_HUMAN DnaJ homolog subfamily C member 8 OS=Homo sapiens OX=9606 GN=DNAJC8 PE=1 SV=2	1	8	8	8	2	2	3	4	1	1	3	2	3	3	1	3	0	0	0	0	0	0	0	0	4	5	6	4	1	1	2	1	2	2	3	4	1	1	3	2	3	3
O75940	O75940	4	4	4	Survival of motor neuron-related-splicing factor 30	SMNDC1	sp|O75940|SPF30_HUMAN Survival of motor neuron-related-splicing factor 30 OS=Homo sapiens OX=9606 GN=SMNDC1 PE=1 SV=1	1	4	4	4	3	3	3	3	3	3	3	1	1	0	3	3	0	0	0	0	0	0	0	0	3	3	3	3	3	3	3	3	3	3	3	3	3	3	3	1	1	0
O75947	O75947	12	12	12	ATP synthase subunit d, mitochondrial	ATP5H	sp|O75947|ATP5H_HUMAN ATP synthase subunit d, mitochondrial OS=Homo sapiens OX=9606 GN=ATP5PD PE=1 SV=3	1	12	12	12	5	4	5	6	4	4	7	7	3	3	2	3	6	0	1	3	7	4	3	4	6	4	6	5	3	4	4	7	5	4	5	6	4	4	7	7	3	3
O75955	O75955	17	17	17	Flotillin-1	FLOT1	sp|O75955|FLOT1_HUMAN Flotillin-1 OS=Homo sapiens OX=9606 GN=FLOT1 PE=1 SV=3	1	17	17	17	9	9	8	8	8	9	11	8	9	7	8	10	8	1	0	2	11	3	1	1	6	7	7	9	9	12	10	11	9	9	8	8	8	9	11	8	9	7
O75962	O75962	17	17	16	Triple functional domain protein	TRIO	sp|O75962|TRIO_HUMAN Triple functional domain protein OS=Homo sapiens OX=9606 GN=TRIO PE=1 SV=2	1	17	17	16	5	5	4	7	3	6	4	3	6	2	8	10	0	0	0	0	1	1	0	0	0	0	0	0	0	0	0	0	5	5	4	7	3	6	4	3	6	2
O75964	O75964	6	6	6	ATP synthase subunit g, mitochondrial	ATP5L	sp|O75964|ATP5L_HUMAN ATP synthase subunit g, mitochondrial OS=Homo sapiens OX=9606 GN=ATP5MG PE=1 SV=3	1	6	6	6	4	3	3	3	4	3	1	1	3	4	4	4	3	2	0	3	4	3	3	3	4	4	4	4	2	3	2	2	4	3	3	3	4	3	1	1	3	4
O75970	O75970	4	4	4	Multiple PDZ domain protein	MPDZ	sp|O75970|MPDZ_HUMAN Multiple PDZ domain protein OS=Homo sapiens OX=9606 GN=MPDZ PE=1 SV=2	1	4	4	4	0	0	0	0	1	1	0	0	0	0	1	0	1	0	0	0	1	0	0	0	2	1	1	0	1	0	0	0	0	0	0	0	1	1	0	0	0	0
O75976	O75976	18	18	18	Carboxypeptidase D	CPD	sp|O75976|CBPD_HUMAN Carboxypeptidase D OS=Homo sapiens OX=9606 GN=CPD PE=1 SV=2	1	18	18	18	5	2	4	6	2	3	3	4	0	0	0	1	1	0	0	1	3	0	0	0	0	0	1	2	0	0	0	3	5	2	4	6	2	3	3	4	0	0
O76003	O76003	15	15	15	Glutaredoxin-3	GLRX3	sp|O76003|GLRX3_HUMAN Glutaredoxin-3 OS=Homo sapiens OX=9606 GN=GLRX3 PE=1 SV=2	1	15	15	15	6	6	7	5	5	6	7	6	9	9	6	7	1	1	1	1	2	1	1	1	6	5	7	6	5	6	5	5	6	6	7	5	5	6	7	6	9	9
O76021	O76021	23	23	23	Ribosomal L1 domain-containing protein 1	RSL1D1	sp|O76021|RL1D1_HUMAN Ribosomal L1 domain-containing protein 1 OS=Homo sapiens OX=9606 GN=RSL1D1 PE=1 SV=3	1	23	23	23	6	6	2	8	4	9	9	6	5	3	6	5	4	0	1	2	7	2	0	2	17	15	13	16	9	9	9	12	6	6	2	8	4	9	9	6	5	3
O76024	O76024	8	8	8	Wolframin	WFS1	sp|O76024|WFS1_HUMAN Wolframin OS=Homo sapiens OX=9606 GN=WFS1 PE=1 SV=2	1	8	8	8	2	3	3	2	1	2	2	3	0	0	0	0	1	0	0	3	2	2	0	1	0	0	0	0	0	0	0	0	2	3	3	2	1	2	2	3	0	0
O76031	O76031	11	11	11	ATP-dependent Clp protease ATP-binding subunit clpX-like, mitochondrial	CLPX	sp|O76031|CLPX_HUMAN ATP-dependent Clp protease ATP-binding subunit clpX-like, mitochondrial OS=Homo sapiens OX=9606 GN=CLPX PE=1 SV=2	1	11	11	11	4	3	4	3	2	3	2	4	2	1	4	1	2	0	0	0	0	0	0	0	7	6	7	8	8	7	7	9	4	3	4	3	2	3	2	4	2	1
O76054	O76054	1	1	1	SEC14-like protein 2	SEC14L2	sp|O76054|S14L2_HUMAN SEC14-like protein 2 OS=Homo sapiens OX=9606 GN=SEC14L2 PE=1 SV=1	1	1	1	1	0	1	1	0	0	1	0	0	0	0	0	0	0	0	0	0	0	0	0	0	0	0	0	0	0	0	0	0	0	1	1	0	0	1	0	0	0	0
O76071	O76071	9	9	9	Probable cytosolic iron-sulfur protein assembly protein CIAO1	CIAO1	sp|O76071|CIAO1_HUMAN Probable cytosolic iron-sulfur protein assembly protein CIAO1 OS=Homo sapiens OX=9606 GN=CIAO1 PE=1 SV=1	1	9	9	9	2	4	4	3	5	4	4	4	3	3	4	5	0	0	0	0	1	0	0	0	5	7	7	6	4	3	4	4	2	4	4	3	5	4	4	4	3	3
O76074	O76074	1	1	1	cGMP-specific 3,5-cyclic phosphodiesterase	PDE5A	sp|O76074|PDE5A_HUMAN cGMP-specific 3,5-cyclic phosphodiesterase OS=Homo sapiens OX=9606 GN=PDE5A PE=1 SV=2	1	1	1	1	0	0	0	0	1	1	0	0	0	0	0	0	0	0	0	0	0	0	0	0	0	0	0	0	0	0	0	0	0	0	0	0	1	1	0	0	0	0
O76080	O76080	2	1	1	AN1-type zinc finger protein 5	ZFAND5	sp|O76080|ZFAN5_HUMAN AN1-type zinc finger protein 5 OS=Homo sapiens OX=9606 GN=ZFAND5 PE=1 SV=1	1	2	1	1	1	0	0	0	1	1	1	0	0	0	0	0	0	0	0	0	0	0	0	0	1	1	2	1	0	0	0	0	1	0	0	0	1	1	1	0	0	0
P0DTW1;P0DSO3;Q4V326;P0CL82;P0CL81;P0CL80;O76087	P0DTW1;P0DSO3;Q4V326;P0CL82;P0CL81;P0CL80;O76087	1;1;1;1;1;1;1	1;1;1;1;1;1;1	1;1;1;1;1;1;1	G antigen 2E;G antigen 12I;G antigen 12G;G antigen 12F;G antigen 7	GAGE2E;GAGE12I;GAGE12G;GAGE12F;GAGE7	sp|P0DTW1|GAGE1_HUMAN G antigen 1 OS=Homo sapiens OX=9606 GN=GAGE1 PE=1 SV=1;sp|P0DSO3|GAGE4_HUMAN G antigen 4 OS=Homo sapiens OX=9606 GN=GAGE4 PE=5 SV=1;sp|Q4V326|GAG2E_HUMAN G antigen 2E OS=Homo sapiens OX=9606 GN=GAGE2E PE=3 SV=2;sp|P0CL82|GG12I_HUMAN G	7	1	1	1	0	0	0	0	0	0	0	0	0	0	0	0	0	0	0	0	0	0	0	0	0	0	0	0	1	1	1	1	0	0	0	0	0	0	0	0	0	0
O76094	O76094	23	23	23	Signal recognition particle subunit SRP72	SRP72	sp|O76094|SRP72_HUMAN Signal recognition particle subunit SRP72 OS=Homo sapiens OX=9606 GN=SRP72 PE=1 SV=3	1	23	23	23	11	9	10	8	6	10	10	11	7	10	7	9	0	0	0	2	5	2	0	1	16	11	14	12	9	10	12	9	11	9	10	8	6	10	10	11	7	10
O94760	O94760	14	14	13	N(G),N(G)-dimethylarginine dimethylaminohydrolase 1	DDAH1	sp|O94760|DDAH1_HUMAN N(G),N(G)-dimethylarginine dimethylaminohydrolase 1 OS=Homo sapiens OX=9606 GN=DDAH1 PE=1 SV=3	1	14	14	13	6	6	5	6	4	7	4	6	6	5	7	9	1	0	0	0	2	1	0	0	5	5	4	4	3	4	3	3	6	6	5	6	4	7	4	6	6	5
O94776	O94776	22	22	20	Metastasis-associated protein MTA2	MTA2	sp|O94776|MTA2_HUMAN Metastasis-associated protein MTA2 OS=Homo sapiens OX=9606 GN=MTA2 PE=1 SV=1	1	22	22	20	6	5	6	2	4	4	2	5	7	6	5	8	1	0	0	1	3	0	0	1	10	9	9	14	7	6	11	9	6	5	6	2	4	4	2	5	7	6
O94788;P47895	O94788	13;3	10;1	10;1	Retinal dehydrogenase 2	ALDH1A2	sp|O94788|AL1A2_HUMAN Retinal dehydrogenase 2 OS=Homo sapiens OX=9606 GN=ALDH1A2 PE=1 SV=3	2	13	10	10	1	1	1	1	2	0	1	1	0	0	0	0	0	0	0	0	0	0	0	0	9	7	8	7	1	1	0	0	0	0	0	0	0	0	0	0	0	0
O94804	O94804	15	14	14	Serine/threonine-protein kinase 10	STK10	sp|O94804|STK10_HUMAN Serine/threonine-protein kinase 10 OS=Homo sapiens OX=9606 GN=STK10 PE=1 SV=1	1	15	14	14	8	6	4	5	8	6	6	5	3	3	4	4	1	0	0	0	2	2	0	0	2	2	2	1	3	1	2	1	7	6	4	4	7	6	6	5	3	2
O94813	O94813	3	3	3	Slit homolog 2 protein;Slit homolog 2 protein N-product;Slit homolog 2 protein C-product	SLIT2	sp|O94813|SLIT2_HUMAN Slit homolog 2 protein OS=Homo sapiens OX=9606 GN=SLIT2 PE=1 SV=1	1	3	3	3	1	1	1	1	1	0	0	0	2	1	2	2	0	0	0	0	0	0	0	0	1	0	2	1	0	0	0	0	1	1	1	1	1	0	0	0	2	1
O94822	O94822	6	6	6	E3 ubiquitin-protein ligase listerin	LTN1	sp|O94822|LTN1_HUMAN E3 ubiquitin-protein ligase listerin OS=Homo sapiens OX=9606 GN=LTN1 PE=1 SV=6	1	6	6	6	1	1	0	0	1	0	1	2	0	0	0	0	0	0	0	0	0	0	0	0	3	2	3	3	3	2	3	2	1	1	0	0	1	0	1	2	0	0
O94826	O94826	22	22	22	Mitochondrial import receptor subunit TOM70	TOMM70A	sp|O94826|TOM70_HUMAN Mitochondrial import receptor subunit TOM70 OS=Homo sapiens OX=9606 GN=TOMM70 PE=1 SV=1	1	22	22	22	9	8	9	6	7	7	9	5	8	7	8	7	5	1	0	2	11	3	2	4	9	10	13	12	9	10	10	11	9	8	9	6	7	7	9	5	8	7
O94832	O94832	24	24	22	Unconventional myosin-Id	MYO1D	sp|O94832|MYO1D_HUMAN Unconventional myosin-Id OS=Homo sapiens OX=9606 GN=MYO1D PE=1 SV=2	1	24	24	22	9	5	4	3	4	4	6	2	0	0	0	0	6	0	0	1	11	5	0	0	1	2	3	3	0	1	0	0	9	5	4	3	4	4	6	2	0	0
O94842;O15405;Q96NM4;O94900	O94842	7;2;1;1	7;2;1;1	7;2;1;1	TOX high mobility group box family member 4	TOX4	sp|O94842|TOX4_HUMAN TOX high mobility group box family member 4 OS=Homo sapiens OX=9606 GN=TOX4 PE=1 SV=1	4	7	7	7	1	2	2	2	0	1	0	0	0	1	2	1	0	0	0	0	0	0	0	0	2	4	3	1	1	1	3	2	1	2	2	2	0	1	0	0	0	1
O94851	O94851	11	11	10	Protein-methionine sulfoxide oxidase MICAL2	MICAL2	sp|O94851|MICA2_HUMAN [F-actin]-monooxygenase MICAL2 OS=Homo sapiens OX=9606 GN=MICAL2 PE=1 SV=2	1	11	11	10	4	2	5	2	1	1	0	2	1	3	4	5	0	0	0	1	3	0	0	0	0	0	0	0	0	0	0	0	4	2	5	2	1	1	0	2	1	3
O94855	O94855	20	20	20	Protein transport protein Sec24D	SEC24D	sp|O94855|SC24D_HUMAN Protein transport protein Sec24D OS=Homo sapiens OX=9606 GN=SEC24D PE=1 SV=2	1	20	20	20	6	10	8	9	10	8	9	9	12	6	11	8	1	0	0	0	1	3	0	1	1	0	0	0	2	2	3	3	6	10	8	9	10	8	9	9	12	6
O94856	O94856	2	2	2	Neurofascin	NFASC	sp|O94856|NFASC_HUMAN Neurofascin OS=Homo sapiens OX=9606 GN=NFASC PE=1 SV=4	1	2	2	2	0	0	0	0	0	0	0	0	0	0	0	0	0	0	0	0	2	0	0	0	0	0	0	0	0	0	0	0	0	0	0	0	0	0	0	0	0	0
O94874	O94874	19	19	19	E3 UFM1-protein ligase 1	UFL1	sp|O94874|UFL1_HUMAN E3 UFM1-protein ligase 1 OS=Homo sapiens OX=9606 GN=UFL1 PE=1 SV=2	1	19	19	19	7	6	4	8	3	6	4	7	4	5	4	3	4	0	0	1	5	3	0	4	6	2	4	5	5	5	5	7	7	6	4	8	3	6	4	7	4	5
O94885	O94885	3	3	3	SAM and SH3 domain-containing protein 1	SASH1	sp|O94885|SASH1_HUMAN SAM and SH3 domain-containing protein 1 OS=Homo sapiens OX=9606 GN=SASH1 PE=1 SV=3	1	3	3	3	0	0	0	0	1	0	0	0	2	2	3	1	1	0	0	0	0	0	0	0	0	0	0	0	0	0	0	0	0	0	0	0	1	0	0	0	2	2
O94886	O94886	3	3	3	CSC1-like protein 1	TMEM63A	sp|O94886|CSCL1_HUMAN CSC1-like protein 1 OS=Homo sapiens OX=9606 GN=TMEM63A PE=1 SV=3	1	3	3	3	0	0	0	0	0	0	0	0	0	0	0	0	2	0	0	0	2	0	0	0	0	0	0	0	0	0	0	0	0	0	0	0	0	0	0	0	0	0
O94888	O94888	13	13	13	UBX domain-containing protein 7	UBXN7	sp|O94888|UBXN7_HUMAN UBX domain-containing protein 7 OS=Homo sapiens OX=9606 GN=UBXN7 PE=1 SV=2	1	13	13	13	2	3	1	1	2	3	3	2	1	2	0	1	0	0	0	0	0	0	1	0	5	7	6	4	7	5	5	3	2	3	1	1	2	3	3	2	1	2
O94901	O94901	8	8	8	SUN domain-containing protein 1	SUN1	sp|O94901|SUN1_HUMAN SUN domain-containing protein 1 OS=Homo sapiens OX=9606 GN=SUN1 PE=1 SV=4	1	8	8	8	1	3	1	2	0	1	0	0	3	0	2	0	2	0	0	1	3	1	0	0	3	4	2	3	2	2	3	2	1	3	1	2	0	1	0	0	3	0
O94903	O94903	6	6	6	Proline synthase co-transcribed bacterial homolog protein	PROSC	sp|O94903|PLPHP_HUMAN Pyridoxal phosphate homeostasis protein OS=Homo sapiens OX=9606 GN=PLPBP PE=1 SV=1	1	6	6	6	1	1	1	1	0	2	1	1	1	0	2	3	0	0	0	1	0	1	0	1	2	4	3	3	2	3	2	1	1	1	1	1	0	2	1	1	1	0
O94905	O94905	17	17	15	Erlin-2	ERLIN2	sp|O94905|ERLN2_HUMAN Erlin-2 OS=Homo sapiens OX=9606 GN=ERLIN2 PE=1 SV=1	1	17	17	15	9	6	8	10	8	8	8	6	10	8	9	7	5	3	1	4	8	7	3	6	6	7	6	6	6	5	6	4	9	6	8	10	8	8	8	6	10	8
O94906	O94906	25	25	25	Pre-mRNA-processing factor 6	PRPF6	sp|O94906|PRP6_HUMAN Pre-mRNA-processing factor 6 OS=Homo sapiens OX=9606 GN=PRPF6 PE=1 SV=1	1	25	25	25	7	8	6	8	8	8	9	6	6	6	8	6	3	0	0	3	4	2	1	3	11	10	9	9	11	13	12	13	7	8	6	8	8	8	9	6	6	6
O94907	O94907	3	3	3	Dickkopf-related protein 1	DKK1	sp|O94907|DKK1_HUMAN Dickkopf-related protein 1 OS=Homo sapiens OX=9606 GN=DKK1 PE=1 SV=1	1	3	3	3	0	0	0	1	1	0	0	0	0	0	0	0	0	0	0	0	1	1	0	0	0	0	0	0	0	0	0	1	0	0	0	1	1	0	0	0	0	0
O94913	O94913	5	5	5	Pre-mRNA cleavage complex 2 protein Pcf11	PCF11	sp|O94913|PCF11_HUMAN Pre-mRNA cleavage complex 2 protein Pcf11 OS=Homo sapiens OX=9606 GN=PCF11 PE=1 SV=3	1	5	5	5	1	0	0	0	0	0	0	0	1	0	1	0	0	0	0	0	0	0	0	0	0	1	0	0	1	1	0	0	1	0	0	0	0	0	0	0	1	0
O94919	O94919	5	5	5	Endonuclease domain-containing 1 protein	ENDOD1	sp|O94919|ENDD1_HUMAN Endonuclease domain-containing 1 protein OS=Homo sapiens OX=9606 GN=ENDOD1 PE=1 SV=2	1	5	5	5	2	0	2	2	3	2	2	2	4	3	3	2	2	0	0	0	4	0	0	0	0	0	0	0	0	0	0	0	2	0	2	2	3	2	2	2	4	3
O94925	O94925	20	20	20	Glutaminase kidney isoform, mitochondrial	GLS	sp|O94925|GLSK_HUMAN Glutaminase kidney isoform, mitochondrial OS=Homo sapiens OX=9606 GN=GLS PE=1 SV=1	1	20	20	20	13	14	11	13	14	15	14	14	7	8	10	10	10	1	0	5	12	10	8	12	7	4	6	5	7	6	6	7	13	14	11	13	14	15	14	14	7	8
O94927	O94927	7	7	7	HAUS augmin-like complex subunit 5	HAUS5	sp|O94927|HAUS5_HUMAN HAUS augmin-like complex subunit 5 OS=Homo sapiens OX=9606 GN=HAUS5 PE=1 SV=2	1	7	7	7	0	0	0	0	0	0	0	0	0	0	0	0	0	0	0	0	0	0	0	0	2	5	2	2	2	2	2	3	0	0	0	0	0	0	0	0	0	0
O94929	O94929	8	8	8	Actin-binding LIM protein 3	ABLIM3	sp|O94929|ABLM3_HUMAN Actin-binding LIM protein 3 OS=Homo sapiens OX=9606 GN=ABLIM3 PE=1 SV=3	1	8	8	8	0	0	0	0	0	0	0	0	1	0	0	0	4	0	0	1	5	1	1	1	0	0	0	0	0	0	0	0	0	0	0	0	0	0	0	0	1	0
O94966	O94966	12	12	12	Ubiquitin carboxyl-terminal hydrolase 19	USP19	sp|O94966|UBP19_HUMAN Ubiquitin carboxyl-terminal hydrolase 19 OS=Homo sapiens OX=9606 GN=USP19 PE=1 SV=2	1	12	12	12	0	0	0	0	0	0	0	0	0	0	0	0	0	0	0	0	0	0	0	0	4	4	6	6	1	3	0	3	0	0	0	0	0	0	0	0	0	0
O94973	O94973	23	16	16	AP-2 complex subunit alpha-2	AP2A2	sp|O94973|AP2A2_HUMAN AP-2 complex subunit alpha-2 OS=Homo sapiens OX=9606 GN=AP2A2 PE=1 SV=2	1	23	16	16	12	13	10	11	10	14	10	14	11	9	7	8	5	1	0	1	10	6	1	2	13	10	11	13	6	7	7	7	6	7	6	5	6	11	8	9	6	6
O94979	O94979	31	31	31	Protein transport protein Sec31A	SEC31A	sp|O94979|SC31A_HUMAN Protein transport protein Sec31A OS=Homo sapiens OX=9606 GN=SEC31A PE=1 SV=3	1	31	31	31	17	19	18	18	15	18	18	19	16	13	13	15	5	0	1	4	7	3	3	1	9	11	15	12	7	11	9	9	17	19	18	18	15	18	18	19	16	13
O94992	O94992	9	9	9	Protein HEXIM1	HEXIM1	sp|O94992|HEXI1_HUMAN Protein HEXIM1 OS=Homo sapiens OX=9606 GN=HEXIM1 PE=1 SV=1	1	9	9	9	2	1	1	1	1	2	1	1	1	0	1	2	0	0	0	0	0	0	0	0	1	1	1	3	6	7	6	8	2	1	1	1	1	2	1	1	1	0
O95059	O95059	2	2	2	Ribonuclease P protein subunit p14	RPP14	sp|O95059|RPP14_HUMAN Ribonuclease P protein subunit p14 OS=Homo sapiens OX=9606 GN=RPP14 PE=1 SV=3	1	2	2	2	0	0	0	0	0	0	0	0	0	0	0	0	0	0	0	0	0	0	0	0	0	1	0	1	0	0	0	0	0	0	0	0	0	0	0	0	0	0
O95070	O95070	4	4	4	Protein YIF1A	YIF1A	sp|O95070|YIF1A_HUMAN Protein YIF1A OS=Homo sapiens OX=9606 GN=YIF1A PE=1 SV=2	1	4	4	4	0	0	0	0	0	0	1	0	0	0	1	2	1	0	0	0	3	0	0	0	0	1	1	0	0	1	1	1	0	0	0	0	0	0	1	0	0	0
O95071	O95071	24	24	24	E3 ubiquitin-protein ligase UBR5	UBR5	sp|O95071|UBR5_HUMAN E3 ubiquitin-protein ligase UBR5 OS=Homo sapiens OX=9606 GN=UBR5 PE=1 SV=2	1	24	24	24	1	1	0	1	0	2	2	1	1	0	1	2	0	0	0	0	0	0	0	0	17	9	13	11	5	8	6	8	1	1	0	1	0	2	2	1	1	0
O95084	O95084	3	3	3	Serine protease 23	PRSS23	sp|O95084|PRS23_HUMAN Serine protease 23 OS=Homo sapiens OX=9606 GN=PRSS23 PE=1 SV=1	1	3	3	3	0	0	0	0	0	0	0	0	0	0	0	0	1	0	0	0	0	0	0	0	0	0	0	0	2	3	2	2	0	0	0	0	0	0	0	0	0	0
O95104	O95104	12	12	9	Splicing factor, arginine/serine-rich 15	SCAF4	sp|O95104|SCAF4_HUMAN SR-related and CTD-associated factor 4 OS=Homo sapiens OX=9606 GN=SCAF4 PE=1 SV=3	1	12	12	9	0	0	0	0	0	0	0	0	0	0	0	0	0	0	0	0	0	0	0	1	4	2	4	5	2	1	3	2	0	0	0	0	0	0	0	0	0	0
O95139	O95139	3	3	3	NADH dehydrogenase [ubiquinone] 1 beta subcomplex subunit 6	NDUFB6	sp|O95139|NDUB6_HUMAN NADH dehydrogenase [ubiquinone] 1 beta subcomplex subunit 6 OS=Homo sapiens OX=9606 GN=NDUFB6 PE=1 SV=3	1	3	3	3	0	0	0	0	0	0	0	0	0	1	0	0	1	0	0	0	2	0	0	0	0	0	1	0	1	1	1	1	0	0	0	0	0	0	0	0	0	1
O95140	O95140	5	5	5	Mitofusin-2	MFN2	sp|O95140|MFN2_HUMAN Mitofusin-2 OS=Homo sapiens OX=9606 GN=MFN2 PE=1 SV=3	1	5	5	5	1	1	1	1	0	1	1	1	1	0	0	0	2	0	0	0	2	0	0	0	1	0	0	0	1	1	0	0	1	1	1	1	0	1	1	1	1	0
O95155	O95155	12	12	12	Ubiquitin conjugation factor E4 B	UBE4B	sp|O95155|UBE4B_HUMAN Ubiquitin conjugation factor E4 B OS=Homo sapiens OX=9606 GN=UBE4B PE=1 SV=1	1	12	12	12	2	3	1	2	2	1	2	1	2	0	1	1	0	0	0	0	0	0	0	0	3	2	1	3	4	5	7	7	2	3	1	2	2	1	2	1	2	0
O95159	O95159	6	6	6	Zinc finger protein-like 1	ZFPL1	sp|O95159|ZFPL1_HUMAN Zinc finger protein-like 1 OS=Homo sapiens OX=9606 GN=ZFPL1 PE=1 SV=2	1	6	6	6	1	1	1	2	3	1	2	1	3	1	1	2	0	0	0	0	1	1	0	0	0	0	0	1	1	0	2	0	1	1	1	2	3	1	2	1	3	1
O95163	O95163	26	26	26	Elongator complex protein 1	IKBKAP	sp|O95163|ELP1_HUMAN Elongator complex protein 1 OS=Homo sapiens OX=9606 GN=ELP1 PE=1 SV=3	1	26	26	26	2	2	2	2	2	0	0	0	2	1	4	2	0	0	0	0	0	0	0	0	15	13	14	13	14	14	12	12	2	2	2	2	2	0	0	0	2	1
O95167	O95167	2	2	2	NADH dehydrogenase [ubiquinone] 1 alpha subcomplex subunit 3	NDUFA3	sp|O95167|NDUA3_HUMAN NADH dehydrogenase [ubiquinone] 1 alpha subcomplex subunit 3 OS=Homo sapiens OX=9606 GN=NDUFA3 PE=1 SV=1	1	2	2	2	0	0	0	0	0	0	0	0	0	0	0	0	0	0	0	0	0	0	0	0	0	0	1	0	1	0	1	1	0	0	0	0	0	0	0	0	0	0
O95168	O95168	4	4	4	NADH dehydrogenase [ubiquinone] 1 beta subcomplex subunit 4	NDUFB4	sp|O95168|NDUB4_HUMAN NADH dehydrogenase [ubiquinone] 1 beta subcomplex subunit 4 OS=Homo sapiens OX=9606 GN=NDUFB4 PE=1 SV=3	1	4	4	4	2	1	1	2	1	1	1	2	2	2	1	1	3	0	0	0	1	0	1	1	2	3	1	2	0	1	0	1	2	1	1	2	1	1	1	2	2	2
O95169	O95169	4	4	4	NADH dehydrogenase [ubiquinone] 1 beta subcomplex subunit 8, mitochondrial	NDUFB8	sp|O95169|NDUB8_HUMAN NADH dehydrogenase [ubiquinone] 1 beta subcomplex subunit 8, mitochondrial OS=Homo sapiens OX=9606 GN=NDUFB8 PE=1 SV=1	1	4	4	4	0	0	0	0	0	0	0	0	0	0	0	0	1	0	0	0	3	0	0	0	1	1	1	2	2	3	1	2	0	0	0	0	0	0	0	0	0	0
O95182	O95182	3	3	3	NADH dehydrogenase [ubiquinone] 1 alpha subcomplex subunit 7	NDUFA7	sp|O95182|NDUA7_HUMAN NADH dehydrogenase [ubiquinone] 1 alpha subcomplex subunit 7 OS=Homo sapiens OX=9606 GN=NDUFA7 PE=1 SV=3	1	3	3	3	1	1	1	1	2	1	1	1	1	1	1	1	2	0	0	0	0	0	0	0	3	1	2	2	0	0	0	0	1	1	1	1	2	1	1	1	1	1
O95183	O95183	3	3	3	Vesicle-associated membrane protein 5	VAMP5	sp|O95183|VAMP5_HUMAN Vesicle-associated membrane protein 5 OS=Homo sapiens OX=9606 GN=VAMP5 PE=1 SV=1	1	3	3	3	0	1	0	0	1	1	1	1	2	2	3	1	3	0	0	0	2	1	0	0	0	0	0	0	0	0	0	0	0	1	0	0	1	1	1	1	2	2
O95197	O95197	3	3	3	Reticulon-3	RTN3	sp|O95197|RTN3_HUMAN Reticulon-3 OS=Homo sapiens OX=9606 GN=RTN3 PE=1 SV=2	1	3	3	3	1	2	2	3	1	1	0	1	2	2	1	2	1	1	1	1	1	2	2	1	1	1	1	1	1	2	1	2	1	2	2	3	1	1	0	1	2	2
O95202	O95202	19	19	19	LETM1 and EF-hand domain-containing protein 1, mitochondrial	LETM1	sp|O95202|LETM1_HUMAN Mitochondrial proton/calcium exchanger protein OS=Homo sapiens OX=9606 GN=LETM1 PE=1 SV=1	1	19	19	19	5	3	3	5	6	4	3	5	5	5	6	5	3	1	1	1	8	1	2	1	9	11	8	6	9	11	10	9	5	3	3	5	6	4	3	5	5	5
O95208	O95208	4	4	4	Epsin-2	EPN2	sp|O95208|EPN2_HUMAN Epsin-2 OS=Homo sapiens OX=9606 GN=EPN2 PE=1 SV=3	1	4	4	4	1	1	1	1	2	1	1	1	3	1	1	0	0	0	0	0	0	0	0	0	0	2	1	1	0	0	0	0	1	1	1	1	2	1	1	1	3	1
O95210	O95210	5	5	5	Starch-binding domain-containing protein 1	STBD1	sp|O95210|STBD1_HUMAN Starch-binding domain-containing protein 1 OS=Homo sapiens OX=9606 GN=STBD1 PE=1 SV=1	1	5	5	5	0	1	0	1	2	2	0	1	0	0	1	1	4	0	0	0	4	0	0	0	0	0	0	0	0	0	0	0	0	1	0	1	2	2	0	1	0	0
O95218	O95218	10	10	10	Zinc finger Ran-binding domain-containing protein 2	ZRANB2	sp|O95218|ZRAB2_HUMAN Zinc finger Ran-binding domain-containing protein 2 OS=Homo sapiens OX=9606 GN=ZRANB2 PE=1 SV=2	1	10	10	10	1	0	0	1	0	3	2	2	0	1	0	0	0	0	0	0	1	0	0	0	3	5	5	3	3	6	6	6	1	0	0	1	0	3	2	2	0	1
O95219	O95219	7	7	7	Sorting nexin-4	SNX4	sp|O95219|SNX4_HUMAN Sorting nexin-4 OS=Homo sapiens OX=9606 GN=SNX4 PE=1 SV=1	1	7	7	7	0	1	1	0	0	0	0	0	1	0	3	1	0	0	0	0	2	1	0	0	2	2	1	2	0	0	0	0	0	1	1	0	0	0	0	0	1	0
O95229	O95229	4	4	4	ZW10 interactor	ZWINT	sp|O95229|ZWINT_HUMAN ZW10 interactor OS=Homo sapiens OX=9606 GN=ZWINT PE=1 SV=2	1	4	4	4	0	0	0	0	0	0	0	0	0	1	0	0	0	0	0	0	0	0	0	0	1	3	1	2	0	0	0	0	0	0	0	0	0	0	0	0	0	1
O95232	O95232	13	13	13	Luc7-like protein 3	LUC7L3	sp|O95232|LC7L3_HUMAN Luc7-like protein 3 OS=Homo sapiens OX=9606 GN=LUC7L3 PE=1 SV=2	1	13	13	13	4	2	3	3	2	2	3	3	2	1	4	2	2	1	1	2	2	2	1	2	7	8	7	9	2	2	3	1	4	2	3	3	2	2	3	3	2	1
O95235	O95235	7	7	7	Kinesin-like protein KIF20A	KIF20A	sp|O95235|KI20A_HUMAN Kinesin-like protein KIF20A OS=Homo sapiens OX=9606 GN=KIF20A PE=1 SV=1	1	7	7	7	1	0	1	1	1	1	1	1	1	1	2	2	0	0	0	0	0	0	0	0	2	2	2	1	1	0	0	0	1	0	1	1	1	1	1	1	1	1
O95239;Q2VIQ3	O95239	19;6	19;6	19;6	Chromosome-associated kinesin KIF4A	KIF4A	sp|O95239|KIF4A_HUMAN Chromosome-associated kinesin KIF4A OS=Homo sapiens OX=9606 GN=KIF4A PE=1 SV=3	2	19	19	19	2	0	0	0	0	1	4	1	4	1	2	3	0	0	0	1	0	1	0	0	7	5	7	5	2	5	5	5	2	0	0	0	0	1	4	1	4	1
O95248	O95248	4	4	4	Myotubularin-related protein 5	SBF1	sp|O95248|MTMR5_HUMAN Myotubularin-related protein 5 OS=Homo sapiens OX=9606 GN=SBF1 PE=1 SV=4	1	4	4	4	0	0	0	0	0	0	0	0	0	0	0	0	0	0	0	0	0	0	0	0	2	3	2	1	0	0	0	0	0	0	0	0	0	0	0	0	0	0
O95251;Q9H7Z6;Q8WYB5	O95251	5;1;1	5;1;1	5;1;1	Histone acetyltransferase KAT7	KAT7	sp|O95251|KAT7_HUMAN Histone acetyltransferase KAT7 OS=Homo sapiens OX=9606 GN=KAT7 PE=1 SV=1	3	5	5	5	1	0	0	1	0	0	0	0	0	1	0	2	0	0	0	0	0	0	0	0	4	3	2	2	2	1	1	2	1	0	0	1	0	0	0	0	0	1
O95260	O95260	2	2	2	Arginyl-tRNA--protein transferase 1	ATE1	sp|O95260|ATE1_HUMAN Arginyl-tRNA--protein transferase 1 OS=Homo sapiens OX=9606 GN=ATE1 PE=1 SV=2	1	2	2	2	0	0	0	0	0	0	0	0	0	0	0	0	0	0	0	0	0	0	0	0	0	0	0	0	1	2	2	1	0	0	0	0	0	0	0	0	0	0
O95273	O95273	1	1	1	Cyclin-D1-binding protein 1	CCNDBP1	sp|O95273|CCDB1_HUMAN Cyclin-D1-binding protein 1 OS=Homo sapiens OX=9606 GN=CCNDBP1 PE=1 SV=2	1	1	1	1	0	0	0	0	0	0	1	0	1	1	1	1	0	0	0	0	0	0	0	0	0	0	0	0	0	1	1	1	0	0	0	0	0	0	1	0	1	1
O95274	O95274	2	2	2	Ly6/PLAUR domain-containing protein 3	LYPD3	sp|O95274|LYPD3_HUMAN Ly6/PLAUR domain-containing protein 3 OS=Homo sapiens OX=9606 GN=LYPD3 PE=1 SV=2	1	2	2	2	0	0	0	0	0	0	0	0	0	0	0	0	0	0	0	0	0	0	0	0	0	0	0	0	1	1	0	1	0	0	0	0	0	0	0	0	0	0
O95292	O95292	9	8	8	Vesicle-associated membrane protein-associated protein B/C	VAPB	sp|O95292|VAPB_HUMAN Vesicle-associated membrane protein-associated protein B/C OS=Homo sapiens OX=9606 GN=VAPB PE=1 SV=3	1	9	8	8	2	2	2	4	3	3	2	2	3	3	3	3	5	0	0	4	6	1	3	5	4	3	4	4	5	5	4	5	2	1	2	3	2	2	1	1	2	2
O95295	O95295	5	5	5	SNARE-associated protein Snapin	SNAPIN	sp|O95295|SNAPN_HUMAN SNARE-associated protein Snapin OS=Homo sapiens OX=9606 GN=SNAPIN PE=1 SV=1	1	5	5	5	1	1	1	1	2	2	2	2	3	3	2	2	1	1	1	1	3	2	1	1	3	4	3	4	3	5	4	4	1	1	1	1	2	2	2	2	3	3
O95297	O95297	6	6	6	Myelin protein zero-like protein 1	MPZL1	sp|O95297|MPZL1_HUMAN Myelin protein zero-like protein 1 OS=Homo sapiens OX=9606 GN=MPZL1 PE=1 SV=1	1	6	6	6	2	2	2	3	4	2	2	2	1	1	3	4	3	0	0	1	3	0	0	1	2	2	1	3	2	2	2	2	2	2	2	3	4	2	2	2	1	1
O95298	O95298	1	1	1	NADH dehydrogenase [ubiquinone] 1 subunit C2	NDUFC2	sp|O95298|NDUC2_HUMAN NADH dehydrogenase [ubiquinone] 1 subunit C2 OS=Homo sapiens OX=9606 GN=NDUFC2 PE=1 SV=1	1	1	1	1	0	1	0	1	1	1	0	1	1	0	0	1	1	0	0	0	1	1	0	0	0	0	0	0	1	0	1	1	0	1	0	1	1	1	0	1	1	0
O95299	O95299	9	9	9	NADH dehydrogenase [ubiquinone] 1 alpha subcomplex subunit 10, mitochondrial	NDUFA10	sp|O95299|NDUAA_HUMAN NADH dehydrogenase [ubiquinone] 1 alpha subcomplex subunit 10, mitochondrial OS=Homo sapiens OX=9606 GN=NDUFA10 PE=1 SV=1	1	9	9	9	2	3	4	2	2	5	3	3	4	2	1	3	4	0	0	2	3	1	1	1	4	3	4	6	3	3	4	3	2	3	4	2	2	5	3	3	4	2
O95302;Q75LS8	O95302	14;3	14;3	14;3	Peptidyl-prolyl cis-trans isomerase FKBP9	FKBP9	sp|O95302|FKBP9_HUMAN Peptidyl-prolyl cis-trans isomerase FKBP9 OS=Homo sapiens OX=9606 GN=FKBP9 PE=1 SV=2	2	14	14	14	4	6	6	7	5	5	7	6	8	5	7	7	5	1	4	7	4	7	3	4	0	0	0	0	1	1	4	4	4	6	6	7	5	5	7	6	8	5
O95319	O95319	2	1	1	CUGBP Elav-like family member 2	CELF2	sp|O95319|CELF2_HUMAN CUGBP Elav-like family member 2 OS=Homo sapiens OX=9606 GN=CELF2 PE=1 SV=1	1	2	1	1	1	2	1	1	1	2	1	1	2	0	2	1	0	0	0	0	0	0	0	0	0	1	0	1	0	0	0	0	1	1	1	1	1	1	1	1	1	0
O95336	O95336	10	10	10	6-phosphogluconolactonase	PGLS	sp|O95336|6PGL_HUMAN 6-phosphogluconolactonase OS=Homo sapiens OX=9606 GN=PGLS PE=1 SV=2	1	10	10	10	8	6	8	6	6	7	8	5	7	7	6	7	1	1	1	2	5	2	1	1	6	6	5	5	5	5	4	6	8	6	8	6	6	7	8	5	7	7
O95340	O95340	27	27	26	Bifunctional 3-phosphoadenosine 5-phosphosulfate synthase 2;Sulfate adenylyltransferase;Adenylyl-sulfate kinase	PAPSS2	sp|O95340|PAPS2_HUMAN Bifunctional 3-phosphoadenosine 5-phosphosulfate synthase 2 OS=Homo sapiens OX=9606 GN=PAPSS2 PE=1 SV=2	1	27	27	26	14	12	12	13	23	20	18	16	7	6	6	8	0	0	0	1	1	0	0	0	2	1	2	2	1	1	2	2	14	12	12	13	23	20	18	16	7	6
O95347	O95347	34	34	34	Structural maintenance of chromosomes protein 2	SMC2	sp|O95347|SMC2_HUMAN Structural maintenance of chromosomes protein 2 OS=Homo sapiens OX=9606 GN=SMC2 PE=1 SV=2	1	34	34	34	5	9	8	8	6	6	5	3	13	9	10	10	0	0	0	0	0	1	0	0	13	11	8	13	11	9	12	10	5	9	8	8	6	6	5	3	13	9
O95352	O95352	11	11	11	Ubiquitin-like modifier-activating enzyme ATG7	ATG7	sp|O95352|ATG7_HUMAN Ubiquitin-like modifier-activating enzyme ATG7 OS=Homo sapiens OX=9606 GN=ATG7 PE=1 SV=1	1	11	11	11	3	3	1	1	2	2	2	1	2	2	4	4	0	0	0	0	0	1	0	1	4	4	6	5	0	0	1	2	3	3	1	1	2	2	2	1	2	2
O95361;Q309B1	O95361;Q309B1	6;4	6;4	6;4	Tripartite motif-containing protein 16;Tripartite motif-containing protein 16-like protein	TRIM16;TRIM16L	sp|O95361|TRI16_HUMAN Tripartite motif-containing protein 16 OS=Homo sapiens OX=9606 GN=TRIM16 PE=1 SV=3;sp|Q309B1|TR16L_HUMAN Tripartite motif-containing protein 16-like protein OS=Homo sapiens OX=9606 GN=TRIM16L PE=1 SV=3	2	6	6	6	1	1	1	0	0	0	0	0	0	1	0	0	0	0	0	0	0	0	0	0	0	0	0	0	3	2	2	1	1	1	1	0	0	0	0	0	0	1
O95365	O95365	2	2	2	Zinc finger and BTB domain-containing protein 7A	ZBTB7A	sp|O95365|ZBT7A_HUMAN Zinc finger and BTB domain-containing protein 7A OS=Homo sapiens OX=9606 GN=ZBTB7A PE=1 SV=1	1	2	2	2	0	0	0	0	0	0	0	0	1	0	2	1	0	0	0	0	0	0	0	0	0	0	0	0	0	0	0	0	0	0	0	0	0	0	0	0	1	0
O95372	O95372	2	2	2	Acyl-protein thioesterase 2	LYPLA2	sp|O95372|LYPA2_HUMAN Acyl-protein thioesterase 2 OS=Homo sapiens OX=9606 GN=LYPLA2 PE=1 SV=1	1	2	2	2	1	1	0	1	2	2	2	2	2	1	1	1	0	0	0	0	0	0	0	0	2	2	2	0	2	0	2	2	1	1	0	1	2	2	2	2	2	1
O95373	O95373	28	28	27	Importin-7	IPO7	sp|O95373|IPO7_HUMAN Importin-7 OS=Homo sapiens OX=9606 GN=IPO7 PE=1 SV=1	1	28	28	27	17	16	15	14	9	13	13	15	14	13	12	12	1	1	0	2	3	3	2	3	18	21	17	19	10	13	13	14	17	16	15	14	9	13	13	15	14	13
O95376	O95376	8	8	8	E3 ubiquitin-protein ligase ARIH2	ARIH2	sp|O95376|ARI2_HUMAN E3 ubiquitin-protein ligase ARIH2 OS=Homo sapiens OX=9606 GN=ARIH2 PE=1 SV=1	1	8	8	8	0	0	0	0	0	0	0	0	0	0	0	1	0	0	0	0	0	0	0	0	5	5	6	6	2	3	4	3	0	0	0	0	0	0	0	0	0	0
O95391	O95391	4	4	4	Pre-mRNA-splicing factor SLU7	SLU7	sp|O95391|SLU7_HUMAN Pre-mRNA-splicing factor SLU7 OS=Homo sapiens OX=9606 GN=SLU7 PE=1 SV=2	1	4	4	4	0	0	0	0	0	0	0	0	0	0	1	0	0	0	0	0	0	0	0	0	0	1	1	1	1	1	1	2	0	0	0	0	0	0	0	0	0	0
O95394	O95394	15	15	15	Phosphoacetylglucosamine mutase	PGM3	sp|O95394|AGM1_HUMAN Phosphoacetylglucosamine mutase OS=Homo sapiens OX=9606 GN=PGM3 PE=1 SV=1	1	15	15	15	9	5	8	6	5	5	7	5	6	5	7	6	0	0	0	1	1	1	0	0	2	3	3	5	6	3	3	2	9	5	8	6	5	5	7	5	6	5
O95396	O95396	3	3	3	Adenylyltransferase and sulfurtransferase MOCS3;Molybdopterin-synthase adenylyltransferase;Molybdopterin-synthase sulfurtransferase	MOCS3	sp|O95396|MOCS3_HUMAN Adenylyltransferase and sulfurtransferase MOCS3 OS=Homo sapiens OX=9606 GN=MOCS3 PE=1 SV=1	1	3	3	3	0	0	0	0	0	0	0	0	0	0	0	0	0	0	0	0	0	0	0	0	2	0	0	0	2	2	2	2	0	0	0	0	0	0	0	0	0	0
O95399	O95399	1	1	1	Urotensin-2	UTS2	sp|O95399|UTS2_HUMAN Urotensin-2 OS=Homo sapiens OX=9606 GN=UTS2 PE=1 SV=1	1	1	1	1	1	1	1	0	1	1	0	1	0	0	1	1	1	0	1	1	1	1	1	1	0	1	0	0	1	1	1	1	1	1	1	0	1	1	0	1	0	0
O95400	O95400	5	5	5	CD2 antigen cytoplasmic tail-binding protein 2	CD2BP2	sp|O95400|CD2B2_HUMAN CD2 antigen cytoplasmic tail-binding protein 2 OS=Homo sapiens OX=9606 GN=CD2BP2 PE=1 SV=1	1	5	5	5	1	0	1	2	2	3	2	1	1	2	1	1	0	0	0	0	2	0	0	0	3	1	3	1	3	3	2	3	1	0	1	2	2	3	2	1	1	2
O95415	O95415	1	1	1	Brain protein I3	BRI3	sp|O95415|BRI3_HUMAN Membrane protein BRI3 OS=Homo sapiens OX=9606 GN=BRI3 PE=1 SV=1	1	1	1	1	0	0	0	0	0	0	0	1	0	0	0	0	1	0	0	0	1	0	0	0	0	0	0	0	0	0	0	0	0	0	0	0	0	0	0	1	0	0
O95425	O95425	5	5	5	Supervillin	SVIL	sp|O95425|SVIL_HUMAN Supervillin OS=Homo sapiens OX=9606 GN=SVIL PE=1 SV=2	1	5	5	5	0	0	0	0	0	0	0	0	0	0	1	0	1	0	0	0	3	1	0	1	0	0	0	0	0	0	0	0	0	0	0	0	0	0	0	0	0	0
O95429	O95429	3	3	3	BAG family molecular chaperone regulator 4	BAG4	sp|O95429|BAG4_HUMAN BAG family molecular chaperone regulator 4 OS=Homo sapiens OX=9606 GN=BAG4 PE=1 SV=1	1	3	3	3	0	0	0	0	0	0	0	0	0	0	0	0	0	0	0	0	0	0	0	0	1	3	1	1	0	1	1	1	0	0	0	0	0	0	0	0	0	0
O95433	O95433	16	16	16	Activator of 90 kDa heat shock protein ATPase homolog 1	AHSA1	sp|O95433|AHSA1_HUMAN Activator of 90 kDa heat shock protein ATPase homolog 1 OS=Homo sapiens OX=9606 GN=AHSA1 PE=1 SV=1	1	16	16	16	6	5	3	4	4	4	6	5	5	3	5	5	0	0	0	1	1	1	0	0	9	10	8	10	7	9	8	7	6	5	3	4	4	4	6	5	5	3
O95453	O95453	9	9	9	Poly(A)-specific ribonuclease PARN	PARN	sp|O95453|PARN_HUMAN Poly(A)-specific ribonuclease PARN OS=Homo sapiens OX=9606 GN=PARN PE=1 SV=1	1	9	9	9	0	0	0	0	1	1	1	1	0	0	0	0	0	0	0	0	0	0	0	0	0	1	2	3	6	7	5	6	0	0	0	0	1	1	1	1	0	0
O95456	O95456	3	3	3	Proteasome assembly chaperone 1	PSMG1	sp|O95456|PSMG1_HUMAN Proteasome assembly chaperone 1 OS=Homo sapiens OX=9606 GN=PSMG1 PE=1 SV=1	1	3	3	3	2	2	1	2	0	2	0	1	1	1	2	1	0	0	0	0	1	0	0	0	2	2	2	2	2	2	1	2	2	2	1	2	0	2	0	1	1	1
O95466	O95466	4	4	4	Formin-like protein 1	FMNL1	sp|O95466|FMNL1_HUMAN Formin-like protein 1 OS=Homo sapiens OX=9606 GN=FMNL1 PE=1 SV=3	1	4	4	4	0	0	0	0	0	0	0	0	0	0	0	0	0	0	0	0	0	0	0	0	0	0	0	0	3	2	1	2	0	0	0	0	0	0	0	0	0	0
O95470	O95470	6	6	6	Sphingosine-1-phosphate lyase 1	SGPL1	sp|O95470|SGPL1_HUMAN Sphingosine-1-phosphate lyase 1 OS=Homo sapiens OX=9606 GN=SGPL1 PE=1 SV=3	1	6	6	6	1	0	0	1	1	1	1	1	0	0	0	0	1	0	0	0	0	0	0	0	2	2	2	1	3	2	3	2	1	0	0	1	1	1	1	1	0	0
O95478	O95478	8	8	8	Ribosome biogenesis protein NSA2 homolog	NSA2	sp|O95478|NSA2_HUMAN Ribosome biogenesis protein NSA2 homolog OS=Homo sapiens OX=9606 GN=NSA2 PE=1 SV=1	1	8	8	8	0	1	1	1	0	0	0	0	0	1	0	1	0	0	0	0	1	0	0	0	5	4	4	5	4	4	4	5	0	1	1	1	0	0	0	0	0	1
O95479	O95479	6	6	6	GDH/6PGL endoplasmic bifunctional protein;Glucose 1-dehydrogenase;6-phosphogluconolactonase	H6PD	sp|O95479|G6PE_HUMAN GDH/6PGL endoplasmic bifunctional protein OS=Homo sapiens OX=9606 GN=H6PD PE=1 SV=2	1	6	6	6	3	2	1	2	2	3	2	2	1	0	2	1	3	0	1	0	4	2	1	2	0	0	0	0	0	0	0	0	3	2	1	2	2	3	2	2	1	0
O95486	O95486	9	9	9	Protein transport protein Sec24A	SEC24A	sp|O95486|SC24A_HUMAN Protein transport protein Sec24A OS=Homo sapiens OX=9606 GN=SEC24A PE=1 SV=2	1	9	9	9	4	4	3	3	5	4	4	4	3	2	2	4	0	0	0	0	0	0	0	0	3	5	5	5	2	1	1	2	4	4	3	3	5	4	4	4	3	2
O95487	O95487	9	9	9	Protein transport protein Sec24B	SEC24B	sp|O95487|SC24B_HUMAN Protein transport protein Sec24B OS=Homo sapiens OX=9606 GN=SEC24B PE=1 SV=2	1	9	9	9	2	4	3	3	1	4	3	3	4	2	4	6	1	0	0	1	4	0	0	0	3	4	4	4	2	2	3	1	2	4	3	3	1	4	3	3	4	2
O95551	O95551	8	8	8	Tyrosyl-DNA phosphodiesterase 2	TDP2	sp|O95551|TYDP2_HUMAN Tyrosyl-DNA phosphodiesterase 2 OS=Homo sapiens OX=9606 GN=TDP2 PE=1 SV=1	1	8	8	8	0	0	0	0	0	0	0	0	0	0	0	0	0	0	0	0	0	0	0	0	1	1	3	3	3	3	2	4	0	0	0	0	0	0	0	0	0	0
O95563	O95563	3	3	3	Mitochondrial pyruvate carrier 2	MPC2	sp|O95563|MPC2_HUMAN Mitochondrial pyruvate carrier 2 OS=Homo sapiens OX=9606 GN=MPC2 PE=1 SV=1	1	3	3	3	0	0	0	0	1	0	1	0	1	0	0	0	0	0	0	0	1	0	0	0	3	1	2	2	0	0	0	0	0	0	0	0	1	0	1	0	1	0
O95571	O95571	10	10	10	Persulfide dioxygenase ETHE1, mitochondrial	ETHE1	sp|O95571|ETHE1_HUMAN Persulfide dioxygenase ETHE1, mitochondrial OS=Homo sapiens OX=9606 GN=ETHE1 PE=1 SV=2	1	10	10	10	4	4	4	4	2	3	4	4	5	3	5	5	5	0	1	3	7	4	5	5	1	2	1	1	3	3	4	4	4	4	4	4	2	3	4	4	5	3
O95573	O95573	33	33	30	Long-chain-fatty-acid--CoA ligase 3	ACSL3	sp|O95573|ACSL3_HUMAN Fatty acid CoA ligase Acsl3 OS=Homo sapiens OX=9606 GN=ACSL3 PE=1 SV=3	1	33	33	30	12	15	12	10	15	14	10	9	15	13	13	15	9	0	0	2	10	2	2	3	9	8	11	11	8	9	11	13	12	15	12	10	15	14	10	9	15	13
O95602	O95602	26	26	25	DNA-directed RNA polymerase I subunit RPA1	POLR1A	sp|O95602|RPA1_HUMAN DNA-directed RNA polymerase I subunit RPA1 OS=Homo sapiens OX=9606 GN=POLR1A PE=1 SV=2	1	26	26	25	0	0	0	0	0	0	0	0	0	0	0	0	0	0	0	0	0	0	0	0	8	7	6	6	3	6	5	8	0	0	0	0	0	0	0	0	0	0
O95613	O95613	4	4	4	Pericentrin	PCNT	sp|O95613|PCNT_HUMAN Pericentrin OS=Homo sapiens OX=9606 GN=PCNT PE=1 SV=4	1	4	4	4	0	0	0	0	0	1	0	0	0	0	0	0	0	0	0	0	0	0	0	0	1	0	0	0	1	1	1	0	0	0	0	0	0	1	0	0	0	0
O95628	O95628	4	4	4	CCR4-NOT transcription complex subunit 4	CNOT4	sp|O95628|CNOT4_HUMAN CCR4-NOT transcription complex subunit 4 OS=Homo sapiens OX=9606 GN=CNOT4 PE=1 SV=3	1	4	4	4	1	1	1	1	0	0	0	0	0	0	0	0	0	0	0	0	0	0	0	0	2	1	1	1	2	2	1	1	1	1	1	1	0	0	0	0	0	0
O95630	O95630	8	8	8	STAM-binding protein	STAMBP	sp|O95630|STABP_HUMAN STAM-binding protein OS=Homo sapiens OX=9606 GN=STAMBP PE=1 SV=1	1	8	8	8	0	0	0	0	1	0	0	0	0	0	0	0	0	0	0	0	0	0	0	0	1	3	3	1	1	2	4	1	0	0	0	0	1	0	0	0	0	0
O95639	O95639	2	2	2	Cleavage and polyadenylation specificity factor subunit 4	CPSF4	sp|O95639|CPSF4_HUMAN Cleavage and polyadenylation specificity factor subunit 4 OS=Homo sapiens OX=9606 GN=CPSF4 PE=1 SV=1	1	2	2	2	0	0	0	0	0	0	0	0	0	0	0	0	0	0	0	0	0	0	0	0	1	1	0	1	1	1	1	1	0	0	0	0	0	0	0	0	0	0
O95671	O95671	6	6	6	N-acetylserotonin O-methyltransferase-like protein	ASMTL	sp|O95671|ASML_HUMAN Probable bifunctional dTTP/UTP pyrophosphatase/methyltransferase protein OS=Homo sapiens OX=9606 GN=ASMTL PE=1 SV=3	1	6	6	6	2	1	1	1	2	0	2	2	2	2	2	2	0	0	0	1	1	1	0	0	3	3	4	3	0	0	0	0	2	1	1	1	2	0	2	2	2	2
O95674	O95674	1	1	1	Phosphatidate cytidylyltransferase 2	CDS2	sp|O95674|CDS2_HUMAN Phosphatidate cytidylyltransferase 2 OS=Homo sapiens OX=9606 GN=CDS2 PE=1 SV=1	1	1	1	1	1	1	1	1	1	0	1	1	1	0	0	1	1	0	0	1	1	1	0	0	1	0	1	0	1	1	1	1	1	1	1	1	1	0	1	1	1	0
O95684	O95684	4	4	4	FGFR1 oncogene partner	FGFR1OP	sp|O95684|CEP43_HUMAN Centrosomal protein 43 OS=Homo sapiens OX=9606 GN=CEP43 PE=1 SV=1	1	4	4	4	0	0	0	0	1	1	0	0	0	0	0	0	0	0	0	0	0	0	0	0	1	1	1	2	2	2	2	3	0	0	0	0	1	1	0	0	0	0
O95696	O95696	1	1	1	Bromodomain-containing protein 1	BRD1	sp|O95696|BRD1_HUMAN Bromodomain-containing protein 1 OS=Homo sapiens OX=9606 GN=BRD1 PE=1 SV=1	1	1	1	1	0	0	0	0	0	0	0	0	0	0	0	0	0	0	0	0	0	1	1	0	0	0	0	0	0	0	0	0	0	0	0	0	0	0	0	0	0	0
O95707	O95707	3	3	3	Ribonuclease P protein subunit p29	POP4	sp|O95707|RPP29_HUMAN Ribonuclease P protein subunit p29 OS=Homo sapiens OX=9606 GN=POP4 PE=1 SV=2	1	3	3	3	0	0	0	1	0	0	0	0	0	0	0	0	0	0	0	0	0	0	0	0	0	0	0	0	1	1	2	1	0	0	0	1	0	0	0	0	0	0
O95714	O95714	5	5	5	E3 ubiquitin-protein ligase HERC2	HERC2	sp|O95714|HERC2_HUMAN E3 ubiquitin-protein ligase HERC2 OS=Homo sapiens OX=9606 GN=HERC2 PE=1 SV=2	1	5	5	5	0	0	0	0	0	0	0	0	0	0	1	0	0	0	0	0	1	0	0	0	4	1	0	1	0	0	0	0	0	0	0	0	0	0	0	0	0	0
O95716	O95716	5	4	4	Ras-related protein Rab-3D	RAB3D	sp|O95716|RAB3D_HUMAN Ras-related protein Rab-3D OS=Homo sapiens OX=9606 GN=RAB3D PE=1 SV=1	1	5	4	4	1	1	1	1	1	1	1	1	1	1	1	0	1	0	0	0	1	1	0	0	1	2	0	2	1	1	1	1	1	1	1	1	1	1	1	1	1	1
O95721	O95721	7	7	7	Synaptosomal-associated protein 29	SNAP29	sp|O95721|SNP29_HUMAN Synaptosomal-associated protein 29 OS=Homo sapiens OX=9606 GN=SNAP29 PE=1 SV=1	1	7	7	7	2	3	2	2	4	2	2	2	2	0	1	2	0	0	0	0	2	0	0	0	2	3	4	2	0	1	1	1	2	3	2	2	4	2	2	2	2	0
O95747	O95747	14	14	12	Serine/threonine-protein kinase OSR1	OXSR1	sp|O95747|OXSR1_HUMAN Serine/threonine-protein kinase OSR1 OS=Homo sapiens OX=9606 GN=OXSR1 PE=1 SV=1	1	14	14	12	2	5	6	6	6	7	4	6	9	2	3	5	0	0	0	0	0	0	0	0	7	8	7	6	7	10	10	8	2	5	6	6	6	7	4	6	9	2
O95757	O95757	27	22	22	Heat shock 70 kDa protein 4L	HSPA4L	sp|O95757|HS74L_HUMAN Heat shock 70 kDa protein 4L OS=Homo sapiens OX=9606 GN=HSPA4L PE=1 SV=3	1	27	22	22	6	4	4	4	3	2	4	4	5	3	5	6	3	1	1	0	5	0	1	0	20	20	18	18	8	11	11	9	3	2	2	2	0	0	1	1	2	0
O95758	O95758	7	5	5	Polypyrimidine tract-binding protein 3	PTBP3	sp|O95758|PTBP3_HUMAN Polypyrimidine tract-binding protein 3 OS=Homo sapiens OX=9606 GN=PTBP3 PE=1 SV=2	1	7	5	5	1	0	2	1	3	2	2	4	5	2	2	3	1	0	0	1	0	0	0	2	5	5	5	5	5	6	7	6	0	0	2	0	1	1	1	2	3	1
O95777	O95777	5	5	5	U6 snRNA-associated Sm-like protein LSm8	LSM8	sp|O95777|LSM8_HUMAN U6 snRNA-associated Sm-like protein LSm8 OS=Homo sapiens OX=9606 GN=LSM8 PE=1 SV=3	1	5	5	5	1	2	1	2	3	1	2	1	2	1	2	3	1	0	2	1	1	0	0	1	4	3	3	3	1	3	1	2	1	2	1	2	3	1	2	1	2	1
O95782	O95782	40	40	33	AP-2 complex subunit alpha-1	AP2A1	sp|O95782|AP2A1_HUMAN AP-2 complex subunit alpha-1 OS=Homo sapiens OX=9606 GN=AP2A1 PE=1 SV=3	1	40	40	33	23	24	23	25	19	18	16	20	17	14	16	15	12	3	1	6	23	14	7	10	12	8	11	10	16	16	17	18	23	24	23	25	19	18	16	20	17	14
O95785	O95785	9	9	9	Protein Wiz	WIZ	sp|O95785|WIZ_HUMAN Protein Wiz OS=Homo sapiens OX=9606 GN=WIZ PE=1 SV=2	1	9	9	9	1	1	1	0	0	0	0	0	0	0	0	0	1	0	1	1	1	0	1	0	2	0	2	2	2	1	4	1	1	1	1	0	0	0	0	0	0	0
O95786	O95786	6	6	6	Probable ATP-dependent RNA helicase DDX58	DDX58	sp|O95786|RIGI_HUMAN Antiviral innate immune response receptor RIG-I OS=Homo sapiens OX=9606 GN=RIGI PE=1 SV=2	1	6	6	6	0	0	0	0	0	0	0	0	0	0	0	0	2	0	0	0	4	0	0	0	0	0	0	0	0	0	0	0	0	0	0	0	0	0	0	0	0	0
O95793	O95793	13	13	12	Double-stranded RNA-binding protein Staufen homolog 1	STAU1	sp|O95793|STAU1_HUMAN Double-stranded RNA-binding protein Staufen homolog 1 OS=Homo sapiens OX=9606 GN=STAU1 PE=1 SV=2	1	13	13	12	3	3	2	3	4	5	4	3	2	4	3	3	1	0	0	0	3	2	0	0	6	5	6	5	1	1	0	0	3	3	2	3	4	5	4	3	2	4
O95801	O95801	7	7	7	Tetratricopeptide repeat protein 4	TTC4	sp|O95801|TTC4_HUMAN Tetratricopeptide repeat protein 4 OS=Homo sapiens OX=9606 GN=TTC4 PE=1 SV=3	1	7	7	7	0	1	0	1	0	0	0	0	0	0	0	1	0	0	0	0	0	0	0	0	5	2	3	6	0	0	0	0	0	1	0	1	0	0	0	0	0	0
O95810	O95810	6	6	6	Serum deprivation-response protein	SDPR	sp|O95810|CAVN2_HUMAN Caveolae-associated protein 2 OS=Homo sapiens OX=9606 GN=CAVIN2 PE=1 SV=3	1	6	6	6	0	0	0	0	0	0	0	0	2	2	2	4	2	0	0	0	4	0	0	1	0	0	0	0	0	0	0	0	0	0	0	0	0	0	0	0	2	2
O95816	O95816	10	10	10	BAG family molecular chaperone regulator 2	BAG2	sp|O95816|BAG2_HUMAN BAG family molecular chaperone regulator 2 OS=Homo sapiens OX=9606 GN=BAG2 PE=1 SV=1	1	10	10	10	6	7	5	7	2	5	6	6	5	7	3	6	4	0	0	3	7	2	2	4	4	7	4	4	3	5	4	6	6	7	5	7	2	5	6	6	5	7
O95817	O95817	14	14	14	BAG family molecular chaperone regulator 3	BAG3	sp|O95817|BAG3_HUMAN BAG family molecular chaperone regulator 3 OS=Homo sapiens OX=9606 GN=BAG3 PE=1 SV=3	1	14	14	14	4	3	5	6	4	4	3	4	6	5	3	5	2	0	0	2	5	3	1	1	1	0	0	1	8	6	7	7	4	3	5	6	4	4	3	4	6	5
O95819	O95819	12	12	6	Mitogen-activated protein kinase kinase kinase kinase 4	MAP4K4	sp|O95819|M4K4_HUMAN Mitogen-activated protein kinase kinase kinase kinase 4 OS=Homo sapiens OX=9606 GN=MAP4K4 PE=1 SV=2	1	12	12	6	5	4	3	6	3	4	4	3	1	0	1	2	1	0	0	0	1	0	0	0	6	3	2	5	0	0	0	0	5	4	3	6	3	4	4	3	1	0
O95825	O95825	3	3	3	Quinone oxidoreductase-like protein 1	CRYZL1	sp|O95825|QORL1_HUMAN Quinone oxidoreductase-like protein 1 OS=Homo sapiens OX=9606 GN=CRYZL1 PE=1 SV=2	1	3	3	3	1	0	1	1	0	0	1	0	0	0	0	0	0	0	0	0	0	0	0	0	1	1	1	1	0	0	1	1	1	0	1	1	0	0	1	0	0	0
O95831	O95831	25	25	25	Apoptosis-inducing factor 1, mitochondrial	AIFM1	sp|O95831|AIFM1_HUMAN Apoptosis-inducing factor 1, mitochondrial OS=Homo sapiens OX=9606 GN=AIFM1 PE=1 SV=1	1	25	25	25	8	7	8	8	9	7	6	6	7	5	9	9	9	1	1	2	10	3	1	4	11	12	14	13	13	14	11	11	8	7	8	8	9	7	6	6	7	5
O95833	O95833	8	8	8	Chloride intracellular channel protein 3	CLIC3	sp|O95833|CLIC3_HUMAN Chloride intracellular channel protein 3 OS=Homo sapiens OX=9606 GN=CLIC3 PE=1 SV=2	1	8	8	8	0	0	0	0	0	1	1	0	0	0	0	0	0	0	0	0	0	0	0	0	0	0	0	0	5	5	6	6	0	0	0	0	0	1	1	0	0	0
O95834	O95834	5	5	5	Echinoderm microtubule-associated protein-like 2	EML2	sp|O95834|EMAL2_HUMAN Echinoderm microtubule-associated protein-like 2 OS=Homo sapiens OX=9606 GN=EML2 PE=1 SV=1	1	5	5	5	2	3	3	3	3	2	2	2	0	1	0	0	0	0	0	0	0	0	0	0	0	0	0	0	2	1	1	3	2	3	3	3	3	2	2	2	0	1
O95837	O95837	4	1	1	Guanine nucleotide-binding protein subunit alpha-14	GNA14	sp|O95837|GNA14_HUMAN Guanine nucleotide-binding protein subunit alpha-14 OS=Homo sapiens OX=9606 GN=GNA14 PE=1 SV=1	1	4	1	1	1	0	0	0	0	0	0	2	1	0	1	1	1	0	0	0	2	0	0	1	0	1	0	0	0	0	0	0	0	0	0	0	0	0	0	0	0	0
O95861	O95861	12	12	12	3(2),5-bisphosphate nucleotidase 1	BPNT1	sp|O95861|BPNT1_HUMAN 3(2),5-bisphosphate nucleotidase 1 OS=Homo sapiens OX=9606 GN=BPNT1 PE=1 SV=1	1	12	12	12	7	6	4	5	2	5	0	1	4	2	3	3	0	0	0	1	2	1	0	0	7	6	9	5	4	5	4	6	7	6	4	5	2	5	0	1	4	2
O95864	O95864	5	5	5	Fatty acid desaturase 2	FADS2	sp|O95864|FADS2_HUMAN Acyl-CoA 6-desaturase OS=Homo sapiens OX=9606 GN=FADS2 PE=1 SV=1	1	5	5	5	5	3	4	4	5	4	3	2	0	0	0	0	0	0	0	0	0	0	0	0	0	0	0	0	0	0	0	0	5	3	4	4	5	4	3	2	0	0
O95865	O95865	9	8	8	N(G),N(G)-dimethylarginine dimethylaminohydrolase 2	DDAH2	sp|O95865|DDAH2_HUMAN Putative hydrolase DDAH2 OS=Homo sapiens OX=9606 GN=DDAH2 PE=1 SV=1	1	9	8	8	4	4	4	5	4	3	4	4	5	5	6	6	1	0	0	1	2	1	1	1	1	0	1	1	1	0	0	1	4	4	4	5	4	3	4	4	4	5
O95870	O95870	6	6	6	Abhydrolase domain-containing protein 16A	ABHD16A	sp|O95870|ABHGA_HUMAN Phosphatidylserine lipase ABHD16A OS=Homo sapiens OX=9606 GN=ABHD16A PE=1 SV=3	1	6	6	6	0	0	0	0	0	0	0	0	0	0	0	0	1	0	0	0	3	0	0	0	0	0	0	0	2	0	0	1	0	0	0	0	0	0	0	0	0	0
O95881	O95881	5	5	5	Thioredoxin domain-containing protein 12	TXNDC12	sp|O95881|TXD12_HUMAN Thioredoxin domain-containing protein 12 OS=Homo sapiens OX=9606 GN=TXNDC12 PE=1 SV=1	1	5	5	5	3	4	4	3	3	2	2	3	2	4	3	3	1	1	0	0	2	0	0	0	3	3	1	2	2	2	1	3	3	4	4	3	3	2	2	3	2	4
O95905	O95905	3	3	3	Protein SGT1	ECD	sp|O95905|ECD_HUMAN Protein ecdysoneless homolog OS=Homo sapiens OX=9606 GN=ECD PE=1 SV=1	1	3	3	3	0	0	0	0	0	0	0	0	0	0	0	0	0	0	0	0	0	0	0	0	2	1	2	2	0	0	0	0	0	0	0	0	0	0	0	0	0	0
O95926	O95926	1	1	1	Pre-mRNA-splicing factor SYF2	SYF2	sp|O95926|SYF2_HUMAN Pre-mRNA-splicing factor SYF2 OS=Homo sapiens OX=9606 GN=SYF2 PE=1 SV=1	1	1	1	1	1	1	1	1	1	1	1	1	0	0	0	0	0	0	0	0	1	1	1	1	0	0	0	0	0	0	0	0	1	1	1	1	1	1	1	1	0	0
O95965	O95965	3	3	3	Integrin beta-like protein 1	ITGBL1	sp|O95965|ITGBL_HUMAN Integrin beta-like protein 1 OS=Homo sapiens OX=9606 GN=ITGBL1 PE=2 SV=1	1	3	3	3	0	0	0	0	0	0	0	0	2	3	2	3	2	0	0	1	2	2	0	0	0	0	0	0	0	0	0	0	0	0	0	0	0	0	0	0	2	3
O95980	O95980	12	12	12	Reversion-inducing cysteine-rich protein with Kazal motifs	RECK	sp|O95980|RECK_HUMAN Reversion-inducing cysteine-rich protein with Kazal motifs OS=Homo sapiens OX=9606 GN=RECK PE=1 SV=1	1	12	12	12	6	5	5	5	6	4	3	5	0	0	1	2	5	0	0	3	6	2	0	0	0	0	0	0	0	0	0	0	6	5	5	5	6	4	3	5	0	0
O95983	O95983	5	5	5	Methyl-CpG-binding domain protein 3	MBD3	sp|O95983|MBD3_HUMAN Methyl-CpG-binding domain protein 3 OS=Homo sapiens OX=9606 GN=MBD3 PE=1 SV=1	1	5	5	5	0	1	1	0	1	1	1	1	0	0	0	0	0	0	0	0	0	0	0	0	3	3	3	3	1	1	1	1	0	1	1	0	1	1	1	1	0	0
O95989	O95989	4	4	4	Diphosphoinositol polyphosphate phosphohydrolase 1	NUDT3	sp|O95989|NUDT3_HUMAN Diphosphoinositol polyphosphate phosphohydrolase 1 OS=Homo sapiens OX=9606 GN=NUDT3 PE=1 SV=1	1	4	4	4	0	0	0	0	0	0	0	0	1	1	1	0	0	0	0	0	0	0	0	0	2	2	2	2	2	3	4	2	0	0	0	0	0	0	0	0	1	1
O95995	O95995	2	2	2	Growth arrest-specific protein 8	GAS8	sp|O95995|DRC4_HUMAN Dynein regulatory complex subunit 4 OS=Homo sapiens OX=9606 GN=GAS8 PE=1 SV=1	1	2	2	2	0	1	0	0	0	0	0	0	0	0	0	0	0	0	0	0	0	0	0	0	0	0	0	0	0	0	1	0	0	1	0	0	0	0	0	0	0	0
O95997;Q9NZH5;Q9NZH4	O95997;Q9NZH5;Q9NZH4	2;1;1	2;1;1	2;1;1	Securin;Securin-2;Putative pituitary tumor-transforming gene 3 protein	PTTG1;PTTG2;PTTG3P	sp|O95997|PTTG1_HUMAN Securin OS=Homo sapiens OX=9606 GN=PTTG1 PE=1 SV=1;sp|Q9NZH5|PTTG2_HUMAN Securin-2 OS=Homo sapiens OX=9606 GN=PTTG2 PE=1 SV=2;sp|Q9NZH4|PTTG3_HUMAN Putative pituitary tumor-transforming gene 3 protein OS=Homo sapiens OX=9606 GN=PTTG3P	3	2	2	2	0	0	0	0	0	0	0	1	0	0	0	0	0	0	0	0	0	0	0	0	1	0	1	1	0	0	0	0	0	0	0	0	0	0	0	1	0	0
O95999	O95999	4	4	4	B-cell lymphoma/leukemia 10	BCL10	sp|O95999|BCL10_HUMAN B-cell lymphoma/leukemia 10 OS=Homo sapiens OX=9606 GN=BCL10 PE=1 SV=1	1	4	4	4	1	1	1	1	0	0	1	1	1	1	1	0	0	0	0	0	0	0	0	0	0	1	1	1	1	0	0	0	1	1	1	1	0	0	1	1	1	1
O96000	O96000	6	6	6	NADH dehydrogenase [ubiquinone] 1 beta subcomplex subunit 10	NDUFB10	sp|O96000|NDUBA_HUMAN NADH dehydrogenase [ubiquinone] 1 beta subcomplex subunit 10 OS=Homo sapiens OX=9606 GN=NDUFB10 PE=1 SV=3	1	6	6	6	1	1	1	1	2	0	2	1	1	1	2	3	2	0	0	1	2	0	2	1	3	3	3	1	3	3	2	3	1	1	1	1	2	0	2	1	1	1
O96005	O96005	9	9	9	Cleft lip and palate transmembrane protein 1	CLPTM1	sp|O96005|CLPT1_HUMAN Putative lipid scramblase CLPTM1 OS=Homo sapiens OX=9606 GN=CLPTM1 PE=1 SV=1	1	9	9	9	6	4	3	5	4	2	4	3	6	4	5	5	2	0	0	0	5	0	0	0	6	5	5	4	4	4	3	4	6	4	3	5	4	2	4	3	6	4
O96007	O96007	3	3	3	Molybdopterin synthase catalytic subunit	MOCS2	sp|O96007|MOC2B_HUMAN Molybdopterin synthase catalytic subunit OS=Homo sapiens OX=9606 GN=MOCS2 PE=1 SV=1	1	3	3	3	1	0	1	0	1	0	0	0	1	2	2	1	0	0	0	0	0	0	0	0	1	2	1	1	0	0	0	1	1	0	1	0	1	0	0	0	1	2
O96008	O96008	10	10	10	Mitochondrial import receptor subunit TOM40 homolog	TOMM40	sp|O96008|TOM40_HUMAN Mitochondrial import receptor subunit TOM40 homolog OS=Homo sapiens OX=9606 GN=TOMM40 PE=1 SV=1	1	10	10	10	4	1	2	3	1	4	3	1	4	1	1	5	0	0	0	0	3	0	0	0	7	7	6	7	3	4	4	5	4	1	2	3	1	4	3	1	4	1
O96011	O96011	4	4	4	Peroxisomal membrane protein 11B	PEX11B	sp|O96011|PX11B_HUMAN Peroxisomal membrane protein 11B OS=Homo sapiens OX=9606 GN=PEX11B PE=1 SV=1	1	4	4	4	1	0	1	0	0	1	0	0	0	0	0	2	2	0	0	0	2	0	0	0	0	0	1	1	1	2	1	1	1	0	1	0	0	1	0	0	0	0
O96013;Q9P286	O96013	3;1	3;1	3;1	Serine/threonine-protein kinase PAK 4	PAK4	sp|O96013|PAK4_HUMAN Serine/threonine-protein kinase PAK 4 OS=Homo sapiens OX=9606 GN=PAK4 PE=1 SV=1	2	3	3	3	1	1	1	1	0	1	0	1	0	0	0	0	0	0	0	0	0	0	0	0	1	1	2	1	0	0	0	0	1	1	1	1	0	1	0	1	0	0
O96017	O96017	4	4	4	Serine/threonine-protein kinase Chk2	CHEK2	sp|O96017|CHK2_HUMAN Serine/threonine-protein kinase Chk2 OS=Homo sapiens OX=9606 GN=CHEK2 PE=1 SV=1	1	4	4	4	0	0	0	0	0	0	0	0	0	0	0	0	0	0	0	0	0	0	0	0	2	3	2	1	0	0	0	0	0	0	0	0	0	0	0	0	0	0
O96019;O94805	O96019	12;3	12;3	12;3	Actin-like protein 6A	ACTL6A	sp|O96019|ACL6A_HUMAN Actin-like protein 6A OS=Homo sapiens OX=9606 GN=ACTL6A PE=1 SV=1	2	12	12	12	4	4	4	4	4	4	4	4	7	3	6	4	1	0	0	0	1	0	0	0	5	5	4	4	6	6	6	5	4	4	4	4	4	4	4	4	7	3
O96028	O96028	5	5	5	Histone-lysine N-methyltransferase NSD2	WHSC1	sp|O96028|NSD2_HUMAN Histone-lysine N-methyltransferase NSD2 OS=Homo sapiens OX=9606 GN=NSD2 PE=1 SV=1	1	5	5	5	0	0	0	0	1	0	1	0	0	0	2	2	0	0	0	0	0	0	0	0	0	0	0	0	0	0	0	1	0	0	0	0	1	0	1	0	0	0
O96033	O96033	2	2	2	Molybdopterin synthase sulfur carrier subunit	MOCS2	sp|O96033|MOC2A_HUMAN Molybdopterin synthase sulfur carrier subunit OS=Homo sapiens OX=9606 GN=MOCS2 PE=1 SV=1	1	2	2	2	0	1	1	1	0	0	0	0	2	0	0	0	0	0	0	0	0	0	0	0	1	2	2	2	0	0	0	0	0	1	1	1	0	0	0	0	2	0
P00167	P00167	5	5	5	Cytochrome b5	CYB5A	sp|P00167|CYB5_HUMAN Cytochrome b5 OS=Homo sapiens OX=9606 GN=CYB5A PE=1 SV=2	1	5	5	5	2	2	3	1	3	2	2	4	1	1	1	1	3	0	0	0	3	0	0	0	0	1	1	1	0	0	0	0	2	2	3	1	3	2	2	4	1	1
P00338	P00338	28	28	27	L-lactate dehydrogenase A chain	LDHA	sp|P00338|LDHA_HUMAN L-lactate dehydrogenase A chain OS=Homo sapiens OX=9606 GN=LDHA PE=1 SV=2	1	28	28	27	22	23	21	21	20	23	24	22	25	21	19	23	9	10	9	13	13	14	13	11	19	19	20	19	10	12	12	11	22	23	21	21	20	23	24	22	25	21
P00352	P00352	34	34	31	Retinal dehydrogenase 1	ALDH1A1	sp|P00352|AL1A1_HUMAN Aldehyde dehydrogenase 1A1 OS=Homo sapiens OX=9606 GN=ALDH1A1 PE=1 SV=2	1	34	34	31	25	27	28	32	27	28	29	28	0	0	0	0	0	0	0	0	0	0	0	0	0	0	0	0	0	0	0	0	25	27	28	32	27	28	29	28	0	0
P00367;P49448	P00367;P49448	25;15	25;15	25;15	Glutamate dehydrogenase 1, mitochondrial;Glutamate dehydrogenase 2, mitochondrial	GLUD1;GLUD2	sp|P00367|DHE3_HUMAN Glutamate dehydrogenase 1, mitochondrial OS=Homo sapiens OX=9606 GN=GLUD1 PE=1 SV=2;sp|P49448|DHE4_HUMAN Glutamate dehydrogenase 2, mitochondrial OS=Homo sapiens OX=9606 GN=GLUD2 PE=1 SV=2	2	25	25	25	16	12	13	13	11	13	12	12	13	11	15	14	12	1	1	8	16	8	9	8	13	15	15	13	12	12	12	11	16	12	13	13	11	13	12	12	13	11
P00374	P00374	6	6	6	Dihydrofolate reductase	DHFR	sp|P00374|DYR_HUMAN Dihydrofolate reductase OS=Homo sapiens OX=9606 GN=DHFR PE=1 SV=2	1	6	6	6	1	3	2	1	0	1	1	0	2	2	3	2	0	0	0	0	0	0	0	0	5	4	5	5	4	2	2	1	1	3	2	1	0	1	1	0	2	2
P00387	P00387	18	18	18	NADH-cytochrome b5 reductase 3;NADH-cytochrome b5 reductase 3 membrane-bound form;NADH-cytochrome b5 reductase 3 soluble form	CYB5R3	sp|P00387|NB5R3_HUMAN NADH-cytochrome b5 reductase 3 OS=Homo sapiens OX=9606 GN=CYB5R3 PE=1 SV=3	1	18	18	18	9	10	8	10	7	10	9	8	12	10	8	12	11	5	5	9	12	9	9	11	4	5	6	6	5	4	4	3	9	10	8	10	7	10	9	8	12	10
P00390	P00390	16	16	16	Glutathione reductase, mitochondrial	GSR	sp|P00390|GSHR_HUMAN Glutathione reductase, mitochondrial OS=Homo sapiens OX=9606 GN=GSR PE=1 SV=2	1	16	16	16	7	6	6	7	10	9	9	7	3	5	10	9	2	1	1	1	2	0	0	1	8	10	10	10	7	9	9	11	7	6	6	7	10	9	9	7	3	5
P00403	P00403	6	6	6	Cytochrome c oxidase subunit 2	MT-CO2	sp|P00403|COX2_HUMAN Cytochrome c oxidase subunit 2 OS=Homo sapiens OX=9606 GN=MT-CO2 PE=1 SV=1	1	6	6	6	2	3	3	3	4	2	3	3	4	3	5	4	4	0	0	1	3	1	1	1	3	3	4	4	2	3	3	3	2	3	3	3	4	2	3	3	4	3
P00441	P00441	7	7	7	Superoxide dismutase [Cu-Zn]	SOD1	sp|P00441|SODC_HUMAN Superoxide dismutase [Cu-Zn] OS=Homo sapiens OX=9606 GN=SOD1 PE=1 SV=2	1	7	7	7	4	3	3	3	3	4	3	4	3	3	2	3	1	2	1	2	2	2	2	2	4	4	5	5	2	4	3	4	4	3	3	3	3	4	3	4	3	3
P00491	P00491	20	20	20	Purine nucleoside phosphorylase	PNP	sp|P00491|PNPH_HUMAN Purine nucleoside phosphorylase OS=Homo sapiens OX=9606 GN=PNP PE=1 SV=2	1	20	20	20	7	7	5	7	5	7	6	7	6	5	9	11	0	0	0	1	2	3	0	1	12	10	12	14	10	11	12	12	7	7	5	7	5	7	6	7	6	5
P00492	P00492	12	12	12	Hypoxanthine-guanine phosphoribosyltransferase	HPRT1	sp|P00492|HPRT_HUMAN Hypoxanthine-guanine phosphoribosyltransferase OS=Homo sapiens OX=9606 GN=HPRT1 PE=1 SV=2	1	12	12	12	6	6	4	7	7	7	4	4	5	5	7	5	0	0	0	0	2	2	0	1	10	11	9	9	6	6	6	6	6	6	4	7	7	7	4	4	5	5
P00505	P00505	21	21	21	Aspartate aminotransferase, mitochondrial	GOT2	sp|P00505|AATM_HUMAN Aspartate aminotransferase, mitochondrial OS=Homo sapiens OX=9606 GN=GOT2 PE=1 SV=3	1	21	21	21	11	12	10	11	9	10	9	9	11	11	8	6	9	3	1	5	8	5	5	8	12	12	10	14	12	12	14	12	11	12	10	11	9	10	9	9	11	11
P00533;P04626	P00533	28;1	28;1	26;0	Epidermal growth factor receptor	EGFR	sp|P00533|EGFR_HUMAN Epidermal growth factor receptor OS=Homo sapiens OX=9606 GN=EGFR PE=1 SV=2	2	28	28	26	6	5	8	7	5	6	5	7	13	15	13	15	6	0	0	2	11	3	0	2	1	0	0	0	11	6	9	14	6	5	8	7	5	6	5	7	13	15
P00558;P07205	P00558	33;8	33;8	33;8	Phosphoglycerate kinase 1	PGK1	sp|P00558|PGK1_HUMAN Phosphoglycerate kinase 1 OS=Homo sapiens OX=9606 GN=PGK1 PE=1 SV=3	2	33	33	33	17	16	18	16	15	18	15	14	18	15	10	16	7	4	7	12	13	13	10	10	20	23	26	23	22	22	23	20	17	16	18	16	15	18	15	14	18	15
P00568	P00568	8	8	8	Adenylate kinase isoenzyme 1	AK1	sp|P00568|KAD1_HUMAN Adenylate kinase isoenzyme 1 OS=Homo sapiens OX=9606 GN=AK1 PE=1 SV=3	1	8	8	8	6	6	7	5	5	5	6	8	6	3	5	6	1	0	0	1	1	1	0	1	4	4	4	3	4	4	4	4	6	6	7	5	5	5	6	8	6	3
P00813	P00813	3	3	3	Adenosine deaminase	ADA	sp|P00813|ADA_HUMAN Adenosine deaminase OS=Homo sapiens OX=9606 GN=ADA PE=1 SV=3	1	3	3	3	0	0	0	0	0	0	0	0	0	0	0	1	0	0	0	0	1	0	0	0	1	2	0	1	1	1	1	1	0	0	0	0	0	0	0	0	0	0
P00846	P00846	1	1	1	ATP synthase subunit a	MT-ATP6	sp|P00846|ATP6_HUMAN ATP synthase subunit a OS=Homo sapiens OX=9606 GN=MT-ATP6 PE=1 SV=1	1	1	1	1	1	0	0	1	1	1	1	0	1	1	1	1	1	0	0	0	1	0	1	0	1	0	1	1	1	1	1	1	1	0	0	1	1	1	1	0	1	1
P00918	P00918	13	13	13	Carbonic anhydrase 2	CA2	sp|P00918|CAH2_HUMAN Carbonic anhydrase 2 OS=Homo sapiens OX=9606 GN=CA2 PE=1 SV=2	1	13	13	13	0	0	0	0	0	0	0	0	0	0	0	0	0	0	0	0	0	0	0	0	12	11	13	12	0	0	0	0	0	0	0	0	0	0	0	0	0	0
P00966	P00966	18	18	18	Argininosuccinate synthase	ASS1	sp|P00966|ASSY_HUMAN Argininosuccinate synthase OS=Homo sapiens OX=9606 GN=ASS1 PE=1 SV=2	1	18	18	18	3	3	4	2	2	1	2	3	0	0	0	0	0	0	0	0	0	0	0	0	0	0	0	0	12	12	10	13	3	3	4	2	2	1	2	3	0	0
P00973	P00973	3	3	3	2-5-oligoadenylate synthase 1	OAS1	sp|P00973|OAS1_HUMAN 2-5-oligoadenylate synthase 1 OS=Homo sapiens OX=9606 GN=OAS1 PE=1 SV=4	1	3	3	3	0	0	0	0	0	0	0	0	0	0	0	0	2	0	0	0	2	0	0	0	0	0	0	0	0	0	1	0	0	0	0	0	0	0	0	0	0	0
P01024	P01024	8	4	4	Complement C3;Complement C3 beta chain;C3-beta-c;Complement C3 alpha chain;C3a anaphylatoxin;Acylation stimulating protein;Complement C3b alpha chain;Complement C3c alpha chain fragment 1;Complement C3dg fragment;Complement C3g fragment;Complement C3d fragment;Complement C3f fragment;Complement C3c alpha chain fragment 2	C3	sp|P01024|CO3_HUMAN Complement C3 OS=Homo sapiens OX=9606 GN=C3 PE=1 SV=2	1	8	4	4	0	0	0	0	0	0	0	0	0	0	0	0	1	0	0	1	0	0	0	0	0	0	0	0	6	5	7	4	0	0	0	0	0	0	0	0	0	0
P01033	P01033	5	5	5	Metalloproteinase inhibitor 1	TIMP1	sp|P01033|TIMP1_HUMAN Metalloproteinase inhibitor 1 OS=Homo sapiens OX=9606 GN=TIMP1 PE=1 SV=1	1	5	5	5	1	1	2	1	1	0	1	1	0	0	1	0	1	0	0	1	1	1	0	1	0	0	0	0	1	1	3	3	1	1	2	1	1	0	1	1	0	0
P01111	P01111	8	8	2	GTPase NRas	NRAS	sp|P01111|RASN_HUMAN GTPase NRas OS=Homo sapiens OX=9606 GN=NRAS PE=1 SV=1	1	8	8	2	5	4	5	3	1	4	3	3	3	1	4	3	3	0	0	1	3	0	0	0	2	3	1	1	2	0	0	2	5	4	5	3	1	4	3	3	3	1
P01112	P01112	7	2	1	GTPase HRas;GTPase HRas, N-terminally processed	HRAS	sp|P01112|RASH_HUMAN GTPase HRas OS=Homo sapiens OX=9606 GN=HRAS PE=1 SV=1	1	7	2	1	3	2	4	3	2	2	3	2	3	2	3	1	2	0	0	1	3	0	0	0	1	1	1	0	1	0	0	1	1	0	1	1	2	1	2	1	2	1
P01130	P01130	13	13	13	Low-density lipoprotein receptor	LDLR	sp|P01130|LDLR_HUMAN Low-density lipoprotein receptor OS=Homo sapiens OX=9606 GN=LDLR PE=1 SV=1	1	13	13	13	5	5	6	6	3	4	3	5	4	5	5	4	2	0	0	0	3	0	0	0	0	0	0	0	2	3	3	3	5	5	6	6	3	4	3	5	4	5
P01889	P01889	10	4	4	HLA class I histocompatibility antigen, B-7 alpha chain	HLA-B	sp|P01889|HLAB_HUMAN HLA class I histocompatibility antigen, B alpha chain OS=Homo sapiens OX=9606 GN=HLA-B PE=1 SV=3	1	10	4	4	4	5	4	4	5	4	5	6	5	5	6	7	8	0	2	4	6	6	4	2	2	2	1	1	5	6	5	5	0	2	1	1	2	1	2	2	2	3
P01893	P01893	8	2	2	Putative HLA class I histocompatibility antigen, alpha chain H	HLA-H	sp|P01893|HLAH_HUMAN Putative HLA class I histocompatibility antigen, alpha chain H OS=Homo sapiens OX=9606 GN=HLA-H PE=5 SV=3	1	8	2	2	5	2	4	4	4	3	5	4	4	4	4	5	5	2	3	3	4	4	2	2	1	2	2	2	2	4	4	4	1	0	0	1	0	0	1	1	0	0
P02452;CON__Q862S4	P02452	44;3	44;3	43;3	Collagen alpha-1(I) chain	COL1A1	sp|P02452|CO1A1_HUMAN Collagen alpha-1(I) chain OS=Homo sapiens OX=9606 GN=COL1A1 PE=1 SV=6	2	44	44	43	34	30	28	32	35	32	33	29	18	18	16	19	16	2	3	7	9	8	5	4	0	0	0	0	0	0	0	0	34	30	28	32	35	32	33	29	18	18
P02458	P02458	3	2	2	Collagen alpha-1(II) chain;Collagen alpha-1(II) chain;Chondrocalcin	COL2A1	sp|P02458|CO2A1_HUMAN Collagen alpha-1(II) chain OS=Homo sapiens OX=9606 GN=COL2A1 PE=1 SV=3	1	3	2	2	1	0	1	1	2	2	1	2	0	0	0	0	1	1	1	1	0	1	1	0	0	0	0	0	0	0	0	0	0	0	0	0	1	1	0	1	0	0
P02461	P02461	19	19	13	Collagen alpha-1(III) chain	COL3A1	sp|P02461|CO3A1_HUMAN Collagen alpha-1(III) chain OS=Homo sapiens OX=9606 GN=COL3A1 PE=1 SV=4	1	19	19	13	8	6	5	5	15	13	10	11	3	3	5	5	1	0	0	0	4	1	0	0	1	0	1	0	0	0	0	1	8	6	5	5	15	13	10	11	3	3
P02462;P29400	P02462	3;1	3;1	3;1	Collagen alpha-1(IV) chain;Arresten	COL4A1	sp|P02462|CO4A1_HUMAN Collagen alpha-1(IV) chain OS=Homo sapiens OX=9606 GN=COL4A1 PE=1 SV=4	2	3	3	3	0	1	0	0	1	0	0	0	0	0	0	0	1	0	0	0	0	0	0	1	0	0	0	0	0	0	1	0	0	1	0	0	1	0	0	0	0	0
P02511	P02511	5	5	5	Alpha-crystallin B chain	CRYAB	sp|P02511|CRYAB_HUMAN Alpha-crystallin B chain OS=Homo sapiens OX=9606 GN=CRYAB PE=1 SV=2	1	5	5	5	3	3	4	4	0	2	2	0	1	1	1	1	3	0	1	3	3	3	2	2	0	0	0	0	0	0	0	0	3	3	4	4	0	2	2	0	1	1
P02545	P02545	56	56	54	Prelamin-A/C;Lamin-A/C	LMNA	sp|P02545|LMNA_HUMAN Prelamin-A/C OS=Homo sapiens OX=9606 GN=LMNA PE=1 SV=1	1	56	56	54	41	41	41	41	41	41	41	40	47	43	40	46	48	29	29	40	48	44	45	44	19	15	21	18	27	32	29	30	41	41	41	41	41	41	41	40	47	43
P02656	P02656	1	1	1	Apolipoprotein C-III	APOC3	sp|P02656|APOC3_HUMAN Apolipoprotein C-III OS=Homo sapiens OX=9606 GN=APOC3 PE=1 SV=1	1	1	1	1	1	0	0	1	1	1	0	0	0	0	0	0	1	1	1	1	1	1	0	1	0	0	0	0	1	1	1	1	1	0	0	1	1	1	0	0	0	0
P02679	P02679	2	2	2	Fibrinogen gamma chain	FGG	sp|P02679|FIBG_HUMAN Fibrinogen gamma chain OS=Homo sapiens OX=9606 GN=FGG PE=1 SV=3	1	2	2	2	0	0	0	0	0	0	0	0	0	0	0	0	0	0	0	0	1	0	0	0	0	0	0	0	1	1	1	0	0	0	0	0	0	0	0	0	0	0
P02686	P02686	1	1	1	Myelin basic protein	MBP	sp|P02686|MBP_HUMAN Myelin basic protein OS=Homo sapiens OX=9606 GN=MBP PE=1 SV=3	1	1	1	1	0	0	0	0	0	0	0	0	0	0	0	0	0	0	0	0	0	0	0	0	0	0	0	0	1	1	1	0	0	0	0	0	0	0	0	0	0	0
P02751	P02751	66	66	66	Fibronectin;Anastellin;Ugl-Y1;Ugl-Y2;Ugl-Y3	FN1	sp|P02751|FINC_HUMAN Fibronectin OS=Homo sapiens OX=9606 GN=FN1 PE=1 SV=5	1	66	66	66	26	21	23	19	24	21	23	18	36	31	40	40	37	11	6	28	55	36	27	35	0	0	0	0	4	3	4	1	26	21	23	19	24	21	23	18	36	31
P02786	P02786	24	24	24	Transferrin receptor protein 1;Transferrin receptor protein 1, serum form	TFRC	sp|P02786|TFR1_HUMAN Transferrin receptor protein 1 OS=Homo sapiens OX=9606 GN=TFRC PE=1 SV=2	1	24	24	24	14	20	15	15	13	19	16	17	14	12	9	11	10	3	3	3	12	6	4	4	12	12	15	14	19	19	20	21	14	20	15	15	13	19	16	17	14	12
P02792	P02792	4	4	4	Ferritin light chain	FTL	sp|P02792|FRIL_HUMAN Ferritin light chain OS=Homo sapiens OX=9606 GN=FTL PE=1 SV=2	1	4	4	4	3	1	1	2	0	0	2	1	1	1	2	1	0	0	0	1	1	0	0	0	0	0	0	0	1	1	1	2	3	1	1	2	0	0	2	1	1	1
P02794	P02794	6	6	6	Ferritin heavy chain;Ferritin heavy chain, N-terminally processed	FTH1	sp|P02794|FRIH_HUMAN Ferritin heavy chain OS=Homo sapiens OX=9606 GN=FTH1 PE=1 SV=2	1	6	6	6	2	2	2	3	3	1	3	1	3	2	2	3	2	0	0	0	0	0	1	1	1	0	2	1	4	5	3	4	2	2	2	3	3	1	3	1	3	2
P02795;P13640;CON__P67983;Q8N339;P80294;P04731	P02795;P13640;CON__P67983;Q8N339	4;3;2;2;1;1	4;3;2;2;1;1	1;0;0;0;0;0	Metallothionein-2;Metallothionein-1G;Metallothionein-1M	MT2A;MT1G;MT1M	sp|P02795|MT2_HUMAN Metallothionein-2 OS=Homo sapiens OX=9606 GN=MT2A PE=1 SV=1;sp|P13640|MT1G_HUMAN Metallothionein-1G OS=Homo sapiens OX=9606 GN=MT1G PE=1 SV=2;;sp|Q8N339|MT1M_HUMAN Metallothionein-1M OS=Homo sapiens OX=9606 GN=MT1M PE=1 SV=2	6	4	4	1	4	4	4	4	4	4	4	4	4	4	4	4	2	1	3	4	2	3	1	1	1	1	1	1	3	2	3	2	4	4	4	4	4	4	4	4	4	4
P03897	P03897	1	1	1	NADH-ubiquinone oxidoreductase chain 3	MT-ND3	sp|P03897|NU3M_HUMAN NADH-ubiquinone oxidoreductase chain 3 OS=Homo sapiens OX=9606 GN=MT-ND3 PE=1 SV=1	1	1	1	1	0	0	0	0	0	0	0	0	0	0	1	0	0	0	0	0	1	0	0	0	1	1	1	1	1	1	1	1	0	0	0	0	0	0	0	0	0	0
P03905	P03905	3	3	3	NADH-ubiquinone oxidoreductase chain 4	MT-ND4	sp|P03905|NU4M_HUMAN NADH-ubiquinone oxidoreductase chain 4 OS=Homo sapiens OX=9606 GN=MT-ND4 PE=1 SV=1	1	3	3	3	0	0	0	0	0	0	0	0	0	0	0	0	0	0	0	0	1	1	0	0	1	0	1	1	0	0	0	0	0	0	0	0	0	0	0	0	0	0
P03915	P03915	4	4	4	NADH-ubiquinone oxidoreductase chain 5	MT-ND5	sp|P03915|NU5M_HUMAN NADH-ubiquinone oxidoreductase chain 5 OS=Homo sapiens OX=9606 GN=MT-ND5 PE=1 SV=2	1	4	4	4	0	0	0	0	0	0	0	0	1	1	0	1	0	0	0	0	0	0	0	0	0	1	0	1	2	2	2	2	0	0	0	0	0	0	0	0	1	1
P03923	P03923	1	1	1	NADH-ubiquinone oxidoreductase chain 6	MT-ND6	sp|P03923|NU6M_HUMAN NADH-ubiquinone oxidoreductase chain 6 OS=Homo sapiens OX=9606 GN=MT-ND6 PE=1 SV=2	1	1	1	1	0	0	0	0	0	0	0	0	0	0	0	0	0	0	0	0	1	0	0	0	0	0	0	1	1	1	1	1	0	0	0	0	0	0	0	0	0	0
P03956	P03956	3	3	3	Interstitial collagenase;22 kDa interstitial collagenase;27 kDa interstitial collagenase	MMP1	sp|P03956|MMP1_HUMAN Interstitial collagenase OS=Homo sapiens OX=9606 GN=MMP1 PE=1 SV=3	1	3	3	3	0	0	1	1	0	0	0	0	1	1	0	1	2	0	0	0	1	0	0	0	0	0	0	0	0	0	0	0	0	0	1	1	0	0	0	0	1	1
P04003	P04003	3	2	2	C4b-binding protein alpha chain	C4BPA	sp|P04003|C4BPA_HUMAN C4b-binding protein alpha chain OS=Homo sapiens OX=9606 GN=C4BPA PE=1 SV=2	1	3	2	2	0	0	0	0	0	0	0	0	0	0	0	0	0	0	0	0	0	1	0	0	0	0	1	0	0	1	1	1	0	0	0	0	0	0	0	0	0	0
P04040	P04040	18	18	18	Catalase	CAT	sp|P04040|CATA_HUMAN Catalase OS=Homo sapiens OX=9606 GN=CAT PE=1 SV=3	1	18	18	18	8	10	11	11	5	4	5	8	4	3	3	2	1	0	0	3	3	3	0	1	9	4	8	5	11	11	14	14	8	10	11	11	5	4	5	8	4	3
P04049;P15056	P04049	6;1	4;0	4;0	RAF proto-oncogene serine/threonine-protein kinase	RAF1	sp|P04049|RAF1_HUMAN RAF proto-oncogene serine/threonine-protein kinase OS=Homo sapiens OX=9606 GN=RAF1 PE=1 SV=1	2	6	4	4	1	0	0	0	1	1	1	0	1	0	0	1	1	0	0	0	0	0	0	0	1	1	1	2	1	0	0	0	1	0	0	0	0	0	0	0	0	0
P04062	P04062	14	14	14	Glucosylceramidase	GBA	sp|P04062|GBA1_HUMAN Lysosomal acid glucosylceramidase OS=Homo sapiens OX=9606 GN=GBA1 PE=1 SV=3	1	14	14	14	5	6	5	5	5	6	4	5	4	2	4	3	8	1	1	5	10	3	5	2	0	0	2	1	1	0	0	0	5	6	5	5	5	6	4	5	4	2
P04066	P04066	1	1	1	Tissue alpha-L-fucosidase	FUCA1	sp|P04066|FUCO_HUMAN Tissue alpha-L-fucosidase OS=Homo sapiens OX=9606 GN=FUCA1 PE=1 SV=4	1	1	1	1	0	0	0	0	0	0	0	0	0	0	0	0	0	1	1	1	0	0	0	0	0	0	0	0	0	0	0	0	0	0	0	0	0	0	0	0	0	0
P04075	P04075	32	32	29	Fructose-bisphosphate aldolase A	ALDOA	sp|P04075|ALDOA_HUMAN Fructose-bisphosphate aldolase A OS=Homo sapiens OX=9606 GN=ALDOA PE=1 SV=2	1	32	32	29	24	25	23	22	24	25	25	23	26	23	21	23	10	8	12	17	12	17	13	15	25	27	26	24	20	20	19	19	24	25	23	22	24	25	25	23	26	23
P04080	P04080	7	7	7	Cystatin-B	CSTB	sp|P04080|CYTB_HUMAN Cystatin-B OS=Homo sapiens OX=9606 GN=CSTB PE=1 SV=2	1	7	7	7	4	3	4	4	4	3	4	4	4	4	4	4	2	2	1	2	4	2	1	2	3	3	4	3	5	6	6	5	4	3	4	4	4	3	4	4	4	4
P04083	P04083	29	29	29	Annexin A1	ANXA1	sp|P04083|ANXA1_HUMAN Annexin A1 OS=Homo sapiens OX=9606 GN=ANXA1 PE=1 SV=2	1	29	29	29	23	23	23	24	23	23	21	23	24	24	23	23	13	10	10	18	19	16	13	15	0	0	0	0	14	14	15	15	23	23	23	24	23	23	21	23	24	24
P04114	P04114	11	11	11	Apolipoprotein B-100;Apolipoprotein B-48	APOB	sp|P04114|APOB_HUMAN Apolipoprotein B-100 OS=Homo sapiens OX=9606 GN=APOB PE=1 SV=3	1	11	11	11	4	3	3	3	3	2	2	3	2	2	0	0	2	0	0	1	2	1	0	0	0	0	0	1	4	4	5	6	4	3	3	3	3	2	2	3	2	2
P04150;P08235	P04150	13;1	13;1	13;1	Glucocorticoid receptor	NR3C1	sp|P04150|GCR_HUMAN Glucocorticoid receptor OS=Homo sapiens OX=9606 GN=NR3C1 PE=1 SV=1	2	13	13	13	4	1	2	3	2	1	0	0	4	3	5	6	1	0	0	0	0	0	0	0	0	0	0	0	4	3	2	5	4	1	2	3	2	1	0	0	4	3
P04156	P04156	4	4	4	Major prion protein	PRNP	sp|P04156|PRIO_HUMAN Major prion protein OS=Homo sapiens OX=9606 GN=PRNP PE=1 SV=1	1	4	4	4	2	2	2	2	2	2	2	2	2	2	2	2	3	1	1	2	4	3	1	1	1	0	0	0	2	1	1	1	2	2	2	2	2	2	2	2	2	2
P04179	P04179	7	7	7	Superoxide dismutase [Mn], mitochondrial	SOD2	sp|P04179|SODM_HUMAN Superoxide dismutase [Mn], mitochondrial OS=Homo sapiens OX=9606 GN=SOD2 PE=1 SV=3	1	7	7	7	1	0	1	0	0	1	1	0	0	0	0	0	5	1	2	4	4	3	4	5	0	1	1	1	3	3	4	2	1	0	1	0	0	1	1	0	0	0
P04181	P04181	20	20	20	Ornithine aminotransferase, mitochondrial;Ornithine aminotransferase, hepatic form;Ornithine aminotransferase, renal form	OAT	sp|P04181|OAT_HUMAN Ornithine aminotransferase, mitochondrial OS=Homo sapiens OX=9606 GN=OAT PE=1 SV=1	1	20	20	20	11	10	11	9	12	10	8	13	7	5	8	8	4	1	1	2	10	4	4	5	13	11	10	11	1	2	2	5	11	10	11	9	12	10	8	13	7	5
P04183	P04183	9	9	8	Thymidine kinase, cytosolic	TK1	sp|P04183|KITH_HUMAN Thymidine kinase, cytosolic OS=Homo sapiens OX=9606 GN=TK1 PE=1 SV=2	1	9	9	8	4	7	3	2	4	6	6	5	7	4	6	7	0	0	0	0	0	0	0	0	2	5	4	5	2	1	3	3	4	7	3	2	4	6	6	5	7	4
P04216	P04216	3	3	3	Thy-1 membrane glycoprotein	THY1	sp|P04216|THY1_HUMAN Thy-1 membrane glycoprotein OS=Homo sapiens OX=9606 GN=THY1 PE=1 SV=2	1	3	3	3	3	3	2	3	2	3	3	3	3	2	2	3	1	1	0	0	3	2	2	2	0	0	0	0	0	0	0	0	3	3	2	3	2	3	3	3	3	2
P04259	P04259	13	4	0	Keratin, type II cytoskeletal 6B	KRT6B	sp|P04259|K2C6B_HUMAN Keratin, type II cytoskeletal 6B OS=Homo sapiens OX=9606 GN=KRT6B PE=1 SV=5	1	13	4	0	3	1	3	2	1	5	7	1	1	0	1	1	4	3	2	2	3	2	4	4	1	0	0	0	3	3	4	4	2	0	1	0	0	2	1	0	0	0
P04264;CON__P04264	P04264;CON__P04264	31;30	29;28	21;20	Keratin, type II cytoskeletal 1	KRT1	sp|P04264|K2C1_HUMAN Keratin, type II cytoskeletal 1 OS=Homo sapiens OX=9606 GN=KRT1 PE=1 SV=6;	2	31	29	21	3	3	4	5	1	17	25	10	2	4	7	7	12	9	6	9	9	9	17	20	2	2	3	2	0	0	1	1	3	3	4	5	1	17	25	10	2	4
P04350	P04350	29	6	3	Tubulin beta-4A chain	TUBB4A	sp|P04350|TBB4A_HUMAN Tubulin beta-4A chain OS=Homo sapiens OX=9606 GN=TUBB4A PE=1 SV=2	1	29	6	3	21	20	21	23	21	21	21	21	19	18	19	20	11	11	10	15	15	15	13	14	20	20	20	20	14	13	14	15	2	1	2	2	1	2	2	1	1	1
P04406;O14556	P04406	27;1	27;1	27;1	Glyceraldehyde-3-phosphate dehydrogenase	GAPDH	sp|P04406|G3P_HUMAN Glyceraldehyde-3-phosphate dehydrogenase OS=Homo sapiens OX=9606 GN=GAPDH PE=1 SV=3	2	27	27	27	21	17	18	20	20	21	21	18	25	21	17	22	14	12	14	14	15	13	14	14	18	20	20	20	12	13	11	15	21	17	18	20	20	21	21	18	25	21
P04424	P04424	8	8	8	Argininosuccinate lyase	ASL	sp|P04424|ARLY_HUMAN Argininosuccinate lyase OS=Homo sapiens OX=9606 GN=ASL PE=1 SV=4	1	8	8	8	3	5	5	3	2	3	1	2	3	3	7	6	0	1	1	1	2	0	0	0	0	0	0	0	1	0	0	0	3	5	5	3	2	3	1	2	3	3
P04439;P17693	P04439	15;1	15;1	9;0	HLA class I histocompatibility antigen, A-3 alpha chain	HLA-A	sp|P04439|HLAA_HUMAN HLA class I histocompatibility antigen, A alpha chain OS=Homo sapiens OX=9606 GN=HLA-A PE=1 SV=2	2	15	15	9	7	7	8	8	6	7	7	6	7	7	7	6	9	4	4	5	7	6	5	6	1	2	2	2	5	5	4	4	7	7	8	8	6	7	7	6	7	7
P04632;Q96L46	P04632	12;2	12;2	12;2	Calpain small subunit 1	CAPNS1	sp|P04632|CPNS1_HUMAN Calpain small subunit 1 OS=Homo sapiens OX=9606 GN=CAPNS1 PE=1 SV=1	2	12	12	12	9	10	6	9	8	8	6	6	12	7	6	10	5	2	4	5	7	7	6	6	4	3	4	3	5	4	3	4	9	10	6	9	8	8	6	6	12	7
P04637	P04637	7	7	7	Cellular tumor antigen p53	TP53	sp|P04637|P53_HUMAN Cellular tumor antigen p53 OS=Homo sapiens OX=9606 GN=TP53 PE=1 SV=4	1	7	7	7	0	0	0	0	0	0	0	0	0	0	0	0	0	0	0	0	0	0	0	0	5	4	6	6	0	1	1	0	0	0	0	0	0	0	0	0	0	0
P04732	P04732	3	1	1	Metallothionein-1E	MT1E	sp|P04732|MT1E_HUMAN Metallothionein-1E OS=Homo sapiens OX=9606 GN=MT1E PE=1 SV=1	1	3	1	1	3	3	3	3	2	3	3	3	3	3	3	3	1	1	1	3	1	2	0	0	1	1	1	1	2	2	2	2	1	1	1	1	0	1	1	1	1	1
P04792	P04792	15	15	15	Heat shock protein beta-1	HSPB1	sp|P04792|HSPB1_HUMAN Heat shock protein beta-1 OS=Homo sapiens OX=9606 GN=HSPB1 PE=1 SV=2	1	15	15	15	9	8	7	9	9	9	9	9	11	8	7	8	6	6	7	9	8	9	6	8	3	5	5	5	9	7	9	8	9	8	7	9	9	9	9	9	11	8
P04818	P04818	9	9	9	Thymidylate synthase	TYMS	sp|P04818|TYSY_HUMAN Thymidylate synthase OS=Homo sapiens OX=9606 GN=TYMS PE=1 SV=3	1	9	9	9	3	3	4	4	3	3	4	5	3	5	4	5	0	0	0	0	0	1	0	0	2	4	3	4	3	3	4	3	3	3	4	4	3	3	4	5	3	5
P04843	P04843	32	32	32	Dolichyl-diphosphooligosaccharide--protein glycosyltransferase subunit 1	RPN1	sp|P04843|RPN1_HUMAN Dolichyl-diphosphooligosaccharide--protein glycosyltransferase subunit 1 OS=Homo sapiens OX=9606 GN=RPN1 PE=1 SV=1	1	32	32	32	16	17	19	16	18	19	17	15	13	17	14	15	16	5	6	9	14	10	7	10	14	17	18	17	12	11	15	16	16	17	19	16	18	19	17	15	13	17
P04844	P04844	23	23	23	Dolichyl-diphosphooligosaccharide--protein glycosyltransferase subunit 2	RPN2	sp|P04844|RPN2_HUMAN Dolichyl-diphosphooligosaccharide--protein glycosyltransferase subunit 2 OS=Homo sapiens OX=9606 GN=RPN2 PE=1 SV=3	1	23	23	23	10	12	9	12	8	11	10	10	10	9	11	12	9	3	0	5	9	6	8	6	9	9	10	9	8	8	8	8	10	12	9	12	8	11	10	10	10	9
P04899;P09471;P19087;A8MTJ3	P04899	18;2;2;2	18;2;2;2	12;0;0;0	Guanine nucleotide-binding protein G(i) subunit alpha-2	GNAI2	sp|P04899|GNAI2_HUMAN Guanine nucleotide-binding protein G(i) subunit alpha-2 OS=Homo sapiens OX=9606 GN=GNAI2 PE=1 SV=3	4	18	18	12	13	13	13	13	12	13	12	10	12	12	11	14	12	1	3	6	12	9	10	11	6	5	5	6	10	9	9	9	13	13	13	13	12	13	12	10	12	12
P04920;P48751	P04920	4;1	4;1	4;1	Anion exchange protein 2	SLC4A2	sp|P04920|B3A2_HUMAN Anion exchange protein 2 OS=Homo sapiens OX=9606 GN=SLC4A2 PE=1 SV=4	2	4	4	4	0	0	0	0	0	0	0	0	0	0	1	0	2	0	0	0	0	0	0	0	0	0	0	0	1	0	0	0	0	0	0	0	0	0	0	0	0	0
P04921	P04921	1	1	1	Glycophorin-C	GYPC	sp|P04921|GLPC_HUMAN Glycophorin-C OS=Homo sapiens OX=9606 GN=GYPC PE=1 SV=1	1	1	1	1	1	1	1	1	1	1	1	1	0	0	0	0	0	0	0	0	1	0	0	0	0	0	0	0	0	0	0	0	1	1	1	1	1	1	1	1	0	0
P05023;P20648	P05023	41;3	41;3	23;0	Sodium/potassium-transporting ATPase subunit alpha-1	ATP1A1	sp|P05023|AT1A1_HUMAN Sodium/potassium-transporting ATPase subunit alpha-1 OS=Homo sapiens OX=9606 GN=ATP1A1 PE=1 SV=1	2	41	41	23	21	23	20	20	22	21	18	18	17	17	14	15	24	5	6	16	24	16	12	18	25	22	25	24	21	23	24	23	21	23	20	20	22	21	18	18	17	17
P05026	P05026	5	5	5	Sodium/potassium-transporting ATPase subunit beta-1	ATP1B1	sp|P05026|AT1B1_HUMAN Sodium/potassium-transporting ATPase subunit beta-1 OS=Homo sapiens OX=9606 GN=ATP1B1 PE=1 SV=1	1	5	5	5	0	1	0	0	0	1	0	0	2	1	0	2	0	0	0	0	1	0	1	0	1	1	1	2	1	1	2	2	0	1	0	0	0	1	0	0	2	1
P05062	P05062	1	1	1	Fructose-bisphosphate aldolase B	ALDOB	sp|P05062|ALDOB_HUMAN Fructose-bisphosphate aldolase B OS=Homo sapiens OX=9606 GN=ALDOB PE=1 SV=2	1	1	1	1	0	0	0	0	0	0	0	0	0	0	0	0	0	0	0	0	0	0	0	0	0	0	0	0	0	1	0	1	0	0	0	0	0	0	0	0	0	0
P05067	P05067	10	10	9	Amyloid beta A4 protein;N-APP;Soluble APP-alpha;Soluble APP-beta;C99;Beta-amyloid protein 42;Beta-amyloid protein 40;C83;P3(42);P3(40);C80;Gamma-secretase C-terminal fragment 59;Gamma-secretase C-terminal fragment 57;Gamma-secretase C-terminal fragment 50;C31	APP	sp|P05067|A4_HUMAN Amyloid-beta precursor protein OS=Homo sapiens OX=9606 GN=APP PE=1 SV=3	1	10	10	9	4	5	5	3	5	5	7	2	3	3	2	4	3	1	0	0	7	3	1	3	1	2	2	2	3	2	2	2	4	5	5	3	5	5	7	2	3	3
P05091	P05091	18	15	15	Aldehyde dehydrogenase, mitochondrial	ALDH2	sp|P05091|ALDH2_HUMAN Aldehyde dehydrogenase, mitochondrial OS=Homo sapiens OX=9606 GN=ALDH2 PE=1 SV=2	1	18	15	15	3	4	5	4	5	5	5	6	0	0	0	0	0	0	0	0	1	0	0	0	9	10	8	7	2	0	0	1	2	2	4	2	2	4	3	4	0	0
P05106	P05106	9	9	9	Integrin beta-3	ITGB3	sp|P05106|ITB3_HUMAN Integrin beta-3 OS=Homo sapiens OX=9606 GN=ITGB3 PE=1 SV=2	1	9	9	9	3	0	1	0	3	3	3	3	0	0	0	0	7	0	0	2	4	1	0	0	0	0	0	0	0	0	0	0	3	0	1	0	3	3	3	3	0	0
P05114	P05114	6	6	6	Non-histone chromosomal protein HMG-14	HMGN1	sp|P05114|HMGN1_HUMAN Non-histone chromosomal protein HMG-14 OS=Homo sapiens OX=9606 GN=HMGN1 PE=1 SV=3	1	6	6	6	2	2	2	2	1	2	2	1	0	0	0	2	0	0	0	0	0	0	0	0	1	2	3	2	3	3	3	1	2	2	2	2	1	2	2	1	0	0
P05120	P05120	24	24	24	Plasminogen activator inhibitor 2	SERPINB2	sp|P05120|PAI2_HUMAN Plasminogen activator inhibitor 2 OS=Homo sapiens OX=9606 GN=SERPINB2 PE=1 SV=2	1	24	24	24	6	3	4	6	6	10	7	7	12	11	13	16	11	6	9	15	14	16	8	9	0	0	0	0	0	0	0	0	6	3	4	6	6	10	7	7	12	11
P05121	P05121	8	8	8	Plasminogen activator inhibitor 1	SERPINE1	sp|P05121|PAI1_HUMAN Plasminogen activator inhibitor 1 OS=Homo sapiens OX=9606 GN=SERPINE1 PE=1 SV=1	1	8	8	8	0	0	0	0	0	0	1	1	2	2	3	6	1	1	0	1	3	1	0	1	0	0	0	0	0	0	0	0	0	0	0	0	0	0	1	1	2	2
P05141;Q9H0C2	P05141	21;4	10;0	9;0	ADP/ATP translocase 2;ADP/ATP translocase 2, N-terminally processed	SLC25A5	sp|P05141|ADT2_HUMAN ADP/ATP translocase 2 OS=Homo sapiens OX=9606 GN=SLC25A5 PE=1 SV=7	2	21	10	9	10	9	10	8	10	13	13	10	10	7	10	13	11	4	5	5	9	7	8	8	13	12	14	13	13	11	12	11	4	4	3	3	4	6	6	3	4	3
P05161	P05161	6	6	6	Ubiquitin-like protein ISG15	ISG15	sp|P05161|ISG15_HUMAN Ubiquitin-like protein ISG15 OS=Homo sapiens OX=9606 GN=ISG15 PE=1 SV=5	1	6	6	6	1	2	1	1	0	0	0	0	1	0	0	0	3	0	0	1	5	2	0	0	0	0	0	0	2	3	2	2	1	2	1	1	0	0	0	0	1	0
P05165	P05165	2	2	2	Propionyl-CoA carboxylase alpha chain, mitochondrial	PCCA	sp|P05165|PCCA_HUMAN Propionyl-CoA carboxylase alpha chain, mitochondrial OS=Homo sapiens OX=9606 GN=PCCA PE=1 SV=4	1	2	2	2	0	0	0	0	0	0	1	0	0	0	0	0	0	0	0	0	0	0	0	0	0	0	0	0	0	0	0	1	0	0	0	0	0	0	1	0	0	0
P05166	P05166	4	4	4	Propionyl-CoA carboxylase beta chain, mitochondrial	PCCB	sp|P05166|PCCB_HUMAN Propionyl-CoA carboxylase beta chain, mitochondrial OS=Homo sapiens OX=9606 GN=PCCB PE=1 SV=3	1	4	4	4	0	0	0	0	0	0	0	1	0	0	0	0	1	0	0	0	2	0	0	0	3	3	1	3	0	1	0	1	0	0	0	0	0	0	0	1	0	0
P05198	P05198	22	22	22	Eukaryotic translation initiation factor 2 subunit 1	EIF2S1	sp|P05198|IF2A_HUMAN Eukaryotic translation initiation factor 2 subunit 1 OS=Homo sapiens OX=9606 GN=EIF2S1 PE=1 SV=3	1	22	22	22	10	10	10	9	10	10	9	12	12	8	9	11	4	1	1	3	5	4	3	2	7	8	8	10	11	13	13	14	10	10	10	9	10	10	9	12	12	8
P05362	P05362	14	14	14	Intercellular adhesion molecule 1	ICAM1	sp|P05362|ICAM1_HUMAN Intercellular adhesion molecule 1 OS=Homo sapiens OX=9606 GN=ICAM1 PE=1 SV=2	1	14	14	14	6	8	8	9	8	6	8	8	0	0	0	0	10	1	3	7	13	8	4	2	0	0	0	0	5	5	7	4	6	8	8	9	8	6	8	8	0	0
P05386	P05386	6	5	5	60S acidic ribosomal protein P1	RPLP1	sp|P05386|RLA1_HUMAN Large ribosomal subunit protein P1 OS=Homo sapiens OX=9606 GN=RPLP1 PE=1 SV=1	1	6	5	5	4	3	4	3	4	5	3	3	2	3	2	4	3	1	2	1	4	3	3	3	2	3	3	3	2	2	2	2	3	3	3	3	4	5	3	3	2	3
P05387	P05387	10	10	9	60S acidic ribosomal protein P2	RPLP2	sp|P05387|RLA2_HUMAN Large ribosomal subunit protein P2 OS=Homo sapiens OX=9606 GN=RPLP2 PE=1 SV=1	1	10	10	9	10	9	9	9	7	9	9	9	9	8	8	9	6	5	5	7	7	5	5	5	8	9	9	9	6	6	6	6	10	9	9	9	7	9	9	9	9	8
P05388;Q8NHW5	P05388;Q8NHW5	17;10	17;10	17;10	60S acidic ribosomal protein P0;60S acidic ribosomal protein P0-like	RPLP0;RPLP0P6	sp|P05388|RLA0_HUMAN Large ribosomal subunit protein uL10 OS=Homo sapiens OX=9606 GN=RPLP0 PE=1 SV=1;sp|Q8NHW5|RLA0L_HUMAN Putative ribosomal protein uL10-like OS=Homo sapiens OX=9606 GN=RPLP0P6 PE=5 SV=1	2	17	17	17	11	11	12	13	14	16	14	12	12	12	10	14	6	7	3	7	11	9	5	8	13	13	14	16	7	7	7	8	11	11	12	13	14	16	14	12	12	12
P05412	P05412	5	5	5	Transcription factor AP-1	JUN	sp|P05412|JUN_HUMAN Transcription factor Jun OS=Homo sapiens OX=9606 GN=JUN PE=1 SV=2	1	5	5	5	0	2	0	0	0	0	0	0	3	3	4	4	0	0	0	0	2	0	0	0	1	1	0	0	0	0	0	0	0	2	0	0	0	0	0	0	3	3
P05413	P05413	7	7	7	Fatty acid-binding protein, heart	FABP3	sp|P05413|FABPH_HUMAN Fatty acid-binding protein, heart OS=Homo sapiens OX=9606 GN=FABP3 PE=1 SV=4	1	7	7	7	7	6	6	6	2	0	2	3	0	0	0	0	1	0	0	0	3	1	0	0	0	0	0	0	0	0	0	0	7	6	6	6	2	0	2	3	0	0
P05423	P05423	6	6	6	DNA-directed RNA polymerase III subunit RPC4	POLR3D	sp|P05423|RPC4_HUMAN DNA-directed RNA polymerase III subunit RPC4 OS=Homo sapiens OX=9606 GN=POLR3D PE=1 SV=2	1	6	6	6	0	0	0	0	0	0	0	0	0	0	0	0	0	0	0	0	0	0	0	0	2	2	2	4	1	1	2	2	0	0	0	0	0	0	0	0	0	0
P05455	P05455	30	30	30	Lupus La protein	SSB	sp|P05455|LA_HUMAN Lupus La protein OS=Homo sapiens OX=9606 GN=SSB PE=1 SV=2	1	30	30	30	11	8	7	9	7	9	10	10	13	7	9	11	2	2	2	2	2	3	3	4	15	15	15	18	9	9	9	9	11	8	7	9	7	9	10	10	13	7
P05556	P05556	29	29	29	Integrin beta-1	ITGB1	sp|P05556|ITB1_HUMAN Integrin beta-1 OS=Homo sapiens OX=9606 GN=ITGB1 PE=1 SV=2	1	29	29	29	22	17	16	18	20	21	20	20	21	16	18	21	21	11	10	19	21	20	18	19	5	7	8	6	11	11	11	13	22	17	16	18	20	21	20	20	21	16
P05783;CON__H-INV:HIT000015463	P05783	27;2	26;2	19;2	Keratin, type I cytoskeletal 18	KRT18	sp|P05783|K1C18_HUMAN Keratin, type I cytoskeletal 18 OS=Homo sapiens OX=9606 GN=KRT18 PE=1 SV=2	2	27	26	19	6	8	4	8	15	13	14	9	0	0	0	0	0	0	0	0	0	0	1	0	3	3	2	1	20	19	21	20	6	8	4	8	15	13	14	9	0	0
P05976;P08590	P05976;P08590	2;2	2;2	2;2	Myosin light chain 1/3, skeletal muscle isoform;Myosin light chain 3	MYL1;MYL3	sp|P05976|MYL1_HUMAN Myosin light chain 1/3, skeletal muscle isoform OS=Homo sapiens OX=9606 GN=MYL1 PE=1 SV=3;sp|P08590|MYL3_HUMAN Myosin light chain 3 OS=Homo sapiens OX=9606 GN=MYL3 PE=1 SV=3	2	2	2	2	1	1	1	1	2	2	1	1	2	1	2	2	2	1	0	2	1	1	2	2	2	1	1	2	1	1	1	1	1	1	1	1	2	2	1	1	2	1
P05997	P05997	8	8	8	Collagen alpha-2(V) chain	COL5A2	sp|P05997|CO5A2_HUMAN Collagen alpha-2(V) chain OS=Homo sapiens OX=9606 GN=COL5A2 PE=1 SV=3	1	8	8	8	1	1	1	2	4	7	4	4	0	0	0	0	0	0	0	0	0	1	0	0	0	0	0	0	0	0	0	0	1	1	1	2	4	7	4	4	0	0
P06132	P06132	9	9	9	Uroporphyrinogen decarboxylase	UROD	sp|P06132|DCUP_HUMAN Uroporphyrinogen decarboxylase OS=Homo sapiens OX=9606 GN=UROD PE=1 SV=2	1	9	9	9	4	5	4	4	3	3	4	4	4	1	4	3	0	0	0	0	0	0	0	0	4	4	5	5	3	3	4	3	4	5	4	4	3	3	4	4	4	1
P06241	P06241	4	2	2	Tyrosine-protein kinase Fyn	FYN	sp|P06241|FYN_HUMAN Tyrosine-protein kinase Fyn OS=Homo sapiens OX=9606 GN=FYN PE=1 SV=3	1	4	2	2	0	0	0	0	0	0	0	0	0	0	1	1	0	0	0	0	1	0	0	0	1	1	1	0	0	0	0	0	0	0	0	0	0	0	0	0	0	0
P06280	P06280	11	11	11	Alpha-galactosidase A	GLA	sp|P06280|AGAL_HUMAN Alpha-galactosidase A OS=Homo sapiens OX=9606 GN=GLA PE=1 SV=1	1	11	11	11	0	0	0	0	0	0	0	0	0	0	0	0	0	0	0	0	1	0	0	0	7	7	9	8	2	3	2	2	0	0	0	0	0	0	0	0	0	0
P06396	P06396	30	30	13	Gelsolin	GSN	sp|P06396|GELS_HUMAN Gelsolin OS=Homo sapiens OX=9606 GN=GSN PE=1 SV=1	1	30	30	13	16	17	18	18	17	15	16	17	14	12	11	12	9	1	3	8	15	8	8	8	1	2	1	0	11	11	11	11	16	17	18	18	17	15	16	17	14	12
P06400	P06400	5	5	5	Retinoblastoma-associated protein	RB1	sp|P06400|RB_HUMAN Retinoblastoma-associated protein OS=Homo sapiens OX=9606 GN=RB1 PE=1 SV=2	1	5	5	5	2	1	1	0	1	3	1	2	4	0	2	1	0	0	0	0	0	0	0	0	4	2	4	3	0	0	0	0	2	1	1	0	1	3	1	2	4	0
P06454	P06454	7	7	7	Prothymosin alpha;Prothymosin alpha, N-terminally processed;Thymosin alpha-1	PTMA	sp|P06454|PTMA_HUMAN Prothymosin alpha OS=Homo sapiens OX=9606 GN=PTMA PE=1 SV=2	1	7	7	7	5	4	4	5	5	4	4	4	4	4	4	5	1	1	2	4	3	3	2	1	3	5	5	5	4	5	4	5	5	4	4	5	5	4	4	4	4	4
P06493;Q00526	P06493	17;2	17;2	15;0	Cyclin-dependent kinase 1	CDK1	sp|P06493|CDK1_HUMAN Cyclin-dependent kinase 1 OS=Homo sapiens OX=9606 GN=CDK1 PE=1 SV=3	2	17	17	15	4	6	4	4	6	5	4	4	5	6	6	4	1	0	0	2	0	2	1	1	9	11	12	9	10	8	7	8	4	6	4	4	6	5	4	4	5	6
P06576	P06576	27	27	27	ATP synthase subunit beta, mitochondrial	ATP5B	sp|P06576|ATPB_HUMAN ATP synthase subunit beta, mitochondrial OS=Homo sapiens OX=9606 GN=ATP5F1B PE=1 SV=3	1	27	27	27	20	18	19	20	23	21	22	21	20	19	14	19	19	15	10	14	20	18	21	20	19	20	20	20	16	16	16	15	20	18	19	20	23	21	22	21	20	19
P06703	P06703	8	8	8	Protein S100-A6	S100A6	sp|P06703|S10A6_HUMAN Protein S100-A6 OS=Homo sapiens OX=9606 GN=S100A6 PE=1 SV=1	1	8	8	8	4	3	4	4	3	3	4	3	3	2	4	6	1	3	4	4	2	3	3	3	0	0	0	0	2	2	2	3	4	3	4	4	3	3	4	3	3	2
P06730;A6NMX2	P06730	8;1	8;1	8;1	Eukaryotic translation initiation factor 4E	EIF4E	sp|P06730|IF4E_HUMAN Eukaryotic translation initiation factor 4E OS=Homo sapiens OX=9606 GN=EIF4E PE=1 SV=2	2	8	8	8	3	3	3	3	3	2	2	3	4	4	3	4	1	0	0	2	1	1	0	0	4	3	3	4	2	3	2	5	3	3	3	3	3	2	2	3	4	4
P06733	P06733	36	36	33	Alpha-enolase	ENO1	sp|P06733|ENOA_HUMAN Alpha-enolase OS=Homo sapiens OX=9606 GN=ENO1 PE=1 SV=2	1	36	36	33	31	30	29	30	28	27	28	32	32	26	25	32	19	15	16	22	21	23	20	20	28	27	30	28	17	18	16	18	31	30	29	30	28	27	28	32	32	26
P06737	P06737	32	32	28	Glycogen phosphorylase, liver form	PYGL	sp|P06737|PYGL_HUMAN Glycogen phosphorylase, liver form OS=Homo sapiens OX=9606 GN=PYGL PE=1 SV=4	1	32	32	28	12	12	13	11	8	9	9	11	8	9	9	7	2	0	0	1	5	1	1	1	19	20	20	21	12	13	10	14	12	12	13	11	8	9	9	11	8	9
P06744	P06744	21	21	16	Glucose-6-phosphate isomerase	GPI	sp|P06744|G6PI_HUMAN Glucose-6-phosphate isomerase OS=Homo sapiens OX=9606 GN=GPI PE=1 SV=4	1	21	21	16	12	11	9	9	11	12	12	12	10	9	8	10	4	2	4	6	7	9	4	7	15	16	12	13	10	10	10	11	12	11	9	9	11	12	12	12	10	9
P06748	P06748	12	12	12	Nucleophosmin	NPM1	sp|P06748|NPM_HUMAN Nucleophosmin OS=Homo sapiens OX=9606 GN=NPM1 PE=1 SV=2	1	12	12	12	8	7	7	8	6	6	7	6	7	8	8	9	5	4	4	7	6	7	8	7	9	7	9	9	8	7	5	7	8	7	7	8	6	6	7	6	7	8
P06753	P06753	24	10	10	Tropomyosin alpha-3 chain	TPM3	sp|P06753|TPM3_HUMAN Tropomyosin alpha-3 chain OS=Homo sapiens OX=9606 GN=TPM3 PE=1 SV=2	1	24	10	10	13	12	10	11	8	12	13	12	11	11	10	10	8	4	4	7	11	11	8	8	6	7	8	6	5	6	5	5	8	6	7	7	5	6	7	7	6	6
P06756	P06756	25	25	25	Integrin alpha-V;Integrin alpha-V heavy chain;Integrin alpha-V light chain	ITGAV	sp|P06756|ITAV_HUMAN Integrin alpha-V OS=Homo sapiens OX=9606 GN=ITGAV PE=1 SV=2	1	25	25	25	11	14	12	10	8	11	13	8	10	11	12	14	8	0	0	2	18	2	2	1	0	0	1	0	3	3	4	2	11	14	12	10	8	11	13	8	10	11
P06865	P06865	10	10	10	Beta-hexosaminidase subunit alpha	HEXA	sp|P06865|HEXA_HUMAN Beta-hexosaminidase subunit alpha OS=Homo sapiens OX=9606 GN=HEXA PE=1 SV=2	1	10	10	10	6	3	4	2	3	4	4	5	1	0	0	1	1	0	1	1	1	1	1	1	2	2	3	3	5	3	5	5	6	3	4	2	3	4	4	5	1	0
Q16778;P33778;P23527;P06899;Q8N257;Q96A08;Q6DRA6;Q6DN03;A0A2R8Y619	Q16778;P33778;P23527;P06899;Q8N257;Q96A08	6;6;6;6;5;3;2;2;1	2;2;2;2;2;0;2;2;0	2;2;2;2;2;0;2;2;0	Histone H2B type 2-E;Histone H2B type 1-B;Histone H2B type 1-O;Histone H2B type 1-J;Histone H2B type 3-B;Histone H2B type 1-A	HIST2H2BE;HIST1H2BB;HIST1H2BO;HIST1H2BJ;HIST3H2BB;HIST1H2BA	sp|Q16778|H2B2E_HUMAN Histone H2B type 2-E OS=Homo sapiens OX=9606 GN=H2BC21 PE=1 SV=3;sp|P33778|H2B1B_HUMAN Histone H2B type 1-B OS=Homo sapiens OX=9606 GN=H2BC3 PE=1 SV=2;sp|P23527|H2B1O_HUMAN Histone H2B type 1-O OS=Homo sapiens OX=9606 GN=H2BC17 PE=1 S	9	6	2	2	3	3	2	4	2	3	4	2	3	3	3	3	5	4	4	4	5	6	6	5	6	5	5	6	5	4	5	5	0	1	0	1	0	0	0	0	0	0
P07093	P07093	10	10	10	Glia-derived nexin	SERPINE2	sp|P07093|GDN_HUMAN Glia-derived nexin OS=Homo sapiens OX=9606 GN=SERPINE2 PE=1 SV=1	1	10	10	10	2	3	3	3	2	2	3	3	5	2	4	4	5	2	3	6	10	3	3	4	0	0	0	0	0	0	0	0	2	3	3	3	2	2	3	3	5	2
P07099	P07099	16	16	16	Epoxide hydrolase 1	EPHX1	sp|P07099|HYEP_HUMAN Epoxide hydrolase 1 OS=Homo sapiens OX=9606 GN=EPHX1 PE=1 SV=1	1	16	16	16	3	3	3	4	4	3	3	4	3	2	2	3	6	1	0	4	6	2	4	4	5	4	4	4	3	3	2	6	3	3	3	4	4	3	3	4	3	2
P07108	P07108	7	7	7	Acyl-CoA-binding protein	DBI	sp|P07108|ACBP_HUMAN Acyl-CoA-binding protein OS=Homo sapiens OX=9606 GN=DBI PE=1 SV=2	1	7	7	7	3	4	4	4	4	2	3	4	3	3	2	3	0	0	1	0	0	1	0	0	4	3	5	4	3	3	1	2	3	4	4	4	4	2	3	4	3	3
P07195;Q6ZMR3;P07864	P07195	21;1;1	20;0;0	20;0;0	L-lactate dehydrogenase B chain	LDHB	sp|P07195|LDHB_HUMAN L-lactate dehydrogenase B chain OS=Homo sapiens OX=9606 GN=LDHB PE=1 SV=2	3	21	20	20	12	11	12	13	12	12	11	11	11	10	10	13	8	3	6	9	6	9	7	10	15	17	17	17	12	12	12	11	11	10	11	12	11	11	10	10	10	9
P07196	P07196	5	4	4	Neurofilament light polypeptide	NEFL	sp|P07196|NFL_HUMAN Neurofilament light polypeptide OS=Homo sapiens OX=9606 GN=NEFL PE=1 SV=3	1	5	4	4	1	1	1	1	1	1	1	1	1	1	1	1	1	1	1	1	1	1	1	1	4	4	3	2	1	2	1	1	0	0	0	0	0	0	0	0	0	0
P07197	P07197	8	6	6	Neurofilament medium polypeptide	NEFM	sp|P07197|NFM_HUMAN Neurofilament medium polypeptide OS=Homo sapiens OX=9606 GN=NEFM PE=1 SV=3	1	8	6	6	1	1	1	1	1	1	1	1	1	2	1	2	1	1	1	1	1	1	1	1	5	5	6	3	1	1	1	1	0	0	0	0	0	0	0	0	0	0
P07199	P07199	5	5	5	Major centromere autoantigen B	CENPB	sp|P07199|CENPB_HUMAN Major centromere autoantigen B OS=Homo sapiens OX=9606 GN=CENPB PE=1 SV=2	1	5	5	5	1	1	1	2	0	0	0	1	2	2	2	1	1	0	0	0	0	0	0	0	2	1	3	1	3	2	2	2	1	1	1	2	0	0	0	1	2	2
P07203	P07203	12	12	12	Glutathione peroxidase 1	GPX1	sp|P07203|GPX1_HUMAN Glutathione peroxidase 1 OS=Homo sapiens OX=9606 GN=GPX1 PE=1 SV=4	1	12	12	12	0	0	1	1	1	4	4	0	5	2	3	4	2	0	0	1	3	2	1	2	1	2	0	1	4	7	6	7	0	0	1	1	1	4	4	0	5	2
P07237	P07237	40	40	40	Protein disulfide-isomerase	P4HB	sp|P07237|PDIA1_HUMAN Protein disulfide-isomerase OS=Homo sapiens OX=9606 GN=P4HB PE=1 SV=3	1	40	40	40	26	25	23	26	26	28	26	25	22	23	21	24	26	11	17	23	24	21	20	24	16	18	17	19	15	17	16	17	26	25	23	26	26	28	26	25	22	23
P07305	P07305	6	6	6	Histone H1.0;Histone H1.0, N-terminally processed	H1F0	sp|P07305|H10_HUMAN Histone H1.0 OS=Homo sapiens OX=9606 GN=H1-0 PE=1 SV=3	1	6	6	6	5	4	4	3	3	4	5	5	5	4	5	4	2	4	2	3	3	3	3	3	5	5	4	4	3	3	3	3	5	4	4	3	3	4	5	5	5	4
P07311	P07311	3	3	3	Acylphosphatase-1	ACYP1	sp|P07311|ACYP1_HUMAN Acylphosphatase-1 OS=Homo sapiens OX=9606 GN=ACYP1 PE=1 SV=2	1	3	3	3	0	1	1	0	0	0	0	1	2	0	1	0	0	0	0	0	0	0	0	0	0	0	1	1	1	1	1	2	0	1	1	0	0	0	0	1	2	0
P07339	P07339	16	16	16	Cathepsin D;Cathepsin D light chain;Cathepsin D heavy chain	CTSD	sp|P07339|CATD_HUMAN Cathepsin D OS=Homo sapiens OX=9606 GN=CTSD PE=1 SV=1	1	16	16	16	11	10	9	8	9	9	11	9	11	11	7	9	7	10	8	10	9	11	11	11	6	6	5	7	5	4	3	4	11	10	9	8	9	9	11	9	11	11
P07355;A6NMY6	P07355;A6NMY6	35;25	35;25	35;25	Annexin A2;Putative annexin A2-like protein	ANXA2;ANXA2P2	sp|P07355|ANXA2_HUMAN Annexin A2 OS=Homo sapiens OX=9606 GN=ANXA2 PE=1 SV=2;sp|A6NMY6|AXA2L_HUMAN Putative annexin A2-like protein OS=Homo sapiens OX=9606 GN=ANXA2P2 PE=5 SV=2	2	35	35	35	28	26	24	28	26	27	23	23	27	25	24	27	22	15	19	20	25	20	23	21	11	8	8	9	20	19	21	21	28	26	24	28	26	27	23	23	27	25
P07358	P07358	2	2	2	Complement component C8 beta chain	C8B	sp|P07358|CO8B_HUMAN Complement component C8 beta chain OS=Homo sapiens OX=9606 GN=C8B PE=1 SV=4	1	2	2	2	0	0	0	0	0	0	0	0	0	0	0	0	0	0	0	0	0	0	0	0	0	0	0	0	2	2	2	2	0	0	0	0	0	0	0	0	0	0
P07384	P07384	35	35	35	Calpain-1 catalytic subunit	CAPN1	sp|P07384|CAN1_HUMAN Calpain-1 catalytic subunit OS=Homo sapiens OX=9606 GN=CAPN1 PE=1 SV=1	1	35	35	35	12	15	17	16	12	16	15	16	15	13	16	18	8	1	2	6	11	8	1	4	4	7	6	7	14	13	13	15	12	15	17	16	12	16	15	16	15	13
P07437;A6NNZ2	P07437	30;8	7;0	6;0	Tubulin beta chain	TUBB	sp|P07437|TBB5_HUMAN Tubulin beta chain OS=Homo sapiens OX=9606 GN=TUBB PE=1 SV=2	2	30	7	6	24	23	23	25	23	23	23	23	22	22	22	23	14	12	12	19	20	19	17	17	24	23	22	22	18	16	16	18	6	6	6	6	5	5	5	5	6	6
P07585	P07585	5	5	5	Decorin	DCN	sp|P07585|PGS2_HUMAN Decorin OS=Homo sapiens OX=9606 GN=DCN PE=1 SV=1	1	5	5	5	0	0	0	0	0	0	0	1	1	1	1	0	3	0	0	0	3	0	0	0	0	0	0	0	0	0	0	0	0	0	0	0	0	0	0	1	1	1
P07602	P07602	19	19	19	Prosaposin;Saposin-A;Saposin-B-Val;Saposin-B;Saposin-C;Saposin-D	PSAP	sp|P07602|SAP_HUMAN Prosaposin OS=Homo sapiens OX=9606 GN=PSAP PE=1 SV=2	1	19	19	19	7	6	7	6	5	7	6	3	3	6	5	7	9	5	4	6	9	5	7	7	2	2	2	2	3	4	5	4	7	6	7	6	5	7	6	3	3	6
P07686	P07686	17	17	17	Beta-hexosaminidase subunit beta;Beta-hexosaminidase subunit beta chain B;Beta-hexosaminidase subunit beta chain A	HEXB	sp|P07686|HEXB_HUMAN Beta-hexosaminidase subunit beta OS=Homo sapiens OX=9606 GN=HEXB PE=1 SV=4	1	17	17	17	5	9	7	7	9	10	7	8	6	5	9	9	10	3	2	8	10	9	8	12	1	4	4	5	5	2	3	5	5	9	7	7	9	10	7	8	6	5
P07711	P07711	6	6	6	Cathepsin L1;Cathepsin L1 heavy chain;Cathepsin L1 light chain	CTSL	sp|P07711|CATL1_HUMAN Procathepsin L OS=Homo sapiens OX=9606 GN=CTSL PE=1 SV=2	1	6	6	6	2	5	3	5	3	3	3	3	3	2	3	3	3	1	1	1	4	2	4	1	1	1	0	0	2	1	1	1	2	5	3	5	3	3	3	3	3	2
P07737	P07737	14	14	8	Profilin-1	PFN1	sp|P07737|PROF1_HUMAN Profilin-1 OS=Homo sapiens OX=9606 GN=PFN1 PE=1 SV=2	1	14	14	8	11	9	13	12	11	12	11	10	13	10	11	13	9	7	7	9	11	11	8	9	11	10	10	10	8	7	8	9	11	9	13	12	11	12	11	10	13	10
P07741	P07741	15	15	15	Adenine phosphoribosyltransferase	APRT	sp|P07741|APT_HUMAN Adenine phosphoribosyltransferase OS=Homo sapiens OX=9606 GN=APRT PE=1 SV=2	1	15	15	15	5	4	5	5	5	7	5	7	2	1	3	4	2	1	1	3	4	2	3	2	8	10	12	11	2	4	6	5	5	4	5	5	5	7	5	7	2	1
P07814	P07814	65	65	65	Bifunctional glutamate/proline--tRNA ligase;Glutamate--tRNA ligase;Proline--tRNA ligase	EPRS	sp|P07814|SYEP_HUMAN Bifunctional glutamate/proline--tRNA ligase OS=Homo sapiens OX=9606 GN=EPRS1 PE=1 SV=5	1	65	65	65	22	23	21	25	24	29	29	25	25	19	25	26	7	2	3	6	16	12	5	5	39	35	37	38	33	30	34	36	22	23	21	25	24	29	29	25	25	19
P07858	P07858	13	13	13	Cathepsin B;Cathepsin B light chain;Cathepsin B heavy chain	CTSB	sp|P07858|CATB_HUMAN Cathepsin B OS=Homo sapiens OX=9606 GN=CTSB PE=1 SV=3	1	13	13	13	8	8	9	6	9	8	8	7	7	7	7	8	7	6	6	7	8	8	9	9	2	3	2	1	3	2	2	2	8	8	9	6	9	8	8	7	7	7
P07900;Q14568;Q58FG0;Q58FG1	P07900	51;7;5;1	51;7;5;1	33;2;2;0	Heat shock protein HSP 90-alpha	HSP90AA1	sp|P07900|HS90A_HUMAN Heat shock protein HSP 90-alpha OS=Homo sapiens OX=9606 GN=HSP90AA1 PE=1 SV=5	4	51	51	33	36	34	31	32	35	38	35	33	36	30	32	35	19	11	13	22	23	20	19	17	37	37	38	36	29	29	32	28	36	34	31	32	35	38	35	33	36	30
P07910;P0DMR1;O60812;B7ZW38;B2RXH8	P07910;P0DMR1;O60812;B7ZW38;B2RXH8	21;11;11;11;11	21;11;11;11;11	21;11;11;11;11	Heterogeneous nuclear ribonucleoproteins C1/C2;Heterogeneous nuclear ribonucleoprotein C-like 4;Heterogeneous nuclear ribonucleoprotein C-like 1;Heterogeneous nuclear ribonucleoprotein C-like 3;Heterogeneous nuclear ribonucleoprotein C-like 2	HNRNPC;HNRNPCL4;HNRNPCL1;HNRNPCL3;HNRNPCL2	sp|P07910|HNRPC_HUMAN Heterogeneous nuclear ribonucleoproteins C1/C2 OS=Homo sapiens OX=9606 GN=HNRNPC PE=1 SV=4;sp|P0DMR1|HNRC4_HUMAN Heterogeneous nuclear ribonucleoprotein C-like 4 OS=Homo sapiens OX=9606 GN=HNRNPCL4 PE=3 SV=1;sp|O60812|HNRC1_HUMAN Hete	5	21	21	21	7	5	5	7	6	9	8	8	9	6	5	6	7	1	1	5	9	9	5	6	10	13	10	14	12	12	8	10	7	5	5	7	6	9	8	8	9	6
P07919;A0A096LP55	P07919	3;1	3;1	3;1	Cytochrome b-c1 complex subunit 6, mitochondrial	UQCRH	sp|P07919|QCR6_HUMAN Cytochrome b-c1 complex subunit 6, mitochondrial OS=Homo sapiens OX=9606 GN=UQCRH PE=1 SV=2	2	3	3	3	1	1	1	1	1	1	1	1	1	1	1	1	2	0	0	0	0	0	0	0	2	3	2	2	1	1	1	1	1	1	1	1	1	1	1	1	1	1
P07942	P07942	25	25	25	Laminin subunit beta-1	LAMB1	sp|P07942|LAMB1_HUMAN Laminin subunit beta-1 OS=Homo sapiens OX=9606 GN=LAMB1 PE=1 SV=2	1	25	25	25	9	7	6	8	9	14	12	8	10	7	10	9	4	0	0	2	4	3	1	1	1	2	2	1	4	4	5	2	9	7	6	8	9	14	12	8	10	7
P07947;P06239	P07947	9;1	9;1	6;0	Tyrosine-protein kinase Yes	YES1	sp|P07947|YES_HUMAN Tyrosine-protein kinase Yes OS=Homo sapiens OX=9606 GN=YES1 PE=1 SV=3	2	9	9	6	1	1	0	1	1	0	1	1	4	2	2	2	1	0	0	0	1	0	0	0	1	2	1	1	0	0	1	0	1	1	0	1	1	0	1	1	4	2
P07948;P08631	P07948	7;1	7;1	7;1	Tyrosine-protein kinase Lyn	LYN	sp|P07948|LYN_HUMAN Tyrosine-protein kinase Lyn OS=Homo sapiens OX=9606 GN=LYN PE=1 SV=3	2	7	7	7	1	2	2	2	4	4	2	2	0	0	0	0	0	0	0	0	0	0	0	0	5	3	3	4	2	2	2	2	1	2	2	2	4	4	2	2	0	0
P07951	P07951	33	33	4	Tropomyosin beta chain	TPM2	sp|P07951|TPM2_HUMAN Tropomyosin beta chain OS=Homo sapiens OX=9606 GN=TPM2 PE=1 SV=1	1	33	33	4	15	17	16	19	23	19	20	17	16	13	13	18	15	5	8	14	14	14	12	14	4	5	6	5	5	6	6	5	15	17	16	19	23	19	20	17	16	13
P07954	P07954	15	15	15	Fumarate hydratase, mitochondrial	FH	sp|P07954|FUMH_HUMAN Fumarate hydratase, mitochondrial OS=Homo sapiens OX=9606 GN=FH PE=1 SV=3	1	15	15	15	10	8	8	9	7	9	10	11	8	8	8	8	3	0	2	2	4	2	3	2	8	11	10	9	7	8	7	7	10	8	8	9	7	9	10	11	8	8
P07996	P07996	47	47	16	Thrombospondin-1	THBS1	sp|P07996|TSP1_HUMAN Thrombospondin-1 OS=Homo sapiens OX=9606 GN=THBS1 PE=1 SV=2	1	47	47	16	30	28	28	32	22	30	30	30	1	0	0	2	10	4	1	5	11	11	8	5	0	0	0	0	14	15	20	17	30	28	28	32	22	30	30	30	1	0
P08047	P08047	3	3	3	Transcription factor Sp1	SP1	sp|P08047|SP1_HUMAN Transcription factor Sp1 OS=Homo sapiens OX=9606 GN=SP1 PE=1 SV=3	1	3	3	3	1	1	1	1	2	2	1	0	0	0	1	1	0	0	0	0	1	0	0	0	2	1	2	2	2	2	3	3	1	1	1	1	2	2	1	0	0	0
P08069	P08069	6	6	6	Insulin-like growth factor 1 receptor;Insulin-like growth factor 1 receptor alpha chain;Insulin-like growth factor 1 receptor beta chain	IGF1R	sp|P08069|IGF1R_HUMAN Insulin-like growth factor 1 receptor OS=Homo sapiens OX=9606 GN=IGF1R PE=1 SV=1	1	6	6	6	0	0	0	0	0	0	0	0	0	0	0	0	0	0	0	1	2	0	0	0	1	1	0	1	0	2	0	0	0	0	0	0	0	0	0	0	0	0
P08123	P08123	34	34	34	Collagen alpha-2(I) chain	COL1A2	sp|P08123|CO1A2_HUMAN Collagen alpha-2(I) chain OS=Homo sapiens OX=9606 GN=COL1A2 PE=1 SV=7	1	34	34	34	24	22	19	22	22	22	24	18	15	9	10	15	8	1	1	3	10	4	2	3	1	0	0	0	0	0	0	0	24	22	19	22	22	22	24	18	15	9
P08133	P08133	49	49	49	Annexin A6	ANXA6	sp|P08133|ANXA6_HUMAN Annexin A6 OS=Homo sapiens OX=9606 GN=ANXA6 PE=1 SV=3	1	49	49	49	34	35	31	33	31	32	30	35	35	31	29	34	16	1	6	16	23	17	9	6	16	16	17	16	7	8	8	9	34	35	31	33	31	32	30	35	35	31
P08134	P08134	10	10	2	Rho-related GTP-binding protein RhoC	RHOC	sp|P08134|RHOC_HUMAN Rho-related GTP-binding protein RhoC OS=Homo sapiens OX=9606 GN=RHOC PE=1 SV=1	1	10	10	2	8	6	7	9	6	7	8	6	7	7	7	7	5	0	3	3	5	5	4	3	3	6	4	5	3	3	5	3	8	6	7	9	6	7	8	6	7	7
P08174	P08174	9	9	9	Complement decay-accelerating factor	CD55	sp|P08174|DAF_HUMAN Complement decay-accelerating factor OS=Homo sapiens OX=9606 GN=CD55 PE=1 SV=4	1	9	9	9	1	0	0	0	0	0	0	0	1	0	1	1	2	0	0	1	3	1	1	0	0	0	0	0	9	9	9	9	1	0	0	0	0	0	0	0	1	0
P08195	P08195	30	30	30	4F2 cell-surface antigen heavy chain	SLC3A2	sp|P08195|4F2_HUMAN Amino acid transporter heavy chain SLC3A2 OS=Homo sapiens OX=9606 GN=SLC3A2 PE=1 SV=3	1	30	30	30	11	9	11	10	9	10	10	6	5	5	5	7	13	2	1	3	13	2	6	4	13	10	13	15	18	16	18	18	11	9	11	10	9	10	10	6	5	5
P08236	P08236	4	4	4	Beta-glucuronidase	GUSB	sp|P08236|BGLR_HUMAN Beta-glucuronidase OS=Homo sapiens OX=9606 GN=GUSB PE=1 SV=2	1	4	4	4	0	0	0	0	0	0	0	0	0	0	0	0	0	0	0	0	0	0	0	0	0	0	0	0	0	3	1	3	0	0	0	0	0	0	0	0	0	0
P08237	P08237	17	15	15	ATP-dependent 6-phosphofructokinase, muscle type	PFKM	sp|P08237|PFKAM_HUMAN ATP-dependent 6-phosphofructokinase, muscle type OS=Homo sapiens OX=9606 GN=PFKM PE=1 SV=2	1	17	15	15	8	7	9	4	5	8	8	6	5	7	6	7	0	0	0	0	3	1	0	0	11	12	13	13	11	10	12	11	6	7	8	4	4	6	7	5	3	5
P08238;Q58FF7	P08238	49;21	29;9	25;8	Heat shock protein HSP 90-beta	HSP90AB1	sp|P08238|HS90B_HUMAN Heat shock protein HSP 90-beta OS=Homo sapiens OX=9606 GN=HSP90AB1 PE=1 SV=4	2	49	29	25	36	33	34	34	34	36	32	32	35	29	33	34	20	11	15	24	20	25	21	23	36	36	40	40	29	27	30	30	20	20	22	20	20	20	18	18	19	17
P08240	P08240	19	19	19	Signal recognition particle receptor subunit alpha	SRPR	sp|P08240|SRPRA_HUMAN Signal recognition particle receptor subunit alpha OS=Homo sapiens OX=9606 GN=SRPRA PE=1 SV=2	1	19	19	19	10	11	10	11	6	7	9	9	10	5	7	9	5	1	0	2	4	1	2	2	2	4	4	5	7	7	10	9	10	11	10	11	6	7	9	9	10	5
P08243	P08243	27	27	27	Asparagine synthetase [glutamine-hydrolyzing]	ASNS	sp|P08243|ASNS_HUMAN Asparagine synthetase [glutamine-hydrolyzing] OS=Homo sapiens OX=9606 GN=ASNS PE=1 SV=4	1	27	27	27	1	1	1	1	0	1	0	0	0	0	0	0	1	0	0	0	0	0	1	0	17	16	15	19	12	10	11	13	1	1	1	1	0	1	0	0	0	0
P08253	P08253	8	8	8	72 kDa type IV collagenase;PEX	MMP2	sp|P08253|MMP2_HUMAN 72 kDa type IV collagenase OS=Homo sapiens OX=9606 GN=MMP2 PE=1 SV=2	1	8	8	8	0	1	0	1	1	0	1	0	0	0	2	1	2	0	0	1	4	0	1	0	0	0	0	0	0	0	0	0	0	1	0	1	1	0	1	0	0	0
P08254	P08254	3	3	2	Stromelysin-1	MMP3	sp|P08254|MMP3_HUMAN Stromelysin-1 OS=Homo sapiens OX=9606 GN=MMP3 PE=1 SV=2	1	3	3	2	0	0	0	0	1	2	2	2	0	0	0	0	0	0	0	0	0	0	0	0	0	0	0	0	0	0	0	0	0	0	0	0	1	2	2	2	0	0
P08397	P08397	6	6	6	Porphobilinogen deaminase	HMBS	sp|P08397|HEM3_HUMAN Porphobilinogen deaminase OS=Homo sapiens OX=9606 GN=HMBS PE=1 SV=2	1	6	6	6	0	0	0	0	1	0	1	1	0	1	1	0	0	0	0	0	0	0	0	0	5	4	4	4	0	0	0	0	0	0	0	0	1	0	1	1	0	1
P08473	P08473	20	20	20	Neprilysin	MME	sp|P08473|NEP_HUMAN Neprilysin OS=Homo sapiens OX=9606 GN=MME PE=1 SV=2	1	20	20	20	10	11	10	13	11	13	14	12	4	3	2	7	11	2	1	2	13	0	3	7	0	0	0	0	0	0	0	0	10	11	10	13	11	13	14	12	4	3
P08559;P29803	P08559	17;3	17;3	17;3	Pyruvate dehydrogenase E1 component subunit alpha, somatic form, mitochondrial	PDHA1	sp|P08559|ODPA_HUMAN Pyruvate dehydrogenase E1 component subunit alpha, somatic form, mitochondrial OS=Homo sapiens OX=9606 GN=PDHA1 PE=1 SV=3	2	17	17	17	5	5	2	6	6	7	5	4	3	3	3	5	2	1	0	0	2	0	0	0	12	11	11	9	6	8	9	7	5	5	2	6	6	7	5	4	3	3
P08574	P08574	7	7	7	Cytochrome c1, heme protein, mitochondrial	CYC1	sp|P08574|CY1_HUMAN Cytochrome c1, heme protein, mitochondrial OS=Homo sapiens OX=9606 GN=CYC1 PE=1 SV=3	1	7	7	7	3	2	2	2	3	3	2	2	2	2	2	3	2	0	0	0	3	0	0	0	4	5	5	4	6	5	3	3	3	2	2	2	3	3	2	2	2	2
P08579	P08579	6	5	5	U2 small nuclear ribonucleoprotein B	SNRPB2	sp|P08579|RU2B_HUMAN U2 small nuclear ribonucleoprotein B OS=Homo sapiens OX=9606 GN=SNRPB2 PE=1 SV=1	1	6	5	5	1	0	1	1	2	3	0	1	0	2	1	2	0	0	0	0	1	0	0	0	4	4	3	4	1	3	2	3	1	0	1	1	2	3	0	1	0	1
P08581	P08581	5	5	5	Hepatocyte growth factor receptor	MET	sp|P08581|MET_HUMAN Hepatocyte growth factor receptor OS=Homo sapiens OX=9606 GN=MET PE=1 SV=4	1	5	5	5	0	0	0	0	0	0	0	0	1	2	1	0	2	0	0	0	0	0	0	0	0	0	0	0	1	1	1	2	0	0	0	0	0	0	0	0	1	2
P08603	P08603	7	7	7	Complement factor H	CFH	sp|P08603|CFAH_HUMAN Complement factor H OS=Homo sapiens OX=9606 GN=CFH PE=1 SV=4	1	7	7	7	0	0	0	0	0	0	0	0	0	0	0	0	0	0	0	0	0	0	0	0	0	0	0	0	3	1	3	2	0	0	0	0	0	0	0	0	0	0
P08621	P08621	13	13	13	U1 small nuclear ribonucleoprotein 70 kDa	SNRNP70	sp|P08621|RU17_HUMAN U1 small nuclear ribonucleoprotein 70 kDa OS=Homo sapiens OX=9606 GN=SNRNP70 PE=1 SV=2	1	13	13	13	5	5	4	2	4	4	4	5	6	3	4	3	3	2	1	1	4	2	2	2	6	7	6	6	6	6	5	7	5	5	4	2	4	4	4	5	6	3
P08648	P08648	19	19	19	Integrin alpha-5;Integrin alpha-5 heavy chain;Integrin alpha-5 light chain	ITGA5	sp|P08648|ITA5_HUMAN Integrin alpha-5 OS=Homo sapiens OX=9606 GN=ITGA5 PE=1 SV=2	1	19	19	19	7	12	12	8	5	5	9	6	11	9	10	12	8	0	2	3	9	4	1	4	0	0	0	0	3	2	5	3	7	12	12	8	5	5	9	6	11	9
P08651	P08651	6	6	5	Nuclear factor 1 C-type	NFIC	sp|P08651|NFIC_HUMAN Nuclear factor 1 C-type OS=Homo sapiens OX=9606 GN=NFIC PE=1 SV=2	1	6	6	5	3	0	2	2	0	1	0	0	1	0	0	1	0	0	0	0	0	0	0	0	0	0	0	0	2	3	2	2	3	0	2	2	0	1	0	0	1	0
P08670;P41219;P14136	P08670	68;5;2	68;5;2	60;3;1	Vimentin	VIM	sp|P08670|VIME_HUMAN Vimentin OS=Homo sapiens OX=9606 GN=VIM PE=1 SV=4	3	68	68	60	52	53	50	54	53	53	54	54	55	51	52	59	56	49	42	55	57	51	48	54	30	31	30	31	27	24	26	24	52	53	50	54	53	53	54	54	55	51
P08708	P08708	11	11	11	40S ribosomal protein S17	RPS17	sp|P08708|RS17_HUMAN Small ribosomal subunit protein eS17 OS=Homo sapiens OX=9606 GN=RPS17 PE=1 SV=2	1	11	11	11	5	6	5	4	8	5	7	6	6	6	5	4	3	0	0	1	5	3	0	0	3	5	6	9	6	5	5	6	5	6	5	4	8	5	7	6	6	6
P08727;CON__P08727;CON__Q99456;Q99456	P08727;CON__P08727	24;23;2;2	21;20;1;1	14;13;1;1	Keratin, type I cytoskeletal 19	KRT19	sp|P08727|K1C19_HUMAN Keratin, type I cytoskeletal 19 OS=Homo sapiens OX=9606 GN=KRT19 PE=1 SV=4;	4	24	21	14	8	7	9	12	7	6	10	8	0	0	0	0	0	0	0	0	0	0	1	0	0	1	0	0	20	18	21	21	7	6	9	11	6	5	8	8	0	0
P08754	P08754	12	6	6	Guanine nucleotide-binding protein G(k) subunit alpha	GNAI3	sp|P08754|GNAI3_HUMAN Guanine nucleotide-binding protein G(i) subunit alpha-3 OS=Homo sapiens OX=9606 GN=GNAI3 PE=1 SV=3	1	12	6	6	8	6	8	7	6	8	6	6	7	5	5	7	5	0	1	2	8	4	4	6	7	7	7	7	5	6	6	6	4	3	4	3	1	3	3	3	3	3
P08758	P08758	24	24	24	Annexin A5	ANXA5	sp|P08758|ANXA5_HUMAN Annexin A5 OS=Homo sapiens OX=9606 GN=ANXA5 PE=1 SV=2	1	24	24	24	19	21	22	21	17	20	19	19	21	18	19	19	11	7	7	13	15	16	12	12	12	15	13	13	11	10	11	12	19	21	22	21	17	20	19	19	21	18
P08865;A0A8I5KQE6	P08865;A0A8I5KQE6	18;14	18;14	18;14	40S ribosomal protein SA	RPSA	sp|P08865|RSSA_HUMAN Small ribosomal subunit protein uS2 OS=Homo sapiens OX=9606 GN=RPSA PE=1 SV=4;sp|A0A8I5KQE6|RPSA2_HUMAN Small ribosomal subunit protein uS2B OS=Homo sapiens OX=9606 GN=RPSA2 PE=3 SV=1	2	18	18	18	15	17	13	14	15	16	15	15	14	12	12	12	6	4	7	6	10	8	5	6	12	12	15	16	7	7	7	8	15	17	13	14	15	16	15	15	14	12
P08962	P08962	6	6	6	CD63 antigen	CD63	sp|P08962|CD63_HUMAN CD63 antigen OS=Homo sapiens OX=9606 GN=CD63 PE=1 SV=2	1	6	6	6	2	2	2	2	1	2	4	3	3	2	2	1	5	1	0	3	4	2	1	2	1	1	1	1	1	1	1	1	2	2	2	2	1	2	4	3	3	2
P09001	P09001	7	7	7	39S ribosomal protein L3, mitochondrial	MRPL3	sp|P09001|RM03_HUMAN Large ribosomal subunit protein uL3m OS=Homo sapiens OX=9606 GN=MRPL3 PE=1 SV=1	1	7	7	7	0	0	0	0	0	0	0	0	1	1	1	1	0	0	0	0	2	0	0	0	1	1	3	1	3	4	1	3	0	0	0	0	0	0	0	0	1	1
P09012	P09012	9	9	8	U1 small nuclear ribonucleoprotein A	SNRPA	sp|P09012|SNRPA_HUMAN U1 small nuclear ribonucleoprotein A OS=Homo sapiens OX=9606 GN=SNRPA PE=1 SV=3	1	9	9	8	2	3	2	3	3	2	2	2	2	2	3	4	0	1	0	0	2	0	1	0	5	5	4	5	5	5	6	4	2	3	2	3	3	2	2	2	2	2
P09038	P09038	4	4	4	Fibroblast growth factor 2	FGF2	sp|P09038|FGF2_HUMAN Fibroblast growth factor 2 OS=Homo sapiens OX=9606 GN=FGF2 PE=1 SV=3	1	4	4	4	1	1	2	1	2	2	2	2	2	3	3	2	2	2	2	2	3	2	3	2	0	0	0	0	1	0	1	1	1	1	2	1	2	2	2	2	2	3
P09086	P09086	4	1	1	POU domain, class 2, transcription factor 2	POU2F2	sp|P09086|PO2F2_HUMAN POU domain, class 2, transcription factor 2 OS=Homo sapiens OX=9606 GN=POU2F2 PE=1 SV=3	1	4	1	1	0	0	0	0	0	0	0	0	0	0	1	0	1	0	0	0	0	1	0	0	3	3	2	2	1	1	3	0	0	0	0	0	0	0	0	0	0	0
P09104	P09104	12	9	8	Gamma-enolase	ENO2	sp|P09104|ENOG_HUMAN Gamma-enolase OS=Homo sapiens OX=9606 GN=ENO2 PE=1 SV=3	1	12	9	8	7	8	7	8	7	7	7	5	6	8	6	8	5	3	3	5	4	3	1	5	3	3	3	3	3	3	6	5	4	5	4	5	4	4	4	2	3	5
P09110	P09110	12	12	12	3-ketoacyl-CoA thiolase, peroxisomal	ACAA1	sp|P09110|THIK_HUMAN 3-ketoacyl-CoA thiolase, peroxisomal OS=Homo sapiens OX=9606 GN=ACAA1 PE=1 SV=2	1	12	12	12	3	3	1	3	3	3	3	3	4	2	4	4	7	1	1	1	9	1	4	5	4	3	3	3	4	3	3	3	3	3	1	3	3	3	3	3	4	2
P09132	P09132	7	7	6	Signal recognition particle 19 kDa protein	SRP19	sp|P09132|SRP19_HUMAN Signal recognition particle 19 kDa protein OS=Homo sapiens OX=9606 GN=SRP19 PE=1 SV=3	1	7	7	6	2	1	1	2	4	3	4	3	3	3	4	3	0	0	0	0	2	0	0	0	4	4	4	4	2	3	4	2	2	1	1	2	4	3	4	3	3	3
P09211	P09211	15	15	15	Glutathione S-transferase P	GSTP1	sp|P09211|GSTP1_HUMAN Glutathione S-transferase P OS=Homo sapiens OX=9606 GN=GSTP1 PE=1 SV=2	1	15	15	15	11	12	11	12	11	12	12	12	10	9	11	10	4	2	3	7	7	5	6	7	10	11	9	12	0	0	2	2	11	12	11	12	11	12	12	12	10	9
P09234	P09234	4	4	4	U1 small nuclear ribonucleoprotein C	SNRPC	sp|P09234|RU1C_HUMAN U1 small nuclear ribonucleoprotein C OS=Homo sapiens OX=9606 GN=SNRPC PE=1 SV=1	1	4	4	4	2	1	1	1	1	2	2	1	2	2	1	2	0	0	0	1	2	2	1	0	4	3	3	3	2	2	2	2	2	1	1	1	1	2	2	1	2	2
P09382	P09382	11	11	11	Galectin-1	LGALS1	sp|P09382|LEG1_HUMAN Galectin-1 OS=Homo sapiens OX=9606 GN=LGALS1 PE=1 SV=2	1	11	11	11	9	8	8	9	8	8	8	9	8	9	9	10	8	7	7	8	7	8	7	8	0	0	0	0	8	6	7	7	9	8	8	9	8	8	8	9	8	9
P09417	P09417	8	8	8	Dihydropteridine reductase	QDPR	sp|P09417|DHPR_HUMAN Dihydropteridine reductase OS=Homo sapiens OX=9606 GN=QDPR PE=1 SV=2	1	8	8	8	3	6	6	6	5	2	3	4	6	4	3	3	0	0	0	0	1	1	0	1	2	2	2	2	3	2	3	4	3	6	6	6	5	2	3	4	6	4
P09429;B2RPK0	P09429	13;6	13;6	11;5	High mobility group protein B1	HMGB1	sp|P09429|HMGB1_HUMAN High mobility group protein B1 OS=Homo sapiens OX=9606 GN=HMGB1 PE=1 SV=3	2	13	13	11	5	6	6	4	4	6	7	4	8	7	6	6	1	0	0	0	2	3	1	0	8	8	9	7	4	5	5	5	5	6	6	4	4	6	7	4	8	7
P09455	P09455	2	2	2	Retinol-binding protein 1	RBP1	sp|P09455|RET1_HUMAN Retinol-binding protein 1 OS=Homo sapiens OX=9606 GN=RBP1 PE=1 SV=2	1	2	2	2	0	0	0	0	0	0	0	0	0	0	0	0	0	0	0	0	0	0	0	0	1	1	1	2	0	0	0	0	0	0	0	0	0	0	0	0	0	0
P09486	P09486	8	8	8	SPARC	SPARC	sp|P09486|SPRC_HUMAN SPARC OS=Homo sapiens OX=9606 GN=SPARC PE=1 SV=1	1	8	8	8	5	4	5	4	5	4	4	4	5	2	4	4	0	0	0	1	4	2	0	3	0	0	0	0	0	0	0	0	5	4	5	4	5	4	4	4	5	2
Q03013;P09488	Q03013;P09488	2;2	1;1	1;1	Glutathione S-transferase Mu 4;Glutathione S-transferase Mu 1	GSTM4;GSTM1	sp|Q03013|GSTM4_HUMAN Glutathione S-transferase Mu 4 OS=Homo sapiens OX=9606 GN=GSTM4 PE=1 SV=3;sp|P09488|GSTM1_HUMAN Glutathione S-transferase Mu 1 OS=Homo sapiens OX=9606 GN=GSTM1 PE=1 SV=3	2	2	1	1	1	0	1	1	0	1	1	0	2	2	1	2	0	0	0	0	2	0	0	0	1	1	1	1	0	0	0	0	0	0	0	0	0	0	0	0	1	1
P09493	P09493	27	17	12	Tropomyosin alpha-1 chain	TPM1	sp|P09493|TPM1_HUMAN Tropomyosin alpha-1 chain OS=Homo sapiens OX=9606 GN=TPM1 PE=1 SV=2	1	27	17	12	14	15	12	15	10	16	15	14	12	10	10	15	13	5	4	10	13	21	11	14	3	4	4	4	2	4	2	2	8	8	6	7	3	9	8	7	6	5
P09496	P09496	5	5	5	Clathrin light chain A	CLTA	sp|P09496|CLCA_HUMAN Clathrin light chain A OS=Homo sapiens OX=9606 GN=CLTA PE=1 SV=1	1	5	5	5	3	2	2	2	2	2	3	2	3	3	3	3	2	2	1	1	3	3	2	3	1	3	2	2	1	1	1	1	3	2	2	2	2	2	3	2	3	3
P09497	P09497	9	9	9	Clathrin light chain B	CLTB	sp|P09497|CLCB_HUMAN Clathrin light chain B OS=Homo sapiens OX=9606 GN=CLTB PE=1 SV=1	1	9	9	9	5	3	3	3	3	3	3	4	3	4	2	4	4	2	2	4	5	4	1	3	1	3	4	2	3	2	2	3	5	3	3	3	3	3	3	4	3	4
P09525	P09525	18	18	18	Annexin A4	ANXA4	sp|P09525|ANXA4_HUMAN Annexin A4 OS=Homo sapiens OX=9606 GN=ANXA4 PE=1 SV=4	1	18	18	18	11	12	14	10	14	8	12	11	11	9	7	13	9	0	2	5	9	7	2	4	2	2	0	1	5	5	4	10	11	12	14	10	14	8	12	11	11	9
P09543	P09543	16	16	16	2,3-cyclic-nucleotide 3-phosphodiesterase	CNP	sp|P09543|CN37_HUMAN 2,3-cyclic-nucleotide 3-phosphodiesterase OS=Homo sapiens OX=9606 GN=CNP PE=1 SV=2	1	16	16	16	8	4	5	5	3	1	3	4	5	6	5	5	4	0	0	0	9	0	0	0	4	3	3	2	4	6	6	7	8	4	5	5	3	1	3	4	5	6
P09601	P09601	11	11	11	Heme oxygenase 1	HMOX1	sp|P09601|HMOX1_HUMAN Heme oxygenase 1 OS=Homo sapiens OX=9606 GN=HMOX1 PE=1 SV=1	1	11	11	11	4	5	2	7	2	3	4	3	2	0	2	1	6	1	0	1	9	4	5	5	3	2	2	3	0	0	0	0	4	5	2	7	2	3	4	3	2	0
P09619	P09619	8	8	8	Platelet-derived growth factor receptor beta	PDGFRB	sp|P09619|PGFRB_HUMAN Platelet-derived growth factor receptor beta OS=Homo sapiens OX=9606 GN=PDGFRB PE=1 SV=1	1	8	8	8	5	4	4	2	4	4	4	4	1	0	2	0	1	0	0	0	0	0	0	0	0	1	0	0	0	0	0	0	5	4	4	2	4	4	4	4	1	0
P09622	P09622	19	19	19	Dihydrolipoyl dehydrogenase, mitochondrial	DLD	sp|P09622|DLDH_HUMAN Dihydrolipoyl dehydrogenase, mitochondrial OS=Homo sapiens OX=9606 GN=DLD PE=1 SV=2	1	19	19	19	4	6	4	6	7	10	8	6	6	6	6	7	9	3	3	4	8	7	5	7	11	12	13	12	7	7	7	9	4	6	4	6	7	10	8	6	6	6
P09651;Q32P51	P09651;Q32P51	22;13	21;12	4;2	Heterogeneous nuclear ribonucleoprotein A1;Heterogeneous nuclear ribonucleoprotein A1, N-terminally processed;Heterogeneous nuclear ribonucleoprotein A1-like 2	HNRNPA1;HNRNPA1L2	sp|P09651|ROA1_HUMAN Heterogeneous nuclear ribonucleoprotein A1 OS=Homo sapiens OX=9606 GN=HNRNPA1 PE=1 SV=5;sp|Q32P51|RA1L2_HUMAN Heterogeneous nuclear ribonucleoprotein A1-like 2 OS=Homo sapiens OX=9606 GN=HNRNPA1L2 PE=2 SV=2	2	22	21	4	15	14	13	14	14	13	14	14	15	14	14	17	6	3	3	6	10	9	6	6	15	15	19	16	13	12	13	13	15	14	13	14	14	13	14	14	15	14
P09661	P09661	10	10	10	U2 small nuclear ribonucleoprotein A	SNRPA1	sp|P09661|RU2A_HUMAN U2 small nuclear ribonucleoprotein A OS=Homo sapiens OX=9606 GN=SNRPA1 PE=1 SV=2	1	10	10	10	4	4	4	5	2	3	3	4	3	2	2	3	0	1	2	0	2	0	0	0	7	6	7	8	6	6	5	6	4	4	4	5	2	3	3	4	3	2
P09669	P09669	4	4	4	Cytochrome c oxidase subunit 6C	COX6C	sp|P09669|COX6C_HUMAN Cytochrome c oxidase subunit 6C OS=Homo sapiens OX=9606 GN=COX6C PE=1 SV=2	1	4	4	4	1	1	0	1	1	1	1	1	0	1	1	1	0	0	0	0	2	0	0	0	1	0	1	1	1	1	0	2	1	1	0	1	1	1	1	1	0	1
P09874	P09874	55	55	55	Poly [ADP-ribose] polymerase 1	PARP1	sp|P09874|PARP1_HUMAN Poly [ADP-ribose] polymerase 1 OS=Homo sapiens OX=9606 GN=PARP1 PE=1 SV=4	1	55	55	55	11	11	13	10	7	6	8	8	11	12	12	12	2	0	0	2	3	2	0	2	34	35	27	28	20	22	22	23	11	11	13	10	7	6	8	8	11	12
P09884	P09884	21	21	21	DNA polymerase alpha catalytic subunit	POLA1	sp|P09884|DPOLA_HUMAN DNA polymerase alpha catalytic subunit OS=Homo sapiens OX=9606 GN=POLA1 PE=1 SV=2	1	21	21	21	0	0	1	1	1	0	0	0	0	0	0	0	0	0	0	0	0	0	0	0	7	9	6	5	7	12	5	9	0	0	1	1	1	0	0	0	0	0
P09913	P09913	8	8	8	Interferon-induced protein with tetratricopeptide repeats 2	IFIT2	sp|P09913|IFIT2_HUMAN Interferon-induced protein with tetratricopeptide repeats 2 OS=Homo sapiens OX=9606 GN=IFIT2 PE=1 SV=1	1	8	8	8	0	0	0	0	0	0	0	0	0	0	0	0	5	0	0	0	5	0	0	0	0	0	0	0	0	0	0	0	0	0	0	0	0	0	0	0	0	0
P09914	P09914	10	10	10	Interferon-induced protein with tetratricopeptide repeats 1	IFIT1	sp|P09914|IFIT1_HUMAN Interferon-induced protein with tetratricopeptide repeats 1 OS=Homo sapiens OX=9606 GN=IFIT1 PE=1 SV=2	1	10	10	10	1	0	0	0	0	0	0	1	0	0	0	0	4	0	0	1	8	1	0	0	0	0	0	0	0	0	0	0	1	0	0	0	0	0	0	1	0	0
P09936	P09936	14	14	14	Ubiquitin carboxyl-terminal hydrolase isozyme L1	UCHL1	sp|P09936|UCHL1_HUMAN Ubiquitin carboxyl-terminal hydrolase isozyme L1 OS=Homo sapiens OX=9606 GN=UCHL1 PE=1 SV=2	1	14	14	14	11	11	8	10	9	10	8	9	6	6	5	7	0	0	0	0	3	1	0	2	8	9	9	10	0	0	0	0	11	11	8	10	9	10	8	9	6	6
P09960	P09960	28	28	28	Leukotriene A-4 hydrolase	LTA4H	sp|P09960|LKHA4_HUMAN Leukotriene A-4 hydrolase OS=Homo sapiens OX=9606 GN=LTA4H PE=1 SV=2	1	28	28	28	11	10	11	11	7	10	9	10	9	7	8	11	1	0	1	1	2	2	0	0	21	19	18	17	15	14	16	13	11	10	11	11	7	10	9	10	9	7
P09972	P09972	8	5	5	Fructose-bisphosphate aldolase C	ALDOC	sp|P09972|ALDOC_HUMAN Fructose-bisphosphate aldolase C OS=Homo sapiens OX=9606 GN=ALDOC PE=1 SV=2	1	8	5	5	4	4	4	4	6	6	6	5	5	5	5	4	0	0	1	1	2	3	1	1	5	6	5	4	5	4	4	4	2	2	2	2	3	3	3	2	2	2
Q71UI9;P0C0S5	Q71UI9;P0C0S5	6;6	4;4	4;4	Histone H2A.V;Histone H2A.Z	H2AFV;H2AFZ	sp|Q71UI9|H2AV_HUMAN Histone H2A.V OS=Homo sapiens OX=9606 GN=H2AZ2 PE=1 SV=3;sp|P0C0S5|H2AZ_HUMAN Histone H2A.Z OS=Homo sapiens OX=9606 GN=H2AZ1 PE=1 SV=2	2	6	4	4	2	1	1	2	2	1	1	2	3	4	2	5	4	3	3	1	2	2	2	2	5	4	4	4	3	3	3	4	0	0	0	0	0	0	0	0	1	2
Q99878;Q96KK5;Q9BTM1;P20671;P0C0S8	Q99878;Q96KK5;Q9BTM1;P20671;P0C0S8	7;7;7;7;7	7;7;7;7;7	0;0;0;0;0	Histone H2A type 1-J;Histone H2A type 1-H;Histone H2A.J;Histone H2A type 1-D;Histone H2A type 1	HIST1H2AJ;HIST1H2AH;H2AFJ;HIST1H2AD;HIST1H2AG	sp|Q99878|H2A1J_HUMAN Histone H2A type 1-J OS=Homo sapiens OX=9606 GN=H2AC14 PE=1 SV=3;sp|Q96KK5|H2A1H_HUMAN Histone H2A type 1-H OS=Homo sapiens OX=9606 GN=H2AC12 PE=1 SV=3;sp|Q9BTM1|H2AJ_HUMAN Histone H2A.J OS=Homo sapiens OX=9606 GN=H2AJ PE=1 SV=1;sp|P2	5	7	7	0	4	2	3	4	4	3	3	3	3	4	3	3	3	4	4	4	5	5	3	5	6	6	6	6	4	4	3	4	4	2	3	4	4	3	3	3	3	4
P0CG12	P0CG12	14	14	14	Chromosome transmission fidelity protein 8 homolog isoform 2	CHTF8	sp|P0CG12|DERPC_HUMAN Decreased expression in renal and prostate cancer protein OS=Homo sapiens OX=9606 GN=DERPC PE=1 SV=1	1	14	14	14	0	0	0	0	0	0	0	0	0	0	0	0	0	0	0	0	0	0	0	0	0	1	0	0	7	9	6	9	0	0	0	0	0	0	0	0	0	0
P0CG30;P0CG29	P0CG30;P0CG29	1;1	1;1	1;1	Glutathione S-transferase theta-2B;Glutathione S-transferase theta-2	GSTT2B;GSTT2	sp|P0CG30|GSTT2_HUMAN Glutathione S-transferase theta-2B OS=Homo sapiens OX=9606 GN=GSTT2B PE=1 SV=1;sp|P0CG29|GST2_HUMAN Glutathione S-transferase theta-2 OS=Homo sapiens OX=9606 GN=GSTT2 PE=1 SV=1	2	1	1	1	0	0	0	0	1	1	1	0	1	0	0	0	0	0	0	0	0	0	0	0	0	0	0	0	0	0	0	0	0	0	0	0	1	1	1	0	1	0
P0CW20;P0CW19	P0CW20;P0CW19	2;2	2;2	2;2	LIM and senescent cell antigen-like-containing domain protein 3-like;LIM and senescent cell antigen-like-containing domain protein 3	LIMS3L;LIMS3	sp|P0CW20|LIMS4_HUMAN LIM and senescent cell antigen-like-containing domain protein 4 OS=Homo sapiens OX=9606 GN=LIMS4 PE=1 SV=1;sp|P0CW19|LIMS3_HUMAN LIM and senescent cell antigen-like-containing domain protein 3 OS=Homo sapiens OX=9606 GN=LIMS3 PE=2 SV=	2	2	2	2	0	1	1	1	0	1	1	0	1	0	0	0	1	0	0	1	1	1	0	1	0	0	0	0	0	0	0	0	0	1	1	1	0	1	1	0	1	0
P0DMN0;P0DMM9;P50225;P50226	P0DMN0;P0DMM9	7;7;3;2	7;7;3;2	7;7;3;2	Sulfotransferase 1A4;Sulfotransferase 1A3	SULT1A4;SULT1A3	sp|P0DMN0|ST1A4_HUMAN Sulfotransferase 1A4 OS=Homo sapiens OX=9606 GN=SULT1A4 PE=1 SV=1;sp|P0DMM9|ST1A3_HUMAN Sulfotransferase 1A3 OS=Homo sapiens OX=9606 GN=SULT1A3 PE=1 SV=1	4	7	7	7	0	0	0	0	0	0	0	0	0	0	0	0	0	0	0	0	0	0	0	0	0	1	1	0	5	4	4	6	0	0	0	0	0	0	0	0	0	0
P0DMV9;P0DMV8	P0DMV9;P0DMV8	39;39	35;35	22;22	Heat shock 70 kDa protein 1B;Heat shock 70 kDa protein 1A	HSPA1B;HSPA1A	sp|P0DMV9|HS71B_HUMAN Heat shock 70 kDa protein 1B OS=Homo sapiens OX=9606 GN=HSPA1B PE=1 SV=1;sp|P0DMV8|HS71A_HUMAN Heat shock 70 kDa protein 1A OS=Homo sapiens OX=9606 GN=HSPA1A PE=1 SV=1	2	39	35	22	20	20	18	18	21	22	22	19	18	21	19	19	13	9	7	15	20	16	15	13	31	32	31	30	23	23	22	21	18	19	17	16	19	19	20	17	16	19
P0DP25;P0DP24;P0DP23;P27482	P0DP25;P0DP24;P0DP23	16;16;16;1	16;16;16;1	16;16;16;1			sp|P0DP25|CALM3_HUMAN Calmodulin-3 OS=Homo sapiens OX=9606 GN=CALM3 PE=1 SV=1;sp|P0DP24|CALM2_HUMAN Calmodulin-2 OS=Homo sapiens OX=9606 GN=CALM2 PE=1 SV=1;sp|P0DP23|CALM1_HUMAN Calmodulin-1 OS=Homo sapiens OX=9606 GN=CALM1 PE=1 SV=1	4	16	16	16	10	10	9	7	9	10	9	9	10	7	8	10	9	6	7	8	10	10	6	9	7	6	7	8	8	5	8	5	10	10	9	7	9	10	9	9	10	7
P0DP91;Q03468	P0DP91;Q03468	3;3	3;3	3;3	DNA excision repair protein ERCC-6	ERCC6	sp|P0DP91|ERPG3_HUMAN Chimeric ERCC6-PGBD3 protein OS=Homo sapiens OX=9606 GN=ERCC6 PE=1 SV=1;sp|Q03468|ERCC6_HUMAN DNA excision repair protein ERCC-6 OS=Homo sapiens OX=9606 GN=ERCC6 PE=1 SV=1	2	3	3	3	0	0	0	0	0	0	0	0	1	0	0	0	0	0	0	0	0	0	0	0	0	0	0	0	3	3	3	1	0	0	0	0	0	0	0	0	1	0
P0DPB6;P0DPB5	P0DPB6	3;1	3;1	3;1			sp|P0DPB6|RPAC2_HUMAN DNA-directed RNA polymerases I and III subunit RPAC2 OS=Homo sapiens OX=9606 GN=POLR1D PE=1 SV=1	2	3	3	3	1	0	0	1	0	0	0	0	0	0	0	1	0	0	0	0	0	0	0	0	2	3	2	1	3	2	2	3	1	0	0	1	0	0	0	0	0	0
P0DTE5	P0DTE5	1	1	1			sp|P0DTE5|UD2A2_HUMAN UDP-glucuronosyltransferase 2A2 OS=Homo sapiens OX=9606 GN=UGT2A2 PE=1 SV=1	1	1	1	1	0	0	0	1	0	0	0	0	0	0	0	0	0	0	0	0	0	0	0	0	0	1	0	0	0	0	0	0	0	0	0	1	0	0	0	0	0	0
P10155	P10155	13	13	13	60 kDa SS-A/Ro ribonucleoprotein	TROVE2	sp|P10155|RO60_HUMAN RNA-binding protein RO60 OS=Homo sapiens OX=9606 GN=RO60 PE=1 SV=2	1	13	13	13	5	6	6	3	3	6	5	4	3	4	5	5	2	0	1	1	4	1	0	1	8	8	6	6	5	4	4	6	5	6	6	3	3	6	5	4	3	4
P10253	P10253	11	11	11	Lysosomal alpha-glucosidase;76 kDa lysosomal alpha-glucosidase;70 kDa lysosomal alpha-glucosidase	GAA	sp|P10253|LYAG_HUMAN Lysosomal alpha-glucosidase OS=Homo sapiens OX=9606 GN=GAA PE=1 SV=4	1	11	11	11	2	0	2	0	2	2	2	2	2	2	2	2	3	2	1	2	4	2	3	3	6	1	3	2	4	6	5	6	2	0	2	0	2	2	2	2	2	2
P10301	P10301	8	8	6	Ras-related protein R-Ras	RRAS	sp|P10301|RRAS_HUMAN Ras-related protein R-Ras OS=Homo sapiens OX=9606 GN=RRAS PE=1 SV=1	1	8	8	6	6	5	5	4	2	4	4	5	4	3	3	5	5	0	1	0	7	2	3	2	1	1	1	2	2	2	2	1	6	5	5	4	2	4	4	5	4	3
P10321	P10321	15	12	9	HLA class I histocompatibility antigen, Cw-7 alpha chain	HLA-C	sp|P10321|HLAC_HUMAN HLA class I histocompatibility antigen, C alpha chain OS=Homo sapiens OX=9606 GN=HLA-C PE=1 SV=3	1	15	12	9	5	4	5	5	5	5	5	5	7	6	8	7	9	3	3	5	11	6	3	3	5	5	5	4	5	5	6	7	4	3	3	3	3	3	3	4	5	4
P10398	P10398	8	8	6	Serine/threonine-protein kinase A-Raf	ARAF	sp|P10398|ARAF_HUMAN Serine/threonine-protein kinase A-Raf OS=Homo sapiens OX=9606 GN=ARAF PE=1 SV=2	1	8	8	6	0	0	0	0	1	1	1	0	2	0	0	0	1	0	0	0	0	0	0	0	2	2	2	3	3	3	3	5	0	0	0	0	1	1	1	0	2	0
P10412;P22492;Q02539	P10412	11;4;4	3;0;0	3;0;0	Histone H1.4	HIST1H1E	sp|P10412|H14_HUMAN Histone H1.4 OS=Homo sapiens OX=9606 GN=H1-4 PE=1 SV=2	3	11	3	3	8	9	8	8	8	7	7	8	9	8	8	9	6	1	3	5	8	3	4	6	10	9	10	10	3	4	4	4	2	2	2	2	1	2	2	2	2	2
P10515	P10515	15	15	15	Dihydrolipoyllysine-residue acetyltransferase component of pyruvate dehydrogenase complex, mitochondrial	DLAT	sp|P10515|ODP2_HUMAN Dihydrolipoyllysine-residue acetyltransferase component of pyruvate dehydrogenase complex, mitochondrial OS=Homo sapiens OX=9606 GN=DLAT PE=1 SV=3	1	15	15	15	6	7	5	7	4	4	5	5	4	3	4	3	2	0	0	0	3	1	2	1	9	9	10	10	9	5	5	6	6	7	5	7	4	4	5	5	4	3
P10586	P10586	22	22	18	Receptor-type tyrosine-protein phosphatase F	PTPRF	sp|P10586|PTPRF_HUMAN Receptor-type tyrosine-protein phosphatase F OS=Homo sapiens OX=9606 GN=PTPRF PE=1 SV=2	1	22	22	18	1	1	1	1	1	2	2	1	0	0	0	0	0	0	0	0	0	0	0	0	7	8	9	10	8	12	11	12	1	1	1	1	1	2	2	1	0	0
P10599	P10599	11	11	11	Thioredoxin	TXN	sp|P10599|THIO_HUMAN Thioredoxin OS=Homo sapiens OX=9606 GN=TXN PE=1 SV=3	1	11	11	11	8	7	5	10	10	8	9	6	7	6	7	7	3	3	4	3	3	4	4	3	7	6	5	5	5	5	5	5	8	7	5	10	10	8	9	6	7	6
P10606	P10606	7	7	7	Cytochrome c oxidase subunit 5B, mitochondrial	COX5B	sp|P10606|COX5B_HUMAN Cytochrome c oxidase subunit 5B, mitochondrial OS=Homo sapiens OX=9606 GN=COX5B PE=1 SV=2	1	7	7	7	3	3	1	3	3	3	2	3	0	1	4	0	3	1	0	0	4	1	1	0	3	4	4	5	2	2	2	4	3	3	1	3	3	3	2	3	0	1
P10619	P10619	6	6	6	Lysosomal protective protein;Lysosomal protective protein 32 kDa chain;Lysosomal protective protein 20 kDa chain	CTSA	sp|P10619|PPGB_HUMAN Lysosomal protective protein OS=Homo sapiens OX=9606 GN=CTSA PE=1 SV=2	1	6	6	6	4	4	4	4	4	5	4	4	5	4	4	4	3	2	1	2	4	4	4	4	2	3	2	2	3	3	3	3	4	4	4	4	4	5	4	4	5	4
P10620	P10620	9	9	9	Microsomal glutathione S-transferase 1	MGST1	sp|P10620|MGST1_HUMAN Microsomal glutathione S-transferase 1 OS=Homo sapiens OX=9606 GN=MGST1 PE=1 SV=1	1	9	9	9	4	4	4	4	4	2	3	4	5	6	5	7	6	2	1	4	6	4	4	4	2	2	2	2	1	2	2	2	4	4	4	4	4	2	3	4	5	6
P10644;P31321	P10644	19;3	19;3	19;3	cAMP-dependent protein kinase type I-alpha regulatory subunit;cAMP-dependent protein kinase type I-alpha regulatory subunit, N-terminally processed	PRKAR1A	sp|P10644|KAP0_HUMAN cAMP-dependent protein kinase type I-alpha regulatory subunit OS=Homo sapiens OX=9606 GN=PRKAR1A PE=1 SV=1	2	19	19	19	7	7	8	9	8	10	9	8	9	7	9	6	4	1	1	5	5	4	2	2	5	6	5	6	3	3	3	3	7	7	8	9	8	10	9	8	9	7
P10646	P10646	2	2	2	Tissue factor pathway inhibitor	TFPI	sp|P10646|TFPI1_HUMAN Tissue factor pathway inhibitor OS=Homo sapiens OX=9606 GN=TFPI PE=1 SV=1	1	2	2	2	0	0	0	0	0	0	0	0	0	0	0	0	0	0	0	0	0	0	0	0	0	0	0	0	1	1	0	2	0	0	0	0	0	0	0	0	0	0
P10745	P10745	2	2	2	Retinol-binding protein 3	RBP3	sp|P10745|RET3_HUMAN Retinol-binding protein 3 OS=Homo sapiens OX=9606 GN=RBP3 PE=1 SV=2	1	2	2	2	0	0	0	0	0	0	0	1	0	0	0	0	0	0	0	0	0	0	0	0	0	0	1	1	0	0	0	0	0	0	0	0	0	0	0	1	0	0
P10746	P10746	2	2	2	Uroporphyrinogen-III synthase	UROS	sp|P10746|HEM4_HUMAN Uroporphyrinogen-III synthase OS=Homo sapiens OX=9606 GN=UROS PE=1 SV=1	1	2	2	2	0	0	0	0	1	1	1	1	1	0	0	1	0	0	0	0	0	0	0	0	0	1	1	1	1	0	1	0	0	0	0	0	1	1	1	1	1	0
P10768	P10768	13	13	13	S-formylglutathione hydrolase	ESD	sp|P10768|ESTD_HUMAN S-formylglutathione hydrolase OS=Homo sapiens OX=9606 GN=ESD PE=1 SV=2	1	13	13	13	5	7	6	6	4	4	4	5	5	4	4	4	1	0	1	2	2	1	1	2	6	4	7	5	3	4	4	4	5	7	6	6	4	4	4	5	5	4
P10809	P10809	46	46	46	60 kDa heat shock protein, mitochondrial	HSPD1	sp|P10809|CH60_HUMAN 60 kDa heat shock protein, mitochondrial OS=Homo sapiens OX=9606 GN=HSPD1 PE=1 SV=2	1	46	46	46	27	26	24	28	28	25	25	28	22	19	23	26	25	15	15	19	24	19	25	22	33	35	37	35	22	24	24	22	27	26	24	28	28	25	25	28	22	19
P10909	P10909	9	9	9	Clusterin;Clusterin beta chain;Clusterin alpha chain	CLU	sp|P10909|CLUS_HUMAN Clusterin OS=Homo sapiens OX=9606 GN=CLU PE=1 SV=1	1	9	9	9	0	0	0	0	1	0	0	0	0	0	0	0	0	0	0	0	0	0	0	0	0	0	0	0	8	8	7	6	0	0	0	0	1	0	0	0	0	0
P11021	P11021	40	39	39	78 kDa glucose-regulated protein	HSPA5	sp|P11021|BIP_HUMAN Endoplasmic reticulum chaperone BiP OS=Homo sapiens OX=9606 GN=HSPA5 PE=1 SV=2	1	40	39	39	32	26	28	25	30	31	30	28	28	27	25	26	27	20	20	24	30	26	26	24	21	22	22	24	22	22	22	23	31	25	27	24	29	30	29	27	27	26
P11047	P11047	36	36	36	Laminin subunit gamma-1	LAMC1	sp|P11047|LAMC1_HUMAN Laminin subunit gamma-1 OS=Homo sapiens OX=9606 GN=LAMC1 PE=1 SV=3	1	36	36	36	19	22	18	21	19	22	25	21	13	11	14	16	9	0	1	2	13	3	1	2	8	7	8	9	6	5	5	6	19	22	18	21	19	22	25	21	13	11
P11117	P11117	8	8	8	Lysosomal acid phosphatase	ACP2	sp|P11117|PPAL_HUMAN Lysosomal acid phosphatase OS=Homo sapiens OX=9606 GN=ACP2 PE=1 SV=3	1	8	8	8	2	1	2	3	0	1	1	2	0	1	0	2	2	0	0	1	1	0	0	0	0	1	0	0	2	1	1	3	2	1	2	3	0	1	1	2	0	1
P11142	P11142	46	46	32	Heat shock cognate 71 kDa protein	HSPA8	sp|P11142|HSP7C_HUMAN Heat shock cognate 71 kDa protein OS=Homo sapiens OX=9606 GN=HSPA8 PE=1 SV=1	1	46	46	32	34	32	32	34	30	31	33	31	33	29	32	33	26	18	21	24	25	26	28	27	36	35	34	32	24	26	28	26	34	32	32	34	30	31	33	31	33	29
P11166	P11166	4	4	4	Solute carrier family 2, facilitated glucose transporter member 1	SLC2A1	sp|P11166|GTR1_HUMAN Solute carrier family 2, facilitated glucose transporter member 1 OS=Homo sapiens OX=9606 GN=SLC2A1 PE=1 SV=2	1	4	4	4	3	3	2	3	3	3	2	2	1	0	0	1	1	0	0	0	2	0	0	0	0	0	0	0	2	2	3	3	3	3	2	3	3	3	2	2	1	0
P11169;Q8TDB8	P11169;Q8TDB8	4;3	4;3	4;3	Solute carrier family 2, facilitated glucose transporter member 3;Solute carrier family 2, facilitated glucose transporter member 14	SLC2A3;SLC2A14	sp|P11169|GTR3_HUMAN Solute carrier family 2, facilitated glucose transporter member 3 OS=Homo sapiens OX=9606 GN=SLC2A3 PE=1 SV=1;sp|Q8TDB8|GTR14_HUMAN Solute carrier family 2, facilitated glucose transporter member 14 OS=Homo sapiens OX=9606 GN=SLC2A14 P	2	4	4	4	0	0	0	0	0	1	0	0	1	0	0	1	0	0	0	0	0	0	0	0	0	0	0	0	2	2	3	2	0	0	0	0	0	1	0	0	1	0
P11171	P11171	17	17	15	Protein 4.1	EPB41	sp|P11171|EPB41_HUMAN Protein 4.1 OS=Homo sapiens OX=9606 GN=EPB41 PE=1 SV=4	1	17	17	15	0	0	0	0	0	0	0	0	0	0	0	0	0	0	0	0	0	0	0	0	9	11	15	10	4	3	1	4	0	0	0	0	0	0	0	0	0	0
P11172	P11172	17	17	17	Uridine 5-monophosphate synthase;Orotate phosphoribosyltransferase;Orotidine 5-phosphate decarboxylase	UMPS	sp|P11172|UMPS_HUMAN Uridine 5-monophosphate synthase OS=Homo sapiens OX=9606 GN=UMPS PE=1 SV=1	1	17	17	17	5	4	2	3	4	5	4	2	4	3	5	4	0	0	0	0	0	0	0	0	8	9	8	8	6	5	5	6	5	4	2	3	4	5	4	2	4	3
P11177	P11177	15	15	15	Pyruvate dehydrogenase E1 component subunit beta, mitochondrial	PDHB	sp|P11177|ODPB_HUMAN Pyruvate dehydrogenase E1 component subunit beta, mitochondrial OS=Homo sapiens OX=9606 GN=PDHB PE=1 SV=3	1	15	15	15	5	8	9	8	4	5	5	5	4	4	3	3	6	0	0	1	5	1	2	1	8	10	9	10	12	12	12	11	5	8	9	8	4	5	5	5	4	4
P11182	P11182	8	8	8	Lipoamide acyltransferase component of branched-chain alpha-keto acid dehydrogenase complex, mitochondrial	DBT	sp|P11182|ODB2_HUMAN Lipoamide acyltransferase component of branched-chain alpha-keto acid dehydrogenase complex, mitochondrial OS=Homo sapiens OX=9606 GN=DBT PE=1 SV=3	1	8	8	8	0	1	0	0	0	0	0	1	0	0	0	0	1	0	0	0	0	0	0	0	1	0	1	2	3	3	4	4	0	1	0	0	0	0	0	1	0	0
P11216	P11216	31	28	26	Glycogen phosphorylase, brain form	PYGB	sp|P11216|PYGB_HUMAN Glycogen phosphorylase, brain form OS=Homo sapiens OX=9606 GN=PYGB PE=1 SV=5	1	31	28	26	14	12	14	10	7	9	13	12	19	15	16	20	3	1	1	4	10	6	4	4	7	10	10	6	3	3	5	5	12	10	12	9	6	7	12	11	17	14
P11217	P11217	7	1	1	Glycogen phosphorylase, muscle form	PYGM	sp|P11217|PYGM_HUMAN Glycogen phosphorylase, muscle form OS=Homo sapiens OX=9606 GN=PYGM PE=1 SV=6	1	7	1	1	4	4	3	2	2	3	2	3	6	4	5	3	1	0	0	1	5	1	1	1	4	5	5	3	1	2	3	3	0	1	0	0	0	0	0	0	1	1
P11233	P11233	8	4	4	Ras-related protein Ral-A	RALA	sp|P11233|RALA_HUMAN Ras-related protein Ral-A OS=Homo sapiens OX=9606 GN=RALA PE=1 SV=1	1	8	4	4	6	5	4	4	2	3	3	2	3	3	3	3	4	1	1	2	4	2	2	2	4	3	4	5	2	3	3	3	2	2	2	2	1	2	2	2	2	2
P11234	P11234	9	9	5	Ras-related protein Ral-B	RALB	sp|P11234|RALB_HUMAN Ras-related protein Ral-B OS=Homo sapiens OX=9606 GN=RALB PE=1 SV=1	1	9	9	5	6	4	3	3	2	2	4	2	2	2	2	3	1	0	0	1	2	1	1	1	2	1	2	3	2	2	2	2	6	4	3	3	2	2	4	2	2	2
P11279	P11279	7	7	7	Lysosome-associated membrane glycoprotein 1	LAMP1	sp|P11279|LAMP1_HUMAN Lysosome-associated membrane glycoprotein 1 OS=Homo sapiens OX=9606 GN=LAMP1 PE=1 SV=3	1	7	7	7	4	4	4	4	5	5	4	4	6	2	2	3	4	5	4	4	4	4	5	4	2	2	2	2	3	2	2	3	4	4	4	4	5	5	4	4	6	2
P11310	P11310	12	12	12	Medium-chain specific acyl-CoA dehydrogenase, mitochondrial	ACADM	sp|P11310|ACADM_HUMAN Medium-chain specific acyl-CoA dehydrogenase, mitochondrial OS=Homo sapiens OX=9606 GN=ACADM PE=1 SV=1	1	12	12	12	6	6	5	6	3	4	3	3	3	3	5	3	3	0	0	0	4	0	0	0	6	6	8	8	3	4	2	4	6	6	5	6	3	4	3	3	3	3
P11387;Q969P6	P11387	25;4	25;4	25;4	DNA topoisomerase 1	TOP1	sp|P11387|TOP1_HUMAN DNA topoisomerase 1 OS=Homo sapiens OX=9606 GN=TOP1 PE=1 SV=2	2	25	25	25	7	8	8	6	7	11	9	8	4	4	6	6	2	0	0	1	5	0	0	0	10	9	10	9	13	14	13	15	7	8	8	6	7	11	9	8	4	4
P11388	P11388	38	38	30	DNA topoisomerase 2-alpha	TOP2A	sp|P11388|TOP2A_HUMAN DNA topoisomerase 2-alpha OS=Homo sapiens OX=9606 GN=TOP2A PE=1 SV=3	1	38	38	30	3	6	3	3	4	5	6	3	4	2	6	2	2	0	0	0	2	1	1	0	7	9	8	6	22	27	22	23	3	6	3	3	4	5	6	3	4	2
P11413	P11413	34	34	34	Glucose-6-phosphate 1-dehydrogenase	G6PD	sp|P11413|G6PD_HUMAN Glucose-6-phosphate 1-dehydrogenase OS=Homo sapiens OX=9606 GN=G6PD PE=1 SV=4	1	34	34	34	21	19	19	19	19	22	21	22	24	19	20	20	5	4	4	6	7	7	6	5	14	12	15	13	16	14	17	14	21	19	19	19	19	22	21	22	24	19
P11441	P11441	5	5	5	Ubiquitin-like protein 4A	UBL4A	sp|P11441|UBL4A_HUMAN Ubiquitin-like protein 4A OS=Homo sapiens OX=9606 GN=UBL4A PE=1 SV=1	1	5	5	5	4	1	1	2	1	2	0	2	1	2	1	3	0	0	0	0	1	0	0	0	4	4	3	5	2	2	2	2	4	1	1	2	1	2	0	2	1	2
P11498	P11498	22	22	22	Pyruvate carboxylase, mitochondrial	PC	sp|P11498|PYC_HUMAN Pyruvate carboxylase, mitochondrial OS=Homo sapiens OX=9606 GN=PC PE=1 SV=2	1	22	22	22	1	1	1	2	0	0	2	0	0	0	0	0	0	0	0	0	0	0	0	0	5	5	4	4	14	16	15	14	1	1	1	2	0	0	2	0	0	0
P11532	P11532	8	7	7	Dystrophin	DMD	sp|P11532|DMD_HUMAN Dystrophin OS=Homo sapiens OX=9606 GN=DMD PE=1 SV=3	1	8	7	7	2	0	1	1	2	1	1	0	2	0	0	1	0	0	0	0	1	0	0	0	1	0	1	1	3	3	4	1	1	0	1	0	1	0	0	0	1	0
P11586	P11586	48	48	48	C-1-tetrahydrofolate synthase, cytoplasmic;Methylenetetrahydrofolate dehydrogenase;Methenyltetrahydrofolate cyclohydrolase;Formyltetrahydrofolate synthetase;C-1-tetrahydrofolate synthase, cytoplasmic, N-terminally processed	MTHFD1	sp|P11586|C1TC_HUMAN C-1-tetrahydrofolate synthase, cytoplasmic OS=Homo sapiens OX=9606 GN=MTHFD1 PE=1 SV=4	1	48	48	48	22	21	22	21	16	19	19	20	25	20	22	22	5	0	1	5	8	4	0	6	33	28	32	29	21	24	22	23	22	21	22	21	16	19	19	20	25	20
P11717	P11717	55	55	55	Cation-independent mannose-6-phosphate receptor	IGF2R	sp|P11717|MPRI_HUMAN Cation-independent mannose-6-phosphate receptor OS=Homo sapiens OX=9606 GN=IGF2R PE=1 SV=3	1	55	55	55	22	26	28	25	20	19	21	18	15	12	14	15	11	1	0	0	14	3	0	2	19	27	22	21	13	18	17	18	22	26	28	25	20	19	21	18	15	12
P11766	P11766	14	14	14	Alcohol dehydrogenase class-3	ADH5	sp|P11766|ADHX_HUMAN Alcohol dehydrogenase class-3 OS=Homo sapiens OX=9606 GN=ADH5 PE=1 SV=4	1	14	14	14	9	9	8	8	6	8	9	9	8	6	9	8	3	0	1	3	1	3	2	2	8	6	8	7	7	7	7	5	9	9	8	8	6	8	9	9	8	6
P11802	P11802	10	9	9	Cyclin-dependent kinase 4	CDK4	sp|P11802|CDK4_HUMAN Cyclin-dependent kinase 4 OS=Homo sapiens OX=9606 GN=CDK4 PE=1 SV=2	1	10	9	9	3	2	3	3	2	2	2	0	3	3	4	2	0	0	0	1	0	1	0	0	8	4	5	6	2	4	3	5	2	1	2	2	1	1	1	0	3	2
P11908	P11908	13	7	5	Ribose-phosphate pyrophosphokinase 2	PRPS2	sp|P11908|PRPS2_HUMAN Ribose-phosphate pyrophosphokinase 2 OS=Homo sapiens OX=9606 GN=PRPS2 PE=1 SV=2	1	13	7	5	7	6	7	7	6	4	5	4	6	6	6	6	2	0	0	3	4	0	1	2	9	10	9	10	7	9	7	6	3	2	4	3	2	1	2	2	2	2
P11940;Q9H361;Q4VXU2;Q96DU9	P11940	33;15;6;1	33;15;6;1	20;10;2;1	Polyadenylate-binding protein 1	PABPC1	sp|P11940|PABP1_HUMAN Polyadenylate-binding protein 1 OS=Homo sapiens OX=9606 GN=PABPC1 PE=1 SV=2	4	33	33	20	16	16	16	13	15	18	17	15	19	15	16	16	12	2	1	7	17	8	8	4	24	25	21	22	21	15	17	20	16	16	16	13	15	18	17	15	19	15
P12004	P12004	14	14	14	Proliferating cell nuclear antigen	PCNA	sp|P12004|PCNA_HUMAN Proliferating cell nuclear antigen OS=Homo sapiens OX=9606 GN=PCNA PE=1 SV=1	1	14	14	14	7	8	8	8	8	10	9	9	6	6	7	7	2	2	1	5	5	8	2	4	10	12	10	11	9	10	9	8	7	8	8	8	8	10	9	9	6	6
P12081	P12081	21	21	15	Histidine--tRNA ligase, cytoplasmic	HARS	sp|P12081|HARS1_HUMAN Histidine--tRNA ligase, cytoplasmic OS=Homo sapiens OX=9606 GN=HARS1 PE=1 SV=2	1	21	21	15	10	9	12	11	10	9	14	10	12	9	13	15	3	0	0	2	3	2	1	1	12	12	14	13	9	7	11	8	10	9	12	11	10	9	14	10	12	9
P12109	P12109	20	20	20	Collagen alpha-1(VI) chain	COL6A1	sp|P12109|CO6A1_HUMAN Collagen alpha-1(VI) chain OS=Homo sapiens OX=9606 GN=COL6A1 PE=1 SV=3	1	20	20	20	12	12	10	11	13	12	11	12	10	9	10	9	6	0	0	1	5	3	2	1	0	0	0	1	1	2	3	2	12	12	10	11	13	12	11	12	10	9
P12110	P12110	22	22	22	Collagen alpha-2(VI) chain	COL6A2	sp|P12110|CO6A2_HUMAN Collagen alpha-2(VI) chain OS=Homo sapiens OX=9606 GN=COL6A2 PE=1 SV=4	1	22	22	22	9	9	11	10	16	14	15	16	10	12	9	12	6	0	0	2	6	4	0	0	0	0	0	0	0	0	0	0	9	9	11	10	16	14	15	16	10	12
P12111	P12111	103	103	103	Collagen alpha-3(VI) chain	COL6A3	sp|P12111|CO6A3_HUMAN Collagen alpha-3(VI) chain OS=Homo sapiens OX=9606 GN=COL6A3 PE=1 SV=5	1	103	103	103	62	57	60	60	73	70	72	70	38	38	45	37	20	2	1	4	34	10	5	7	0	0	0	0	0	0	0	0	62	57	60	60	73	70	72	70	38	38
P12235	P12235	19	5	5	ADP/ATP translocase 1	SLC25A4	sp|P12235|ADT1_HUMAN ADP/ATP translocase 1 OS=Homo sapiens OX=9606 GN=SLC25A4 PE=1 SV=4	1	19	5	5	14	11	13	8	10	12	11	12	7	7	7	7	8	3	3	5	8	6	4	7	13	11	13	13	12	11	11	11	4	2	2	0	1	2	1	1	0	0
P12236	P12236	21	21	5	ADP/ATP translocase 3;ADP/ATP translocase 3, N-terminally processed	SLC25A6	sp|P12236|ADT3_HUMAN ADP/ATP translocase 3 OS=Homo sapiens OX=9606 GN=SLC25A6 PE=1 SV=4	1	21	21	5	12	12	15	10	13	14	12	15	11	10	11	13	10	4	6	7	11	8	9	9	13	11	15	16	11	12	11	11	12	12	15	10	13	14	12	15	11	10
P12268	P12268	26	26	25	Inosine-5-monophosphate dehydrogenase 2	IMPDH2	sp|P12268|IMDH2_HUMAN Inosine-5-monophosphate dehydrogenase 2 OS=Homo sapiens OX=9606 GN=IMPDH2 PE=1 SV=2	1	26	26	25	13	11	14	13	10	12	13	11	15	16	12	13	1	0	1	2	2	1	1	1	21	18	20	19	16	17	17	14	13	11	14	13	10	12	13	11	15	16
P12270	P12270	69	69	69	Nucleoprotein TPR	TPR	sp|P12270|TPR_HUMAN Nucleoprotein TPR OS=Homo sapiens OX=9606 GN=TPR PE=1 SV=3	1	69	69	69	24	19	17	20	23	19	21	25	20	18	20	20	6	0	0	1	9	3	1	2	35	34	38	36	30	35	40	36	24	19	17	20	23	19	21	25	20	18
P12277;P06732	P12277	17;1	17;1	17;1	Creatine kinase B-type	CKB	sp|P12277|KCRB_HUMAN Creatine kinase B-type OS=Homo sapiens OX=9606 GN=CKB PE=1 SV=1	2	17	17	17	4	3	3	1	7	6	6	6	0	0	0	0	0	0	0	0	0	0	0	0	15	14	14	14	9	11	10	10	4	3	3	1	7	6	6	6	0	0
P12429	P12429	13	13	13	Annexin A3	ANXA3	sp|P12429|ANXA3_HUMAN Annexin A3 OS=Homo sapiens OX=9606 GN=ANXA3 PE=1 SV=3	1	13	13	13	3	4	2	5	5	2	1	1	0	0	0	0	0	0	0	0	0	0	0	0	0	0	0	0	9	13	12	11	3	4	2	5	5	2	1	1	0	0
P12532;P17540	P12532	11;2	11;2	11;2	Creatine kinase U-type, mitochondrial	CKMT1A	sp|P12532|KCRU_HUMAN Creatine kinase U-type, mitochondrial OS=Homo sapiens OX=9606 GN=CKMT1A PE=1 SV=1	2	11	11	11	0	0	0	0	0	0	0	0	0	0	0	0	0	0	0	0	0	0	0	0	10	10	11	9	1	1	1	1	0	0	0	0	0	0	0	0	0	0
P12694	P12694	7	7	7	2-oxoisovalerate dehydrogenase subunit alpha, mitochondrial	BCKDHA	sp|P12694|ODBA_HUMAN 2-oxoisovalerate dehydrogenase subunit alpha, mitochondrial OS=Homo sapiens OX=9606 GN=BCKDHA PE=1 SV=2	1	7	7	7	1	1	0	0	0	0	1	0	1	0	0	1	1	0	0	0	3	0	0	0	3	2	3	4	0	0	1	0	1	1	0	0	0	0	1	0	1	0
P12814;Q08043	P12814	69;14	46;3	41;0	Alpha-actinin-1	ACTN1	sp|P12814|ACTN1_HUMAN Alpha-actinin-1 OS=Homo sapiens OX=9606 GN=ACTN1 PE=1 SV=2	2	69	46	41	47	47	47	43	50	48	50	50	43	41	40	41	42	27	25	43	46	43	38	41	24	24	26	23	25	29	29	31	31	31	31	28	34	32	34	33	26	25
P12931	P12931	7	5	5	Proto-oncogene tyrosine-protein kinase Src	SRC	sp|P12931|SRC_HUMAN Proto-oncogene tyrosine-protein kinase Src OS=Homo sapiens OX=9606 GN=SRC PE=1 SV=3	1	7	5	5	0	0	0	1	2	0	0	0	1	0	0	0	0	0	0	0	4	1	0	0	3	3	1	0	0	0	0	0	0	0	0	1	1	0	0	0	1	0
P12955	P12955	15	15	15	Xaa-Pro dipeptidase	PEPD	sp|P12955|PEPD_HUMAN Xaa-Pro dipeptidase OS=Homo sapiens OX=9606 GN=PEPD PE=1 SV=3	1	15	15	15	8	7	8	7	6	4	3	3	6	9	7	8	1	0	2	0	2	2	1	2	4	4	4	4	3	3	3	5	8	7	8	7	6	4	3	3	6	9
P12956	P12956	36	36	36	X-ray repair cross-complementing protein 6	XRCC6	sp|P12956|XRCC6_HUMAN X-ray repair cross-complementing protein 6 OS=Homo sapiens OX=9606 GN=XRCC6 PE=1 SV=2	1	36	36	36	21	15	19	19	18	17	21	21	20	16	18	20	9	3	1	10	12	9	8	14	24	21	22	25	17	16	15	15	21	15	19	19	18	17	21	21	20	16
P13010	P13010	34	34	34	X-ray repair cross-complementing protein 5	XRCC5	sp|P13010|XRCC5_HUMAN X-ray repair cross-complementing protein 5 OS=Homo sapiens OX=9606 GN=XRCC5 PE=1 SV=3	1	34	34	34	20	17	14	17	15	16	17	18	18	14	13	23	4	0	0	2	3	5	2	3	16	19	19	17	10	10	11	11	20	17	14	17	15	16	17	18	18	14
P13073	P13073	9	9	9	Cytochrome c oxidase subunit 4 isoform 1, mitochondrial	COX4I1	sp|P13073|COX41_HUMAN Cytochrome c oxidase subunit 4 isoform 1, mitochondrial OS=Homo sapiens OX=9606 GN=COX4I1 PE=1 SV=1	1	9	9	9	3	4	3	2	2	2	5	4	5	2	4	7	5	0	0	2	5	3	1	1	5	6	6	5	3	2	5	4	3	4	3	2	2	2	5	4	5	2
P13284	P13284	2	2	2	Gamma-interferon-inducible lysosomal thiol reductase	IFI30	sp|P13284|GILT_HUMAN Gamma-interferon-inducible lysosomal thiol reductase OS=Homo sapiens OX=9606 GN=IFI30 PE=1 SV=3	1	2	2	2	0	0	0	0	0	0	0	0	0	0	0	0	0	0	0	0	1	0	0	0	0	0	0	0	2	0	1	1	0	0	0	0	0	0	0	0	0	0
P13473	P13473	4	4	4	Lysosome-associated membrane glycoprotein 2	LAMP2	sp|P13473|LAMP2_HUMAN Lysosome-associated membrane glycoprotein 2 OS=Homo sapiens OX=9606 GN=LAMP2 PE=1 SV=2	1	4	4	4	3	2	1	2	2	1	2	1	4	3	4	1	2	2	3	2	3	2	2	2	2	2	1	1	1	1	1	1	3	2	1	2	2	1	2	1	4	3
P13489	P13489	28	28	28	Ribonuclease inhibitor	RNH1	sp|P13489|RINI_HUMAN Ribonuclease inhibitor OS=Homo sapiens OX=9606 GN=RNH1 PE=1 SV=2	1	28	28	28	19	19	18	19	20	19	19	17	20	22	20	20	10	12	10	11	19	18	15	14	14	12	14	14	9	9	9	10	19	19	18	19	20	19	19	17	20	22
P13584	P13584	1	1	1	Cytochrome P450 4B1	CYP4B1	sp|P13584|CP4B1_HUMAN Cytochrome P450 4B1 OS=Homo sapiens OX=9606 GN=CYP4B1 PE=1 SV=2	1	1	1	1	0	0	0	0	0	0	0	0	1	1	0	0	0	0	0	0	0	0	0	0	0	0	0	0	0	0	0	0	0	0	0	0	0	0	0	0	1	1
P13591	P13591	12	12	12	Neural cell adhesion molecule 1	NCAM1	sp|P13591|NCAM1_HUMAN Neural cell adhesion molecule 1 OS=Homo sapiens OX=9606 GN=NCAM1 PE=1 SV=3	1	12	12	12	0	0	0	0	0	0	0	0	5	4	5	8	4	0	0	1	3	1	0	1	0	1	0	1	0	0	0	0	0	0	0	0	0	0	0	0	5	4
P13612	P13612	9	9	9	Integrin alpha-4	ITGA4	sp|P13612|ITA4_HUMAN Integrin alpha-4 OS=Homo sapiens OX=9606 GN=ITGA4 PE=1 SV=3	1	9	9	9	5	5	3	5	2	6	5	3	2	0	0	2	0	0	0	0	0	0	0	0	0	0	0	0	0	0	0	0	5	5	3	5	2	6	5	3	2	0
P13639	P13639	57	57	56	Elongation factor 2	EEF2	sp|P13639|EF2_HUMAN Elongation factor 2 OS=Homo sapiens OX=9606 GN=EEF2 PE=1 SV=4	1	57	57	56	45	46	43	44	42	44	45	40	43	38	39	38	19	11	17	25	21	22	15	24	46	44	46	48	30	34	33	31	45	46	43	44	42	44	45	40	43	38
P13667	P13667	37	37	37	Protein disulfide-isomerase A4	PDIA4	sp|P13667|PDIA4_HUMAN Protein disulfide-isomerase A4 OS=Homo sapiens OX=9606 GN=PDIA4 PE=1 SV=2	1	37	37	37	23	18	24	21	26	24	23	23	19	15	17	20	14	5	7	11	16	14	12	14	19	17	21	19	15	17	19	19	23	18	24	21	26	24	23	23	19	15
P13674	P13674	22	22	22	Prolyl 4-hydroxylase subunit alpha-1	P4HA1	sp|P13674|P4HA1_HUMAN Prolyl 4-hydroxylase subunit alpha-1 OS=Homo sapiens OX=9606 GN=P4HA1 PE=1 SV=2	1	22	22	22	15	14	8	9	14	14	12	17	12	9	9	8	8	1	2	4	10	5	3	3	6	5	6	6	8	6	7	6	15	14	8	9	14	14	12	17	12	9
P13693;Q56UQ5	P13693	7;3	7;3	7;3	Translationally-controlled tumor protein	TPT1	sp|P13693|TCTP_HUMAN Translationally-controlled tumor protein OS=Homo sapiens OX=9606 GN=TPT1 PE=1 SV=1	2	7	7	7	6	4	3	4	5	5	6	5	6	4	5	4	2	1	1	2	3	3	2	2	6	6	5	5	3	3	4	2	6	4	3	4	5	5	6	5	6	4
P13716	P13716	7	7	7	Delta-aminolevulinic acid dehydratase	ALAD	sp|P13716|HEM2_HUMAN Delta-aminolevulinic acid dehydratase OS=Homo sapiens OX=9606 GN=ALAD PE=1 SV=1	1	7	7	7	4	4	4	2	2	4	4	1	3	3	4	2	1	0	0	0	1	0	0	0	0	1	1	1	0	0	0	0	4	4	4	2	2	4	4	1	3	3
P13726	P13726	6	6	6	Tissue factor	F3	sp|P13726|TF_HUMAN Tissue factor OS=Homo sapiens OX=9606 GN=F3 PE=1 SV=1	1	6	6	6	4	4	5	4	2	3	3	4	3	2	2	3	2	0	0	0	2	0	0	0	0	0	0	0	0	0	0	0	4	4	5	4	2	3	3	4	3	2
P13747	P13747	4	2	2	HLA class I histocompatibility antigen, alpha chain E	HLA-E	sp|P13747|HLAE_HUMAN HLA class I histocompatibility antigen, alpha chain E OS=Homo sapiens OX=9606 GN=HLA-E PE=1 SV=4	1	4	2	2	2	1	2	1	2	1	2	2	2	2	2	2	3	0	1	1	2	2	1	1	1	1	1	1	0	1	1	1	0	0	1	0	0	0	0	0	0	0
P13797;P13796	P13797	43;7	43;7	40;6	Plastin-3	PLS3	sp|P13797|PLST_HUMAN Plastin-3 OS=Homo sapiens OX=9606 GN=PLS3 PE=1 SV=4	2	43	43	40	23	20	17	19	29	25	26	28	23	22	23	27	8	2	1	6	13	6	6	5	29	28	32	33	21	22	21	20	23	20	17	19	29	25	26	28	23	22
P13798	P13798	17	17	17	Acylamino-acid-releasing enzyme	APEH	sp|P13798|ACPH_HUMAN Acylamino-acid-releasing enzyme OS=Homo sapiens OX=9606 GN=APEH PE=1 SV=4	1	17	17	17	13	11	9	9	9	11	11	10	7	6	6	7	1	0	0	0	3	0	0	1	11	11	11	9	8	7	10	10	13	11	9	9	9	11	11	10	7	6
P13804	P13804	13	13	13	Electron transfer flavoprotein subunit alpha, mitochondrial	ETFA	sp|P13804|ETFA_HUMAN Electron transfer flavoprotein subunit alpha, mitochondrial OS=Homo sapiens OX=9606 GN=ETFA PE=1 SV=1	1	13	13	13	4	7	5	6	11	9	7	9	8	7	6	7	8	1	1	4	9	7	8	7	7	9	9	9	9	9	8	7	4	7	5	6	11	9	7	9	8	7
P13807;P54840	P13807	14;1	14;1	14;1	Glycogen [starch] synthase, muscle	GYS1	sp|P13807|GYS1_HUMAN Glycogen [starch] synthase, muscle OS=Homo sapiens OX=9606 GN=GYS1 PE=1 SV=2	2	14	14	14	3	2	2	2	1	1	3	3	1	0	1	1	2	0	0	0	1	0	0	0	3	1	2	6	4	6	6	6	3	2	2	2	1	1	3	3	1	0
P13861	P13861	21	21	17	cAMP-dependent protein kinase type II-alpha regulatory subunit	PRKAR2A	sp|P13861|KAP2_HUMAN cAMP-dependent protein kinase type II-alpha regulatory subunit OS=Homo sapiens OX=9606 GN=PRKAR2A PE=1 SV=2	1	21	21	17	5	8	7	10	9	6	9	6	10	10	5	7	2	0	1	3	7	3	1	3	8	9	12	10	7	8	6	4	5	8	7	10	9	6	9	6	10	10
Q5VT79;P13928	Q5VT79;P13928	4;4	4;4	4;4	Annexin A8-like protein 2;Annexin A8	ANXA8L2;ANXA8	sp|Q5VT79|AXA81_HUMAN Annexin A8-like protein 1 OS=Homo sapiens OX=9606 GN=ANXA8L1 PE=2 SV=2;sp|P13928|ANXA8_HUMAN Annexin A8 OS=Homo sapiens OX=9606 GN=ANXA8 PE=1 SV=3	2	4	4	4	0	0	0	0	0	0	0	0	0	1	0	0	0	0	0	0	0	0	0	0	0	0	0	0	2	3	3	3	0	0	0	0	0	0	0	0	0	1
P13929	P13929	6	2	2	Beta-enolase	ENO3	sp|P13929|ENOB_HUMAN Beta-enolase OS=Homo sapiens OX=9606 GN=ENO3 PE=1 SV=5	1	6	2	2	4	4	3	3	3	3	3	3	3	3	4	3	3	3	3	3	3	2	1	3	3	3	3	3	3	2	3	3	0	1	0	0	0	0	0	0	0	0
P13984	P13984	11	11	11	General transcription factor IIF subunit 2	GTF2F2	sp|P13984|T2FB_HUMAN General transcription factor IIF subunit 2 OS=Homo sapiens OX=9606 GN=GTF2F2 PE=1 SV=2	1	11	11	11	3	5	0	2	0	3	4	1	1	1	1	4	1	0	0	0	0	0	0	0	3	2	4	4	2	2	4	3	3	5	0	2	0	3	4	1	1	1
P13987	P13987	5	5	5	CD59 glycoprotein	CD59	sp|P13987|CD59_HUMAN CD59 glycoprotein OS=Homo sapiens OX=9606 GN=CD59 PE=1 SV=1	1	5	5	5	4	3	3	4	4	3	4	4	4	3	3	3	4	3	3	3	4	3	4	4	1	0	1	0	4	4	4	3	4	3	3	4	4	3	4	4	4	3
P13995	P13995	9	9	9	Bifunctional methylenetetrahydrofolate dehydrogenase/cyclohydrolase, mitochondrial;NAD-dependent methylenetetrahydrofolate dehydrogenase;Methenyltetrahydrofolate cyclohydrolase	MTHFD2	sp|P13995|MTDC_HUMAN Bifunctional methylenetetrahydrofolate dehydrogenase/cyclohydrolase, mitochondrial OS=Homo sapiens OX=9606 GN=MTHFD2 PE=1 SV=2	1	9	9	9	1	0	1	1	1	2	2	2	0	0	0	0	1	0	0	0	0	0	0	0	5	4	5	5	3	3	3	3	1	0	1	1	1	2	2	2	0	0
P14174	P14174	4	4	4	Macrophage migration inhibitory factor	MIF	sp|P14174|MIF_HUMAN Macrophage migration inhibitory factor OS=Homo sapiens OX=9606 GN=MIF PE=1 SV=4	1	4	4	4	3	2	3	3	3	2	3	3	3	2	2	2	1	1	2	2	1	2	3	2	4	4	3	4	2	2	2	2	3	2	3	3	3	2	3	3	3	2
P14209	P14209	6	6	6	CD99 antigen	CD99	sp|P14209|CD99_HUMAN CD99 antigen OS=Homo sapiens OX=9606 GN=CD99 PE=1 SV=1	1	6	6	6	3	2	2	2	4	2	2	2	3	1	2	2	2	0	1	2	0	1	1	0	2	1	1	1	2	2	3	3	3	2	2	2	4	2	2	2	3	1
P14314	P14314	20	20	20	Glucosidase 2 subunit beta	PRKCSH	sp|P14314|GLU2B_HUMAN Glucosidase 2 subunit beta OS=Homo sapiens OX=9606 GN=PRKCSH PE=1 SV=2	1	20	20	20	11	11	12	12	10	10	11	9	10	10	11	10	8	5	7	6	10	8	7	8	10	9	10	11	15	17	15	17	11	11	12	12	10	10	11	9	10	10
P14324	P14324	9	9	9	Farnesyl pyrophosphate synthase	FDPS	sp|P14324|FPPS_HUMAN Farnesyl pyrophosphate synthase OS=Homo sapiens OX=9606 GN=FDPS PE=1 SV=4	1	9	9	9	4	3	2	2	7	6	7	7	6	5	6	6	0	0	0	0	2	0	0	0	5	6	5	4	6	4	5	5	4	3	2	2	7	6	7	7	6	5
P14373	P14373	4	4	4	Zinc finger protein RFP	TRIM27	sp|P14373|TRI27_HUMAN Zinc finger protein RFP OS=Homo sapiens OX=9606 GN=TRIM27 PE=1 SV=1	1	4	4	4	0	0	0	0	0	0	0	0	0	0	0	0	0	0	0	0	0	0	0	0	1	0	2	1	3	3	3	3	0	0	0	0	0	0	0	0	0	0
P14384	P14384	7	7	7	Carboxypeptidase M	CPM	sp|P14384|CBPM_HUMAN Carboxypeptidase M OS=Homo sapiens OX=9606 GN=CPM PE=1 SV=2	1	7	7	7	0	0	0	0	0	0	0	0	0	0	0	0	0	0	0	0	0	0	0	0	0	0	0	0	4	7	4	6	0	0	0	0	0	0	0	0	0	0
P14406	P14406	2	2	2	Cytochrome c oxidase subunit 7A2, mitochondrial	COX7A2	sp|P14406|CX7A2_HUMAN Cytochrome c oxidase subunit 7A2, mitochondrial OS=Homo sapiens OX=9606 GN=COX7A2 PE=1 SV=1	1	2	2	2	2	2	2	2	2	1	2	1	1	2	2	1	2	0	0	1	2	1	0	1	2	2	2	2	1	2	2	2	2	2	2	2	2	1	2	1	1	2
P14550	P14550	18	18	18	Alcohol dehydrogenase [NADP(+)]	AKR1A1	sp|P14550|AK1A1_HUMAN Aldo-keto reductase family 1 member A1 OS=Homo sapiens OX=9606 GN=AKR1A1 PE=1 SV=3	1	18	18	18	4	5	4	5	6	8	5	5	6	8	6	7	2	1	2	3	3	3	6	1	6	6	6	7	10	11	11	12	4	5	4	5	6	8	5	5	6	8
P14618;P30613	P14618	48;1	48;1	48;1	Pyruvate kinase PKM	PKM	sp|P14618|KPYM_HUMAN Pyruvate kinase PKM OS=Homo sapiens OX=9606 GN=PKM PE=1 SV=4	2	48	48	48	38	40	41	37	39	42	38	38	39	38	38	43	21	19	27	28	30	28	30	28	37	37	34	35	24	27	26	26	38	40	41	37	39	42	38	38	39	38
P14625;Q58FF3	P14625	57;5	57;5	55;5	Endoplasmin	HSP90B1	sp|P14625|ENPL_HUMAN Endoplasmin OS=Homo sapiens OX=9606 GN=HSP90B1 PE=1 SV=1	2	57	57	55	40	35	38	37	34	39	41	39	37	32	31	37	28	11	15	25	25	23	25	23	29	30	31	32	27	28	28	28	40	35	38	37	34	39	41	39	37	32
P14635	P14635	6	6	6	G2/mitotic-specific cyclin-B1	CCNB1	sp|P14635|CCNB1_HUMAN G2/mitotic-specific cyclin-B1 OS=Homo sapiens OX=9606 GN=CCNB1 PE=1 SV=1	1	6	6	6	1	0	0	0	0	0	0	0	0	0	1	0	0	0	0	0	0	0	0	0	3	4	2	5	2	1	1	1	1	0	0	0	0	0	0	0	0	0
P14649	P14649	3	1	1	Myosin light chain 6B	MYL6B	sp|P14649|MYL6B_HUMAN Myosin light chain 6B OS=Homo sapiens OX=9606 GN=MYL6B PE=1 SV=1	1	3	1	1	2	2	2	3	2	2	2	2	2	2	2	2	2	2	1	2	2	2	2	2	1	2	2	2	2	2	3	2	0	0	0	1	0	0	0	0	0	0
P14678;P63162	P14678;P63162	8;7	8;7	8;7	Small nuclear ribonucleoprotein-associated proteins B and B;Small nuclear ribonucleoprotein-associated protein N	SNRPB;SNRPN	sp|P14678|RSMB_HUMAN Small nuclear ribonucleoprotein-associated proteins B and B OS=Homo sapiens OX=9606 GN=SNRPB PE=1 SV=2;sp|P63162|RSMN_HUMAN Small nuclear ribonucleoprotein-associated protein N OS=Homo sapiens OX=9606 GN=SNRPN PE=1 SV=1	2	8	8	8	3	4	4	4	2	3	2	4	3	2	2	3	0	0	0	1	2	2	3	4	4	5	4	5	7	7	7	7	3	4	4	4	2	3	2	4	3	2
P14735	P14735	17	17	17	Insulin-degrading enzyme	IDE	sp|P14735|IDE_HUMAN Insulin-degrading enzyme OS=Homo sapiens OX=9606 GN=IDE PE=1 SV=4	1	17	17	17	3	4	3	4	2	2	2	1	5	3	5	3	0	0	0	0	0	0	0	0	4	4	7	8	3	7	4	3	3	4	3	4	2	2	2	1	5	3
P14854	P14854	4	4	4	Cytochrome c oxidase subunit 6B1	COX6B1	sp|P14854|CX6B1_HUMAN Cytochrome c oxidase subunit 6B1 OS=Homo sapiens OX=9606 GN=COX6B1 PE=1 SV=2	1	4	4	4	4	4	3	4	2	2	3	2	2	2	2	2	1	0	0	1	2	1	0	0	4	4	4	4	3	3	3	3	4	4	3	4	2	2	3	2	2	2
P14859	P14859	6	6	3	POU domain, class 2, transcription factor 1	POU2F1	sp|P14859|PO2F1_HUMAN POU domain, class 2, transcription factor 1 OS=Homo sapiens OX=9606 GN=POU2F1 PE=1 SV=2	1	6	6	3	0	0	0	0	0	0	0	0	0	0	0	0	0	0	0	0	0	0	0	0	5	5	4	5	3	3	5	2	0	0	0	0	0	0	0	0	0	0
P14866	P14866	23	23	23	Heterogeneous nuclear ribonucleoprotein L	HNRNPL	sp|P14866|HNRPL_HUMAN Heterogeneous nuclear ribonucleoprotein L OS=Homo sapiens OX=9606 GN=HNRNPL PE=1 SV=2	1	23	23	23	13	10	11	9	10	13	11	11	12	7	11	12	7	3	1	3	13	10	6	6	14	14	15	15	13	17	14	17	13	10	11	9	10	13	11	11	12	7
P14868	P14868	28	28	28	Aspartate--tRNA ligase, cytoplasmic	DARS	sp|P14868|SYDC_HUMAN Aspartate--tRNA ligase, cytoplasmic OS=Homo sapiens OX=9606 GN=DARS1 PE=1 SV=2	1	28	28	28	13	14	13	14	15	19	14	16	18	15	16	15	5	1	1	2	10	4	2	3	18	20	20	22	18	16	20	12	13	14	13	14	15	19	14	16	18	15
P14923	P14923	12	9	9	Junction plakoglobin	JUP	sp|P14923|PLAK_HUMAN Junction plakoglobin OS=Homo sapiens OX=9606 GN=JUP PE=1 SV=3	1	12	9	9	2	1	2	2	1	2	1	2	2	1	1	3	0	0	0	0	0	0	0	0	5	5	7	5	4	5	4	4	0	0	0	0	0	1	0	0	0	0
P14927	P14927	6	6	6	Cytochrome b-c1 complex subunit 7	UQCRB	sp|P14927|QCR7_HUMAN Cytochrome b-c1 complex subunit 7 OS=Homo sapiens OX=9606 GN=UQCRB PE=1 SV=2	1	6	6	6	2	1	1	1	2	2	3	3	2	2	2	2	2	0	0	1	3	0	0	1	1	2	3	3	3	4	3	3	2	1	1	1	2	2	3	3	2	2
P15104	P15104	9	9	9	Glutamine synthetase	GLUL	sp|P15104|GLNA_HUMAN Glutamine synthetase OS=Homo sapiens OX=9606 GN=GLUL PE=1 SV=4	1	9	9	9	3	5	4	5	2	3	5	4	1	0	2	3	0	0	0	0	0	0	0	0	7	6	7	7	0	0	0	0	3	5	4	5	2	3	5	4	1	0
P15121;C9JRZ8	P15121	20;1	20;1	20;1	Aldose reductase	AKR1B1	sp|P15121|ALDR_HUMAN Aldo-keto reductase family 1 member B1 OS=Homo sapiens OX=9606 GN=AKR1B1 PE=1 SV=3	2	20	20	20	10	8	7	7	11	12	9	10	6	3	4	6	1	5	4	5	0	2	0	2	9	9	10	10	8	7	8	6	10	8	7	7	11	12	9	10	6	3
P15144	P15144	48	48	48	Aminopeptidase N	ANPEP	sp|P15144|AMPN_HUMAN Aminopeptidase N OS=Homo sapiens OX=9606 GN=ANPEP PE=1 SV=4	1	48	48	48	30	31	31	32	32	34	31	32	23	18	21	24	28	12	17	23	34	26	20	28	0	0	0	0	0	0	0	0	30	31	31	32	32	34	31	32	23	18
P15151	P15151	4	4	4	Poliovirus receptor	PVR	sp|P15151|PVR_HUMAN Poliovirus receptor OS=Homo sapiens OX=9606 GN=PVR PE=1 SV=2	1	4	4	4	0	0	0	0	1	1	1	1	1	0	0	0	4	0	0	1	1	1	1	1	0	0	1	0	0	0	1	1	0	0	0	0	1	1	1	1	1	0
P15153	P15153	7	2	2	Ras-related C3 botulinum toxin substrate 2	RAC2	sp|P15153|RAC2_HUMAN Ras-related C3 botulinum toxin substrate 2 OS=Homo sapiens OX=9606 GN=RAC2 PE=1 SV=1	1	7	2	2	3	3	3	3	3	3	3	3	4	3	5	2	3	2	1	3	4	3	2	3	2	3	2	2	3	3	4	1	0	0	0	0	0	0	0	0	1	1
P15170	P15170	23	23	13	Eukaryotic peptide chain release factor GTP-binding subunit ERF3A	GSPT1	sp|P15170|ERF3A_HUMAN Eukaryotic peptide chain release factor GTP-binding subunit ERF3A OS=Homo sapiens OX=9606 GN=GSPT1 PE=1 SV=1	1	23	23	13	9	6	8	6	7	9	10	4	6	6	6	13	1	0	0	2	1	1	1	0	9	10	6	8	9	8	12	10	9	6	8	6	7	9	10	4	6	6
P15289	P15289	3	3	3	Arylsulfatase A;Arylsulfatase A component B;Arylsulfatase A component C	ARSA	sp|P15289|ARSA_HUMAN Arylsulfatase A OS=Homo sapiens OX=9606 GN=ARSA PE=1 SV=3	1	3	3	3	1	0	0	2	2	1	2	2	2	1	1	0	0	0	0	0	3	1	0	1	0	0	1	0	0	0	0	0	1	0	0	2	2	1	2	2	2	1
P15311	P15311	31	23	22	Ezrin	EZR	sp|P15311|EZRI_HUMAN Ezrin OS=Homo sapiens OX=9606 GN=EZR PE=1 SV=4	1	31	23	22	13	14	15	13	14	14	14	15	18	19	16	19	3	4	2	6	8	11	6	8	13	14	13	11	13	17	15	14	8	9	11	8	10	9	10	10	13	13
P15328	P15328	6	6	6	Folate receptor alpha	FOLR1	sp|P15328|FOLR1_HUMAN Folate receptor alpha OS=Homo sapiens OX=9606 GN=FOLR1 PE=1 SV=3	1	6	6	6	0	0	0	0	0	0	0	0	0	0	0	0	0	0	0	0	0	0	0	0	0	0	0	0	4	5	5	5	0	0	0	0	0	0	0	0	0	0
P15374	P15374	7	7	7	Ubiquitin carboxyl-terminal hydrolase isozyme L3	UCHL3	sp|P15374|UCHL3_HUMAN Ubiquitin carboxyl-terminal hydrolase isozyme L3 OS=Homo sapiens OX=9606 GN=UCHL3 PE=1 SV=1	1	7	7	7	3	4	3	3	4	4	3	4	4	4	4	1	0	0	0	0	1	0	0	0	4	6	5	3	4	5	5	4	3	4	3	3	4	4	3	4	4	4
P15408	P15408	4	4	4	Fos-related antigen 2	FOSL2	sp|P15408|FOSL2_HUMAN Fos-related antigen 2 OS=Homo sapiens OX=9606 GN=FOSL2 PE=1 SV=1	1	4	4	4	0	0	0	0	0	0	0	0	1	0	0	0	0	0	0	0	1	0	0	0	0	0	0	0	1	3	3	2	0	0	0	0	0	0	0	0	1	0
P15529	P15529	4	4	4	Membrane cofactor protein	CD46	sp|P15529|MCP_HUMAN Membrane cofactor protein OS=Homo sapiens OX=9606 GN=CD46 PE=1 SV=3	1	4	4	4	0	0	0	0	0	0	0	0	0	0	0	0	0	0	0	1	0	0	0	0	0	0	0	0	3	2	1	2	0	0	0	0	0	0	0	0	0	0
P15531	P15531	11	5	5	Nucleoside diphosphate kinase A	NME1	sp|P15531|NDKA_HUMAN Nucleoside diphosphate kinase A OS=Homo sapiens OX=9606 GN=NME1 PE=1 SV=1	1	11	5	5	6	7	7	6	4	6	6	6	5	5	7	6	4	3	4	4	4	3	4	5	9	9	9	9	6	5	6	6	3	4	4	3	2	4	3	3	2	2
P15559	P15559	13	13	13	NAD(P)H dehydrogenase [quinone] 1	NQO1	sp|P15559|NQO1_HUMAN NAD(P)H dehydrogenase [quinone] 1 OS=Homo sapiens OX=9606 GN=NQO1 PE=1 SV=1	1	13	13	13	8	8	9	10	8	8	9	8	8	4	3	4	1	1	0	2	1	5	1	4	0	0	0	0	4	4	4	3	8	8	9	10	8	8	9	8	8	4
P15586	P15586	10	10	10	N-acetylglucosamine-6-sulfatase	GNS	sp|P15586|GNS_HUMAN N-acetylglucosamine-6-sulfatase OS=Homo sapiens OX=9606 GN=GNS PE=1 SV=3	1	10	10	10	4	5	6	6	7	5	6	5	4	3	3	3	4	4	4	5	7	9	7	6	4	4	4	4	3	2	5	3	4	5	6	6	7	5	6	5	4	3
P15848	P15848	5	5	5	Arylsulfatase B	ARSB	sp|P15848|ARSB_HUMAN Arylsulfatase B OS=Homo sapiens OX=9606 GN=ARSB PE=1 SV=1	1	5	5	5	0	0	0	0	0	2	0	0	1	2	2	1	1	1	0	2	1	2	1	1	0	0	0	0	0	0	0	0	0	0	0	0	0	2	0	0	1	2
P15880	P15880	15	15	15	40S ribosomal protein S2	RPS2	sp|P15880|RS2_HUMAN Small ribosomal subunit protein uS5 OS=Homo sapiens OX=9606 GN=RPS2 PE=1 SV=2	1	15	15	15	9	7	10	11	6	7	8	6	9	8	9	9	6	2	1	7	4	7	6	4	8	10	9	10	11	10	9	8	9	7	10	11	6	7	8	6	9	8
P15924	P15924	57	57	57	Desmoplakin	DSP	sp|P15924|DESP_HUMAN Desmoplakin OS=Homo sapiens OX=9606 GN=DSP PE=1 SV=3	1	57	57	57	0	0	1	1	0	0	0	0	0	0	0	0	11	0	0	9	17	9	2	3	21	17	23	21	16	18	13	14	0	0	1	1	0	0	0	0	0	0
P15927	P15927	6	6	6	Replication protein A 32 kDa subunit	RPA2	sp|P15927|RFA2_HUMAN Replication protein A 32 kDa subunit OS=Homo sapiens OX=9606 GN=RPA2 PE=1 SV=1	1	6	6	6	1	2	2	1	2	2	3	2	3	2	0	1	1	0	0	0	0	0	0	0	5	4	5	3	3	3	2	2	1	2	2	1	2	2	3	2	3	2
P16035	P16035	2	2	2	Metalloproteinase inhibitor 2	TIMP2	sp|P16035|TIMP2_HUMAN Metalloproteinase inhibitor 2 OS=Homo sapiens OX=9606 GN=TIMP2 PE=1 SV=2	1	2	2	2	0	2	1	1	1	1	1	1	0	0	1	0	1	0	0	0	0	0	0	0	0	0	0	0	0	0	0	0	0	2	1	1	1	1	1	1	0	0
P16066;P20594	P16066;P20594	4;2	4;2	3;1	Atrial natriuretic peptide receptor 1;Atrial natriuretic peptide receptor 2	NPR1;NPR2	sp|P16066|ANPRA_HUMAN Atrial natriuretic peptide receptor 1 OS=Homo sapiens OX=9606 GN=NPR1 PE=1 SV=1;sp|P20594|ANPRB_HUMAN Atrial natriuretic peptide receptor 2 OS=Homo sapiens OX=9606 GN=NPR2 PE=1 SV=1	2	4	4	3	0	0	0	0	1	1	0	0	0	0	0	1	0	0	0	0	1	0	0	0	0	0	0	0	1	2	1	1	0	0	0	0	1	1	0	0	0	0
P16070	P16070	11	11	11	CD44 antigen	CD44	sp|P16070|CD44_HUMAN CD44 antigen OS=Homo sapiens OX=9606 GN=CD44 PE=1 SV=3	1	11	11	11	4	5	6	7	6	7	7	8	5	7	8	5	8	4	3	7	7	7	6	4	0	0	0	0	6	5	6	7	4	5	6	7	6	7	7	8	5	7
P16083	P16083	9	9	9	Ribosyldihydronicotinamide dehydrogenase [quinone]	NQO2	sp|P16083|NQO2_HUMAN Ribosyldihydronicotinamide dehydrogenase [quinone] OS=Homo sapiens OX=9606 GN=NQO2 PE=1 SV=5	1	9	9	9	2	1	1	1	0	0	0	0	1	2	1	2	0	0	0	0	1	0	0	0	1	1	1	1	4	4	4	4	2	1	1	1	0	0	0	0	1	2
P16104;Q96QV6	P16104;Q96QV6	7;6	2;2	0;0	Histone H2AX;Histone H2A type 1-A	H2AFX;HIST1H2AA	sp|P16104|H2AX_HUMAN Histone H2AX OS=Homo sapiens OX=9606 GN=H2AX PE=1 SV=2;sp|Q96QV6|H2A1A_HUMAN Histone H2A type 1-A OS=Homo sapiens OX=9606 GN=H2AC1 PE=1 SV=3	2	7	2	0	2	2	1	2	4	2	4	3	2	3	2	3	4	4	4	4	4	5	3	5	5	5	5	5	3	3	2	3	0	1	0	0	1	1	2	1	0	1
P16144	P16144	18	18	18	Integrin beta-4	ITGB4	sp|P16144|ITB4_HUMAN Integrin beta-4 OS=Homo sapiens OX=9606 GN=ITGB4 PE=1 SV=5	1	18	18	18	0	0	0	0	0	0	0	0	1	1	1	1	0	1	0	0	0	0	0	0	0	0	0	0	10	9	8	12	0	0	0	0	0	0	0	0	1	1
P16152	P16152	15	15	13	Carbonyl reductase [NADPH] 1	CBR1	sp|P16152|CBR1_HUMAN Carbonyl reductase [NADPH] 1 OS=Homo sapiens OX=9606 GN=CBR1 PE=1 SV=3	1	15	15	13	10	11	12	12	11	10	9	11	9	9	10	11	2	2	2	3	6	3	1	2	10	10	9	9	10	10	11	8	10	11	12	12	11	10	9	11	9	9
P16219	P16219	4	4	4	Short-chain specific acyl-CoA dehydrogenase, mitochondrial	ACADS	sp|P16219|ACADS_HUMAN Short-chain specific acyl-CoA dehydrogenase, mitochondrial OS=Homo sapiens OX=9606 GN=ACADS PE=1 SV=1	1	4	4	4	0	0	0	0	0	0	0	0	0	0	0	0	2	0	0	0	1	0	0	0	1	1	2	0	1	1	2	1	0	0	0	0	0	0	0	0	0	0
P16220;P18846	P16220;P18846	4;2	4;2	4;2	Cyclic AMP-responsive element-binding protein 1;Cyclic AMP-dependent transcription factor ATF-1	CREB1;ATF1	sp|P16220|CREB1_HUMAN Cyclic AMP-responsive element-binding protein 1 OS=Homo sapiens OX=9606 GN=CREB1 PE=1 SV=3;sp|P18846|ATF1_HUMAN Cyclic AMP-dependent transcription factor ATF-1 OS=Homo sapiens OX=9606 GN=ATF1 PE=1 SV=2	2	4	4	4	1	0	0	1	1	1	1	1	2	2	1	2	0	0	0	0	1	0	0	0	3	3	3	2	1	3	3	2	1	0	0	1	1	1	1	1	2	2
P16234	P16234	6	6	6	Platelet-derived growth factor receptor alpha	PDGFRA	sp|P16234|PGFRA_HUMAN Platelet-derived growth factor receptor alpha OS=Homo sapiens OX=9606 GN=PDGFRA PE=1 SV=1	1	6	6	6	1	0	1	1	1	1	0	0	3	3	4	4	1	0	0	1	1	1	0	0	0	0	0	0	0	0	0	0	1	0	1	1	1	1	0	0	3	3
P16278;Q6UWU2	P16278	12;1	12;1	12;1	Beta-galactosidase	GLB1	sp|P16278|BGAL_HUMAN Beta-galactosidase OS=Homo sapiens OX=9606 GN=GLB1 PE=1 SV=2	2	12	12	12	2	1	4	1	2	2	3	2	5	3	2	2	3	1	1	2	6	2	3	5	2	3	2	3	5	2	4	3	2	1	4	1	2	2	3	2	5	3
P16333	P16333	9	9	9	Cytoplasmic protein NCK1	NCK1	sp|P16333|NCK1_HUMAN SH2/SH3 adapter protein NCK1 OS=Homo sapiens OX=9606 GN=NCK1 PE=1 SV=1	1	9	9	9	0	0	1	1	1	1	2	0	1	0	2	0	1	0	0	0	0	0	0	0	1	1	1	4	1	4	1	5	0	0	1	1	1	1	2	0	1	0
P16383	P16383	8	8	8	GC-rich sequence DNA-binding factor 2	GCFC2	sp|P16383|GCFC2_HUMAN Intron Large complex component GCFC2 OS=Homo sapiens OX=9606 GN=GCFC2 PE=1 SV=2	1	8	8	8	0	0	0	0	0	0	0	0	0	0	0	0	0	0	0	0	0	0	0	0	6	6	5	6	0	0	0	0	0	0	0	0	0	0	0	0	0	0
P16401	P16401	10	9	9	Histone H1.5	HIST1H1B	sp|P16401|H15_HUMAN Histone H1.5 OS=Homo sapiens OX=9606 GN=H1-5 PE=1 SV=3	1	10	9	9	7	7	8	8	7	7	6	5	6	6	6	6	5	1	3	3	6	6	4	5	0	0	0	0	3	3	2	4	7	7	8	8	6	7	6	5	6	6
P16402	P16402	9	1	1	Histone H1.3	HIST1H1D	sp|P16402|H13_HUMAN Histone H1.3 OS=Homo sapiens OX=9606 GN=H1-3 PE=1 SV=2	1	9	1	1	7	8	7	7	8	6	6	7	8	7	7	8	5	2	4	6	7	4	5	7	8	7	8	7	3	3	3	3	1	1	1	1	1	1	1	1	1	1
P16403	P16403	11	11	3	Histone H1.2	HIST1H1C	sp|P16403|H12_HUMAN Histone H1.2 OS=Homo sapiens OX=9606 GN=H1-2 PE=1 SV=2	1	11	11	3	8	9	8	8	9	7	7	8	9	8	9	10	7	2	4	6	8	5	5	7	10	9	10	10	4	4	4	4	8	9	8	8	9	7	7	8	9	8
P16435	P16435	20	20	20	NADPH--cytochrome P450 reductase	POR	sp|P16435|NCPR_HUMAN NADPH--cytochrome P450 reductase OS=Homo sapiens OX=9606 GN=POR PE=1 SV=2	1	20	20	20	4	8	6	7	7	6	7	7	9	7	8	5	11	1	0	2	11	6	4	5	6	8	7	8	10	9	8	9	4	8	6	7	7	6	7	7	9	7
P16455	P16455	5	5	5	Methylated-DNA--protein-cysteine methyltransferase	MGMT	sp|P16455|MGMT_HUMAN Methylated-DNA--protein-cysteine methyltransferase OS=Homo sapiens OX=9606 GN=MGMT PE=1 SV=1	1	5	5	5	3	3	3	3	2	1	2	1	0	1	1	1	0	0	0	0	0	0	0	0	0	0	0	0	4	3	2	4	3	3	3	3	2	1	2	1	0	1
P16520	P16520	3	2	2	Guanine nucleotide-binding protein G(I)/G(S)/G(T) subunit beta-3	GNB3	sp|P16520|GBB3_HUMAN Guanine nucleotide-binding protein G(I)/G(S)/G(T) subunit beta-3 OS=Homo sapiens OX=9606 GN=GNB3 PE=1 SV=1	1	3	2	2	1	1	1	1	1	1	1	1	1	1	1	2	1	1	1	1	1	1	1	1	1	1	1	1	2	1	0	1	0	0	0	0	0	0	0	0	0	0
P16615;O14983;Q93084	P16615	41;14;9	41;14;9	41;14;9	Sarcoplasmic/endoplasmic reticulum calcium ATPase 2	ATP2A2	sp|P16615|AT2A2_HUMAN Sarcoplasmic/endoplasmic reticulum calcium ATPase 2 OS=Homo sapiens OX=9606 GN=ATP2A2 PE=1 SV=1	3	41	41	41	17	16	16	19	17	18	18	21	16	18	21	18	16	5	3	11	24	14	14	15	23	17	19	16	18	13	14	17	17	16	16	19	17	18	18	21	16	18
P16671	P16671	3	3	3	Platelet glycoprotein 4	CD36	sp|P16671|CD36_HUMAN Platelet glycoprotein 4 OS=Homo sapiens OX=9606 GN=CD36 PE=1 SV=2	1	3	3	3	2	3	2	2	0	0	1	1	0	0	0	0	0	0	0	0	0	0	0	0	0	0	0	0	0	0	0	0	2	3	2	2	0	0	1	1	0	0
P16930	P16930	5	5	5	Fumarylacetoacetase	FAH	sp|P16930|FAAA_HUMAN Fumarylacetoacetase OS=Homo sapiens OX=9606 GN=FAH PE=1 SV=2	1	5	5	5	1	1	3	2	1	2	2	1	4	3	4	3	0	0	0	1	2	1	0	1	3	2	3	2	0	0	0	0	1	1	3	2	1	2	2	1	4	3
P16949	P16949	8	8	6	Stathmin	STMN1	sp|P16949|STMN1_HUMAN Stathmin OS=Homo sapiens OX=9606 GN=STMN1 PE=1 SV=3	1	8	8	6	6	6	5	5	5	6	4	5	7	6	7	7	2	1	3	4	2	6	2	3	5	5	4	5	1	1	3	3	6	6	5	5	5	6	4	5	7	6
P16989	P16989	19	13	13	Y-box-binding protein 3	YBX3	sp|P16989|YBOX3_HUMAN Y-box-binding protein 3 OS=Homo sapiens OX=9606 GN=YBX3 PE=1 SV=4	1	19	13	13	8	8	9	8	6	8	7	8	8	7	7	9	6	2	2	4	8	6	4	6	12	11	10	11	8	11	9	11	4	5	5	5	4	4	4	4	5	4
P17028	P17028	3	3	3	Zinc finger protein 24	ZNF24	sp|P17028|ZNF24_HUMAN Zinc finger protein 24 OS=Homo sapiens OX=9606 GN=ZNF24 PE=1 SV=4	1	3	3	3	0	0	0	0	0	0	0	0	0	0	0	0	0	0	0	0	0	0	0	0	1	0	3	2	0	0	0	0	0	0	0	0	0	0	0	0	0	0
P17050	P17050	5	5	5	Alpha-N-acetylgalactosaminidase	NAGA	sp|P17050|NAGAB_HUMAN Alpha-N-acetylgalactosaminidase OS=Homo sapiens OX=9606 GN=NAGA PE=1 SV=2	1	5	5	5	2	2	1	2	2	1	2	1	0	0	0	0	2	0	0	0	1	1	0	0	0	0	0	0	1	1	0	1	2	2	1	2	2	1	2	1	0	0
P17066;P48741	P17066	14;6	2;1	2;1	Heat shock 70 kDa protein 6	HSPA6	sp|P17066|HSP76_HUMAN Heat shock 70 kDa protein 6 OS=Homo sapiens OX=9606 GN=HSPA6 PE=1 SV=2	2	14	2	2	9	8	7	8	9	11	8	7	9	7	9	9	6	5	6	7	10	6	6	6	11	11	11	9	9	10	8	11	1	1	1	1	1	1	1	1	1	1
P17096	P17096	5	5	5	High mobility group protein HMG-I/HMG-Y	HMGA1	sp|P17096|HMGA1_HUMAN High mobility group protein HMG-I/HMG-Y OS=Homo sapiens OX=9606 GN=HMGA1 PE=1 SV=3	1	5	5	5	3	3	3	3	1	2	2	1	1	1	1	1	0	0	0	0	1	0	1	0	0	0	0	0	3	3	3	3	3	3	3	3	1	2	2	1	1	1
P17152	P17152	3	3	3	Transmembrane protein 11, mitochondrial	TMEM11	sp|P17152|TMM11_HUMAN Transmembrane protein 11, mitochondrial OS=Homo sapiens OX=9606 GN=TMEM11 PE=1 SV=1	1	3	3	3	0	0	0	0	0	0	0	0	0	0	0	0	0	0	0	0	0	0	0	0	0	1	0	0	0	1	0	2	0	0	0	0	0	0	0	0	0	0
P17174	P17174	13	13	13	Aspartate aminotransferase, cytoplasmic	GOT1	sp|P17174|AATC_HUMAN Aspartate aminotransferase, cytoplasmic OS=Homo sapiens OX=9606 GN=GOT1 PE=1 SV=3	1	13	13	13	7	7	7	8	6	7	4	4	5	2	4	7	0	0	0	0	0	0	1	1	10	11	10	8	7	7	7	7	7	7	7	8	6	7	4	4	5	2
P17252;P05771;P05129	P17252	12;4;2	12;4;2	12;4;2	Protein kinase C alpha type	PRKCA	sp|P17252|KPCA_HUMAN Protein kinase C alpha type OS=Homo sapiens OX=9606 GN=PRKCA PE=1 SV=4	3	12	12	12	5	5	6	6	5	6	4	4	6	2	6	5	1	0	1	2	7	1	1	1	0	2	2	3	5	5	5	6	5	5	6	6	5	6	4	4	6	2
P17275	P17275	7	7	7	Transcription factor jun-B	JUNB	sp|P17275|JUNB_HUMAN Transcription factor JunB OS=Homo sapiens OX=9606 GN=JUNB PE=1 SV=1	1	7	7	7	0	0	0	0	0	0	0	0	0	0	0	0	0	0	0	0	0	0	0	0	0	0	0	0	7	3	5	6	0	0	0	0	0	0	0	0	0	0
P17301	P17301	34	34	34	Integrin alpha-2	ITGA2	sp|P17301|ITA2_HUMAN Integrin alpha-2 OS=Homo sapiens OX=9606 GN=ITGA2 PE=1 SV=2	1	34	34	34	13	11	9	10	17	17	16	16	9	5	6	13	21	3	5	6	22	11	9	9	0	0	0	0	9	9	6	13	13	11	9	10	17	17	16	16	9	5
P17302	P17302	9	9	9	Gap junction alpha-1 protein	GJA1	sp|P17302|CXA1_HUMAN Gap junction alpha-1 protein OS=Homo sapiens OX=9606 GN=GJA1 PE=1 SV=2	1	9	9	9	5	4	4	4	3	4	3	4	1	0	2	3	3	0	1	0	3	1	1	1	0	0	1	1	0	0	1	0	5	4	4	4	3	4	3	4	1	0
P17405	P17405	4	4	4	Sphingomyelin phosphodiesterase	SMPD1	sp|P17405|ASM_HUMAN Sphingomyelin phosphodiesterase OS=Homo sapiens OX=9606 GN=SMPD1 PE=1 SV=5	1	4	4	4	1	0	2	3	1	1	2	1	1	1	0	0	1	0	0	0	1	0	0	0	0	0	0	0	0	0	0	0	1	0	2	3	1	1	2	1	1	1
P17480	P17480	12	12	12	Nucleolar transcription factor 1	UBTF	sp|P17480|UBF1_HUMAN Nucleolar transcription factor 1 OS=Homo sapiens OX=9606 GN=UBTF PE=1 SV=1	1	12	12	12	2	1	1	0	2	2	2	1	2	2	2	3	0	0	0	0	0	0	0	0	4	5	5	7	7	6	7	4	2	1	1	0	2	2	2	1	2	2
P17482	P17482	4	4	4	Homeobox protein Hox-B9	HOXB9	sp|P17482|HXB9_HUMAN Homeobox protein Hox-B9 OS=Homo sapiens OX=9606 GN=HOXB9 PE=1 SV=2	1	4	4	4	0	0	0	0	0	0	0	0	0	0	0	0	0	0	0	0	0	0	0	0	3	2	0	2	0	0	0	0	0	0	0	0	0	0	0	0	0	0
P17535	P17535	2	2	2	Transcription factor jun-D	JUND	sp|P17535|JUND_HUMAN Transcription factor JunD OS=Homo sapiens OX=9606 GN=JUND PE=1 SV=3	1	2	2	2	1	1	1	2	1	1	0	1	1	0	0	1	0	0	0	0	0	0	0	0	0	0	0	0	0	1	1	0	1	1	1	2	1	1	0	1	1	0
P17544	P17544	1	1	1	Cyclic AMP-dependent transcription factor ATF-7	ATF7	sp|P17544|ATF7_HUMAN Cyclic AMP-dependent transcription factor ATF-7 OS=Homo sapiens OX=9606 GN=ATF7 PE=1 SV=3	1	1	1	1	0	0	0	0	0	0	0	0	0	0	0	0	0	0	0	0	0	0	0	0	0	0	0	0	1	1	1	1	0	0	0	0	0	0	0	0	0	0
P17568	P17568	3	3	3	NADH dehydrogenase [ubiquinone] 1 beta subcomplex subunit 7	NDUFB7	sp|P17568|NDUB7_HUMAN NADH dehydrogenase [ubiquinone] 1 beta subcomplex subunit 7 OS=Homo sapiens OX=9606 GN=NDUFB7 PE=1 SV=4	1	3	3	3	0	0	0	0	1	1	0	0	1	0	1	1	0	0	0	0	2	0	0	0	1	1	1	2	0	1	1	2	0	0	0	0	1	1	0	0	1	0
P17612;P22612	P17612	9;1	9;1	5;0	cAMP-dependent protein kinase catalytic subunit alpha	PRKACA	sp|P17612|KAPCA_HUMAN cAMP-dependent protein kinase catalytic subunit alpha OS=Homo sapiens OX=9606 GN=PRKACA PE=1 SV=2	2	9	9	5	3	5	2	3	0	2	4	0	1	1	4	4	1	0	0	1	0	1	0	0	3	0	1	1	3	2	3	4	3	5	2	3	0	2	4	0	1	1
P17655	P17655	30	30	30	Calpain-2 catalytic subunit	CAPN2	sp|P17655|CAN2_HUMAN Calpain-2 catalytic subunit OS=Homo sapiens OX=9606 GN=CAPN2 PE=1 SV=6	1	30	30	30	21	21	21	22	16	18	18	16	19	19	16	21	5	2	3	7	12	10	5	5	6	6	8	6	12	12	13	14	21	21	21	22	16	18	18	16	19	19
P17676	P17676	4	4	4	CCAAT/enhancer-binding protein beta	CEBPB	sp|P17676|CEBPB_HUMAN CCAAT/enhancer-binding protein beta OS=Homo sapiens OX=9606 GN=CEBPB PE=1 SV=2	1	4	4	4	0	0	0	0	0	0	1	0	1	0	0	0	0	0	0	1	0	0	0	1	0	0	0	0	1	2	2	2	0	0	0	0	0	0	1	0	1	0
P17706	P17706	7	7	7	Tyrosine-protein phosphatase non-receptor type 2	PTPN2	sp|P17706|PTN2_HUMAN Tyrosine-protein phosphatase non-receptor type 2 OS=Homo sapiens OX=9606 GN=PTPN2 PE=1 SV=2	1	7	7	7	0	0	0	0	1	0	0	0	0	0	0	0	0	0	0	0	0	0	0	0	2	2	2	2	5	4	6	4	0	0	0	0	1	0	0	0	0	0
P17707	P17707	2	2	2	S-adenosylmethionine decarboxylase proenzyme;S-adenosylmethionine decarboxylase alpha chain;S-adenosylmethionine decarboxylase beta chain	AMD1	sp|P17707|DCAM_HUMAN S-adenosylmethionine decarboxylase proenzyme OS=Homo sapiens OX=9606 GN=AMD1 PE=1 SV=2	1	2	2	2	0	0	0	0	0	0	0	0	0	0	0	0	0	0	0	0	0	0	0	0	1	1	1	1	0	0	0	0	0	0	0	0	0	0	0	0	0	0
P17812	P17812	24	24	22	CTP synthase 1	CTPS1	sp|P17812|PYRG1_HUMAN CTP synthase 1 OS=Homo sapiens OX=9606 GN=CTPS1 PE=1 SV=2	1	24	24	22	11	8	7	9	8	9	10	10	13	6	8	11	0	0	0	1	1	1	0	0	19	18	17	13	15	12	13	14	11	8	7	9	8	9	10	10	13	6
P17813	P17813	12	12	12	Endoglin	ENG	sp|P17813|EGLN_HUMAN Endoglin OS=Homo sapiens OX=9606 GN=ENG PE=1 SV=2	1	12	12	12	8	9	8	8	8	9	9	7	4	5	4	5	5	0	0	1	7	2	1	2	0	0	0	0	3	5	5	6	8	9	8	8	8	9	9	7	4	5
P17844	P17844	30	23	23	Probable ATP-dependent RNA helicase DDX5	DDX5	sp|P17844|DDX5_HUMAN Probable ATP-dependent RNA helicase DDX5 OS=Homo sapiens OX=9606 GN=DDX5 PE=1 SV=1	1	30	23	23	17	14	13	14	13	11	13	12	14	13	10	14	10	4	0	7	11	7	6	7	24	22	21	21	14	12	12	14	12	10	8	9	9	7	8	8	10	11
P17858	P17858	20	18	17	ATP-dependent 6-phosphofructokinase, liver type	PFKL	sp|P17858|PFKAL_HUMAN ATP-dependent 6-phosphofructokinase, liver type OS=Homo sapiens OX=9606 GN=PFKL PE=1 SV=6	1	20	18	17	11	10	9	6	7	9	8	8	11	10	9	11	2	1	1	3	3	4	1	1	6	10	10	8	9	6	8	8	9	9	7	5	5	7	6	6	9	8
P17931	P17931	10	10	10	Galectin-3	LGALS3	sp|P17931|LEG3_HUMAN Galectin-3 OS=Homo sapiens OX=9606 GN=LGALS3 PE=1 SV=5	1	10	10	10	5	4	4	5	5	6	6	5	6	4	5	6	5	0	0	1	4	1	2	1	0	0	0	0	7	6	4	5	5	4	4	5	5	6	6	5	6	4
P17936	P17936	4	4	4	Insulin-like growth factor-binding protein 3	IGFBP3	sp|P17936|IBP3_HUMAN Insulin-like growth factor-binding protein 3 OS=Homo sapiens OX=9606 GN=IGFBP3 PE=1 SV=2	1	4	4	4	0	0	0	0	0	0	0	0	0	0	0	0	2	0	0	1	3	2	3	3	0	0	0	0	0	0	0	0	0	0	0	0	0	0	0	0	0	0
P17980	P17980	25	25	25	26S protease regulatory subunit 6A	PSMC3	sp|P17980|PRS6A_HUMAN 26S proteasome regulatory subunit 6A OS=Homo sapiens OX=9606 GN=PSMC3 PE=1 SV=3	1	25	25	25	6	8	6	8	9	11	9	9	11	10	7	8	3	1	0	2	3	0	1	0	13	10	9	12	9	12	13	10	6	8	6	8	9	11	9	9	11	10
P17987	P17987	35	35	35	T-complex protein 1 subunit alpha	TCP1	sp|P17987|TCPA_HUMAN T-complex protein 1 subunit alpha OS=Homo sapiens OX=9606 GN=TCP1 PE=1 SV=1	1	35	35	35	21	24	23	21	22	24	20	21	21	20	21	21	9	0	2	13	14	11	5	9	23	27	21	25	17	17	19	20	21	24	23	21	22	24	20	21	21	20
P18031	P18031	16	16	16	Tyrosine-protein phosphatase non-receptor type 1	PTPN1	sp|P18031|PTN1_HUMAN Tyrosine-protein phosphatase non-receptor type 1 OS=Homo sapiens OX=9606 GN=PTPN1 PE=1 SV=1	1	16	16	16	0	1	1	0	5	4	5	3	5	2	3	6	4	0	0	1	10	2	0	1	7	7	5	6	5	7	7	8	0	1	1	0	5	4	5	3	5	2
P18074	P18074	5	5	5	TFIIH basal transcription factor complex helicase XPD subunit	ERCC2	sp|P18074|ERCC2_HUMAN General transcription and DNA repair factor IIH helicase subunit XPD OS=Homo sapiens OX=9606 GN=ERCC2 PE=1 SV=1	1	5	5	5	0	0	0	0	1	1	1	0	2	0	1	0	0	0	0	0	0	0	0	0	3	4	3	4	1	0	0	1	0	0	0	0	1	1	1	0	2	0
P18077	P18077	4	4	4	60S ribosomal protein L35a	RPL35A	sp|P18077|RL35A_HUMAN Large ribosomal subunit protein eL33 OS=Homo sapiens OX=9606 GN=RPL35A PE=1 SV=2	1	4	4	4	2	2	3	3	3	3	4	3	3	2	1	3	3	1	0	0	2	1	1	1	4	4	4	4	3	3	2	1	2	2	3	3	3	3	4	3	3	2
P18084	P18084	14	14	14	Integrin beta-5	ITGB5	sp|P18084|ITB5_HUMAN Integrin beta-5 OS=Homo sapiens OX=9606 GN=ITGB5 PE=1 SV=1	1	14	14	14	1	3	3	2	3	1	2	4	6	4	7	5	3	1	0	1	6	1	0	0	0	0	0	0	0	1	1	1	1	3	3	2	3	1	2	4	6	4
P18085	P18085	10	6	6	ADP-ribosylation factor 4	ARF4	sp|P18085|ARF4_HUMAN ADP-ribosylation factor 4 OS=Homo sapiens OX=9606 GN=ARF4 PE=1 SV=3	1	10	6	6	8	8	7	9	9	9	9	8	10	9	9	8	7	3	4	5	6	6	7	6	8	7	8	7	5	4	4	6	4	4	4	5	5	5	5	4	6	5
P18124	P18124	17	17	17	60S ribosomal protein L7	RPL7	sp|P18124|RL7_HUMAN Large ribosomal subunit protein uL30 OS=Homo sapiens OX=9606 GN=RPL7 PE=1 SV=1	1	17	17	17	8	8	6	6	11	9	8	7	10	10	7	9	8	2	1	7	8	3	2	6	11	10	12	11	7	7	6	6	8	8	6	6	11	9	8	7	10	10
P18206	P18206	66	66	66	Vinculin	VCL	sp|P18206|VINC_HUMAN Vinculin OS=Homo sapiens OX=9606 GN=VCL PE=1 SV=4	1	66	66	66	47	47	49	48	49	49	52	48	48	43	46	49	24	10	16	27	25	26	18	13	24	27	29	27	27	29	25	32	47	47	49	48	49	49	52	48	48	43
P18510	P18510	1	1	1	Interleukin-1 receptor antagonist protein	IL1RN	sp|P18510|IL1RA_HUMAN Interleukin-1 receptor antagonist protein OS=Homo sapiens OX=9606 GN=IL1RN PE=1 SV=1	1	1	1	1	0	0	0	0	0	0	0	0	0	0	0	0	0	0	0	0	1	0	0	0	0	0	0	0	0	0	0	0	0	0	0	0	0	0	0	0	0	0
P18583	P18583	22	22	22	Protein SON	SON	sp|P18583|SON_HUMAN Protein SON OS=Homo sapiens OX=9606 GN=SON PE=1 SV=4	1	22	22	22	4	5	0	1	2	2	3	2	2	2	3	1	3	0	0	0	1	1	0	0	13	13	12	15	10	13	11	11	4	5	0	1	2	2	3	2	2	2
P18615	P18615	8	8	8	Negative elongation factor E	NELFE	sp|P18615|NELFE_HUMAN Negative elongation factor E OS=Homo sapiens OX=9606 GN=NELFE PE=1 SV=3	1	8	8	8	0	0	0	0	0	1	0	1	2	0	1	0	0	0	0	0	0	1	0	0	3	2	5	3	4	5	4	2	0	0	0	0	0	1	0	1	2	0
P18621	P18621	11	11	11	60S ribosomal protein L17	RPL17	sp|P18621|RL17_HUMAN Large ribosomal subunit protein uL22 OS=Homo sapiens OX=9606 GN=RPL17 PE=1 SV=3	1	11	11	11	7	7	7	6	8	7	7	7	6	6	6	7	4	1	1	2	4	3	2	2	8	10	8	10	6	5	6	6	7	7	7	6	8	7	7	7	6	6
P18669;P15259;Q8N0Y7	P18669	20;9;5	20;9;5	20;9;5	Phosphoglycerate mutase 1	PGAM1	sp|P18669|PGAM1_HUMAN Phosphoglycerate mutase 1 OS=Homo sapiens OX=9606 GN=PGAM1 PE=1 SV=2	3	20	20	20	14	13	13	15	13	12	13	13	10	11	10	11	7	4	4	11	10	10	8	10	13	11	12	14	9	8	10	8	14	13	13	15	13	12	13	13	10	11
P18754	P18754	16	16	16	Regulator of chromosome condensation	RCC1	sp|P18754|RCC1_HUMAN Regulator of chromosome condensation OS=Homo sapiens OX=9606 GN=RCC1 PE=1 SV=1	1	16	16	16	6	5	6	6	7	8	7	6	5	6	5	6	1	0	0	0	4	2	0	1	13	11	11	10	7	11	10	10	6	5	6	6	7	8	7	6	5	6
P18827	P18827	2	2	2	Syndecan-1	SDC1	sp|P18827|SDC1_HUMAN Syndecan-1 OS=Homo sapiens OX=9606 GN=SDC1 PE=1 SV=3	1	2	2	2	1	1	1	1	0	0	1	0	1	0	1	0	0	0	0	1	1	1	0	0	0	0	0	0	0	0	0	0	1	1	1	1	0	0	1	0	1	0
P18858	P18858	14	14	14	DNA ligase 1	LIG1	sp|P18858|DNLI1_HUMAN DNA ligase 1 OS=Homo sapiens OX=9606 GN=LIG1 PE=1 SV=1	1	14	14	14	2	0	1	0	0	0	1	1	5	0	3	1	0	0	0	0	0	0	0	0	7	4	7	8	7	3	6	5	2	0	1	0	0	0	1	1	5	0
P18859	P18859	7	7	7	ATP synthase-coupling factor 6, mitochondrial	ATP5J	sp|P18859|ATP5J_HUMAN ATP synthase-coupling factor 6, mitochondrial OS=Homo sapiens OX=9606 GN=ATP5PF PE=1 SV=1	1	7	7	7	4	2	3	3	3	3	4	3	2	3	3	3	3	1	1	1	3	2	1	2	2	4	3	4	3	3	2	4	4	2	3	3	3	3	4	3	2	3
P18887	P18887	6	6	6	DNA repair protein XRCC1	XRCC1	sp|P18887|XRCC1_HUMAN DNA repair protein XRCC1 OS=Homo sapiens OX=9606 GN=XRCC1 PE=1 SV=3	1	6	6	6	0	1	1	1	1	1	0	1	1	0	1	1	0	0	0	0	0	0	0	0	4	3	2	3	3	3	1	3	0	1	1	1	1	1	0	1	1	0
P19021	P19021	6	6	6	Peptidyl-glycine alpha-amidating monooxygenase;Peptidylglycine alpha-hydroxylating monooxygenase;Peptidyl-alpha-hydroxyglycine alpha-amidating lyase	PAM	sp|P19021|AMD_HUMAN Peptidyl-glycine alpha-amidating monooxygenase OS=Homo sapiens OX=9606 GN=PAM PE=1 SV=2	1	6	6	6	1	0	1	0	0	1	1	0	0	0	0	0	0	0	0	0	3	0	0	0	0	0	0	0	0	0	0	0	1	0	1	0	0	1	1	0	0	0
P19022;P55283	P19022	11;1	11;1	11;1	Cadherin-2	CDH2	sp|P19022|CADH2_HUMAN Cadherin-2 OS=Homo sapiens OX=9606 GN=CDH2 PE=1 SV=4	2	11	11	11	2	2	2	2	3	4	3	3	2	1	2	3	1	0	0	0	6	2	1	1	1	2	4	6	0	0	0	0	2	2	2	2	3	4	3	3	2	1
P19075	P19075	2	2	2	Tetraspanin-8	TSPAN8	sp|P19075|TSN8_HUMAN Tetraspanin-8 OS=Homo sapiens OX=9606 GN=TSPAN8 PE=1 SV=1	1	2	2	2	0	0	0	0	0	0	0	0	0	0	0	0	1	0	0	0	1	0	0	0	0	0	0	0	1	0	1	2	0	0	0	0	0	0	0	0	0	0
P19174	P19174	16	16	16	1-phosphatidylinositol 4,5-bisphosphate phosphodiesterase gamma-1	PLCG1	sp|P19174|PLCG1_HUMAN 1-phosphatidylinositol 4,5-bisphosphate phosphodiesterase gamma-1 OS=Homo sapiens OX=9606 GN=PLCG1 PE=1 SV=1	1	16	16	16	3	3	3	3	2	2	3	2	4	2	3	4	0	0	0	0	0	0	0	0	10	7	10	11	2	3	1	1	3	3	3	3	2	2	3	2	4	2
P19338	P19338	31	31	31	Nucleolin	NCL	sp|P19338|NUCL_HUMAN Nucleolin OS=Homo sapiens OX=9606 GN=NCL PE=1 SV=3	1	31	31	31	18	16	17	18	21	20	21	20	18	14	16	20	13	6	6	12	14	15	14	15	25	26	22	20	12	10	13	12	18	16	17	18	21	20	21	20	18	14
P19367;P52790	P19367	38;2	38;2	32;0	Hexokinase-1	HK1	sp|P19367|HXK1_HUMAN Hexokinase-1 OS=Homo sapiens OX=9606 GN=HK1 PE=1 SV=3	2	38	38	32	20	17	20	19	14	18	17	18	17	21	21	23	26	7	5	16	23	19	15	23	11	11	11	12	1	1	0	1	20	17	20	19	14	18	17	18	17	21
P19387	P19387	6	6	5	DNA-directed RNA polymerase II subunit RPB3	POLR2C	sp|P19387|RPB3_HUMAN DNA-directed RNA polymerase II subunit RPB3 OS=Homo sapiens OX=9606 GN=POLR2C PE=1 SV=2	1	6	6	5	2	2	2	1	3	2	2	2	3	2	2	3	0	0	0	1	1	0	0	1	2	3	4	4	3	3	3	3	2	2	2	1	3	2	2	2	3	2
P19388	P19388	5	5	5	DNA-directed RNA polymerases I, II, and III subunit RPABC1	POLR2E	sp|P19388|RPAB1_HUMAN DNA-directed RNA polymerases I, II, and III subunit RPABC1 OS=Homo sapiens OX=9606 GN=POLR2E PE=1 SV=4	1	5	5	5	0	0	0	0	1	0	0	0	2	0	1	1	0	0	0	0	0	0	0	0	1	1	2	2	1	2	1	1	0	0	0	0	1	0	0	0	2	0
P19404	P19404	9	9	9	NADH dehydrogenase [ubiquinone] flavoprotein 2, mitochondrial	NDUFV2	sp|P19404|NDUV2_HUMAN NADH dehydrogenase [ubiquinone] flavoprotein 2, mitochondrial OS=Homo sapiens OX=9606 GN=NDUFV2 PE=1 SV=2	1	9	9	9	3	1	2	2	5	5	1	2	3	2	3	3	0	0	0	0	4	0	0	0	4	5	4	4	4	3	2	3	3	1	2	2	5	5	1	2	3	2
P19474	P19474	5	5	5	E3 ubiquitin-protein ligase TRIM21	TRIM21	sp|P19474|RO52_HUMAN E3 ubiquitin-protein ligase TRIM21 OS=Homo sapiens OX=9606 GN=TRIM21 PE=1 SV=1	1	5	5	5	1	2	2	2	0	0	0	0	0	1	1	1	0	0	0	0	2	0	0	0	0	0	0	0	0	0	0	0	1	2	2	2	0	0	0	0	0	1
P19525	P19525	14	14	14	Interferon-induced, double-stranded RNA-activated protein kinase	EIF2AK2	sp|P19525|E2AK2_HUMAN Interferon-induced, double-stranded RNA-activated protein kinase OS=Homo sapiens OX=9606 GN=EIF2AK2 PE=1 SV=2	1	14	14	14	3	2	4	5	3	3	3	3	6	5	4	4	3	0	0	2	5	3	0	0	3	3	5	5	7	7	8	5	3	2	4	5	3	3	3	3	6	5
P19623	P19623	15	15	15	Spermidine synthase	SRM	sp|P19623|SPEE_HUMAN Spermidine synthase OS=Homo sapiens OX=9606 GN=SRM PE=1 SV=1	1	15	15	15	4	8	7	6	6	6	5	5	6	4	7	9	1	1	1	1	1	2	1	0	9	9	8	9	7	5	6	6	4	8	7	6	6	6	5	5	6	4
P19634	P19634	4	4	4	Sodium/hydrogen exchanger 1	SLC9A1	sp|P19634|SL9A1_HUMAN Sodium/hydrogen exchanger 1 OS=Homo sapiens OX=9606 GN=SLC9A1 PE=1 SV=2	1	4	4	4	0	1	0	1	0	1	0	0	0	0	0	0	2	0	0	0	2	0	0	0	0	0	0	0	0	0	0	0	0	1	0	1	0	1	0	0	0	0
P19784	P19784	12	12	12	Casein kinase II subunit alpha	CSNK2A2	sp|P19784|CSK22_HUMAN Casein kinase II subunit alpha OS=Homo sapiens OX=9606 GN=CSNK2A2 PE=1 SV=1	1	12	12	12	6	4	3	3	5	4	5	4	2	1	4	3	0	0	0	0	0	0	0	0	9	6	8	8	5	5	4	4	6	4	3	3	5	4	5	4	2	1
P19838	P19838	12	12	12	Nuclear factor NF-kappa-B p105 subunit;Nuclear factor NF-kappa-B p50 subunit	NFKB1	sp|P19838|NFKB1_HUMAN Nuclear factor NF-kappa-B p105 subunit OS=Homo sapiens OX=9606 GN=NFKB1 PE=1 SV=2	1	12	12	12	2	4	4	5	2	3	3	3	7	3	5	4	0	0	0	0	0	0	0	0	1	1	2	2	4	4	5	4	2	4	4	5	2	3	3	3	7	3
P19971	P19971	3	3	3	Thymidine phosphorylase	TYMP	sp|P19971|TYPH_HUMAN Thymidine phosphorylase OS=Homo sapiens OX=9606 GN=TYMP PE=1 SV=2	1	3	3	3	0	0	1	0	0	0	1	0	0	0	0	0	0	0	0	0	0	0	1	0	0	0	0	0	0	1	0	0	0	0	1	0	0	0	1	0	0	0
P20020	P20020	28	15	15	Plasma membrane calcium-transporting ATPase 1	ATP2B1	sp|P20020|AT2B1_HUMAN Plasma membrane calcium-transporting ATPase 1 OS=Homo sapiens OX=9606 GN=ATP2B1 PE=1 SV=4	1	28	15	15	10	12	10	11	21	14	13	13	12	11	16	12	15	2	1	5	18	4	5	7	6	11	8	11	9	12	12	13	3	4	3	5	9	6	5	5	4	4
P20042	P20042	26	26	26	Eukaryotic translation initiation factor 2 subunit 2	EIF2S2	sp|P20042|IF2B_HUMAN Eukaryotic translation initiation factor 2 subunit 2 OS=Homo sapiens OX=9606 GN=EIF2S2 PE=1 SV=2	1	26	26	26	11	10	8	14	9	10	8	11	6	5	7	7	4	0	0	0	6	2	1	1	9	8	6	5	14	15	14	14	11	10	8	14	9	10	8	11	6	5
P20073	P20073	17	17	17	Annexin A7	ANXA7	sp|P20073|ANXA7_HUMAN Annexin A7 OS=Homo sapiens OX=9606 GN=ANXA7 PE=1 SV=3	1	17	17	17	8	9	7	6	6	9	7	6	9	5	8	7	5	3	1	2	7	4	1	0	3	4	2	5	7	6	5	9	8	9	7	6	6	9	7	6	9	5
P20138	P20138	3	3	3	Myeloid cell surface antigen CD33	CD33	sp|P20138|CD33_HUMAN Myeloid cell surface antigen CD33 OS=Homo sapiens OX=9606 GN=CD33 PE=1 SV=2	1	3	3	3	0	0	0	0	0	0	0	0	0	0	0	0	3	1	0	1	3	1	2	0	0	0	0	0	0	0	0	0	0	0	0	0	0	0	0	0	0	0
P20226;Q6SJ96	P20226;Q6SJ96	2;1	2;1	2;1	TATA-box-binding protein;TATA box-binding protein-like protein 2	TBP;TBPL2	sp|P20226|TBP_HUMAN TATA-box-binding protein OS=Homo sapiens OX=9606 GN=TBP PE=1 SV=2;sp|Q6SJ96|TBPL2_HUMAN TATA box-binding protein-like 2 OS=Homo sapiens OX=9606 GN=TBPL2 PE=2 SV=2	2	2	2	2	0	0	0	0	0	0	0	0	0	0	0	0	0	0	0	0	0	0	0	0	2	1	2	2	0	0	0	0	0	0	0	0	0	0	0	0	0	0
P20248	P20248	3	3	3	Cyclin-A2	CCNA2	sp|P20248|CCNA2_HUMAN Cyclin-A2 OS=Homo sapiens OX=9606 GN=CCNA2 PE=1 SV=2	1	3	3	3	0	0	0	0	0	0	0	0	0	0	0	0	0	0	0	0	0	0	0	0	2	2	1	2	1	0	0	0	0	0	0	0	0	0	0	0	0	0
P20290	P20290	9	9	9	Transcription factor BTF3	BTF3	sp|P20290|BTF3_HUMAN Transcription factor BTF3 OS=Homo sapiens OX=9606 GN=BTF3 PE=1 SV=1	1	9	9	9	5	4	5	6	4	5	4	5	4	5	4	4	0	0	0	0	0	0	0	0	3	6	5	7	4	4	4	3	5	4	5	6	4	5	4	5	4	5
P20336	P20336	2	2	2	Ras-related protein Rab-3A	RAB3A	sp|P20336|RAB3A_HUMAN Ras-related protein Rab-3A OS=Homo sapiens OX=9606 GN=RAB3A PE=1 SV=1	1	2	2	2	1	0	1	1	1	1	1	1	1	1	1	1	0	0	0	0	1	1	1	1	1	1	1	1	0	0	1	0	1	0	1	1	1	1	1	1	1	1
P20337	P20337	7	7	7	Ras-related protein Rab-3B	RAB3B	sp|P20337|RAB3B_HUMAN Ras-related protein Rab-3B OS=Homo sapiens OX=9606 GN=RAB3B PE=1 SV=2	1	7	7	7	6	5	4	4	5	4	5	4	4	6	5	5	3	2	1	3	5	5	4	5	0	0	0	0	0	0	0	0	6	5	4	4	5	4	5	4	4	6
P20338	P20338	5	5	4	Ras-related protein Rab-4A	RAB4A	sp|P20338|RAB4A_HUMAN Ras-related protein Rab-4A OS=Homo sapiens OX=9606 GN=RAB4A PE=1 SV=3	1	5	5	4	2	2	2	1	3	0	1	1	1	0	0	0	1	0	0	0	1	0	0	0	5	4	5	3	0	0	0	0	2	2	2	1	3	0	1	1	1	0
P20339	P20339	7	4	4	Ras-related protein Rab-5A	RAB5A	sp|P20339|RAB5A_HUMAN Ras-related protein Rab-5A OS=Homo sapiens OX=9606 GN=RAB5A PE=1 SV=2	1	7	4	4	4	4	4	3	4	4	4	3	5	3	4	5	3	0	0	2	4	2	0	2	3	4	4	3	5	4	6	7	1	2	2	1	2	2	2	2	2	2
P20340	P20340	8	8	3	Ras-related protein Rab-6A	RAB6A	sp|P20340|RAB6A_HUMAN Ras-related protein Rab-6A OS=Homo sapiens OX=9606 GN=RAB6A PE=1 SV=3	1	8	8	3	4	4	4	4	4	5	5	5	3	3	2	4	6	0	0	2	6	2	3	3	4	5	5	5	3	5	3	3	4	4	4	4	4	5	5	5	3	3
P20585	P20585	8	8	8	DNA mismatch repair protein Msh3	MSH3	sp|P20585|MSH3_HUMAN DNA mismatch repair protein Msh3 OS=Homo sapiens OX=9606 GN=MSH3 PE=1 SV=4	1	8	8	8	0	0	0	0	0	0	0	0	0	0	0	0	0	0	0	0	0	0	0	0	4	3	2	3	1	2	2	3	0	0	0	0	0	0	0	0	0	0
P20591	P20591	9	6	6	Interferon-induced GTP-binding protein Mx1;Interferon-induced GTP-binding protein Mx1, N-terminally processed	MX1	sp|P20591|MX1_HUMAN Interferon-induced GTP-binding protein Mx1 OS=Homo sapiens OX=9606 GN=MX1 PE=1 SV=4	1	9	6	6	0	0	0	0	0	0	0	0	0	0	0	0	5	0	0	0	9	0	0	0	0	0	0	0	0	0	0	0	0	0	0	0	0	0	0	0	0	0
P20592	P20592	10	10	7	Interferon-induced GTP-binding protein Mx2	MX2	sp|P20592|MX2_HUMAN Interferon-induced GTP-binding protein Mx2 OS=Homo sapiens OX=9606 GN=MX2 PE=1 SV=1	1	10	10	7	0	0	0	0	0	0	0	0	0	0	0	0	3	0	0	0	9	0	0	0	0	0	0	0	0	0	0	0	0	0	0	0	0	0	0	0	0	0
P20618	P20618	10	10	10	Proteasome subunit beta type-1	PSMB1	sp|P20618|PSB1_HUMAN Proteasome subunit beta type-1 OS=Homo sapiens OX=9606 GN=PSMB1 PE=1 SV=2	1	10	10	10	6	7	6	7	5	6	5	4	7	8	5	6	0	0	0	0	3	1	1	1	7	5	7	5	7	6	6	6	6	7	6	7	5	6	5	4	7	8
P20645	P20645	4	4	4	Cation-dependent mannose-6-phosphate receptor	M6PR	sp|P20645|MPRD_HUMAN Cation-dependent mannose-6-phosphate receptor OS=Homo sapiens OX=9606 GN=M6PR PE=1 SV=1	1	4	4	4	2	2	2	2	1	1	1	1	2	3	2	2	2	0	0	0	3	0	0	0	1	1	1	1	2	2	0	2	2	2	2	2	1	1	1	1	2	3
P20674	P20674	8	8	8	Cytochrome c oxidase subunit 5A, mitochondrial	COX5A	sp|P20674|COX5A_HUMAN Cytochrome c oxidase subunit 5A, mitochondrial OS=Homo sapiens OX=9606 GN=COX5A PE=1 SV=2	1	8	8	8	4	4	2	3	2	6	4	5	3	1	2	3	3	2	2	2	4	2	3	3	3	3	3	3	3	2	2	2	4	4	2	3	2	6	4	5	3	1
P20700	P20700	42	40	40	Lamin-B1	LMNB1	sp|P20700|LMNB1_HUMAN Lamin-B1 OS=Homo sapiens OX=9606 GN=LMNB1 PE=1 SV=2	1	42	40	40	15	15	16	14	13	16	19	18	16	19	16	14	10	3	1	9	12	7	2	4	24	24	25	23	23	25	21	24	14	14	15	13	12	15	18	17	15	18
P20719	P20719	1	1	1	Homeobox protein Hox-A5	HOXA5	sp|P20719|HXA5_HUMAN Homeobox protein Hox-A5 OS=Homo sapiens OX=9606 GN=HOXA5 PE=1 SV=2	1	1	1	1	0	0	0	0	0	0	0	0	0	0	0	0	0	0	0	0	0	0	0	0	1	1	1	1	0	0	0	0	0	0	0	0	0	0	0	0	0	0
P20810	P20810	24	24	24	Calpastatin	CAST	sp|P20810|ICAL_HUMAN Calpastatin OS=Homo sapiens OX=9606 GN=CAST PE=1 SV=4	1	24	24	24	13	13	15	14	8	6	8	7	13	9	9	12	2	0	2	1	2	1	1	1	2	0	2	1	13	11	12	12	13	13	15	14	8	6	8	7	13	9
P20839	P20839	11	10	10	Inosine-5-monophosphate dehydrogenase 1	IMPDH1	sp|P20839|IMDH1_HUMAN Inosine-5-monophosphate dehydrogenase 1 OS=Homo sapiens OX=9606 GN=IMPDH1 PE=1 SV=2	1	11	10	10	5	3	4	6	1	4	5	4	1	1	1	1	0	0	0	0	0	0	0	1	5	3	5	5	2	2	5	4	5	2	3	5	1	4	5	3	1	0
P20908	P20908	5	5	5	Collagen alpha-1(V) chain	COL5A1	sp|P20908|CO5A1_HUMAN Collagen alpha-1(V) chain OS=Homo sapiens OX=9606 GN=COL5A1 PE=1 SV=3	1	5	5	5	4	2	2	2	2	2	3	2	0	0	0	0	0	0	0	0	1	0	0	0	0	0	0	0	0	0	0	0	4	2	2	2	2	2	3	2	0	0
P20929	P20929	4	4	4	Nebulin	NEB	sp|P20929|NEBU_HUMAN Nebulin OS=Homo sapiens OX=9606 GN=NEB PE=1 SV=5	1	4	4	4	0	0	1	0	1	0	0	0	0	0	1	0	0	0	0	0	0	0	0	0	1	1	1	0	0	0	0	1	0	0	1	0	1	0	0	0	0	0
P20936	P20936	9	9	9	Ras GTPase-activating protein 1	RASA1	sp|P20936|RASA1_HUMAN Ras GTPase-activating protein 1 OS=Homo sapiens OX=9606 GN=RASA1 PE=1 SV=1	1	9	9	9	2	2	3	3	3	3	0	2	4	2	4	3	0	0	0	0	0	0	0	0	1	1	0	1	1	0	0	0	2	2	3	3	3	3	0	2	4	2
P20962	P20962	3	3	3	Parathymosin	PTMS	sp|P20962|PTMS_HUMAN Parathymosin OS=Homo sapiens OX=9606 GN=PTMS PE=1 SV=2	1	3	3	3	2	1	1	1	2	2	2	2	2	2	2	2	1	1	1	2	0	2	1	1	1	2	2	1	2	2	1	2	2	1	1	1	2	2	2	2	2	2
P21127;Q9UQ88;Q13882	P21127;Q9UQ88	9;8;1	9;8;1	9;8;1	Cyclin-dependent kinase 11B;Cyclin-dependent kinase 11A	CDK11B;CDK11A	sp|P21127|CD11B_HUMAN Cyclin-dependent kinase 11B OS=Homo sapiens OX=9606 GN=CDK11B PE=1 SV=4;sp|Q9UQ88|CD11A_HUMAN Cyclin-dependent kinase 11A OS=Homo sapiens OX=9606 GN=CDK11A PE=1 SV=4	3	9	9	9	1	2	1	2	2	1	2	2	1	0	1	2	0	0	0	0	0	0	0	0	3	5	2	4	2	4	3	2	1	2	1	2	2	1	2	2	1	0
P21266;P46439	P21266	11;1	11;1	10;0	Glutathione S-transferase Mu 3	GSTM3	sp|P21266|GSTM3_HUMAN Glutathione S-transferase Mu 3 OS=Homo sapiens OX=9606 GN=GSTM3 PE=1 SV=3	2	11	11	10	5	3	3	5	5	4	6	5	0	0	0	0	0	0	0	1	0	0	0	0	4	3	7	4	7	6	6	6	5	3	3	5	5	4	6	5	0	0
P21281;P15313	P21281	23;5	23;5	23;5	V-type proton ATPase subunit B, brain isoform	ATP6V1B2	sp|P21281|VATB2_HUMAN V-type proton ATPase subunit B, brain isoform OS=Homo sapiens OX=9606 GN=ATP6V1B2 PE=1 SV=3	2	23	23	23	8	6	10	10	9	10	9	8	7	5	6	7	7	5	4	8	13	11	12	11	6	6	6	6	6	7	6	5	8	6	10	10	9	10	9	8	7	5
P21283;Q8NEY4	P21283	16;1	16;1	16;1	V-type proton ATPase subunit C 1	ATP6V1C1	sp|P21283|VATC1_HUMAN V-type proton ATPase subunit C 1 OS=Homo sapiens OX=9606 GN=ATP6V1C1 PE=1 SV=4	2	16	16	16	5	4	6	6	6	6	3	2	6	4	6	6	2	1	1	2	6	0	3	3	5	5	4	5	3	3	1	4	5	4	6	6	6	6	3	2	6	4
P21291	P21291	10	10	10	Cysteine and glycine-rich protein 1	CSRP1	sp|P21291|CSRP1_HUMAN Cysteine and glycine-rich protein 1 OS=Homo sapiens OX=9606 GN=CSRP1 PE=1 SV=3	1	10	10	10	8	8	7	6	8	7	7	7	7	7	5	8	1	1	1	6	6	8	4	3	0	0	0	0	5	5	4	6	8	8	7	6	8	7	7	7	7	7
P21333	P21333	158	158	144	Filamin-A	FLNA	sp|P21333|FLNA_HUMAN Filamin-A OS=Homo sapiens OX=9606 GN=FLNA PE=1 SV=4	1	158	158	144	123	119	119	120	118	128	122	122	116	123	113	129	97	54	61	94	108	100	92	88	60	57	63	68	83	82	84	91	123	119	119	120	118	128	122	122	116	123
P21359	P21359	5	5	5	Neurofibromin;Neurofibromin truncated	NF1	sp|P21359|NF1_HUMAN Neurofibromin OS=Homo sapiens OX=9606 GN=NF1 PE=1 SV=2	1	5	5	5	0	0	2	0	1	1	2	0	1	0	1	0	0	0	0	0	0	0	0	0	3	2	2	3	0	0	0	0	0	0	2	0	1	1	2	0	1	0
P21399	P21399	23	23	23	Cytoplasmic aconitate hydratase	ACO1	sp|P21399|ACOHC_HUMAN Cytoplasmic aconitate hydratase OS=Homo sapiens OX=9606 GN=ACO1 PE=1 SV=3	1	23	23	23	11	8	7	9	9	6	6	5	7	3	5	5	0	0	0	0	5	0	0	0	4	4	4	5	6	4	7	6	11	8	7	9	9	6	6	5	7	3
P21589	P21589	23	23	23	5-nucleotidase	NT5E	sp|P21589|5NTD_HUMAN 5-nucleotidase OS=Homo sapiens OX=9606 GN=NT5E PE=1 SV=1	1	23	23	23	13	11	12	10	12	14	16	14	13	12	10	13	13	1	2	4	18	7	5	9	0	0	0	0	0	0	0	1	13	11	12	10	12	14	16	14	13	12
P21796	P21796	19	19	19	Voltage-dependent anion-selective channel protein 1	VDAC1	sp|P21796|VDAC1_HUMAN Voltage-dependent anion-selective channel protein 1 OS=Homo sapiens OX=9606 GN=VDAC1 PE=1 SV=2	1	19	19	19	15	14	14	14	14	15	16	16	13	14	14	15	14	10	9	10	16	15	14	14	15	13	15	14	12	11	11	12	15	14	14	14	14	15	16	16	13	14
P21810	P21810	4	4	4	Biglycan	BGN	sp|P21810|PGS1_HUMAN Biglycan OS=Homo sapiens OX=9606 GN=BGN PE=1 SV=2	1	4	4	4	3	2	2	1	1	1	3	3	0	0	0	0	0	0	0	0	0	0	0	0	0	0	0	0	0	0	0	0	3	2	2	1	1	1	3	3	0	0
P21912	P21912	11	11	11	Succinate dehydrogenase [ubiquinone] iron-sulfur subunit, mitochondrial	SDHB	sp|P21912|SDHB_HUMAN Succinate dehydrogenase [ubiquinone] iron-sulfur subunit, mitochondrial OS=Homo sapiens OX=9606 GN=SDHB PE=1 SV=3	1	11	11	11	3	2	2	5	1	0	0	2	3	1	3	3	3	0	0	0	6	0	0	1	3	3	6	5	7	6	7	8	3	2	2	5	1	0	0	2	3	1
P21926	P21926	4	4	4	CD9 antigen	CD9	sp|P21926|CD9_HUMAN CD9 antigen OS=Homo sapiens OX=9606 GN=CD9 PE=1 SV=4	1	4	4	4	1	0	1	2	2	0	1	1	1	0	0	0	0	0	0	0	0	0	0	0	0	0	0	0	1	1	2	1	1	0	1	2	2	0	1	1	1	0
P21953	P21953	3	3	3	2-oxoisovalerate dehydrogenase subunit beta, mitochondrial	BCKDHB	sp|P21953|ODBB_HUMAN 2-oxoisovalerate dehydrogenase subunit beta, mitochondrial OS=Homo sapiens OX=9606 GN=BCKDHB PE=1 SV=2	1	3	3	3	0	0	0	0	0	0	0	0	0	0	1	0	0	0	0	0	2	0	0	0	1	1	1	1	1	0	0	1	0	0	0	0	0	0	0	0	0	0
P21964	P21964	16	16	16	Catechol O-methyltransferase	COMT	sp|P21964|COMT_HUMAN Catechol O-methyltransferase OS=Homo sapiens OX=9606 GN=COMT PE=1 SV=2	1	16	16	16	6	8	7	8	6	8	9	9	5	5	4	8	6	2	1	1	6	3	5	5	3	4	4	4	1	1	1	3	6	8	7	8	6	8	9	9	5	5
P21980	P21980	27	27	27	Protein-glutamine gamma-glutamyltransferase 2	TGM2	sp|P21980|TGM2_HUMAN Protein-glutamine gamma-glutamyltransferase 2 OS=Homo sapiens OX=9606 GN=TGM2 PE=1 SV=2	1	27	27	27	17	18	17	13	18	20	18	16	0	0	0	0	1	0	0	0	1	1	0	0	0	0	0	0	11	12	9	9	17	18	17	13	18	20	18	16	0	0
P22033	P22033	14	14	14	Methylmalonyl-CoA mutase, mitochondrial	MUT	sp|P22033|MUTA_HUMAN Methylmalonyl-CoA mutase, mitochondrial OS=Homo sapiens OX=9606 GN=MMUT PE=1 SV=4	1	14	14	14	2	1	1	2	3	4	1	3	4	5	5	8	3	0	0	0	8	1	1	1	1	6	5	3	1	2	1	1	2	1	1	2	3	4	1	3	4	5
P22059;Q969R2	P22059	19;2	19;2	19;2	Oxysterol-binding protein 1	OSBP	sp|P22059|OSBP1_HUMAN Oxysterol-binding protein 1 OS=Homo sapiens OX=9606 GN=OSBP PE=1 SV=1	2	19	19	19	5	5	4	6	5	4	4	5	3	3	6	6	1	0	0	2	3	1	0	0	11	10	11	8	3	6	7	5	5	5	4	6	5	4	4	5	3	3
P22061	P22061	13	13	13	Protein-L-isoaspartate(D-aspartate) O-methyltransferase	PCMT1	sp|P22061|PIMT_HUMAN Protein-L-isoaspartate(D-aspartate) O-methyltransferase OS=Homo sapiens OX=9606 GN=PCMT1 PE=1 SV=4	1	13	13	13	6	7	8	6	4	7	5	5	8	6	5	6	0	0	1	2	3	1	1	3	4	6	6	6	2	4	3	4	6	7	8	6	4	7	5	5	8	6
P22087	P22087	14	14	11	rRNA 2-O-methyltransferase fibrillarin	FBL	sp|P22087|FBRL_HUMAN rRNA 2-O-methyltransferase fibrillarin OS=Homo sapiens OX=9606 GN=FBL PE=1 SV=2	1	14	14	11	5	3	3	3	3	3	6	4	3	2	2	3	3	0	0	1	6	1	0	1	9	10	8	7	6	6	6	7	5	3	3	3	3	3	6	4	3	2
P22090	P22090	13	5	3	40S ribosomal protein S4, Y isoform 1	RPS4Y1	sp|P22090|RS4Y1_HUMAN Small ribosomal subunit protein eS4, Y isoform 1 OS=Homo sapiens OX=9606 GN=RPS4Y1 PE=1 SV=2	1	13	5	3	6	5	6	8	7	8	8	6	6	3	3	6	2	1	0	2	2	2	1	1	6	6	6	5	5	5	6	7	4	4	4	4	4	4	4	4	1	0
P22102	P22102	39	39	39	Trifunctional purine biosynthetic protein adenosine-3;Phosphoribosylamine--glycine ligase;Phosphoribosylformylglycinamidine cyclo-ligase;Phosphoribosylglycinamide formyltransferase	GART	sp|P22102|PUR2_HUMAN Trifunctional purine biosynthetic protein adenosine-3 OS=Homo sapiens OX=9606 GN=GART PE=1 SV=1	1	39	39	39	19	15	14	18	19	14	15	15	14	13	11	12	1	0	1	1	3	2	0	0	26	32	22	27	20	19	17	20	19	15	14	18	19	14	15	15	14	13
P22234	P22234	25	25	25	Multifunctional protein ADE2;Phosphoribosylaminoimidazole-succinocarboxamide synthase;Phosphoribosylaminoimidazole carboxylase	PAICS	sp|P22234|PUR6_HUMAN Bifunctional phosphoribosylaminoimidazole carboxylase/phosphoribosylaminoimidazole succinocarboxamide synthetase OS=Homo sapiens OX=9606 GN=PAICS PE=1 SV=3	1	25	25	25	11	12	12	8	12	14	11	13	8	8	8	11	1	1	1	0	3	1	1	0	18	19	19	20	13	13	12	9	11	12	12	8	12	14	11	13	8	8
P22307	P22307	17	17	17	Non-specific lipid-transfer protein	SCP2	sp|P22307|SCP2_HUMAN Sterol carrier protein 2 OS=Homo sapiens OX=9606 GN=SCP2 PE=1 SV=2	1	17	17	17	2	5	8	3	6	1	4	3	4	3	3	4	8	1	1	4	10	5	4	5	5	4	5	4	2	3	3	3	2	5	8	3	6	1	4	3	4	3
P22314	P22314	49	49	49	Ubiquitin-like modifier-activating enzyme 1	UBA1	sp|P22314|UBA1_HUMAN Ubiquitin-like modifier-activating enzyme 1 OS=Homo sapiens OX=9606 GN=UBA1 PE=1 SV=3	1	49	49	49	26	23	24	24	28	28	30	25	27	26	28	30	9	10	16	14	12	16	8	14	30	31	33	34	24	26	27	26	26	23	24	24	28	28	30	25	27	26
P22392	P22392	12	12	2	Nucleoside diphosphate kinase B	NME2	sp|P22392|NDKB_HUMAN Nucleoside diphosphate kinase B OS=Homo sapiens OX=9606 GN=NME2 PE=1 SV=1	1	12	12	2	8	7	7	8	7	6	8	7	8	8	9	8	4	5	5	5	3	5	5	5	10	10	9	10	5	5	5	6	8	7	7	8	7	6	8	7	8	8
P22413	P22413	4	4	4	Ectonucleotide pyrophosphatase/phosphodiesterase family member 1;Alkaline phosphodiesterase I;Nucleotide pyrophosphatase	ENPP1	sp|P22413|ENPP1_HUMAN Ectonucleotide pyrophosphatase/phosphodiesterase family member 1 OS=Homo sapiens OX=9606 GN=ENPP1 PE=1 SV=2	1	4	4	4	3	1	4	4	1	1	1	1	1	0	1	1	0	0	0	0	0	0	0	0	0	0	1	1	0	0	0	0	3	1	4	4	1	1	1	1	1	0
P22466	P22466	1	1	1	Galanin peptides;Galanin;Galanin message-associated peptide	GAL	sp|P22466|GALA_HUMAN Galanin peptides OS=Homo sapiens OX=9606 GN=GAL PE=1 SV=3	1	1	1	1	0	0	0	0	0	0	0	0	0	0	0	0	0	0	0	0	0	0	0	0	0	0	0	0	1	1	1	1	0	0	0	0	0	0	0	0	0	0
P22570	P22570	13	13	13	NADPH:adrenodoxin oxidoreductase, mitochondrial	FDXR	sp|P22570|ADRO_HUMAN NADPH:adrenodoxin oxidoreductase, mitochondrial OS=Homo sapiens OX=9606 GN=FDXR PE=1 SV=3	1	13	13	13	3	4	3	1	2	1	1	2	0	1	1	1	2	2	0	0	2	1	1	0	2	1	3	3	3	0	3	2	3	4	3	1	2	1	1	2	0	1
P22626	P22626	22	22	21	Heterogeneous nuclear ribonucleoproteins A2/B1	HNRNPA2B1	sp|P22626|ROA2_HUMAN Heterogeneous nuclear ribonucleoproteins A2/B1 OS=Homo sapiens OX=9606 GN=HNRNPA2B1 PE=1 SV=2	1	22	22	21	18	16	17	16	20	17	19	16	16	18	14	19	14	3	6	11	16	11	11	9	19	21	16	16	15	15	14	12	18	16	17	16	20	17	19	16	16	18
P22670	P22670	3	3	3	MHC class II regulatory factor RFX1	RFX1	sp|P22670|RFX1_HUMAN MHC class II regulatory factor RFX1 OS=Homo sapiens OX=9606 GN=RFX1 PE=1 SV=2	1	3	3	3	0	0	0	0	0	0	0	0	0	0	0	0	0	0	0	0	0	0	0	0	0	0	0	0	2	3	1	1	0	0	0	0	0	0	0	0	0	0
P22681	P22681	6	6	5	E3 ubiquitin-protein ligase CBL	CBL	sp|P22681|CBL_HUMAN E3 ubiquitin-protein ligase CBL OS=Homo sapiens OX=9606 GN=CBL PE=1 SV=2	1	6	6	5	0	0	1	1	0	0	1	0	1	0	2	1	0	0	0	0	0	0	0	0	3	3	5	3	0	0	0	0	0	0	1	1	0	0	1	0	1	0
P22692	P22692	3	3	3	Insulin-like growth factor-binding protein 4	IGFBP4	sp|P22692|IBP4_HUMAN Insulin-like growth factor-binding protein 4 OS=Homo sapiens OX=9606 GN=IGFBP4 PE=1 SV=2	1	3	3	3	1	0	0	0	0	0	1	2	0	0	0	0	0	0	0	0	1	1	0	0	0	0	0	0	0	0	0	0	1	0	0	0	0	0	1	2	0	0
P22695	P22695	14	14	14	Cytochrome b-c1 complex subunit 2, mitochondrial	UQCRC2	sp|P22695|QCR2_HUMAN Cytochrome b-c1 complex subunit 2, mitochondrial OS=Homo sapiens OX=9606 GN=UQCRC2 PE=1 SV=3	1	14	14	14	10	8	9	8	7	6	8	8	8	8	8	5	5	1	1	1	7	3	2	2	11	12	11	10	9	10	10	10	10	8	9	8	7	6	8	8	8	8
P22830	P22830	8	8	8	Ferrochelatase, mitochondrial	FECH	sp|P22830|HEMH_HUMAN Ferrochelatase, mitochondrial OS=Homo sapiens OX=9606 GN=FECH PE=1 SV=2	1	8	8	8	1	1	2	1	2	2	1	2	4	0	2	3	0	0	0	0	0	0	0	0	1	1	2	1	3	3	2	1	1	1	2	1	2	2	1	2	4	0
P23025	P23025	1	1	1	DNA repair protein complementing XP-A cells	XPA	sp|P23025|XPA_HUMAN DNA repair protein complementing XP-A cells OS=Homo sapiens OX=9606 GN=XPA PE=1 SV=1	1	1	1	1	0	0	0	0	0	0	0	0	0	0	0	0	0	0	0	0	0	0	0	0	0	0	0	0	0	0	1	0	0	0	0	0	0	0	0	0	0	0
P23141;Q9UKY3	P23141	18;2	18;2	18;2	Liver carboxylesterase 1	CES1	sp|P23141|EST1_HUMAN Liver carboxylesterase 1 OS=Homo sapiens OX=9606 GN=CES1 PE=1 SV=2	2	18	18	18	0	0	0	0	0	0	0	0	0	0	0	0	9	5	5	10	14	10	5	9	0	0	0	0	0	0	0	0	0	0	0	0	0	0	0	0	0	0
P23142	P23142	15	6	6	Fibulin-1	FBLN1	sp|P23142|FBLN1_HUMAN Fibulin-1 OS=Homo sapiens OX=9606 GN=FBLN1 PE=1 SV=4	1	15	6	6	5	6	6	5	6	4	7	3	0	0	0	0	1	0	0	0	1	0	0	0	0	0	0	0	4	5	6	6	3	4	4	4	4	4	5	2	0	0
P23193	P23193	14	14	12	Transcription elongation factor A protein 1	TCEA1	sp|P23193|TCEA1_HUMAN Transcription elongation factor A protein 1 OS=Homo sapiens OX=9606 GN=TCEA1 PE=1 SV=2	1	14	14	12	7	5	5	6	4	5	6	4	8	3	5	6	0	0	1	3	2	4	0	0	10	9	8	11	6	9	9	7	7	5	5	6	4	5	6	4	8	3
P23219	P23219	10	10	9	Prostaglandin G/H synthase 1	PTGS1	sp|P23219|PGH1_HUMAN Prostaglandin G/H synthase 1 OS=Homo sapiens OX=9606 GN=PTGS1 PE=1 SV=2	1	10	10	9	5	7	5	6	4	6	5	3	0	0	0	0	0	0	0	0	0	0	0	0	0	0	0	0	0	0	0	0	5	7	5	6	4	6	5	3	0	0
P23229	P23229	25	25	25	Integrin alpha-6;Integrin alpha-6 heavy chain;Integrin alpha-6 light chain;Processed integrin alpha-6	ITGA6	sp|P23229|ITA6_HUMAN Integrin alpha-6 OS=Homo sapiens OX=9606 GN=ITGA6 PE=1 SV=5	1	25	25	25	9	9	11	8	14	11	10	9	13	12	16	18	6	0	0	2	9	1	0	1	1	1	1	0	8	6	7	10	9	9	11	8	14	11	10	9	13	12
P23246	P23246	29	29	28	Splicing factor, proline- and glutamine-rich	SFPQ	sp|P23246|SFPQ_HUMAN Splicing factor, proline- and glutamine-rich OS=Homo sapiens OX=9606 GN=SFPQ PE=1 SV=2	1	29	29	28	14	14	14	15	16	12	13	16	13	13	14	15	12	3	2	6	12	7	7	7	18	18	15	19	14	19	16	15	14	14	14	15	16	12	13	16	13	13
P23258;Q9NRH3	P23258;Q9NRH3	12;8	12;8	12;8	Tubulin gamma-1 chain;Tubulin gamma-2 chain	TUBG1;TUBG2	sp|P23258|TBG1_HUMAN Tubulin gamma-1 chain OS=Homo sapiens OX=9606 GN=TUBG1 PE=1 SV=2;sp|Q9NRH3|TBG2_HUMAN Tubulin gamma-2 chain OS=Homo sapiens OX=9606 GN=TUBG2 PE=2 SV=1	2	12	12	12	3	3	4	4	4	4	3	4	9	3	6	5	0	0	0	0	2	0	0	0	5	7	7	5	4	4	5	3	3	3	4	4	4	4	3	4	9	3
P23284	P23284	17	17	17	Peptidyl-prolyl cis-trans isomerase B	PPIB	sp|P23284|PPIB_HUMAN Peptidyl-prolyl cis-trans isomerase B OS=Homo sapiens OX=9606 GN=PPIB PE=1 SV=2	1	17	17	17	12	9	11	11	11	9	13	10	10	9	10	12	10	5	7	10	11	10	10	9	8	7	7	9	8	10	8	8	12	9	11	11	11	9	13	10	10	9
P23368	P23368	14	14	14	NAD-dependent malic enzyme, mitochondrial	ME2	sp|P23368|MAOM_HUMAN NAD-dependent malic enzyme, mitochondrial OS=Homo sapiens OX=9606 GN=ME2 PE=1 SV=1	1	14	14	14	2	4	3	3	3	2	1	3	5	4	4	4	3	0	0	0	4	0	0	0	5	6	4	6	2	4	3	2	2	4	3	3	3	2	1	3	5	4
P23378	P23378	6	6	6	Glycine dehydrogenase (decarboxylating), mitochondrial	GLDC	sp|P23378|GCSP_HUMAN Glycine dehydrogenase (decarboxylating), mitochondrial OS=Homo sapiens OX=9606 GN=GLDC PE=1 SV=2	1	6	6	6	0	0	0	0	0	0	0	0	0	0	0	0	0	0	0	0	0	0	0	0	1	2	3	3	0	0	0	0	0	0	0	0	0	0	0	0	0	0
P23381	P23381	21	21	21	Tryptophan--tRNA ligase, cytoplasmic;T1-TrpRS;T2-TrpRS	WARS	sp|P23381|SYWC_HUMAN Tryptophan--tRNA ligase, cytoplasmic OS=Homo sapiens OX=9606 GN=WARS1 PE=1 SV=2	1	21	21	21	13	10	10	15	8	8	7	8	8	5	4	6	9	1	2	7	11	6	2	2	8	11	10	9	9	9	11	9	13	10	10	15	8	8	7	8	8	5
P23396	P23396	22	22	22	40S ribosomal protein S3	RPS3	sp|P23396|RS3_HUMAN Small ribosomal subunit protein uS3 OS=Homo sapiens OX=9606 GN=RPS3 PE=1 SV=2	1	22	22	22	11	11	12	10	11	12	12	12	13	10	12	10	8	3	3	8	10	7	4	7	9	15	15	11	10	14	12	11	11	11	12	10	11	12	12	12	13	10
P23434	P23434	2	2	2	Glycine cleavage system H protein, mitochondrial	GCSH	sp|P23434|GCSH_HUMAN Glycine cleavage system H protein, mitochondrial OS=Homo sapiens OX=9606 GN=GCSH PE=1 SV=2	1	2	2	2	1	1	1	1	1	1	1	1	1	1	1	1	0	0	0	0	0	0	0	0	2	2	2	2	1	1	1	1	1	1	1	1	1	1	1	1	1	1
P23443	P23443	3	3	3	Ribosomal protein S6 kinase beta-1	RPS6KB1	sp|P23443|KS6B1_HUMAN Ribosomal protein S6 kinase beta-1 OS=Homo sapiens OX=9606 GN=RPS6KB1 PE=1 SV=2	1	3	3	3	0	0	0	0	0	0	0	0	0	0	0	0	1	0	0	0	0	0	0	0	1	1	1	1	1	0	0	1	0	0	0	0	0	0	0	0	0	0
P23458	P23458	10	10	10	Tyrosine-protein kinase JAK1	JAK1	sp|P23458|JAK1_HUMAN Tyrosine-protein kinase JAK1 OS=Homo sapiens OX=9606 GN=JAK1 PE=1 SV=2	1	10	10	10	7	5	4	4	4	3	2	2	3	0	2	2	1	0	0	0	4	0	0	0	0	2	0	0	0	0	0	0	7	5	4	4	4	3	2	2	3	0
P23497;Q9H930	P23497	8;1	8;1	8;1	Nuclear autoantigen Sp-100	SP100	sp|P23497|SP100_HUMAN Nuclear autoantigen Sp-100 OS=Homo sapiens OX=9606 GN=SP100 PE=1 SV=3	2	8	8	8	2	2	2	2	1	1	1	2	1	1	2	3	3	0	0	0	5	1	0	0	0	0	0	0	2	0	1	1	2	2	2	2	1	1	1	2	1	1
P23526	P23526	18	18	18	Adenosylhomocysteinase	AHCY	sp|P23526|SAHH_HUMAN Adenosylhomocysteinase OS=Homo sapiens OX=9606 GN=AHCY PE=1 SV=4	1	18	18	18	9	8	10	6	10	9	10	7	5	8	9	8	2	2	2	4	5	1	2	2	14	13	12	10	12	13	10	12	9	8	10	6	10	9	10	7	5	8
P23528	P23528	20	20	15	Cofilin-1	CFL1	sp|P23528|COF1_HUMAN Cofilin-1 OS=Homo sapiens OX=9606 GN=CFL1 PE=1 SV=3	1	20	20	15	13	13	16	14	13	14	15	15	15	14	12	13	7	3	6	6	9	7	5	6	10	10	12	10	9	10	10	9	13	13	16	14	13	14	15	15	15	14
P23588	P23588	18	18	18	Eukaryotic translation initiation factor 4B	EIF4B	sp|P23588|IF4B_HUMAN Eukaryotic translation initiation factor 4B OS=Homo sapiens OX=9606 GN=EIF4B PE=1 SV=2	1	18	18	18	4	0	2	2	2	1	2	1	3	3	2	2	1	0	0	1	0	2	1	1	3	6	4	5	11	10	12	8	4	0	2	2	2	1	2	1	3	3
P23610	P23610	1	1	1	Factor VIII intron 22 protein	F8A1	sp|P23610|HAP40_HUMAN 40-kDa huntingtin-associated protein OS=Homo sapiens OX=9606 GN=F8A1 PE=1 SV=2	1	1	1	1	0	0	0	0	1	0	0	0	0	0	0	0	0	0	0	0	0	0	0	0	0	0	0	0	1	1	0	1	0	0	0	0	1	0	0	0	0	0
P23634;Q01814	P23634	38;9	38;9	24;0	Plasma membrane calcium-transporting ATPase 4	ATP2B4	sp|P23634|AT2B4_HUMAN Plasma membrane calcium-transporting ATPase 4 OS=Homo sapiens OX=9606 GN=ATP2B4 PE=1 SV=2	2	38	38	24	21	19	19	17	23	20	18	18	21	18	22	23	23	2	3	12	22	11	8	9	6	9	8	10	10	14	10	12	21	19	19	17	23	20	18	18	21	18
P23743	P23743	9	9	9	Diacylglycerol kinase alpha	DGKA	sp|P23743|DGKA_HUMAN Diacylglycerol kinase alpha OS=Homo sapiens OX=9606 GN=DGKA PE=1 SV=3	1	9	9	9	0	0	1	0	2	0	0	0	1	1	2	1	0	0	0	0	6	0	1	0	0	0	0	0	0	1	1	1	0	0	1	0	2	0	0	0	1	1
P23786	P23786	16	16	16	Carnitine O-palmitoyltransferase 2, mitochondrial	CPT2	sp|P23786|CPT2_HUMAN Carnitine O-palmitoyltransferase 2, mitochondrial OS=Homo sapiens OX=9606 GN=CPT2 PE=1 SV=2	1	16	16	16	0	1	0	0	1	1	0	0	0	0	0	0	2	0	0	1	4	0	0	0	6	5	5	8	9	6	6	9	0	1	0	0	1	1	0	0	0	0
P23919	P23919	15	15	15	Thymidylate kinase	DTYMK	sp|P23919|KTHY_HUMAN Thymidylate kinase OS=Homo sapiens OX=9606 GN=DTYMK PE=1 SV=4	1	15	15	15	9	7	6	6	7	6	8	10	8	5	7	8	0	0	0	1	1	0	0	1	7	6	8	7	4	4	3	6	9	7	6	6	7	6	8	10	8	5
P23921	P23921	26	26	26	Ribonucleoside-diphosphate reductase large subunit	RRM1	sp|P23921|RIR1_HUMAN Ribonucleoside-diphosphate reductase large subunit OS=Homo sapiens OX=9606 GN=RRM1 PE=1 SV=1	1	26	26	26	9	11	10	10	11	9	10	10	5	5	8	7	0	0	0	1	0	0	0	0	14	17	15	16	14	14	15	15	9	11	10	10	11	9	10	10	5	5
P24310	P24310	1	1	1	Cytochrome c oxidase subunit 7A1, mitochondrial	COX7A1	sp|P24310|CX7A1_HUMAN Cytochrome c oxidase subunit 7A1, mitochondrial OS=Homo sapiens OX=9606 GN=COX7A1 PE=1 SV=2	1	1	1	1	0	1	1	1	1	1	1	1	0	0	0	0	0	0	0	0	1	0	0	0	0	0	0	0	0	0	0	0	0	1	1	1	1	1	1	1	0	0
P24385	P24385	3	3	3	G1/S-specific cyclin-D1	CCND1	sp|P24385|CCND1_HUMAN G1/S-specific cyclin-D1 OS=Homo sapiens OX=9606 GN=CCND1 PE=1 SV=1	1	3	3	3	1	3	1	1	1	1	1	2	0	0	1	0	1	0	0	0	0	0	0	0	0	0	0	0	0	0	0	0	1	3	1	1	1	1	1	2	0	0
P24386	P24386	6	6	5	Rab proteins geranylgeranyltransferase component A 1	CHM	sp|P24386|RAE1_HUMAN Rab proteins geranylgeranyltransferase component A 1 OS=Homo sapiens OX=9606 GN=CHM PE=1 SV=3	1	6	6	5	0	1	0	0	1	1	1	1	0	0	3	2	0	0	1	1	0	1	1	0	2	2	1	3	1	0	0	0	0	1	0	0	1	1	1	1	0	0
P24390	P24390	2	2	1	ER lumen protein-retaining receptor 1	KDELR1	sp|P24390|ERD21_HUMAN ER lumen protein-retaining receptor 1 OS=Homo sapiens OX=9606 GN=KDELR1 PE=1 SV=1	1	2	2	1	1	0	0	0	1	0	1	1	0	0	0	0	0	0	0	0	0	0	0	0	1	1	1	1	1	0	0	1	1	0	0	0	1	0	1	1	0	0
P24468;P10589	P24468;P10589	4;3	4;3	4;3	COUP transcription factor 2;COUP transcription factor 1	NR2F2;NR2F1	sp|P24468|COT2_HUMAN COUP transcription factor 2 OS=Homo sapiens OX=9606 GN=NR2F2 PE=1 SV=1;sp|P10589|COT1_HUMAN COUP transcription factor 1 OS=Homo sapiens OX=9606 GN=NR2F1 PE=1 SV=1	2	4	4	4	1	0	1	2	1	0	0	2	0	0	0	0	0	0	0	0	0	0	0	0	1	0	1	0	0	1	1	0	1	0	1	2	1	0	0	2	0	0
P24534	P24534	11	9	9	Elongation factor 1-beta	EEF1B2	sp|P24534|EF1B_HUMAN Elongation factor 1-beta OS=Homo sapiens OX=9606 GN=EEF1B2 PE=1 SV=3	1	11	9	9	5	5	5	4	5	5	4	4	5	6	5	5	3	2	2	3	4	3	3	3	5	6	5	5	6	5	7	6	5	5	5	4	5	5	4	4	5	6
P24539	P24539	11	11	11	ATP synthase F(0) complex subunit B1, mitochondrial	ATP5F1	sp|P24539|AT5F1_HUMAN ATP synthase F(0) complex subunit B1, mitochondrial OS=Homo sapiens OX=9606 GN=ATP5PB PE=1 SV=2	1	11	11	11	6	7	8	4	7	6	6	7	5	6	4	5	5	2	1	3	6	3	1	4	8	7	6	7	5	5	4	4	6	7	8	4	7	6	6	7	5	6
P24666	P24666	8	8	8	Low molecular weight phosphotyrosine protein phosphatase	ACP1	sp|P24666|PPAC_HUMAN Low molecular weight phosphotyrosine protein phosphatase OS=Homo sapiens OX=9606 GN=ACP1 PE=1 SV=3	1	8	8	8	4	5	3	5	3	4	5	4	3	3	5	4	0	1	1	0	0	0	0	0	4	6	6	6	5	4	5	5	4	5	3	5	3	4	5	4	3	3
P24752	P24752	24	24	24	Acetyl-CoA acetyltransferase, mitochondrial	ACAT1	sp|P24752|THIL_HUMAN Acetyl-CoA acetyltransferase, mitochondrial OS=Homo sapiens OX=9606 GN=ACAT1 PE=1 SV=1	1	24	24	24	11	10	10	10	10	10	9	7	12	10	12	8	13	5	5	9	12	8	10	10	16	16	15	16	11	10	11	11	11	10	10	10	10	10	9	7	12	10
P24821	P24821	12	12	12	Tenascin	TNC	sp|P24821|TENA_HUMAN Tenascin OS=Homo sapiens OX=9606 GN=TNC PE=1 SV=3	1	12	12	12	0	0	0	0	0	0	0	0	4	2	3	3	2	0	0	0	6	4	0	1	0	0	0	0	0	0	0	0	0	0	0	0	0	0	0	0	4	2
P24844	P24844	11	4	4	Myosin regulatory light polypeptide 9	MYL9	sp|P24844|MYL9_HUMAN Myosin regulatory light polypeptide 9 OS=Homo sapiens OX=9606 GN=MYL9 PE=1 SV=4	1	11	4	4	9	8	8	9	8	8	9	7	8	8	8	9	6	5	4	5	5	5	5	4	4	4	2	4	3	4	4	4	4	3	4	4	4	4	4	3	4	4
P24928	P24928	27	27	27	DNA-directed RNA polymerase II subunit RPB1	POLR2A	sp|P24928|RPB1_HUMAN DNA-directed RNA polymerase II subunit RPB1 OS=Homo sapiens OX=9606 GN=POLR2A PE=1 SV=2	1	27	27	27	2	3	1	2	2	3	2	2	2	1	2	1	1	0	0	1	1	0	0	0	11	8	12	12	6	8	11	8	2	3	1	2	2	3	2	2	2	1
P24941	P24941	10	8	8	Cyclin-dependent kinase 2	CDK2	sp|P24941|CDK2_HUMAN Cyclin-dependent kinase 2 OS=Homo sapiens OX=9606 GN=CDK2 PE=1 SV=2	1	10	8	8	2	2	2	2	3	3	3	2	2	2	2	2	0	0	0	1	0	1	0	0	5	6	5	5	5	5	5	4	0	0	0	0	1	1	1	1	1	0
P25098;P35626	P25098;P35626	7;4	7;4	7;4	Beta-adrenergic receptor kinase 1;Beta-adrenergic receptor kinase 2	ADRBK1;ADRBK2	sp|P25098|ARBK1_HUMAN Beta-adrenergic receptor kinase 1 OS=Homo sapiens OX=9606 GN=GRK2 PE=1 SV=2;sp|P35626|ARBK2_HUMAN G protein-coupled receptor kinase 3 OS=Homo sapiens OX=9606 GN=GRK3 PE=1 SV=2	2	7	7	7	0	1	0	1	0	0	1	0	0	0	0	0	0	0	0	0	0	0	0	0	3	3	4	5	0	0	0	1	0	1	0	1	0	0	1	0	0	0
P25116	P25116	2	2	2	Proteinase-activated receptor 1	F2R	sp|P25116|PAR1_HUMAN Proteinase-activated receptor 1 OS=Homo sapiens OX=9606 GN=F2R PE=1 SV=2	1	2	2	2	2	1	0	1	1	1	1	0	0	0	0	0	0	0	0	0	0	0	0	0	0	0	0	0	0	0	0	0	2	1	0	1	1	1	1	0	0	0
P25205	P25205	40	40	40	DNA replication licensing factor MCM3	MCM3	sp|P25205|MCM3_HUMAN DNA replication licensing factor MCM3 OS=Homo sapiens OX=9606 GN=MCM3 PE=1 SV=3	1	40	40	40	14	13	14	14	14	12	14	19	14	11	17	18	1	1	0	2	1	2	0	0	19	22	22	25	16	22	20	22	14	13	14	14	14	12	14	19	14	11
P25208	P25208	1	1	1	Nuclear transcription factor Y subunit beta	NFYB	sp|P25208|NFYB_HUMAN Nuclear transcription factor Y subunit beta OS=Homo sapiens OX=9606 GN=NFYB PE=1 SV=2	1	1	1	1	0	0	0	0	0	0	0	0	0	0	0	0	0	0	0	0	0	0	0	0	0	0	0	0	0	0	0	1	0	0	0	0	0	0	0	0	0	0
P25325	P25325	6	6	6	3-mercaptopyruvate sulfurtransferase	MPST	sp|P25325|THTM_HUMAN 3-mercaptopyruvate sulfurtransferase OS=Homo sapiens OX=9606 GN=MPST PE=1 SV=3	1	6	6	6	1	1	1	1	1	1	1	1	1	0	1	1	0	0	0	0	0	0	0	0	4	4	3	4	1	1	1	2	1	1	1	1	1	1	1	1	1	0
P25398	P25398	9	9	9	40S ribosomal protein S12	RPS12	sp|P25398|RS12_HUMAN Small ribosomal subunit protein eS12 OS=Homo sapiens OX=9606 GN=RPS12 PE=1 SV=3	1	9	9	9	4	7	7	6	7	4	6	6	7	5	5	5	3	3	2	4	5	5	5	4	8	8	6	6	5	6	5	5	4	7	7	6	7	4	6	6	7	5
P25440	P25440	9	8	8	Bromodomain-containing protein 2	BRD2	sp|P25440|BRD2_HUMAN Bromodomain-containing protein 2 OS=Homo sapiens OX=9606 GN=BRD2 PE=1 SV=2	1	9	8	8	0	0	0	0	0	0	0	0	1	0	1	0	0	0	0	0	0	0	0	0	3	5	4	5	4	4	3	3	0	0	0	0	0	0	0	0	1	0
P25445	P25445	8	8	8	Tumor necrosis factor receptor superfamily member 6	FAS	sp|P25445|TNR6_HUMAN Tumor necrosis factor receptor superfamily member 6 OS=Homo sapiens OX=9606 GN=FAS PE=1 SV=1	1	8	8	8	2	3	3	0	1	2	0	0	6	5	5	6	3	0	0	0	4	1	1	1	0	0	1	0	0	0	1	0	2	3	3	0	1	2	0	0	6	5
P25490;O15391;Q96MM3	P25490	5;2;1	5;2;1	5;2;1	Transcriptional repressor protein YY1	YY1	sp|P25490|TYY1_HUMAN Transcriptional repressor protein YY1 OS=Homo sapiens OX=9606 GN=YY1 PE=1 SV=2	3	5	5	5	0	0	1	1	0	1	0	0	1	1	1	1	0	0	0	0	0	0	0	0	2	2	2	2	4	4	4	4	0	0	1	1	0	1	0	0	1	1
P25685	P25685	13	13	12	DnaJ homolog subfamily B member 1	DNAJB1	sp|P25685|DNJB1_HUMAN DnaJ homolog subfamily B member 1 OS=Homo sapiens OX=9606 GN=DNAJB1 PE=1 SV=4	1	13	13	12	3	3	2	2	3	2	5	4	3	3	3	4	0	0	0	1	1	2	0	1	7	7	8	6	9	6	8	7	3	3	2	2	3	2	5	4	3	3
P25686;Q8NHS0	P25686	5;1	5;1	4;0	DnaJ homolog subfamily B member 2	DNAJB2	sp|P25686|DNJB2_HUMAN DnaJ homolog subfamily B member 2 OS=Homo sapiens OX=9606 GN=DNAJB2 PE=1 SV=3	2	5	5	4	0	0	0	0	3	1	1	2	1	2	1	1	0	2	1	1	2	0	1	0	1	1	1	1	0	0	0	0	0	0	0	0	3	1	1	2	1	2
P25705	P25705	26	26	26	ATP synthase subunit alpha, mitochondrial	ATP5A1	sp|P25705|ATPA_HUMAN ATP synthase subunit alpha, mitochondrial OS=Homo sapiens OX=9606 GN=ATP5F1A PE=1 SV=1	1	26	26	26	21	20	21	21	21	21	22	21	20	18	17	18	20	10	9	18	19	19	18	18	19	21	21	20	14	14	11	14	21	20	21	21	21	21	22	21	20	18
P25774	P25774	6	6	6	Cathepsin S	CTSS	sp|P25774|CATS_HUMAN Cathepsin S OS=Homo sapiens OX=9606 GN=CTSS PE=1 SV=3	1	6	6	6	0	0	0	0	0	0	0	0	0	0	0	0	2	0	2	3	6	3	0	0	0	0	0	0	0	0	0	0	0	0	0	0	0	0	0	0	0	0
P25786	P25786	13	13	13	Proteasome subunit alpha type-1	PSMA1	sp|P25786|PSA1_HUMAN Proteasome subunit alpha type-1 OS=Homo sapiens OX=9606 GN=PSMA1 PE=1 SV=1	1	13	13	13	7	5	5	4	3	9	6	6	6	4	4	6	2	1	1	3	1	3	2	3	6	8	9	8	8	7	9	6	7	5	5	4	3	9	6	6	6	4
P25787	P25787	11	11	11	Proteasome subunit alpha type-2	PSMA2	sp|P25787|PSA2_HUMAN Proteasome subunit alpha type-2 OS=Homo sapiens OX=9606 GN=PSMA2 PE=1 SV=2	1	11	11	11	7	8	7	8	7	7	8	7	7	8	7	8	1	1	1	2	2	3	3	2	7	6	8	8	4	4	2	5	7	8	7	8	7	7	8	7	7	8
P25788	P25788	9	9	9	Proteasome subunit alpha type-3	PSMA3	sp|P25788|PSA3_HUMAN Proteasome subunit alpha type-3 OS=Homo sapiens OX=9606 GN=PSMA3 PE=1 SV=2	1	9	9	9	3	3	5	3	3	4	4	3	5	5	4	3	3	2	2	3	1	4	2	3	4	5	5	3	5	4	5	6	3	3	5	3	3	4	4	3	5	5
P25789	P25789	12	12	12	Proteasome subunit alpha type-4	PSMA4	sp|P25789|PSA4_HUMAN Proteasome subunit alpha type-4 OS=Homo sapiens OX=9606 GN=PSMA4 PE=1 SV=1	1	12	12	12	6	7	5	6	6	4	6	6	5	7	4	6	3	0	0	1	3	2	5	3	9	9	8	7	5	6	4	5	6	7	5	6	6	4	6	6	5	7
P25815	P25815	3	3	3	Protein S100-P	S100P	sp|P25815|S100P_HUMAN Protein S100-P OS=Homo sapiens OX=9606 GN=S100P PE=1 SV=2	1	3	3	3	0	0	0	0	0	0	0	0	0	0	0	0	0	1	0	0	0	0	0	0	0	0	0	0	2	2	2	2	0	0	0	0	0	0	0	0	0	0
P26006	P26006	18	18	18	Integrin alpha-3;Integrin alpha-3 heavy chain;Integrin alpha-3 light chain	ITGA3	sp|P26006|ITA3_HUMAN Integrin alpha-3 OS=Homo sapiens OX=9606 GN=ITGA3 PE=1 SV=5	1	18	18	18	4	4	2	3	6	3	4	4	7	4	8	10	5	2	1	3	9	2	0	1	0	0	0	0	2	1	2	2	4	4	2	3	6	3	4	4	7	4
P26022	P26022	5	5	5	Pentraxin-related protein PTX3	PTX3	sp|P26022|PTX3_HUMAN Pentraxin-related protein PTX3 OS=Homo sapiens OX=9606 GN=PTX3 PE=1 SV=3	1	5	5	5	2	3	4	4	3	3	3	3	1	0	0	1	0	0	0	0	0	0	0	0	0	0	0	0	0	0	0	0	2	3	4	4	3	3	3	3	1	0
P26038	P26038	39	39	30	Moesin	MSN	sp|P26038|MOES_HUMAN Moesin OS=Homo sapiens OX=9606 GN=MSN PE=1 SV=3	1	39	39	30	23	23	27	24	24	26	24	25	28	26	27	30	12	9	11	17	20	17	19	18	14	17	17	13	20	21	19	21	23	23	27	24	24	26	24	25	28	26
P26196	P26196	25	25	25	Probable ATP-dependent RNA helicase DDX6	DDX6	sp|P26196|DDX6_HUMAN Probable ATP-dependent RNA helicase DDX6 OS=Homo sapiens OX=9606 GN=DDX6 PE=1 SV=2	1	25	25	25	8	8	11	11	10	7	9	9	12	12	11	10	2	1	0	0	6	1	1	2	13	13	11	14	9	12	12	11	8	8	11	11	10	7	9	9	12	12
P26232	P26232	10	2	2	Catenin alpha-2	CTNNA2	sp|P26232|CTNA2_HUMAN Catenin alpha-2 OS=Homo sapiens OX=9606 GN=CTNNA2 PE=1 SV=5	1	10	2	2	6	6	4	4	4	7	6	7	4	4	4	3	1	3	2	1	6	2	2	3	5	6	5	5	2	2	1	2	1	1	1	1	0	1	1	1	0	1
P26358	P26358	42	42	42	DNA (cytosine-5)-methyltransferase 1	DNMT1	sp|P26358|DNMT1_HUMAN DNA (cytosine-5)-methyltransferase 1 OS=Homo sapiens OX=9606 GN=DNMT1 PE=1 SV=2	1	42	42	42	14	10	13	14	9	8	10	6	10	10	13	13	0	0	0	0	0	1	0	2	18	13	22	24	15	15	13	15	14	10	13	14	9	8	10	6	10	10
P26368	P26368	12	12	12	Splicing factor U2AF 65 kDa subunit	U2AF2	sp|P26368|U2AF2_HUMAN Splicing factor U2AF 65 kDa subunit OS=Homo sapiens OX=9606 GN=U2AF2 PE=1 SV=4	1	12	12	12	6	4	5	6	5	5	6	5	4	3	5	6	1	0	0	0	3	1	1	0	9	11	10	8	9	9	11	9	6	4	5	6	5	5	6	5	4	3
P26373	P26373	12	12	12	60S ribosomal protein L13	RPL13	sp|P26373|RL13_HUMAN Large ribosomal subunit protein eL13 OS=Homo sapiens OX=9606 GN=RPL13 PE=1 SV=4	1	12	12	12	6	4	6	5	7	4	6	6	5	5	4	5	4	2	1	5	4	3	3	4	7	8	8	9	4	5	4	6	6	4	6	5	7	4	6	6	5	5
P26374	P26374	6	5	5	Rab proteins geranylgeranyltransferase component A 2	CHML	sp|P26374|RAE2_HUMAN Rab proteins geranylgeranyltransferase component A 2 OS=Homo sapiens OX=9606 GN=CHML PE=1 SV=2	1	6	5	5	0	0	0	0	0	0	0	1	0	0	1	0	0	0	0	0	0	0	0	0	4	2	2	3	1	1	1	1	0	0	0	0	0	0	0	1	0	0
P26440	P26440	13	13	13	Isovaleryl-CoA dehydrogenase, mitochondrial	IVD	sp|P26440|IVD_HUMAN Isovaleryl-CoA dehydrogenase, mitochondrial OS=Homo sapiens OX=9606 GN=IVD PE=1 SV=2	1	13	13	13	6	6	3	5	1	1	5	1	1	0	1	1	4	0	0	0	3	0	0	0	2	2	2	4	4	3	3	4	6	6	3	5	1	1	5	1	1	0
P26447	P26447	5	5	5	Protein S100-A4	S100A4	sp|P26447|S10A4_HUMAN Protein S100-A4 OS=Homo sapiens OX=9606 GN=S100A4 PE=1 SV=1	1	5	5	5	2	2	2	2	2	4	3	4	5	3	4	4	2	1	3	5	4	3	3	3	0	0	0	0	3	3	2	3	2	2	2	2	2	4	3	4	5	3
P26572	P26572	6	6	6	Alpha-1,3-mannosyl-glycoprotein 2-beta-N-acetylglucosaminyltransferase	MGAT1	sp|P26572|MGAT1_HUMAN Alpha-1,3-mannosyl-glycoprotein 2-beta-N-acetylglucosaminyltransferase OS=Homo sapiens OX=9606 GN=MGAT1 PE=1 SV=2	1	6	6	6	4	3	4	2	1	3	4	2	2	3	1	2	0	0	0	0	3	0	0	0	0	0	0	0	1	0	1	1	4	3	4	2	1	3	4	2	2	3
P26583	P26583	9	7	7	High mobility group protein B2	HMGB2	sp|P26583|HMGB2_HUMAN High mobility group protein B2 OS=Homo sapiens OX=9606 GN=HMGB2 PE=1 SV=2	1	9	7	7	4	5	4	2	5	3	4	5	5	4	4	3	0	0	0	1	1	1	0	1	8	5	7	5	3	3	4	2	3	3	2	1	4	2	3	4	4	3
P26599	P26599	22	22	20	Polypyrimidine tract-binding protein 1	PTBP1	sp|P26599|PTBP1_HUMAN Polypyrimidine tract-binding protein 1 OS=Homo sapiens OX=9606 GN=PTBP1 PE=1 SV=2	1	22	22	20	13	11	11	15	14	13	14	14	12	10	12	12	9	4	3	7	11	9	8	11	17	20	17	18	12	12	13	14	13	11	11	15	14	13	14	14	12	10
P26639	P26639	39	39	35	Threonine--tRNA ligase, cytoplasmic	TARS	sp|P26639|SYTC_HUMAN Threonine--tRNA ligase 1, cytoplasmic OS=Homo sapiens OX=9606 GN=TARS1 PE=1 SV=3	1	39	39	35	16	12	10	14	12	16	13	13	12	12	9	11	1	2	0	0	4	0	0	0	19	20	24	26	17	16	15	17	16	12	10	14	12	16	13	13	12	12
P26640	P26640	47	47	47	Valine--tRNA ligase	VARS	sp|P26640|SYVC_HUMAN Valine--tRNA ligase OS=Homo sapiens OX=9606 GN=VARS1 PE=1 SV=4	1	47	47	47	18	16	18	17	18	18	20	16	23	20	21	20	11	1	2	11	14	7	4	5	24	23	24	28	19	17	19	18	18	16	18	17	18	18	20	16	23	20
P26641	P26641	22	22	22	Elongation factor 1-gamma	EEF1G	sp|P26641|EF1G_HUMAN Elongation factor 1-gamma OS=Homo sapiens OX=9606 GN=EEF1G PE=1 SV=3	1	22	22	22	12	15	13	11	13	13	13	13	15	10	12	11	9	3	5	10	11	10	7	8	15	15	15	14	13	12	13	11	12	15	13	11	13	13	13	13	15	10
P26885	P26885	4	4	4	Peptidyl-prolyl cis-trans isomerase FKBP2	FKBP2	sp|P26885|FKBP2_HUMAN Peptidyl-prolyl cis-trans isomerase FKBP2 OS=Homo sapiens OX=9606 GN=FKBP2 PE=1 SV=2	1	4	4	4	3	2	2	3	2	3	2	2	3	2	3	1	2	1	0	1	2	3	1	3	2	1	2	2	2	2	2	2	3	2	2	3	2	3	2	2	3	2
P26927	P26927	1	1	1	Hepatocyte growth factor-like protein;Hepatocyte growth factor-like protein alpha chain;Hepatocyte growth factor-like protein beta chain	MST1	sp|P26927|HGFL_HUMAN Hepatocyte growth factor-like protein OS=Homo sapiens OX=9606 GN=MST1 PE=1 SV=2	1	1	1	1	0	0	0	0	0	0	0	0	0	0	0	0	0	0	0	0	0	0	0	0	0	0	0	0	1	1	1	1	0	0	0	0	0	0	0	0	0	0
P27105	P27105	12	12	12	Erythrocyte band 7 integral membrane protein	STOM	sp|P27105|STOM_HUMAN Stomatin OS=Homo sapiens OX=9606 GN=STOM PE=1 SV=3	1	12	12	12	6	5	5	6	4	5	7	7	4	4	4	5	6	3	3	5	8	4	4	4	1	0	0	0	3	3	3	4	6	5	5	6	4	5	7	7	4	4
P27144	P27144	4	4	4	Adenylate kinase 4, mitochondrial	AK4	sp|P27144|KAD4_HUMAN Adenylate kinase 4, mitochondrial OS=Homo sapiens OX=9606 GN=AK4 PE=1 SV=1	1	4	4	4	0	0	0	0	0	0	0	0	0	0	0	0	0	0	0	0	1	0	0	0	2	1	1	2	0	1	0	1	0	0	0	0	0	0	0	0	0	0
P27348	P27348	17	13	13	14-3-3 protein theta	YWHAQ	sp|P27348|1433T_HUMAN 14-3-3 protein theta OS=Homo sapiens OX=9606 GN=YWHAQ PE=1 SV=1	1	17	13	13	15	14	13	15	15	15	13	14	14	14	14	13	9	2	6	12	11	13	10	6	11	13	15	14	11	12	10	11	12	11	11	12	11	11	10	11	12	12
P27361;P31152	P27361	11;1	6;0	6;0	Mitogen-activated protein kinase 3	MAPK3	sp|P27361|MK03_HUMAN Mitogen-activated protein kinase 3 OS=Homo sapiens OX=9606 GN=MAPK3 PE=1 SV=4	2	11	6	6	4	2	3	4	2	1	3	3	2	1	1	2	1	1	0	1	1	0	0	0	2	2	4	1	4	3	2	3	3	1	1	2	1	1	2	2	2	1
P27448	P27448	9	4	4	MAP/microtubule affinity-regulating kinase 3	MARK3	sp|P27448|MARK3_HUMAN MAP/microtubule affinity-regulating kinase 3 OS=Homo sapiens OX=9606 GN=MARK3 PE=1 SV=5	1	9	4	4	0	0	1	0	1	0	0	1	0	0	0	0	0	0	0	0	0	0	0	0	4	3	2	4	4	2	2	2	0	0	0	0	0	0	0	0	0	0
P27449	P27449	2	2	2	V-type proton ATPase 16 kDa proteolipid subunit	ATP6V0C	sp|P27449|VATL_HUMAN V-type proton ATPase 16 kDa proteolipid subunit c OS=Homo sapiens OX=9606 GN=ATP6V0C PE=1 SV=1	1	2	2	2	1	0	0	0	0	0	0	0	0	0	0	0	0	1	0	0	1	0	0	0	0	0	0	0	1	1	1	1	1	0	0	0	0	0	0	0	0	0
P27487	P27487	18	18	18	Dipeptidyl peptidase 4;Dipeptidyl peptidase 4 membrane form;Dipeptidyl peptidase 4 soluble form	DPP4	sp|P27487|DPP4_HUMAN Dipeptidyl peptidase 4 OS=Homo sapiens OX=9606 GN=DPP4 PE=1 SV=2	1	18	18	18	2	3	3	2	3	5	2	2	0	0	0	0	12	2	2	3	15	8	8	10	0	0	0	0	0	0	0	0	2	3	3	2	3	5	2	2	0	0
P27540	P27540	3	3	3	Aryl hydrocarbon receptor nuclear translocator	ARNT	sp|P27540|ARNT_HUMAN Aryl hydrocarbon receptor nuclear translocator OS=Homo sapiens OX=9606 GN=ARNT PE=1 SV=1	1	3	3	3	0	0	0	0	0	0	0	0	0	0	0	0	0	0	0	0	0	0	0	0	1	1	0	0	0	0	1	0	0	0	0	0	0	0	0	0	0	0
P27544	P27544	1	1	1	Ceramide synthase 1	CERS1	sp|P27544|CERS1_HUMAN Ceramide synthase 1 OS=Homo sapiens OX=9606 GN=CERS1 PE=1 SV=1	1	1	1	1	0	0	0	0	0	0	0	0	0	0	0	0	0	0	0	0	0	0	0	0	0	0	1	0	0	0	0	0	0	0	0	0	0	0	0	0	0	0
P27635;Q96L21	P27635	9;3	9;3	9;3	60S ribosomal protein L10	RPL10	sp|P27635|RL10_HUMAN Large ribosomal subunit protein uL16 OS=Homo sapiens OX=9606 GN=RPL10 PE=1 SV=5	2	9	9	9	5	5	6	7	6	8	7	6	7	6	5	7	4	0	0	2	4	3	2	3	7	7	7	7	5	5	4	3	5	5	6	7	6	8	7	6	7	6
P27658	P27658	3	3	3	Collagen alpha-1(VIII) chain;Vastatin	COL8A1	sp|P27658|CO8A1_HUMAN Collagen alpha-1(VIII) chain OS=Homo sapiens OX=9606 GN=COL8A1 PE=1 SV=2	1	3	3	3	0	1	0	1	0	0	0	0	1	0	2	1	1	0	0	0	3	0	0	0	0	0	0	0	0	0	0	0	0	1	0	1	0	0	0	0	1	0
P27694	P27694	30	30	30	Replication protein A 70 kDa DNA-binding subunit;Replication protein A 70 kDa DNA-binding subunit, N-terminally processed	RPA1	sp|P27694|RFA1_HUMAN Replication protein A 70 kDa DNA-binding subunit OS=Homo sapiens OX=9606 GN=RPA1 PE=1 SV=2	1	30	30	30	8	7	5	6	6	8	11	7	8	9	6	7	0	0	0	2	3	1	0	0	16	17	17	16	14	15	17	17	8	7	5	6	6	8	11	7	8	9
P27695	P27695	16	16	16	DNA-(apurinic or apyrimidinic site) lyase;DNA-(apurinic or apyrimidinic site) lyase, mitochondrial	APEX1	sp|P27695|APEX1_HUMAN DNA-(apurinic or apyrimidinic site) endonuclease OS=Homo sapiens OX=9606 GN=APEX1 PE=1 SV=2	1	16	16	16	10	10	10	11	5	10	6	7	9	7	6	8	5	0	1	2	1	2	0	1	12	11	9	8	8	6	8	9	10	10	10	11	5	10	6	7	9	7
P27707	P27707	4	4	4	Deoxycytidine kinase	DCK	sp|P27707|DCK_HUMAN Deoxycytidine kinase OS=Homo sapiens OX=9606 GN=DCK PE=1 SV=1	1	4	4	4	1	2	2	2	1	0	1	1	3	1	3	2	0	0	0	0	0	0	0	0	0	1	1	1	1	1	1	2	1	2	2	2	1	0	1	1	3	1
P27708	P27708	72	72	71	CAD protein;Glutamine-dependent carbamoyl-phosphate synthase;Aspartate carbamoyltransferase;Dihydroorotase	CAD	sp|P27708|PYR1_HUMAN Multifunctional protein CAD OS=Homo sapiens OX=9606 GN=CAD PE=1 SV=3	1	72	72	71	24	25	21	27	16	22	22	18	27	17	19	23	3	1	0	3	10	2	1	1	36	33	35	40	32	36	31	35	24	25	21	27	16	22	22	18	27	17
P27797	P27797	25	25	25	Calreticulin	CALR	sp|P27797|CALR_HUMAN Calreticulin OS=Homo sapiens OX=9606 GN=CALR PE=1 SV=1	1	25	25	25	18	18	14	14	15	17	17	16	14	14	15	15	15	8	9	12	13	15	11	15	10	11	13	11	13	15	14	16	18	18	14	14	15	17	17	16	14	14
P27816	P27816	42	42	42	Microtubule-associated protein 4	MAP4	sp|P27816|MAP4_HUMAN Microtubule-associated protein 4 OS=Homo sapiens OX=9606 GN=MAP4 PE=1 SV=3	1	42	42	42	27	30	25	29	28	31	28	26	28	30	28	28	16	5	14	18	20	21	16	15	21	20	23	21	17	17	15	12	27	30	25	29	28	31	28	26	28	30
P27824	P27824	36	36	36	Calnexin	CANX	sp|P27824|CALX_HUMAN Calnexin OS=Homo sapiens OX=9606 GN=CANX PE=1 SV=2	1	36	36	36	14	12	12	9	12	13	11	12	11	12	10	13	12	2	2	7	17	12	12	10	11	13	11	11	19	19	23	22	14	12	12	9	12	13	11	12	11	12
P27986;Q92569	P27986	4;1	4;1	3;0	Phosphatidylinositol 3-kinase regulatory subunit alpha	PIK3R1	sp|P27986|P85A_HUMAN Phosphatidylinositol 3-kinase regulatory subunit alpha OS=Homo sapiens OX=9606 GN=PIK3R1 PE=1 SV=2	2	4	4	3	1	3	1	2	1	2	1	1	1	1	1	1	0	0	0	0	0	0	0	0	1	1	1	0	0	0	0	0	1	3	1	2	1	2	1	1	1	1
P28062	P28062	8	8	8	Proteasome subunit beta type-8	PSMB8	sp|P28062|PSB8_HUMAN Proteasome subunit beta type-8 OS=Homo sapiens OX=9606 GN=PSMB8 PE=1 SV=3	1	8	8	8	0	2	1	1	2	3	2	1	2	1	1	1	0	0	0	0	0	0	0	0	0	0	0	0	4	3	3	3	0	2	1	1	2	3	2	1	2	1
P28065	P28065	3	3	3	Proteasome subunit beta type-9	PSMB9	sp|P28065|PSB9_HUMAN Proteasome subunit beta type-9 OS=Homo sapiens OX=9606 GN=PSMB9 PE=1 SV=2	1	3	3	3	1	1	0	3	1	0	0	0	2	2	2	1	0	1	1	1	1	1	1	0	0	0	0	0	0	0	0	0	1	1	0	3	1	0	0	0	2	2
P28066	P28066	12	12	12	Proteasome subunit alpha type-5	PSMA5	sp|P28066|PSA5_HUMAN Proteasome subunit alpha type-5 OS=Homo sapiens OX=9606 GN=PSMA5 PE=1 SV=3	1	12	12	12	8	6	6	9	7	7	9	8	4	7	4	6	2	2	2	3	5	2	3	3	8	9	9	9	5	8	6	7	8	6	6	9	7	7	9	8	4	7
P28070	P28070	8	8	8	Proteasome subunit beta type-4	PSMB4	sp|P28070|PSB4_HUMAN Proteasome subunit beta type-4 OS=Homo sapiens OX=9606 GN=PSMB4 PE=1 SV=4	1	8	8	8	4	5	5	6	5	6	6	5	4	3	5	6	1	0	0	4	3	1	3	2	4	7	5	5	3	3	3	4	4	5	5	6	5	6	6	5	4	3
P28072	P28072	6	6	6	Proteasome subunit beta type-6	PSMB6	sp|P28072|PSB6_HUMAN Proteasome subunit beta type-6 OS=Homo sapiens OX=9606 GN=PSMB6 PE=1 SV=4	1	6	6	6	3	4	5	5	3	4	5	4	3	3	2	3	2	1	2	2	2	2	1	2	4	4	4	3	3	3	3	2	3	4	5	5	3	4	5	4	3	3
P28074	P28074	14	14	14	Proteasome subunit beta type-5	PSMB5	sp|P28074|PSB5_HUMAN Proteasome subunit beta type-5 OS=Homo sapiens OX=9606 GN=PSMB5 PE=1 SV=3	1	14	14	14	3	6	5	4	6	6	6	7	9	7	5	5	3	2	1	3	5	3	1	4	8	8	8	11	6	7	6	8	3	6	5	4	6	6	6	7	9	7
P28161	P28161	9	8	7	Glutathione S-transferase Mu 2	GSTM2	sp|P28161|GSTM2_HUMAN Glutathione S-transferase Mu 2 OS=Homo sapiens OX=9606 GN=GSTM2 PE=1 SV=2	1	9	8	7	3	3	4	4	1	5	3	1	1	1	0	2	0	0	0	1	1	0	0	0	5	3	4	3	0	0	0	1	3	3	4	4	1	5	3	1	1	1
P28288	P28288	14	14	14	ATP-binding cassette sub-family D member 3	ABCD3	sp|P28288|ABCD3_HUMAN ATP-binding cassette sub-family D member 3 OS=Homo sapiens OX=9606 GN=ABCD3 PE=1 SV=1	1	14	14	14	2	2	2	3	5	3	3	4	4	2	3	4	2	0	0	1	6	3	0	0	7	5	9	9	5	5	5	5	2	2	2	3	5	3	3	4	4	2
P28290	P28290	5	5	5	Sperm-specific antigen 2	SSFA2	sp|P28290|ITPI2_HUMAN Protein ITPRID2 OS=Homo sapiens OX=9606 GN=ITPRID2 PE=1 SV=3	1	5	5	5	0	1	0	1	0	0	0	0	1	0	0	0	1	0	0	0	0	0	0	0	0	0	0	0	3	3	3	3	0	1	0	1	0	0	0	0	1	0
P28300	P28300	9	9	9	Protein-lysine 6-oxidase	LOX	sp|P28300|LYOX_HUMAN Protein-lysine 6-oxidase OS=Homo sapiens OX=9606 GN=LOX PE=1 SV=2	1	9	9	9	2	3	4	4	3	2	2	2	8	7	6	6	7	1	1	2	7	2	3	1	0	0	0	0	0	0	0	0	2	3	4	4	3	2	2	2	8	7
P28328	P28328	1	1	1	Peroxisome biogenesis factor 2	PEX2	sp|P28328|PEX2_HUMAN Peroxisome biogenesis factor 2 OS=Homo sapiens OX=9606 GN=PEX2 PE=1 SV=2	1	1	1	1	0	0	0	0	0	0	0	0	0	0	0	0	0	0	0	0	0	0	0	0	1	0	1	1	0	0	0	0	0	0	0	0	0	0	0	0	0	0
P28331	P28331	28	28	28	NADH-ubiquinone oxidoreductase 75 kDa subunit, mitochondrial	NDUFS1	sp|P28331|NDUS1_HUMAN NADH-ubiquinone oxidoreductase 75 kDa subunit, mitochondrial OS=Homo sapiens OX=9606 GN=NDUFS1 PE=1 SV=3	1	28	28	28	9	11	7	9	8	14	10	11	6	3	7	10	8	0	0	1	13	1	0	2	17	17	13	15	18	17	16	14	9	11	7	9	8	14	10	11	6	3
P28340	P28340	21	21	21	DNA polymerase delta catalytic subunit	POLD1	sp|P28340|DPOD1_HUMAN DNA polymerase delta catalytic subunit OS=Homo sapiens OX=9606 GN=POLD1 PE=1 SV=2	1	21	21	21	0	0	2	1	1	1	0	1	4	0	4	1	0	0	0	0	0	0	0	0	15	12	13	14	9	11	12	10	0	0	2	1	1	1	0	1	4	0
P28347;Q15561;Q99594;Q15562	P28347;Q15561;Q99594;Q15562	2;1;1;1	2;1;1;1	2;1;1;1	Transcriptional enhancer factor TEF-1;Transcriptional enhancer factor TEF-3;Transcriptional enhancer factor TEF-5;Transcriptional enhancer factor TEF-4	TEAD1;TEAD4;TEAD3;TEAD2	sp|P28347|TEAD1_HUMAN Transcriptional enhancer factor TEF-1 OS=Homo sapiens OX=9606 GN=TEAD1 PE=1 SV=2;sp|Q15561|TEAD4_HUMAN Transcriptional enhancer factor TEF-3 OS=Homo sapiens OX=9606 GN=TEAD4 PE=1 SV=3;sp|Q99594|TEAD3_HUMAN Transcriptional enhancer fac	4	2	2	2	0	0	0	0	0	0	1	0	0	1	0	1	0	0	0	0	0	0	0	0	0	0	0	0	0	0	1	1	0	0	0	0	0	0	1	0	0	1
P28370	P28370	17	8	8	Probable global transcription activator SNF2L1	SMARCA1	sp|P28370|SMCA1_HUMAN Probable global transcription activator SNF2L1 OS=Homo sapiens OX=9606 GN=SMARCA1 PE=1 SV=2	1	17	8	8	5	3	4	4	1	4	5	5	0	1	2	3	2	0	0	0	2	0	0	0	10	11	9	10	2	2	4	3	0	0	1	1	1	1	1	1	0	1
P28482	P28482	17	17	12	Mitogen-activated protein kinase 1	MAPK1	sp|P28482|MK01_HUMAN Mitogen-activated protein kinase 1 OS=Homo sapiens OX=9606 GN=MAPK1 PE=1 SV=3	1	17	17	12	6	6	7	6	6	5	8	6	6	5	5	6	1	1	1	2	4	1	1	1	6	5	5	6	8	7	5	7	6	6	7	6	6	5	8	6	6	5
P28676	P28676	5	5	5	Grancalcin	GCA	sp|P28676|GRAN_HUMAN Grancalcin OS=Homo sapiens OX=9606 GN=GCA PE=1 SV=2	1	5	5	5	0	0	0	0	0	0	0	0	0	0	0	0	0	0	0	0	0	0	0	0	3	3	3	5	0	0	0	0	0	0	0	0	0	0	0	0	0	0
P28702	P28702	1	1	1	Retinoic acid receptor RXR-beta	RXRB	sp|P28702|RXRB_HUMAN Retinoic acid receptor RXR-beta OS=Homo sapiens OX=9606 GN=RXRB PE=1 SV=2	1	1	1	1	0	0	0	0	0	0	0	0	0	0	0	0	0	0	0	0	0	0	0	0	0	0	0	0	0	1	1	0	0	0	0	0	0	0	0	0	0	0
P28715	P28715	3	3	3	DNA repair protein complementing XP-G cells	ERCC5	sp|P28715|ERCC5_HUMAN DNA excision repair protein ERCC-5 OS=Homo sapiens OX=9606 GN=ERCC5 PE=1 SV=3	1	3	3	3	0	0	0	0	0	0	0	0	0	0	0	0	0	0	0	0	0	0	0	0	0	0	0	0	1	3	1	0	0	0	0	0	0	0	0	0	0	0
P28799	P28799	10	10	10	Granulins;Acrogranin;Paragranulin;Granulin-1;Granulin-2;Granulin-3;Granulin-4;Granulin-5;Granulin-6;Granulin-7	GRN	sp|P28799|GRN_HUMAN Progranulin OS=Homo sapiens OX=9606 GN=GRN PE=1 SV=2	1	10	10	10	4	1	2	1	2	3	1	3	4	2	1	3	4	1	1	4	7	3	3	3	1	0	1	1	3	3	4	4	4	1	2	1	2	3	1	3	4	2
P28838	P28838	23	23	23	Cytosol aminopeptidase	LAP3	sp|P28838|AMPL_HUMAN Cytosol aminopeptidase OS=Homo sapiens OX=9606 GN=LAP3 PE=1 SV=3	1	23	23	23	14	12	12	12	10	11	13	7	10	6	6	12	8	1	1	3	11	5	1	3	14	11	15	13	9	10	8	11	14	12	12	12	10	11	13	7	10	6
P29083	P29083	4	4	4	General transcription factor IIE subunit 1	GTF2E1	sp|P29083|T2EA_HUMAN General transcription factor IIE subunit 1 OS=Homo sapiens OX=9606 GN=GTF2E1 PE=1 SV=2	1	4	4	4	0	0	0	1	1	1	1	1	0	0	1	0	0	0	0	0	0	0	0	0	1	1	1	1	2	2	1	2	0	0	0	1	1	1	1	1	0	0
P29084	P29084	5	5	5	Transcription initiation factor IIE subunit beta	GTF2E2	sp|P29084|T2EB_HUMAN Transcription initiation factor IIE subunit beta OS=Homo sapiens OX=9606 GN=GTF2E2 PE=1 SV=1	1	5	5	5	0	0	0	0	0	0	0	0	0	0	0	0	0	0	0	0	0	0	0	0	2	1	2	3	4	2	2	2	0	0	0	0	0	0	0	0	0	0
P29144	P29144	42	42	42	Tripeptidyl-peptidase 2	TPP2	sp|P29144|TPP2_HUMAN Tripeptidyl-peptidase 2 OS=Homo sapiens OX=9606 GN=TPP2 PE=1 SV=4	1	42	42	42	19	16	15	16	21	21	20	13	17	10	16	16	3	2	0	4	4	3	0	4	9	9	8	11	15	17	14	14	19	16	15	16	21	21	20	13	17	10
P29218	P29218	4	4	4	Inositol monophosphatase 1	IMPA1	sp|P29218|IMPA1_HUMAN Inositol monophosphatase 1 OS=Homo sapiens OX=9606 GN=IMPA1 PE=1 SV=1	1	4	4	4	3	3	3	2	2	3	3	2	3	2	2	3	0	0	0	1	0	0	1	1	2	3	2	2	0	2	2	2	3	3	3	2	2	3	3	2	3	2
P29279	P29279	5	5	5	Connective tissue growth factor	CTGF	sp|P29279|CCN2_HUMAN CCN family member 2 OS=Homo sapiens OX=9606 GN=CCN2 PE=1 SV=2	1	5	5	5	1	1	1	0	0	0	1	0	0	0	0	0	1	0	0	2	2	1	0	0	0	0	0	0	0	0	0	0	1	1	1	0	0	0	1	0	0	0
P29317;P29322	P29317	15;1	15;1	13;0	Ephrin type-A receptor 2	EPHA2	sp|P29317|EPHA2_HUMAN Ephrin type-A receptor 2 OS=Homo sapiens OX=9606 GN=EPHA2 PE=1 SV=2	2	15	15	13	8	8	5	6	6	4	8	6	4	2	5	5	3	0	0	0	4	0	0	0	0	0	0	0	10	6	9	8	8	8	5	6	6	4	8	6	4	2
P54762;P29323	P54762;P29323	3;3	1;1	1;1	Ephrin type-B receptor 1;Ephrin type-B receptor 2	EPHB1;EPHB2	sp|P54762|EPHB1_HUMAN Ephrin type-B receptor 1 OS=Homo sapiens OX=9606 GN=EPHB1 PE=1 SV=1;sp|P29323|EPHB2_HUMAN Ephrin type-B receptor 2 OS=Homo sapiens OX=9606 GN=EPHB2 PE=1 SV=5	2	3	1	1	1	1	0	1	0	0	0	1	0	0	1	1	0	0	0	0	1	0	0	0	0	0	0	0	1	0	1	0	0	0	0	0	0	0	0	0	0	0
P29353;P98077	P29353	11;1	11;1	11;1	SHC-transforming protein 1	SHC1	sp|P29353|SHC1_HUMAN SHC-transforming protein 1 OS=Homo sapiens OX=9606 GN=SHC1 PE=1 SV=4	2	11	11	11	5	5	5	6	5	4	3	6	2	1	5	2	0	0	0	0	0	0	0	0	0	0	1	1	6	7	5	7	5	5	5	6	5	4	3	6	2	1
P29372	P29372	7	7	7	DNA-3-methyladenine glycosylase	MPG	sp|P29372|3MG_HUMAN DNA-3-methyladenine glycosylase OS=Homo sapiens OX=9606 GN=MPG PE=1 SV=3	1	7	7	7	1	0	0	0	1	1	0	0	2	1	2	1	0	0	0	0	0	0	0	0	4	6	5	6	2	2	3	3	1	0	0	0	1	1	0	0	2	1
P29373	P29373	9	9	9	Cellular retinoic acid-binding protein 2	CRABP2	sp|P29373|RABP2_HUMAN Cellular retinoic acid-binding protein 2 OS=Homo sapiens OX=9606 GN=CRABP2 PE=1 SV=2	1	9	9	9	6	5	7	7	8	7	7	6	2	2	2	3	0	0	0	1	0	0	0	0	1	2	3	0	0	0	0	0	6	5	7	7	8	7	7	6	2	2
P29401	P29401	35	35	35	Transketolase	TKT	sp|P29401|TKT_HUMAN Transketolase OS=Homo sapiens OX=9606 GN=TKT PE=1 SV=3	1	35	35	35	23	22	18	22	24	24	25	25	21	20	17	18	6	8	9	14	14	13	15	14	19	17	18	18	14	14	13	14	23	22	18	22	24	24	25	25	21	20
P29466;Q5EG05	P29466	8;1	8;1	8;1	Caspase-1;Caspase-1 subunit p20;Caspase-1 subunit p10	CASP1	sp|P29466|CASP1_HUMAN Caspase-1 OS=Homo sapiens OX=9606 GN=CASP1 PE=1 SV=1	2	8	8	8	2	2	3	3	0	1	1	0	0	0	0	0	1	0	0	0	1	1	0	0	0	0	0	0	2	2	2	2	2	2	3	3	0	1	1	0	0	0
P48594;P29508	P48594;P29508	2;2	2;2	2;2	Serpin B4;Serpin B3	SERPINB4;SERPINB3	sp|P48594|SPB4_HUMAN Serpin B4 OS=Homo sapiens OX=9606 GN=SERPINB4 PE=1 SV=2;sp|P29508|SPB3_HUMAN Serpin B3 OS=Homo sapiens OX=9606 GN=SERPINB3 PE=1 SV=2	2	2	2	2	0	0	0	0	0	0	0	0	0	0	0	0	0	0	0	0	0	0	0	0	0	0	0	0	1	2	2	2	0	0	0	0	0	0	0	0	0	0
P29536	P29536	3	3	3	Leiomodin-1	LMOD1	sp|P29536|LMOD1_HUMAN Leiomodin-1 OS=Homo sapiens OX=9606 GN=LMOD1 PE=1 SV=3	1	3	3	3	0	1	0	0	0	1	1	0	0	0	1	0	0	0	0	0	0	0	0	0	0	0	0	0	0	0	0	0	0	1	0	0	0	1	1	0	0	0
P29558;Q6XE24	P29558	4;1	3;1	3;1	RNA-binding motif, single-stranded-interacting protein 1	RBMS1	sp|P29558|RBMS1_HUMAN RNA-binding motif, single-stranded-interacting protein 1 OS=Homo sapiens OX=9606 GN=RBMS1 PE=1 SV=3	2	4	3	3	3	2	2	2	1	2	1	2	2	1	2	2	2	1	0	1	2	1	1	0	2	2	2	1	0	1	0	0	3	2	2	2	1	2	1	2	2	1
P29590	P29590	29	29	29	Protein PML	PML	sp|P29590|PML_HUMAN Protein PML OS=Homo sapiens OX=9606 GN=PML PE=1 SV=3	1	29	29	29	2	1	2	2	3	4	6	4	4	3	4	5	12	3	1	3	23	7	4	3	1	1	1	1	1	1	5	0	2	1	2	2	3	4	6	4	4	3
P29692	P29692	17	17	15	Elongation factor 1-delta	EEF1D	sp|P29692|EF1D_HUMAN Elongation factor 1-delta OS=Homo sapiens OX=9606 GN=EEF1D PE=1 SV=5	1	17	17	15	10	10	9	10	10	11	10	9	9	9	9	9	9	5	5	10	8	9	9	7	10	10	10	10	13	12	12	10	10	10	9	10	10	11	10	9	9	9
P29728	P29728	9	9	9	2-5-oligoadenylate synthase 2	OAS2	sp|P29728|OAS2_HUMAN 2-5-oligoadenylate synthase 2 OS=Homo sapiens OX=9606 GN=OAS2 PE=1 SV=3	1	9	9	9	0	0	0	0	0	0	0	0	0	0	0	0	3	0	0	0	8	0	0	0	0	0	0	0	0	0	0	0	0	0	0	0	0	0	0	0	0	0
P29966	P29966	14	14	14	Myristoylated alanine-rich C-kinase substrate	MARCKS	sp|P29966|MARCS_HUMAN Myristoylated alanine-rich C-kinase substrate OS=Homo sapiens OX=9606 GN=MARCKS PE=1 SV=4	1	14	14	14	12	12	10	11	12	11	11	9	11	11	7	12	10	4	6	8	11	9	4	4	9	11	10	11	0	0	0	0	12	12	10	11	12	11	11	9	11	11
P29992	P29992	12	12	6	Guanine nucleotide-binding protein subunit alpha-11	GNA11	sp|P29992|GNA11_HUMAN Guanine nucleotide-binding protein subunit alpha-11 OS=Homo sapiens OX=9606 GN=GNA11 PE=1 SV=2	1	12	12	6	3	2	3	2	2	3	3	3	1	0	1	3	4	0	0	0	5	4	1	2	0	1	1	1	2	2	1	3	3	2	3	2	2	3	3	3	1	0
P30038	P30038	6	6	6	Delta-1-pyrroline-5-carboxylate dehydrogenase, mitochondrial	ALDH4A1	sp|P30038|AL4A1_HUMAN Delta-1-pyrroline-5-carboxylate dehydrogenase, mitochondrial OS=Homo sapiens OX=9606 GN=ALDH4A1 PE=1 SV=3	1	6	6	6	3	2	3	3	3	1	1	3	2	4	2	2	3	0	0	0	4	1	0	3	0	0	1	1	0	0	0	0	3	2	3	3	3	1	1	3	2	4
P30040	P30040	14	14	14	Endoplasmic reticulum resident protein 29	ERP29	sp|P30040|ERP29_HUMAN Endoplasmic reticulum resident protein 29 OS=Homo sapiens OX=9606 GN=ERP29 PE=1 SV=4	1	14	14	14	7	7	5	6	7	7	9	7	5	5	6	8	6	3	6	7	8	6	5	8	11	10	8	7	8	7	8	6	7	7	5	6	7	7	9	7	5	5
P30041	P30041	22	22	22	Peroxiredoxin-6	PRDX6	sp|P30041|PRDX6_HUMAN Peroxiredoxin-6 OS=Homo sapiens OX=9606 GN=PRDX6 PE=1 SV=3	1	22	22	22	15	17	17	12	14	13	16	14	13	11	13	13	4	3	4	6	5	6	3	3	12	14	13	13	9	11	11	10	15	17	17	12	14	13	16	14	13	11
P30043	P30043	11	11	11	Flavin reductase (NADPH)	BLVRB	sp|P30043|BLVRB_HUMAN Flavin reductase (NADPH) OS=Homo sapiens OX=9606 GN=BLVRB PE=1 SV=3	1	11	11	11	6	4	6	5	4	5	5	4	6	5	5	4	3	0	1	3	2	1	2	2	2	2	3	4	6	8	7	6	6	4	6	5	4	5	5	4	6	5
P30044	P30044	11	11	11	Peroxiredoxin-5, mitochondrial	PRDX5	sp|P30044|PRDX5_HUMAN Peroxiredoxin-5, mitochondrial OS=Homo sapiens OX=9606 GN=PRDX5 PE=1 SV=4	1	11	11	11	10	10	10	11	11	10	10	10	9	9	8	9	4	2	3	4	8	7	7	7	6	6	7	8	8	8	7	7	10	10	10	11	11	10	10	10	9	9
P30046;A6NHG4	P30046;A6NHG4	9;7	9;7	9;7	D-dopachrome decarboxylase;D-dopachrome decarboxylase-like protein	DDT;DDTL	sp|P30046|DOPD_HUMAN D-dopachrome decarboxylase OS=Homo sapiens OX=9606 GN=DDT PE=1 SV=3;sp|A6NHG4|DDTL_HUMAN D-dopachrome decarboxylase-like protein OS=Homo sapiens OX=9606 GN=DDTL PE=2 SV=1	2	9	9	9	4	5	2	4	5	5	4	5	4	6	3	4	0	0	0	0	0	1	0	0	5	7	7	8	3	3	4	3	4	5	2	4	5	5	4	5	4	6
P30047	P30047	2	2	2	GTP cyclohydrolase 1 feedback regulatory protein	GCHFR	sp|P30047|GFRP_HUMAN GTP cyclohydrolase 1 feedback regulatory protein OS=Homo sapiens OX=9606 GN=GCHFR PE=1 SV=3	1	2	2	2	0	0	0	0	0	0	0	0	0	0	0	0	0	0	0	0	0	0	0	0	0	0	0	0	2	2	2	2	0	0	0	0	0	0	0	0	0	0
P30048	P30048	11	11	11	Thioredoxin-dependent peroxide reductase, mitochondrial	PRDX3	sp|P30048|PRDX3_HUMAN Thioredoxin-dependent peroxide reductase, mitochondrial OS=Homo sapiens OX=9606 GN=PRDX3 PE=1 SV=3	1	11	11	11	6	7	7	6	6	7	6	7	7	5	6	6	3	1	0	3	5	5	5	5	9	8	7	7	6	6	6	5	6	7	7	6	6	7	6	7	7	5
P30049	P30049	3	3	3	ATP synthase subunit delta, mitochondrial	ATP5D	sp|P30049|ATPD_HUMAN ATP synthase subunit delta, mitochondrial OS=Homo sapiens OX=9606 GN=ATP5F1D PE=1 SV=2	1	3	3	3	2	2	1	1	2	2	1	1	2	2	2	2	3	3	2	3	2	3	3	3	2	2	2	2	2	2	2	2	2	2	1	1	2	2	1	1	2	2
P30050	P30050	7	7	7	60S ribosomal protein L12	RPL12	sp|P30050|RL12_HUMAN Large ribosomal subunit protein uL11 OS=Homo sapiens OX=9606 GN=RPL12 PE=1 SV=1	1	7	7	7	5	7	6	6	6	7	6	6	5	5	5	5	5	3	3	6	6	4	5	4	6	6	6	7	6	6	6	6	5	7	6	6	6	7	6	6	5	5
P30084	P30084	15	15	15	Enoyl-CoA hydratase, mitochondrial	ECHS1	sp|P30084|ECHM_HUMAN Enoyl-CoA hydratase, mitochondrial OS=Homo sapiens OX=9606 GN=ECHS1 PE=1 SV=4	1	15	15	15	7	7	6	6	6	7	7	7	5	7	6	9	6	1	2	2	9	4	5	4	6	5	7	4	8	6	8	6	7	7	6	6	6	7	7	7	5	7
P30085	P30085	14	14	14	UMP-CMP kinase	CMPK1	sp|P30085|KCY_HUMAN UMP-CMP kinase OS=Homo sapiens OX=9606 GN=CMPK1 PE=1 SV=3	1	14	14	14	8	7	5	7	4	7	8	6	5	3	5	5	0	1	0	1	1	1	0	0	3	4	4	4	5	5	8	6	8	7	5	7	4	7	8	6	5	3
P30086	P30086	13	13	13	Phosphatidylethanolamine-binding protein 1;Hippocampal cholinergic neurostimulating peptide	PEBP1	sp|P30086|PEBP1_HUMAN Phosphatidylethanolamine-binding protein 1 OS=Homo sapiens OX=9606 GN=PEBP1 PE=1 SV=3	1	13	13	13	12	12	11	11	10	11	12	11	12	10	11	11	4	3	3	4	5	5	5	5	9	10	11	12	9	9	9	9	12	12	11	11	10	11	12	11	12	10
P30101	P30101	35	35	35	Protein disulfide-isomerase A3	PDIA3	sp|P30101|PDIA3_HUMAN Protein disulfide-isomerase A3 OS=Homo sapiens OX=9606 GN=PDIA3 PE=1 SV=4	1	35	35	35	25	25	26	26	23	29	27	26	25	23	22	24	22	10	13	22	28	22	21	21	20	21	22	20	19	16	21	17	25	25	26	26	23	29	27	26	25	23
P30153	P30153	28	28	23	Serine/threonine-protein phosphatase 2A 65 kDa regulatory subunit A alpha isoform	PPP2R1A	sp|P30153|2AAA_HUMAN Serine/threonine-protein phosphatase 2A 65 kDa regulatory subunit A alpha isoform OS=Homo sapiens OX=9606 GN=PPP2R1A PE=1 SV=4	1	28	28	23	15	14	14	15	11	16	16	15	16	13	15	15	6	4	2	11	7	12	3	6	17	17	16	18	12	14	11	13	15	14	14	15	11	16	16	15	16	13
P30154	P30154	16	11	11	Serine/threonine-protein phosphatase 2A 65 kDa regulatory subunit A beta isoform	PPP2R1B	sp|P30154|2AAB_HUMAN Serine/threonine-protein phosphatase 2A 65 kDa regulatory subunit A beta isoform OS=Homo sapiens OX=9606 GN=PPP2R1B PE=1 SV=3	1	16	11	11	3	5	4	3	2	5	4	3	3	3	4	3	0	0	0	0	1	2	1	1	7	8	7	10	4	4	5	8	0	2	0	0	0	3	1	0	0	0
P30260	P30260	11	11	11	Cell division cycle protein 27 homolog	CDC27	sp|P30260|CDC27_HUMAN Cell division cycle protein 27 homolog OS=Homo sapiens OX=9606 GN=CDC27 PE=1 SV=2	1	11	11	11	1	1	2	2	2	1	2	2	2	0	3	3	0	0	0	0	0	0	0	0	5	6	5	5	3	2	3	4	1	1	2	2	2	1	2	2	2	0
P30405	P30405	7	6	6	Peptidyl-prolyl cis-trans isomerase F, mitochondrial	PPIF	sp|P30405|PPIF_HUMAN Peptidyl-prolyl cis-trans isomerase F, mitochondrial OS=Homo sapiens OX=9606 GN=PPIF PE=1 SV=1	1	7	6	6	3	2	4	3	2	3	3	2	3	3	4	3	2	1	1	2	4	2	1	3	3	4	3	2	4	4	4	4	3	2	3	3	2	3	3	2	2	3
P30419;O60551	P30419	9;2	9;2	9;2	Glycylpeptide N-tetradecanoyltransferase 1	NMT1	sp|P30419|NMT1_HUMAN Glycylpeptide N-tetradecanoyltransferase 1 OS=Homo sapiens OX=9606 GN=NMT1 PE=1 SV=2	2	9	9	9	3	2	2	5	1	3	2	2	3	2	3	3	0	0	0	0	0	1	0	1	4	3	4	3	3	5	4	3	3	2	2	5	1	3	2	2	3	2
P30511	P30511	6	5	5	HLA class I histocompatibility antigen, alpha chain F	HLA-F	sp|P30511|HLAF_HUMAN HLA class I histocompatibility antigen, alpha chain F OS=Homo sapiens OX=9606 GN=HLA-F PE=1 SV=3	1	6	5	5	1	0	1	1	2	1	1	0	1	1	1	1	2	1	1	1	4	1	0	0	0	1	0	0	0	0	0	0	1	0	0	0	1	0	0	0	0	0
P30519	P30519	14	14	14	Heme oxygenase 2	HMOX2	sp|P30519|HMOX2_HUMAN Heme oxygenase 2 OS=Homo sapiens OX=9606 GN=HMOX2 PE=1 SV=2	1	14	14	14	2	1	2	4	3	2	4	4	1	1	1	3	1	0	1	1	1	1	0	1	5	4	7	8	5	5	7	6	2	1	2	4	3	2	4	4	1	1
P30520	P30520	14	14	14	Adenylosuccinate synthetase isozyme 2	ADSS	sp|P30520|PURA2_HUMAN Adenylosuccinate synthetase isozyme 2 OS=Homo sapiens OX=9606 GN=ADSS2 PE=1 SV=3	1	14	14	14	4	3	4	4	3	4	3	2	7	3	5	5	0	0	0	0	1	0	0	0	5	6	8	7	6	4	4	3	4	3	4	4	3	4	3	2	7	3
P30530	P30530	10	10	9	Tyrosine-protein kinase receptor UFO	AXL	sp|P30530|UFO_HUMAN Tyrosine-protein kinase receptor UFO OS=Homo sapiens OX=9606 GN=AXL PE=1 SV=4	1	10	10	9	4	4	2	4	4	2	4	4	8	4	7	8	1	0	0	0	4	0	0	0	0	0	0	0	0	0	0	0	4	4	2	4	4	2	4	4	8	4
P30533	P30533	13	13	13	Alpha-2-macroglobulin receptor-associated protein	LRPAP1	sp|P30533|AMRP_HUMAN Alpha-2-macroglobulin receptor-associated protein OS=Homo sapiens OX=9606 GN=LRPAP1 PE=1 SV=1	1	13	13	13	7	5	6	8	4	5	7	7	5	4	5	6	7	0	0	3	6	3	1	3	1	2	3	4	1	1	2	2	7	5	6	8	4	5	7	7	5	4
P30536	P30536	2	2	2	Translocator protein	TSPO	sp|P30536|TSPO_HUMAN Translocator protein OS=Homo sapiens OX=9606 GN=TSPO PE=1 SV=3	1	2	2	2	0	2	0	1	0	1	1	1	0	0	0	0	2	2	0	1	1	1	1	1	1	1	1	1	1	0	0	0	0	2	0	1	0	1	1	1	0	0
P30559	P30559	1	1	1	Oxytocin receptor	OXTR	sp|P30559|OXYR_HUMAN Oxytocin receptor OS=Homo sapiens OX=9606 GN=OXTR PE=1 SV=2	1	1	1	1	1	1	1	1	1	0	1	1	0	0	0	0	0	0	0	0	0	1	0	0	0	0	0	0	0	0	0	0	1	1	1	1	1	0	1	1	0	0
P30566	P30566	16	16	16	Adenylosuccinate lyase	ADSL	sp|P30566|PUR8_HUMAN Adenylosuccinate lyase OS=Homo sapiens OX=9606 GN=ADSL PE=1 SV=2	1	16	16	16	4	5	7	4	3	4	1	4	5	4	5	1	0	0	0	1	1	0	0	0	7	8	9	8	3	3	4	4	4	5	7	4	3	4	1	4	5	4
P30622	P30622	33	33	31	CAP-Gly domain-containing linker protein 1	CLIP1	sp|P30622|CLIP1_HUMAN CAP-Gly domain-containing linker protein 1 OS=Homo sapiens OX=9606 GN=CLIP1 PE=1 SV=2	1	33	33	31	10	8	8	7	10	7	9	7	19	15	15	17	3	0	2	1	6	4	1	4	2	4	5	2	12	12	13	14	10	8	8	7	10	7	9	7	19	15
P30626	P30626	11	11	11	Sorcin	SRI	sp|P30626|SORCN_HUMAN Sorcin OS=Homo sapiens OX=9606 GN=SRI PE=1 SV=1	1	11	11	11	5	1	7	4	4	4	7	2	4	4	3	4	1	0	0	2	3	2	0	2	10	8	6	8	2	4	2	4	5	1	7	4	4	4	7	2	4	4
P30740;O75830	P30740	16;1	16;1	15;0	Leukocyte elastase inhibitor	SERPINB1	sp|P30740|ILEU_HUMAN Leukocyte elastase inhibitor OS=Homo sapiens OX=9606 GN=SERPINB1 PE=1 SV=1	2	16	16	15	3	5	4	5	0	3	4	4	10	5	6	6	1	2	1	2	1	1	0	1	1	0	0	0	11	10	9	8	3	5	4	5	0	3	4	4	10	5
P30825	P30825	3	2	2	High affinity cationic amino acid transporter 1	SLC7A1	sp|P30825|CTR1_HUMAN High affinity cationic amino acid transporter 1 OS=Homo sapiens OX=9606 GN=SLC7A1 PE=1 SV=1	1	3	2	2	2	2	2	2	1	0	1	1	3	2	2	2	0	0	0	0	0	0	0	0	3	3	3	3	1	1	1	1	1	1	1	1	0	0	0	0	2	1
P30837	P30837	17	15	14	Aldehyde dehydrogenase X, mitochondrial	ALDH1B1	sp|P30837|AL1B1_HUMAN Aldehyde dehydrogenase X, mitochondrial OS=Homo sapiens OX=9606 GN=ALDH1B1 PE=1 SV=4	1	17	15	14	4	3	3	4	2	1	3	3	1	0	1	1	1	0	0	0	7	0	1	1	10	7	9	9	9	10	7	8	3	2	2	3	0	1	2	2	1	0
P30876	P30876	27	27	27	DNA-directed RNA polymerase II subunit RPB2	POLR2B	sp|P30876|RPB2_HUMAN DNA-directed RNA polymerase II subunit RPB2 OS=Homo sapiens OX=9606 GN=POLR2B PE=1 SV=1	1	27	27	27	3	4	3	5	5	7	6	4	7	3	4	4	0	0	0	0	1	0	0	0	14	12	12	14	11	10	11	11	3	4	3	5	5	7	6	4	7	3
P31040	P31040	25	25	25	Succinate dehydrogenase [ubiquinone] flavoprotein subunit, mitochondrial	SDHA	sp|P31040|SDHA_HUMAN Succinate dehydrogenase [ubiquinone] flavoprotein subunit, mitochondrial OS=Homo sapiens OX=9606 GN=SDHA PE=1 SV=2	1	25	25	25	11	11	11	8	8	10	9	9	8	8	6	9	8	2	1	5	11	3	1	4	10	10	8	11	14	16	16	15	11	11	11	8	8	10	9	9	8	8
P31150	P31150	31	21	21	Rab GDP dissociation inhibitor alpha	GDI1	sp|P31150|GDIA_HUMAN Rab GDP dissociation inhibitor alpha OS=Homo sapiens OX=9606 GN=GDI1 PE=1 SV=2	1	31	21	21	16	14	16	16	13	16	17	16	15	13	13	17	3	3	4	3	6	6	3	6	17	17	17	18	13	10	12	13	11	8	10	10	9	10	11	10	10	7
P31153;Q00266	P31153	15;3	15;3	15;3	S-adenosylmethionine synthase isoform type-2	MAT2A	sp|P31153|METK2_HUMAN S-adenosylmethionine synthase isoform type-2 OS=Homo sapiens OX=9606 GN=MAT2A PE=1 SV=1	2	15	15	15	7	5	6	3	5	6	5	4	6	3	5	5	1	0	0	1	2	2	0	1	6	6	10	9	7	9	7	8	7	5	6	3	5	6	5	4	6	3
P31323	P31323	6	2	2	cAMP-dependent protein kinase type II-beta regulatory subunit	PRKAR2B	sp|P31323|KAP3_HUMAN cAMP-dependent protein kinase type II-beta regulatory subunit OS=Homo sapiens OX=9606 GN=PRKAR2B PE=1 SV=3	1	6	2	2	1	0	0	2	2	1	1	0	0	1	0	0	0	0	0	0	2	0	0	0	2	2	3	2	1	1	1	0	0	0	0	1	2	1	1	0	0	0
P31327	P31327	63	62	62	Carbamoyl-phosphate synthase [ammonia], mitochondrial	CPS1	sp|P31327|CPSM_HUMAN Carbamoyl-phosphate synthase [ammonia], mitochondrial OS=Homo sapiens OX=9606 GN=CPS1 PE=1 SV=2	1	63	62	62	0	0	0	0	0	1	1	0	1	0	0	0	1	0	0	0	0	0	0	0	2	2	1	1	48	51	49	54	0	0	0	0	0	1	1	0	1	0
P31350	P31350	12	12	10	Ribonucleoside-diphosphate reductase subunit M2	RRM2	sp|P31350|RIR2_HUMAN Ribonucleoside-diphosphate reductase subunit M2 OS=Homo sapiens OX=9606 GN=RRM2 PE=1 SV=1	1	12	12	10	4	6	5	5	6	6	8	6	6	3	6	7	0	0	0	0	0	1	0	0	6	5	7	7	5	5	6	5	4	6	5	5	6	6	8	6	6	3
P31431	P31431	2	2	2	Syndecan-4	SDC4	sp|P31431|SDC4_HUMAN Syndecan-4 OS=Homo sapiens OX=9606 GN=SDC4 PE=1 SV=2	1	2	2	2	1	1	1	1	0	0	0	0	0	0	0	0	0	0	0	0	0	0	0	0	0	0	0	0	1	0	1	1	1	1	1	1	0	0	0	0	0	0
P31483	P31483	9	5	5	Nucleolysin TIA-1 isoform p40	TIA1	sp|P31483|TIA1_HUMAN Cytotoxic granule associated RNA binding protein TIA1 OS=Homo sapiens OX=9606 GN=TIA1 PE=1 SV=3	1	9	5	5	3	4	2	4	3	3	3	5	5	3	2	4	0	0	0	0	0	0	0	0	5	5	2	5	1	4	2	3	1	1	1	1	1	1	2	2	1	2
P31513	P31513	7	7	7	Dimethylaniline monooxygenase [N-oxide-forming] 3	FMO3	sp|P31513|FMO3_HUMAN Flavin-containing monooxygenase 3 OS=Homo sapiens OX=9606 GN=FMO3 PE=1 SV=5	1	7	7	7	0	0	0	0	0	0	0	0	0	1	1	0	4	0	0	1	3	1	0	0	0	0	0	0	0	0	0	0	0	0	0	0	0	0	0	0	0	1
P31689	P31689	14	14	14	DnaJ homolog subfamily A member 1	DNAJA1	sp|P31689|DNJA1_HUMAN DnaJ homolog subfamily A member 1 OS=Homo sapiens OX=9606 GN=DNAJA1 PE=1 SV=2	1	14	14	14	6	6	7	6	6	8	6	4	3	4	4	6	2	0	0	1	2	2	1	0	9	7	10	8	6	5	5	6	6	6	7	6	6	8	6	4	3	4
P31749;Q9Y243	P31749	5;2	5;2	3;0	RAC-alpha serine/threonine-protein kinase	AKT1	sp|P31749|AKT1_HUMAN RAC-alpha serine/threonine-protein kinase OS=Homo sapiens OX=9606 GN=AKT1 PE=1 SV=2	2	5	5	3	2	2	1	2	1	1	2	3	3	2	1	2	0	0	0	0	0	0	0	0	0	0	1	0	1	1	1	0	2	2	1	2	1	1	2	3	3	2
P31930	P31930	19	19	19	Cytochrome b-c1 complex subunit 1, mitochondrial	UQCRC1	sp|P31930|QCR1_HUMAN Cytochrome b-c1 complex subunit 1, mitochondrial OS=Homo sapiens OX=9606 GN=UQCRC1 PE=1 SV=3	1	19	19	19	8	12	10	12	14	12	9	11	11	8	10	11	8	2	2	6	6	4	5	2	12	12	13	12	11	12	13	12	8	12	10	12	14	12	9	11	11	8
P31937	P31937	11	11	11	3-hydroxyisobutyrate dehydrogenase, mitochondrial	HIBADH	sp|P31937|3HIDH_HUMAN 3-hydroxyisobutyrate dehydrogenase, mitochondrial OS=Homo sapiens OX=9606 GN=HIBADH PE=1 SV=2	1	11	11	11	4	3	4	4	6	5	4	5	6	5	5	4	4	3	2	3	5	2	1	2	5	5	5	6	6	4	4	5	4	3	4	4	6	5	4	5	6	5
P31939	P31939	37	37	37	Bifunctional purine biosynthesis protein PURH;Phosphoribosylaminoimidazolecarboxamide formyltransferase;IMP cyclohydrolase	ATIC	sp|P31939|PUR9_HUMAN Bifunctional purine biosynthesis protein ATIC OS=Homo sapiens OX=9606 GN=ATIC PE=1 SV=3	1	37	37	37	18	20	17	18	21	21	19	23	20	12	15	19	3	0	1	4	6	2	3	1	29	26	23	29	17	20	18	17	18	20	17	18	21	21	19	23	20	12
P31942	P31942	10	9	9	Heterogeneous nuclear ribonucleoprotein H3	HNRNPH3	sp|P31942|HNRH3_HUMAN Heterogeneous nuclear ribonucleoprotein H3 OS=Homo sapiens OX=9606 GN=HNRNPH3 PE=1 SV=2	1	10	9	9	7	6	6	6	7	6	5	7	4	4	3	7	6	1	2	3	5	5	4	3	8	9	9	9	7	8	8	6	6	5	5	5	6	5	5	6	4	4
P31943	P31943	19	19	13	Heterogeneous nuclear ribonucleoprotein H;Heterogeneous nuclear ribonucleoprotein H, N-terminally processed	HNRNPH1	sp|P31943|HNRH1_HUMAN Heterogeneous nuclear ribonucleoprotein H OS=Homo sapiens OX=9606 GN=HNRNPH1 PE=1 SV=4	1	19	19	13	14	12	15	14	15	16	14	17	13	11	11	14	8	3	3	8	10	8	9	7	16	16	16	16	17	16	17	16	14	12	15	14	15	16	14	17	13	11
P31946	P31946	18	14	13	14-3-3 protein beta/alpha;14-3-3 protein beta/alpha, N-terminally processed	YWHAB	sp|P31946|1433B_HUMAN 14-3-3 protein beta/alpha OS=Homo sapiens OX=9606 GN=YWHAB PE=1 SV=3	1	18	14	13	12	13	11	15	12	11	12	13	10	9	11	12	7	6	5	9	7	10	8	9	12	13	14	13	9	10	8	8	9	10	9	12	8	7	9	10	8	7
P31947	P31947	12	9	9	14-3-3 protein sigma	SFN	sp|P31947|1433S_HUMAN 14-3-3 protein sigma OS=Homo sapiens OX=9606 GN=SFN PE=1 SV=1	1	12	9	9	3	3	3	3	4	4	3	3	2	3	3	3	3	1	2	3	3	3	4	3	4	4	4	3	8	10	10	8	1	1	1	1	1	1	1	1	1	1
P31948	P31948	37	37	37	Stress-induced-phosphoprotein 1	STIP1	sp|P31948|STIP1_HUMAN Stress-induced-phosphoprotein 1 OS=Homo sapiens OX=9606 GN=STIP1 PE=1 SV=1	1	37	37	37	16	16	15	14	19	14	16	18	17	13	17	19	4	2	1	7	6	5	3	5	31	27	30	29	13	14	13	18	16	16	15	14	19	14	16	18	17	13
P31949	P31949	6	6	6	Protein S100-A11;Protein S100-A11, N-terminally processed	S100A11	sp|P31949|S10AB_HUMAN Protein S100-A11 OS=Homo sapiens OX=9606 GN=S100A11 PE=1 SV=2	1	6	6	6	6	6	5	5	6	6	6	5	5	5	4	6	5	5	6	6	5	4	6	6	2	2	2	1	4	4	4	5	6	6	5	5	6	6	6	5	5	5
P32004	P32004	26	26	26	Neural cell adhesion molecule L1	L1CAM	sp|P32004|L1CAM_HUMAN Neural cell adhesion molecule L1 OS=Homo sapiens OX=9606 GN=L1CAM PE=1 SV=2	1	26	26	26	1	5	4	5	14	11	12	16	0	0	0	0	0	0	0	0	0	0	0	0	0	0	0	0	11	15	15	11	1	5	4	5	14	11	12	16	0	0
P32019	P32019	1	1	1	Type II inositol 1,4,5-trisphosphate 5-phosphatase	INPP5B	sp|P32019|I5P2_HUMAN Type II inositol 1,4,5-trisphosphate 5-phosphatase OS=Homo sapiens OX=9606 GN=INPP5B PE=1 SV=4	1	1	1	1	0	0	0	0	0	0	0	0	0	0	0	0	0	0	0	0	0	0	0	0	0	0	1	0	0	0	0	0	0	0	0	0	0	0	0	0	0	0
P32119	P32119	15	14	14	Peroxiredoxin-2	PRDX2	sp|P32119|PRDX2_HUMAN Peroxiredoxin-2 OS=Homo sapiens OX=9606 GN=PRDX2 PE=1 SV=5	1	15	14	14	7	8	7	8	3	7	7	6	4	3	5	5	3	2	3	3	4	2	2	2	7	9	8	7	9	9	9	10	6	7	6	7	2	6	6	5	3	2
P32121	P32121	3	3	3	Beta-arrestin-2	ARRB2	sp|P32121|ARRB2_HUMAN Beta-arrestin-2 OS=Homo sapiens OX=9606 GN=ARRB2 PE=1 SV=2	1	3	3	3	0	0	0	0	0	0	0	0	0	0	0	0	0	0	0	0	0	0	0	0	2	2	3	2	0	0	0	0	0	0	0	0	0	0	0	0	0	0
P32320	P32320	5	5	5	Cytidine deaminase	CDA	sp|P32320|CDD_HUMAN Cytidine deaminase OS=Homo sapiens OX=9606 GN=CDA PE=1 SV=2	1	5	5	5	0	0	0	0	1	1	2	1	0	0	0	0	0	0	0	0	0	0	0	0	0	0	0	0	3	3	4	5	0	0	0	0	1	1	2	1	0	0
P32321	P32321	9	9	9	Deoxycytidylate deaminase	DCTD	sp|P32321|DCTD_HUMAN Deoxycytidylate deaminase OS=Homo sapiens OX=9606 GN=DCTD PE=1 SV=2	1	9	9	9	6	6	6	7	5	6	6	5	1	2	1	2	0	0	0	0	0	0	0	0	1	2	1	0	1	1	1	2	6	6	6	7	5	6	6	5	1	2
P32322	P32322	13	12	12	Pyrroline-5-carboxylate reductase 1, mitochondrial	PYCR1	sp|P32322|P5CR1_HUMAN Pyrroline-5-carboxylate reductase 1, mitochondrial OS=Homo sapiens OX=9606 GN=PYCR1 PE=1 SV=2	1	13	12	12	6	4	3	4	5	8	4	4	4	3	4	3	2	0	0	0	3	0	0	1	9	10	9	11	6	7	6	7	5	3	2	3	4	7	3	3	3	2
P32455;Q9H0R5;P32456	P32455	16;4;2	16;4;2	16;4;2	Interferon-induced guanylate-binding protein 1	GBP1	sp|P32455|GBP1_HUMAN Guanylate-binding protein 1 OS=Homo sapiens OX=9606 GN=GBP1 PE=1 SV=2	3	16	16	16	4	2	5	4	6	6	8	6	6	4	6	4	5	0	0	2	4	0	0	0	0	0	0	0	2	2	1	1	4	2	5	4	6	6	8	6	6	4
P32780	P32780	2	2	2	General transcription factor IIH subunit 1	GTF2H1	sp|P32780|TF2H1_HUMAN General transcription factor IIH subunit 1 OS=Homo sapiens OX=9606 GN=GTF2H1 PE=1 SV=1	1	2	2	2	0	0	0	0	0	0	1	1	0	0	0	0	0	0	0	0	0	0	0	0	0	0	0	0	1	0	0	0	0	0	0	0	0	0	1	1	0	0
P32929	P32929	8	8	8	Cystathionine gamma-lyase	CTH	sp|P32929|CGL_HUMAN Cystathionine gamma-lyase OS=Homo sapiens OX=9606 GN=CTH PE=1 SV=3	1	8	8	8	0	0	0	0	0	0	0	0	0	0	0	0	0	0	0	0	0	0	0	0	3	5	4	4	1	1	3	2	0	0	0	0	0	0	0	0	0	0
P32969	P32969	13	13	13	60S ribosomal protein L9	RPL9	sp|P32969|RL9_HUMAN Large ribosomal subunit protein uL6 OS=Homo sapiens OX=9606 GN=RPL9 PE=1 SV=1	1	13	13	13	8	9	8	9	7	8	8	7	6	8	6	11	5	1	0	2	5	3	1	3	7	8	8	8	5	5	5	4	8	9	8	9	7	8	8	7	6	8
P33121;Q9ULC5	P33121	8;1	8;1	8;1	Long-chain-fatty-acid--CoA ligase 1	ACSL1	sp|P33121|ACSL1_HUMAN Long-chain-fatty-acid--CoA ligase 1 OS=Homo sapiens OX=9606 GN=ACSL1 PE=1 SV=1	2	8	8	8	3	0	1	2	2	1	3	1	0	0	0	0	2	0	0	1	3	1	0	0	3	3	3	4	0	0	0	0	3	0	1	2	2	1	3	1	0	0
P33176	P33176	43	43	35	Kinesin-1 heavy chain	KIF5B	sp|P33176|KINH_HUMAN Kinesin-1 heavy chain OS=Homo sapiens OX=9606 GN=KIF5B PE=1 SV=1	1	43	43	35	19	23	27	30	24	27	24	22	25	25	26	28	8	4	6	8	17	11	2	4	19	18	20	15	16	19	20	18	19	23	27	30	24	27	24	22	25	25
P33240	P33240	11	11	7	Cleavage stimulation factor subunit 2	CSTF2	sp|P33240|CSTF2_HUMAN Cleavage stimulation factor subunit 2 OS=Homo sapiens OX=9606 GN=CSTF2 PE=1 SV=1	1	11	11	7	2	1	3	2	5	4	3	3	2	2	2	5	1	0	0	1	3	0	1	0	7	5	3	5	6	5	7	7	2	1	3	2	5	4	3	3	2	2
P33316	P33316	11	11	11	Deoxyuridine 5-triphosphate nucleotidohydrolase, mitochondrial	DUT	sp|P33316|DUT_HUMAN Deoxyuridine 5-triphosphate nucleotidohydrolase, mitochondrial OS=Homo sapiens OX=9606 GN=DUT PE=1 SV=4	1	11	11	11	5	5	5	5	5	4	5	6	7	7	6	6	2	0	0	1	2	1	1	1	6	6	7	7	7	8	5	7	5	5	5	5	5	4	5	6	7	7
P33527	P33527	24	24	23	Multidrug resistance-associated protein 1	ABCC1	sp|P33527|MRP1_HUMAN Multidrug resistance-associated protein 1 OS=Homo sapiens OX=9606 GN=ABCC1 PE=1 SV=3	1	24	24	23	4	1	2	3	2	0	3	1	4	2	3	1	5	0	0	2	12	2	0	1	1	1	1	2	6	9	7	4	4	1	2	3	2	0	3	1	4	2
P33763	P33763	1	1	1	Protein S100-A5	S100A5	sp|P33763|S10A5_HUMAN Protein S100-A5 OS=Homo sapiens OX=9606 GN=S100A5 PE=1 SV=2	1	1	1	1	0	1	0	0	0	0	0	0	0	0	0	0	0	0	0	0	0	0	0	0	0	0	0	0	0	0	0	0	0	1	0	0	0	0	0	0	0	0
P33764	P33764	2	2	2	Protein S100-A3	S100A3	sp|P33764|S10A3_HUMAN Protein S100-A3 OS=Homo sapiens OX=9606 GN=S100A3 PE=1 SV=1	1	2	2	2	0	0	0	0	0	0	0	0	1	2	2	0	0	0	0	0	0	0	0	0	0	0	0	0	0	0	0	0	0	0	0	0	0	0	0	0	1	2
P33897;Q9UBJ2	P33897	7;1	7;1	7;1	ATP-binding cassette sub-family D member 1	ABCD1	sp|P33897|ABCD1_HUMAN ATP-binding cassette sub-family D member 1 OS=Homo sapiens OX=9606 GN=ABCD1 PE=1 SV=2	2	7	7	7	0	0	0	0	0	0	0	0	0	0	0	0	3	0	0	0	4	0	0	1	0	0	0	0	3	4	6	3	0	0	0	0	0	0	0	0	0	0
P33981	P33981	7	7	7	Dual specificity protein kinase TTK	TTK	sp|P33981|TTK_HUMAN Dual specificity protein kinase TTK OS=Homo sapiens OX=9606 GN=TTK PE=1 SV=2	1	7	7	7	0	0	0	0	0	0	0	0	1	0	0	0	0	0	0	0	0	0	0	0	5	5	2	4	0	0	0	0	0	0	0	0	0	0	0	0	1	0
P33991;Q9UJA3	P33991	33;1	33;1	33;1	DNA replication licensing factor MCM4	MCM4	sp|P33991|MCM4_HUMAN DNA replication licensing factor MCM4 OS=Homo sapiens OX=9606 GN=MCM4 PE=1 SV=5	2	33	33	33	14	15	14	13	9	10	10	15	17	10	16	15	0	0	0	1	0	0	1	1	23	24	23	23	12	10	12	14	14	15	14	13	9	10	10	15	17	10
P33992	P33992	32	32	32	DNA replication licensing factor MCM5	MCM5	sp|P33992|MCM5_HUMAN DNA replication licensing factor MCM5 OS=Homo sapiens OX=9606 GN=MCM5 PE=1 SV=5	1	32	32	32	12	8	8	7	11	16	14	13	10	9	11	12	0	0	0	1	0	1	0	0	19	19	22	17	13	12	16	14	12	8	8	7	11	16	14	13	10	9
P33993	P33993	30	30	30	DNA replication licensing factor MCM7	MCM7	sp|P33993|MCM7_HUMAN DNA replication licensing factor MCM7 OS=Homo sapiens OX=9606 GN=MCM7 PE=1 SV=4	1	30	30	30	17	15	15	17	17	15	16	14	12	12	12	12	0	0	0	0	0	0	0	0	20	19	23	21	13	18	14	14	17	15	15	17	17	15	16	14	12	12
P34059	P34059	3	3	3	N-acetylgalactosamine-6-sulfatase	GALNS	sp|P34059|GALNS_HUMAN N-acetylgalactosamine-6-sulfatase OS=Homo sapiens OX=9606 GN=GALNS PE=1 SV=1	1	3	3	3	0	0	0	0	0	1	0	0	0	0	0	1	0	0	0	1	2	1	0	0	0	0	0	0	0	0	0	0	0	0	0	0	0	1	0	0	0	0
P34810	P34810	1	1	1	Macrosialin	CD68	sp|P34810|CD68_HUMAN Macrosialin OS=Homo sapiens OX=9606 GN=CD68 PE=1 SV=2	1	1	1	1	0	0	0	0	0	0	0	0	0	0	0	0	0	0	0	0	1	0	0	0	0	0	0	0	0	0	0	0	0	0	0	0	0	0	0	0	0	0
P34896	P34896	12	11	11	Serine hydroxymethyltransferase, cytosolic	SHMT1	sp|P34896|GLYC_HUMAN Serine hydroxymethyltransferase, cytosolic OS=Homo sapiens OX=9606 GN=SHMT1 PE=1 SV=1	1	12	11	11	4	3	4	3	2	2	2	1	2	2	2	1	1	0	0	0	1	0	0	0	5	4	6	5	6	5	6	4	3	2	3	2	1	1	1	0	1	1
P34897	P34897	21	21	20	Serine hydroxymethyltransferase, mitochondrial	SHMT2	sp|P34897|GLYM_HUMAN Serine hydroxymethyltransferase, mitochondrial OS=Homo sapiens OX=9606 GN=SHMT2 PE=1 SV=3	1	21	21	20	10	8	8	9	9	10	9	4	8	6	7	9	6	1	0	1	8	1	2	3	12	17	16	13	12	13	12	10	10	8	8	9	9	10	9	4	8	6
P34910	P34910	1	1	1	Protein EVI2B	EVI2B	sp|P34910|EVI2B_HUMAN Protein EVI2B OS=Homo sapiens OX=9606 GN=EVI2B PE=1 SV=2	1	1	1	1	0	0	0	0	0	0	0	0	0	0	0	0	1	0	0	0	0	0	0	0	0	0	0	0	0	0	0	0	0	0	0	0	0	0	0	0	0	0
P34932	P34932	52	52	49	Heat shock 70 kDa protein 4	HSPA4	sp|P34932|HSP74_HUMAN Heat shock 70 kDa protein 4 OS=Homo sapiens OX=9606 GN=HSPA4 PE=1 SV=4	1	52	52	49	25	22	21	25	25	23	24	24	23	18	21	23	7	1	4	6	15	6	8	7	33	33	30	39	24	25	27	21	25	22	21	25	25	23	24	24	23	18
[truncated: 4,175 more rows]
[truncated: 213 more columns]

## Sheet: II) Processed Data (Infect.)
id	Protein names	Gene names	Protein IDs	Majority protein IDs	LFQ intensity Fibroblasts (hTert_Umea) - Mock [1]	LFQ intensity Fibroblasts (hTert_Umea) - Mock [4]	LFQ intensity Fibroblasts (hTert_Umea) - ZIKV [1]	LFQ intensity Fibroblasts (hTert_Umea) - ZIKV [2]	LFQ intensity Fibroblasts (hTert_Umea) - ZIKV [3]	LFQ intensity Fibroblasts (hTert_Umea) - ZIKV [4]	Hit RNAseq	Student's T-test Significant hTert_ZIKV_hTert_Mock	Peptides	-Log Student's T-test p-value hTert_ZIKV_hTert_Mock	Student's T-test Difference hTert_ZIKV_hTert_Mock	Student's T-test Test statistic hTert_ZIKV_hTert_Mock
[truncated: 1,629 more rows]

[truncated: 6 more sheets: III) Processed Data (Fibrobl.), IV) Affected by Infection, V) Hits RNAseq on Protein Level, VI Enrichment of among Hits, VII) PCA (Fibrobl.+Refer.), VIII) HeatMap (Fibrobl.+Refer.)]
