# Supplementary material for: Zika virus modulates human fibroblasts to enhance transmission success in a controlled lab-setting
Source: Commun Biol. 2025 Jan 30;8:139. doi: 10.1038/s42003-025-07543-9 (PMC11782651; doi:10.1038/s42003-025-07543-9)
Supplement: Supplementary file 5 — Supplementary Data file 4 [file 42003_2025_7543_MOESM5_ESM.xlsx]

## Sheet: I) Enzymes - Of interest
	Enzymes potentially involved in the processing of fatty acids and the production of VOCs, respectively
	Enzymes
	No.	Enzyme
	1	3-ketoacyl-coA thiolase
	2	3-L-hydroxyacyl-coA dehydrogenase
	3	3-oxoacyl-[acyl-carrier-protein] reductase
	4	Alcohol dehydrogenases
	5	Aldehyde deformylating oxygenases
	6	Aldehyde reductase
	7	Aldo-keto reductase family 1 member A1
	8	Aldo-keto reductase family 1 member B1
	9	Carboxylic acid decarboxylases
	10	Carboxylic acid reductase
	11	Enoyl-coA hydratase
	12	Fatty acyl-coA dehydrogenases
	13	Inositol oxygenase
	14	Oxidative decarboxylases
	15	α-Dioxygenase

## Sheet: II) Enzymes - Search strings
	Enzymes potentially involved in the processing of fatty acids and the production of VOCs, respectively
	Search Strings
	No.	Category	String	Score
	1	Protein is Enzyme	Ase	1
	2	Protein is Enzyme	Enzyme	1
	3	Substrate Fragments	[ACP]	2
	4	Substrate Fragments	[acyl carrier protein]	2
	5	Substrate Fragments	[acyl-carrier-protein]	2
	6	Substrate Fragments	Acid	2
	7	Substrate Fragments	acid	2
	8	Substrate Fragments	acid	2
	9	Substrate Fragments	acyl	2
	10	Substrate Fragments	acyl	2
	11	Substrate Fragments	Alcohol	2
	12	Substrate Fragments	alcohol	2
	13	Substrate Fragments	Aldehyde	2
	14	Substrate Fragments	Aldehyde	2
	15	Substrate Fragments	Aldo	2
	16	Substrate Fragments	Aldo	2
	17	Substrate Fragments	alpha	2
	18	Substrate Fragments	Carboxylic	2
	19	Substrate Fragments	Carboxylic	2
	20	Substrate Fragments	carrier	2
	21	Substrate Fragments	coA	2
	22	Substrate Fragments	coA	2
	23	Substrate Fragments	coA	2
	24	Substrate Fragments	coA	2
	25	Substrate Fragments	Enoyl	2
	26	Substrate Fragments	Fatty	2
	27	Substrate Fragments	Fatty	2
	28	Substrate Fragments	Fatty	2
	29	Substrate Fragments	hydroxyacyl	2
	30	Substrate Fragments	Inositol	2
	31	Substrate Fragments	keto	2
	32	Substrate Fragments	keto	2
	33	Substrate Fragments	ketoacyl	2
	34	Substrate Fragments	oxoacyl	2
	35	Substrate Fragments	protein	2
	36	Substrate Fragments	α	2
	37	Enzyme Fragments	decarboxylase	3
	38	Enzyme Fragments	decarboxylase	3
	39	Enzyme Fragments	deformylating	3
	40	Enzyme Fragments	dehydrogenase	3
	41	Enzyme Fragments	dehydrogenase	3
	42	Enzyme Fragments	dehydrogenase	3
	43	Enzyme Fragments	Dioxygenase	3
	44	Enzyme Fragments	family	3
	45	Enzyme Fragments	hydratase	3
	46	Enzyme Fragments	member	3
	47	Enzyme Fragments	Oxidative	3
	48	Enzyme Fragments	oxygenase	3
	49	Enzyme Fragments	oxygenase	3
	50	Enzyme Fragments	reductase	3
	51	Enzyme Fragments	reductase	3
	52	Enzyme Fragments	reductase	3
	53	Enzyme Fragments	reductase	3
	54	Enzyme Fragments	reductase	3
	55	Enzyme Fragments	thiolase	3
	56	Enzyme Class	Decarboxylase	4
	57	Enzyme Class	Dehydrogenase	4
	58	Enzyme Class	Dioxygenase	4
	59	Enzyme Class	Hydratase	4
	60	Enzyme Class	Oxygenase	4
	61	Enzyme Class	Reductase	4
	62	Enzyme Class	Thiolase	4
	63	Substrate	Aldehyde	5
	64	Substrate	Fatty Acid	5
	65	Substrate	Fatty alcohol	5
	66	Substrate	Inositol	5
	67	Substrate Combination	acyl coA	6
	68	Substrate Combination	acyl-coA	6
	69	Substrate Combination	Aldehyde deformylating	6
	70	Substrate Combination	Aldo keto	6
	71	Substrate Combination	Aldo keto	6
	72	Substrate Combination	Aldo-keto	6
	73	Substrate Combination	Aldo-keto	6
	74	Substrate Combination	Carboxylic acid	6
	75	Substrate Combination	Carboxylic acid	6
	76	Substrate Combination	Enoyl coA	6
	77	Substrate Combination	Enoyl-coA	6
	78	Substrate Combination	Fatty acyl	6
	79	Substrate Combination	hydroxyacyl coA	6
	80	Substrate Combination	hydroxyacyl-coA	6
	81	Substrate Combination	ketoacyl coA	6
	82	Substrate Combination	ketoacyl-coA	6
	83	Substrate Combination	oxoacyl [ACP]	6
	84	Substrate Combination	oxoacyl [acyl carrier protein]	6
	85	Substrate Combination	oxoacyl-[ACP]	6
	86	Substrate Combination	oxoacyl-[acyl-carrier-protein]	6
	87	Substrate + Enzyme Combination	[ACP] reductase	7
	88	Substrate + Enzyme Combination	[ACP] reductase	7
	89	Substrate + Enzyme Combination	[acyl carrier protein] reductase	7
	90	Substrate + Enzyme Combination	[acyl-carrier-protein] reductase	7
	91	Substrate + Enzyme Combination	acid decarboxylase	7
	92	Substrate + Enzyme Combination	acid reductase	7
	93	Substrate + Enzyme Combination	Alcohol dehydrogenase	7
	94	Substrate + Enzyme Combination	Aldehyde reductase	7
	95	Substrate + Enzyme Combination	alpha Dioxygenase	7
	96	Substrate + Enzyme Combination	alpha-Dioxygenase	7
	97	Substrate + Enzyme Combination	coA dehydrogenase	7
	98	Substrate + Enzyme Combination	coA dehydrogenase	7
	99	Substrate + Enzyme Combination	coA hydratase	7
	100	Substrate + Enzyme Combination	coA thiolase	7
	101	Substrate + Enzyme Combination	deformylating oxygenase	7
	102	Substrate + Enzyme Combination	Inositol oxygenase	7
	103	Substrate + Enzyme Combination	keto reductase	7
	104	Substrate + Enzyme Combination	keto reductase	7
	105	Substrate + Enzyme Combination	Oxidative decarboxylase	7
	106	Substrate + Enzyme Combination	α Dioxygenase	7
	107	Substrate + Enzyme Combination	α-Dioxygenase	7
	108	Enzyme Family	Aldehyde deformylating oxygenase	8
	109	Enzyme Family	Alcohol dehydrogenase	9
	110	Enzyme Family	Carboxylic acid decarboxylase	9
	111	Enzyme Family	Fatty acyl-coA dehydrogenase	9
	112	Enzyme Family	Oxidative decarboxylase	9
	113	Enzyme	3 oxoacyl [acyl carrier protein] reductase	10
	114	Enzyme	3-oxoacyl-[acyl-carrier-protein] reductase	10
	115	Enzyme	Inositol oxygenase	10
	116	Enzyme	3 ketoacyl coA thiolase	11
	117	Enzyme	3 L hydroxyacyl coA dehydrogenase	11
	118	Enzyme	3-ketoacyl-coA thiolase	11
	119	Enzyme	3-L-hydroxyacyl-coA dehydrogenase	11
	120	Enzyme	Aldehyde reductase	11
	121	Enzyme	Aldo keto reductase family 1 member A1	11
	122	Enzyme	Aldo keto reductase family 1 member B1	11
	123	Enzyme	Aldo-keto reductase family 1 member A1	11
	124	Enzyme	Aldo-keto reductase family 1 member B1	11
	125	Enzyme	alpha Dioxygenase	11
	126	Enzyme	alpha-Dioxygenase	11
	127	Enzyme	Carboxylic acid reductase	11
	128	Enzyme	Enoyl coA hydratase	11
	129	Enzyme	Enoyl-coA hydratase	11
	130	Enzyme	Fatty acyl coA dehydrogenase	11
	131	Enzyme	α Dioxygenase	11
	132	Enzyme	α-Dioxygenase	11

## Sheet: III) RNAseq - Enzyme screen
	All enzymes potentially involved in the processing of fatty acids and the production of VOCs, respectively
	RNAseq dataset
	Gene ID	Gene name	Gene description	Search Output (Score)	Classified as Enzmye	_Affected [Any Condition]	_Affected [Zika to Any Control - 10h/24h]	P-adj [Zika 10 h vs. Mock 10 h]	P-adj [Zika 10 h vs. Inactivated 10 h]	P-adj [Inactivated 10 h vs. Mock 10 h]	P-adj [Zika 24 h vs. Mock 24 h]	P-adj [Zika 24 h vs. Inactivated 24 h]	P-adj [Inactivated 24 h vs. Mock 24 h]	P-adj [Zika 24 h vs. Zika 10 h]	P-adj [Mock 24 h vs. Mock 10 h]	P-adj [Inactivated 24 h vs. Inactivated 10 h]	log2(FC) [Zika 10 h vs. Mock 10 h]	log2(FC) [Zika 10 h vs. Inactivated 10 h]	log2(FC) [Inactivated 10 h vs. Mock 10 h]	log2(FC) [Zika 24 h vs. Mock 24 h]	log2(FC) [Zika 24 h vs. Inactivated 24 h]	log2(FC) [Inactivated 24 h vs. Mock 24 h]	log2(FC) [Zika 24 h vs. Zika 10 h]	log2(FC) [Mock 24 h vs. Mock 10 h]	log2(FC) [Inactivated 24 h vs. Inactivated 10 h]	Base mean
	ENSG00000104823.9	ECH1	Enoyl-coA hydratase 1 [Source:HGNC Symbol;Acc:HGNC:3149];Enoyl-coA hydratase 1 [Source:HGNC Symbol;Acc:HGNC:3149];Enoyl-coA hydratase 1 [Source:HGNC Symbol;Acc:HGNC:3149];Enoyl-coA hydratase 1 [Source:HGNC Symbol;Acc:HGNC:3149];Enoyl-coA hydratase 1 [Source:HGNC Symbol;Acc:HGNC:3149];Enoyl-coA hydratase 1 [Source:HGNC Symbol;Acc:HGNC:3149];Enoyl-coA hydratase 1 [Source:HGNC Symbol;Acc:HGNC:3149];…	11	+	Discard	Discard	0.783662	0.31561	1	0.871108	1	1	7.51411e-07	7.20291e-05	0.00187311	-0.0942325	-0.117153	0.0229204	-0.0524883	-0.0360585	-0.0164298	0.246855	0.205111	0.165761	1237.57
	ENSG00000117448.13	AKR1A1	Aldo-keto reductase family 1 member A1 [Source:HGNC Symbol;Acc:HGNC:380]	11	+	Discard	Discard	1	1	1	1	1	1	9.29214e-29	3.26145e-35	4.58001e-31	-0.0560788	-0.0503781	-0.00570068	-0.0062742	-0.0332886	0.0270144	-0.431743	-0.481547	-0.448832	2185.8
	ENSG00000121310.17	ECHDC2	Enoyl-coA hydratase domain containing 2 [Source:HGNC Symbol;Acc:HGNC:23408];Enoyl-coA hydratase domain containing 2 [Source:HGNC Symbol;Acc:HGNC:23408];Enoyl-coA hydratase domain containing 2 [Source:HGNC Symbol;Acc:HGNC:23408];Enoyl-coA hydratase domain containing 2 [Source:HGNC Symbol;Acc:HGNC:23408];Enoyl-coA hydratase domain containing 2 [Source:HGNC Symbol;Acc:HGNC:23408];Enoyl-coA hydratase…	11	+	Discard	Discard	1	0.835391	1	0.000476328	0.000512327	1	2.71135e-06	2.49788e-18	1.64799e-13	-0.0211668	-0.117311	0.0961439	-0.294694	-0.294106	-0.000587468	0.358147	0.631673	0.534942	1179.22
	ENSG00000113790.11	EHHADH	Enoyl-coA hydratase and 3-hydroxyAcyl CoA Dehydrogenase [Source:HGNC Symbol;Acc:HGNC:3247];Enoyl-coA hydratase and 3-hydroxyAcyl CoA Dehydrogenase [Source:HGNC Symbol;Acc:HGNC:3247];Enoyl-coA hydratase and 3-hydroxyAcyl CoA Dehydrogenase [Source:HGNC Symbol;Acc:HGNC:3247];Enoyl-coA hydratase and 3-hydroxyAcyl CoA Dehydrogenase [Source:HGNC Symbol;Acc:HGNC:3247];Enoyl-coA hydratase and 3-hydroxyAc…	11	+	Discard	Discard	1	1	1	1	1	1	0.00693747	0.199328	0.0668501	0.0378559	-0.00155357	0.0394095	-0.108121	-0.0938623	-0.0142586	-0.379899	-0.233922	-0.28759	159.785
	ENSG00000127884.5	ECHS1	Enoyl-coA hydratase, short chain 1 [Source:HGNC Symbol;Acc:HGNC:3151];Enoyl-coA hydratase, short chain 1 [Source:HGNC Symbol;Acc:HGNC:3151];Enoyl-coA hydratase, short chain 1 [Source:HGNC Symbol;Acc:HGNC:3151];Enoyl-coA hydratase, short chain 1 [Source:HGNC Symbol;Acc:HGNC:3151];Enoyl-coA hydratase, short chain 1 [Source:HGNC Symbol;Acc:HGNC:3151];Enoyl-coA hydratase, short chain 1 [Source:HGNC S…	11	+	Discard	Discard	1	1	1	1	0.798877	1	1	0.957156	0.155137	-0.00857795	-0.0432284	0.0346504	0.0329156	0.062125	-0.0292094	0.00196899	-0.0395246	-0.103384	3415.14
	ENSG00000196616.14	ADH1B	Alcohol dehydrogenase 1B (class I), beta polypeptide [Source:HGNC Symbol;Acc:HGNC:250];Alcohol dehydrogenase 1B (class I), beta polypeptide [Source:HGNC Symbol;Acc:HGNC:250];Alcohol dehydrogenase 1B (class I), beta polypeptide [Source:HGNC Symbol;Acc:HGNC:250];Alcohol dehydrogenase 1B (class I), beta polypeptide [Source:HGNC Symbol;Acc:HGNC:250];Alcohol dehydrogenase 1B (class I), beta polypeptid…	9	+	Discard;Keep	Discard	0.0177378	0.997386	3.74305e-05	1.16476e-05	0.00760166	1	1.33422e-36	5.54751e-43	8.14654e-68	-0.511081	0.191888	-0.702968	-0.579716	-0.40429	-0.175425	1.6107	1.67933	2.20688	246.257
	ENSG00000197894.11	ADH5	Alcohol dehydrogenase 5 (class III), chi polypeptide [Source:HGNC Symbol;Acc:HGNC:253]	9	+	Discard	Discard	1	1	1	0.334374	0.000331563	0.963912	6.573e-07	0.00168301	0.188303	0.00831215	0.0256767	-0.0173646	0.0515369	0.113373	-0.0618358	0.139761	0.0965362	0.052065	5085.71
	ENSG00000180011.7	ZADH2	zinc binding Alcohol dehydrogenase domain containing 2 [Source:HGNC Symbol;Acc:HGNC:28697];zinc binding Alcohol dehydrogenase domain containing 2 [Source:HGNC Symbol;Acc:HGNC:28697];zinc binding Alcohol dehydrogenase domain containing 2 [Source:HGNC Symbol;Acc:HGNC:28697];zinc binding Alcohol dehydrogenase domain containing 2 [Source:HGNC Symbol;Acc:HGNC:28697];zinc binding Alcohol dehydrogenase …	9	+	Discard	Discard	1	1	1	0.0149304	0.0585682	1	0.00024949	0.444641	0.121215	-0.0321913	-0.0411418	0.0089505	-0.153293	-0.131169	-0.0221239	-0.190838	-0.0697359	-0.10081	1653.12
	ENSG00000053371.12	AKR7A2	Aldo-keto reductase family 7 member A2 [Source:HGNC Symbol;Acc:HGNC:389]	7	+	Discard	Discard	0.925564	0.883593	1	0.765871	1	1	8.02197e-08	8.36906e-09	1.28683e-11	-0.0804184	-0.0726453	-0.00777304	-0.0613146	-0.00968355	-0.051631	-0.265035	-0.284139	-0.327997	2233.08
	ENSG00000084754.12	HADHA	HydroxyAcyl-CoA dehydrogenase trifunctional multienzyme complex subunit alpha [Source:HGNC Symbol;Acc:HGNC:4801];HydroxyAcyl-CoA dehydrogenase trifunctional multienzyme complex subunit alpha [Source:HGNC Symbol;Acc:HGNC:4801];HydroxyAcyl-CoA dehydrogenase trifunctional multienzyme complex subunit alpha [Source:HGNC Symbol;Acc:HGNC:4801];HydroxyAcyl-CoA dehydrogenase trifunctional multienzyme comp…	7	+	Discard	Discard	1	1	1	0.24943	0.0578039	1	0.0172876	0.362934	0.686602	0.0227789	0.026322	-0.00354318	0.0554322	0.0725323	-0.0171001	0.0750572	0.0424039	0.0288469	7402.19
	ENSG00000138029.14	HADHB	HydroxyAcyl-CoA dehydrogenase trifunctional multienzyme complex subunit beta [Source:HGNC Symbol;Acc:HGNC:4803];HydroxyAcyl-CoA dehydrogenase trifunctional multienzyme complex subunit beta [Source:HGNC Symbol;Acc:HGNC:4803];HydroxyAcyl-CoA dehydrogenase trifunctional multienzyme complex subunit beta [Source:HGNC Symbol;Acc:HGNC:4803];HydroxyAcyl-CoA dehydrogenase trifunctional multienzyme complex…	7	+	Discard	Discard	1	0.70808	1	0.971901	0.693959	1	0.111296	0.268219	0.0374357	0.0187048	0.0566674	-0.0379627	0.0299462	0.0422132	-0.0122669	0.0667913	0.0555499	0.0812456	3538.33
	ENSG00000138796.17	HADH	HydroxyAcyl-CoA dehydrogenase [Source:HGNC Symbol;Acc:HGNC:4799]	7	+	Discard	Discard	1	1	1	0.000993886	0.00142427	1	1.3423e-37	6.92299e-20	1.31995e-14	-0.0206757	0.0353276	-0.0560033	-0.156182	-0.152994	-0.00318822	-0.486487	-0.350981	-0.298166	1613.84
	ENSG00000085662.14	AKR1B1	Aldo-keto reductase family 1 member B [Source:HGNC Symbol;Acc:HGNC:381];Aldo-keto reductase family 1 member B [Source:HGNC Symbol;Acc:HGNC:381];Aldo-keto reductase family 1 member B [Source:HGNC Symbol;Acc:HGNC:381];Aldo-keto reductase family 1 member B [Source:HGNC Symbol;Acc:HGNC:381];Aldo-keto reductase family 1 member B [Source:HGNC Symbol;Acc:HGNC:381];Aldo-keto reductase family 1 member B […	7	+	Discard	Discard	1	0.0804323	0.0729012	0.818975	1	1	7.11448e-10	1.87389e-13	9.71256e-23	0.00168334	-0.131855	0.133538	0.0519691	0.0155198	0.0364493	-0.26984	-0.320126	-0.417215	6044.6
	ENSG00000165568.18	AKR1E2	Aldo-keto reductase family 1 member E2 [Source:HGNC Symbol;Acc:HGNC:23437];Aldo-keto reductase family 1 member E2 [Source:HGNC Symbol;Acc:HGNC:23437];Aldo-keto reductase family 1 member E2 [Source:HGNC Symbol;Acc:HGNC:23437];Aldo-keto reductase family 1 member E2 [Source:HGNC Symbol;Acc:HGNC:23437];Aldo-keto reductase family 1 member E2 [Source:HGNC Symbol;Acc:HGNC:23437];Aldo-keto reductase fami…	7	+	Discard	Discard	1	1	1	0.145718	0.0725945	1	0.0323651	1	1	-0.00792467	0.0438303	-0.051755	-0.283279	-0.317036	0.0337566	-0.314471	-0.0391168	0.0463948	162.453
	ENSG00000187134.14	AKR1C1	Aldo-keto reductase family 1 member C1 [Source:HGNC Symbol;Acc:HGNC:384];Aldo-keto reductase family 1 member C1 [Source:HGNC Symbol;Acc:HGNC:384];Aldo-keto reductase family 1 member C1 [Source:HGNC Symbol;Acc:HGNC:384];Aldo-keto reductase family 1 member C1 [Source:HGNC Symbol;Acc:HGNC:384];Aldo-keto reductase family 1 member C1 [Source:HGNC Symbol;Acc:HGNC:384];Aldo-keto reductase family 1 membe…	7	+	Discard	Discard	1	1	1	0.561976	1	1	1	0.656068	1	0.00970996	-0.0390429	0.0487529	0.0953907	-0.0229956	0.118386	0.0144328	-0.071248	-0.00161454	3969.5
	ENSG00000151632.17	AKR1C2	Aldo-keto reductase family 1 member C2 [Source:HGNC Symbol;Acc:HGNC:385]	7	+	Discard	Discard	1	0.410715	1	1	1	1	1	0.0664373	0.212284	-0.0967376	-0.139264	0.0425259	0.0545657	-0.022286	0.0768518	0.00179243	-0.149511	-0.115185	1415.71
	ENSG00000196139.14	AKR1C3	Aldo-keto reductase family 1 member C3 [Source:HGNC Symbol;Acc:HGNC:386];Aldo-keto reductase family 1 member C3 [Source:HGNC Symbol;Acc:HGNC:386];Aldo-keto reductase family 1 member C3 [Source:HGNC Symbol;Acc:HGNC:386];Aldo-keto reductase family 1 member C3 [Source:HGNC Symbol;Acc:HGNC:386];Aldo-keto reductase family 1 member C3 [Source:HGNC Symbol;Acc:HGNC:386];Aldo-keto reductase family 1 membe…	7	+	Discard	Discard	1	1	1	1	1	1	0.0192025	0.000166573	0.00710647	0.0342866	0.0622475	-0.0279609	-0.0564374	0.0389181	-0.0953554	0.190547	0.281271	0.213877	770.522
	ENSG00000122971.9	ACADS	Acyl-CoA Dehydrogenase short chain [Source:HGNC Symbol;Acc:HGNC:90];Acyl-CoA Dehydrogenase short chain [Source:HGNC Symbol;Acc:HGNC:90];Acyl-CoA Dehydrogenase short chain [Source:HGNC Symbol;Acc:HGNC:90];Acyl-CoA Dehydrogenase short chain [Source:HGNC Symbol;Acc:HGNC:90];Acyl-CoA Dehydrogenase short chain [Source:HGNC Symbol;Acc:HGNC:90];Acyl-CoA Dehydrogenase short chain [Source:HGNC Symbol;Acc:…	7	+	Discard	Discard	0.693329	1	1	0.802528	1	1	0.416613	0.0822429	0.193307	-0.168006	-0.107612	-0.0603933	-0.0991635	-0.0714169	-0.0277466	-0.117093	-0.185936	-0.153289	587.679
	ENSG00000117054.14	ACADM	Acyl-CoA Dehydrogenase medium chain [Source:HGNC Symbol;Acc:HGNC:89]	7	+	Discard	Discard	1	1	1	0.598659	1	1	1.65334e-11	2.40457e-17	1.59152e-10	-0.00999017	0.026738	-0.0367282	0.0793094	0.0128309	0.0664786	-0.349407	-0.438707	-0.3355	1465.86
	ENSG00000177646.19	ACAD9	Acyl-CoA Dehydrogenase family member 9 [Source:HGNC Symbol;Acc:HGNC:21497]	7	+	Discard	Discard	1	1	1	1	1	1	0.0146207	0.0932058	0.00909285	0.0288956	-0.0271736	0.0560692	0.00252321	-0.0202892	0.0228124	-0.12477	-0.0983975	-0.131654	1724.11
	ENSG00000196177.13	ACADSB	Acyl-CoA Dehydrogenase short/branched chain [Source:HGNC Symbol;Acc:HGNC:91];Acyl-CoA Dehydrogenase short/branched chain [Source:HGNC Symbol;Acc:HGNC:91];Acyl-CoA Dehydrogenase short/branched chain [Source:HGNC Symbol;Acc:HGNC:91];Acyl-CoA Dehydrogenase short/branched chain [Source:HGNC Symbol;Acc:HGNC:91];Acyl-CoA Dehydrogenase short/branched chain [Source:HGNC Symbol;Acc:HGNC:91];Acyl-CoA Dehyd…	7	+	Discard	Discard	1	1	0.886506	1	1	1	1.90737e-05	2.44879e-06	3.06587e-09	-0.0224409	0.0659716	-0.0884125	-0.0459262	-0.0163234	-0.0296028	0.239414	0.262899	0.321709	1305.35
	ENSG00000151498.12	ACAD8	Acyl-CoA Dehydrogenase family member 8 [Source:HGNC Symbol;Acc:HGNC:87];Acyl-CoA Dehydrogenase family member 8 [Source:HGNC Symbol;Acc:HGNC:87];Acyl-CoA Dehydrogenase family member 8 [Source:HGNC Symbol;Acc:HGNC:87];Acyl-CoA Dehydrogenase family member 8 [Source:HGNC Symbol;Acc:HGNC:87];Acyl-CoA Dehydrogenase family member 8 [Source:HGNC Symbol;Acc:HGNC:87];Acyl-CoA Dehydrogenase family member 8 …	7	+	Discard	Discard	1	1	0.404778	1	0.184568	1	3.35816e-06	0.00881892	0.000320239	0.062725	-0.0796582	0.142383	-0.0486033	-0.140918	0.0923147	-0.305547	-0.194219	-0.244288	922.428
	ENSG00000111271.15	ACAD10	Acyl-CoA Dehydrogenase family member 10 [Source:HGNC Symbol;Acc:HGNC:21597];Acyl-CoA Dehydrogenase family member 10 [Source:HGNC Symbol;Acc:HGNC:21597];Acyl-CoA Dehydrogenase family member 10 [Source:HGNC Symbol;Acc:HGNC:21597];Acyl-CoA Dehydrogenase family member 10 [Source:HGNC Symbol;Acc:HGNC:21597];Acyl-CoA Dehydrogenase family member 10 [Source:HGNC Symbol;Acc:HGNC:21597];Acyl-CoA Dehydrogen…	7	+	Discard	Discard	1	1	0.9095	0.858908	1	1	1	0.550931	0.79077	-0.0220674	0.0806248	-0.102692	-0.0709933	0.0542025	-0.125196	0.033372	0.0822979	0.0597943	751.858
	ENSG00000072778.20	ACADVL	Acyl-CoA Dehydrogenase very long chain [Source:HGNC Symbol;Acc:HGNC:92];Acyl-CoA Dehydrogenase very long chain [Source:HGNC Symbol;Acc:HGNC:92];Acyl-CoA Dehydrogenase very long chain [Source:HGNC Symbol;Acc:HGNC:92];Acyl-CoA Dehydrogenase very long chain [Source:HGNC Symbol;Acc:HGNC:92];Acyl-CoA Dehydrogenase very long chain [Source:HGNC Symbol;Acc:HGNC:92];Acyl-CoA Dehydrogenase very long chain …	7	+	Discard	Discard	1	1	1	1	1	1	0.0108303	0.000188556	0.000484773	-0.0416773	-0.0295243	-0.0121529	-0.00864201	-0.00382296	-0.00481905	-0.0894298	-0.122465	-0.115131	20481.6
	ENSG00000148090.12	AUH	AU RNA binding methylglutaconyl-CoA Hydratase [Source:HGNC Symbol;Acc:HGNC:890];AU RNA binding methylglutaconyl-CoA Hydratase [Source:HGNC Symbol;Acc:HGNC:890];AU RNA binding methylglutaconyl-CoA Hydratase [Source:HGNC Symbol;Acc:HGNC:890];AU RNA binding methylglutaconyl-CoA Hydratase [Source:HGNC Symbol;Acc:HGNC:890];AU RNA binding methylglutaconyl-CoA Hydratase [Source:HGNC Symbol;Acc:HGNC:890]…	7	+	Discard	Discard	1	1	1	1	0.708424	1	0.628943	0.0480872	0.00105702	-0.0933003	-0.092057	-0.00124335	0.0152976	0.105404	-0.090106	-0.0888043	-0.197402	-0.286265	477.692
	ENSG00000139631.18	CSAD	cysteine sulfinic acid Decarboxylase [Source:HGNC Symbol;Acc:HGNC:18966]	7	+	Discard	Discard	1	0.505734	1	0.0393356	0.00715299	1	0.00943347	0.384333	0.283634	-0.123482	-0.183002	0.0595197	-0.25556	-0.30339	0.0478304	-0.268496	-0.136418	-0.148108	497.34
	ENSG00000128928.10	IVD	isovaleryl-CoA Dehydrogenase [Source:HGNC Symbol;Acc:HGNC:6186];isovaleryl-CoA Dehydrogenase [Source:HGNC Symbol;Acc:HGNC:6186];isovaleryl-CoA Dehydrogenase [Source:HGNC Symbol;Acc:HGNC:6186];isovaleryl-CoA Dehydrogenase [Source:HGNC Symbol;Acc:HGNC:6186];isovaleryl-CoA Dehydrogenase [Source:HGNC Symbol;Acc:HGNC:6186];isovaleryl-CoA Dehydrogenase [Source:HGNC Symbol;Acc:HGNC:6186];isovaleryl-CoA …	7	+	Discard	Discard	1	0.896569	0.518479	1	1	1	3.83956e-05	0.000107469	1.94978e-10	-0.0225141	0.055298	-0.0778121	-0.0162434	-0.0206866	0.00444318	0.158449	0.152178	0.234433	3191.93
	ENSG00000105607.13	GCDH	glutaryl-CoA Dehydrogenase [Source:HGNC Symbol;Acc:HGNC:4189];glutaryl-CoA Dehydrogenase [Source:HGNC Symbol;Acc:HGNC:4189];glutaryl-CoA Dehydrogenase [Source:HGNC Symbol;Acc:HGNC:4189];glutaryl-CoA Dehydrogenase [Source:HGNC Symbol;Acc:HGNC:4189];glutaryl-CoA Dehydrogenase [Source:HGNC Symbol;Acc:HGNC:4189];glutaryl-CoA Dehydrogenase [Source:HGNC Symbol;Acc:HGNC:4189];glutaryl-CoA Dehydrogenase …	7	+	Discard	Discard	1	1	1	0.778357	0.676748	1	0.119466	1	1	0.0195448	0.0245269	-0.00498214	-0.0846807	-0.0930031	0.00832243	-0.142001	-0.0377759	-0.0244713	803.323
	ENSG00000155368.16	DBI	diazepam binding inhibitor, Acyl-CoA binding protein [Source:HGNC Symbol;Acc:HGNC:2690]	6		Discard	Discard	1	1	1	1	0.294733	1	1	0.746422	0.220007	-0.0182839	0.00251595	-0.0207998	0.0319583	0.0871323	-0.055174	0.00401236	-0.0462298	-0.080604	2447.57
	ENSG00000206527.10	HACD2	3-hydroxyAcyl-CoA deHydratase 2 [Source:HGNC Symbol;Acc:HGNC:9640];3-hydroxyAcyl-CoA deHydratase 2 [Source:HGNC Symbol;Acc:HGNC:9640];3-hydroxyAcyl-CoA deHydratase 2 [Source:HGNC Symbol;Acc:HGNC:9640];3-hydroxyAcyl-CoA deHydratase 2 [Source:HGNC Symbol;Acc:HGNC:9640];3-hydroxyAcyl-CoA deHydratase 2 [Source:HGNC Symbol;Acc:HGNC:9640];3-hydroxyAcyl-CoA deHydratase 2 [Source:HGNC Symbol;Acc:HGNC:964…	6	+	Discard	Discard	0.520592	0.200817	1	0.622347	0.138279	1	5.66985e-24	6.94816e-20	2.10198e-22	0.0837014	0.0965812	-0.0128799	0.0548645	0.0878689	-0.0330043	-0.36287	-0.334034	-0.354158	3742.05
	ENSG00000116353.16	MECR	mitochondrial trans-2-enoyl-CoA Reductase [Source:HGNC Symbol;Acc:HGNC:19691];mitochondrial trans-2-enoyl-CoA Reductase [Source:HGNC Symbol;Acc:HGNC:19691];mitochondrial trans-2-enoyl-CoA Reductase [Source:HGNC Symbol;Acc:HGNC:19691];mitochondrial trans-2-enoyl-CoA Reductase [Source:HGNC Symbol;Acc:HGNC:19691];mitochondrial trans-2-enoyl-CoA Reductase [Source:HGNC Symbol;Acc:HGNC:19691];mitochond…	6	+	Discard	Discard	1	0.708029	1	1	1	1	0.79372	0.018337	0.0183722	-0.0784341	-0.0965116	0.0180775	0.0271386	0.00639014	0.0207485	-0.0489715	-0.154544	-0.151873	849.778
	ENSG00000115425.14	PECR	peroxisomal trans-2-enoyl-CoA Reductase [Source:HGNC Symbol;Acc:HGNC:18281];peroxisomal trans-2-enoyl-CoA Reductase [Source:HGNC Symbol;Acc:HGNC:18281];peroxisomal trans-2-enoyl-CoA Reductase [Source:HGNC Symbol;Acc:HGNC:18281];peroxisomal trans-2-enoyl-CoA Reductase [Source:HGNC Symbol;Acc:HGNC:18281];peroxisomal trans-2-enoyl-CoA Reductase [Source:HGNC Symbol;Acc:HGNC:18281];peroxisomal trans-2…	6	+	Discard	Discard	1	1	1	1	0.836228	1	0.792733	0.204474	0.230304	0.02122	-0.0239299	0.0451499	-0.0797221	-0.113754	0.0340321	0.0916788	0.192621	0.181503	229.861
	ENSG00000104325.7	DECR1	2,4-dienoyl-CoA Reductase 1 [Source:HGNC Symbol;Acc:HGNC:2753];2,4-dienoyl-CoA Reductase 1 [Source:HGNC Symbol;Acc:HGNC:2753];2,4-dienoyl-CoA Reductase 1 [Source:HGNC Symbol;Acc:HGNC:2753];2,4-dienoyl-CoA Reductase 1 [Source:HGNC Symbol;Acc:HGNC:2753];2,4-dienoyl-CoA Reductase 1 [Source:HGNC Symbol;Acc:HGNC:2753];2,4-dienoyl-CoA Reductase 1 [Source:HGNC Symbol;Acc:HGNC:2753];2,4-dienoyl-CoA Reduc…	6	+	Discard	Discard	1	1	1	0.0383374	0.00178044	1	2.11685e-14	0.00012697	0.000566743	-0.0300075	-0.00351613	-0.0264913	0.142138	0.187505	-0.0453675	0.381497	0.209352	0.190475	1765.02
	ENSG00000188921.14	HACD4	3-hydroxyAcyl-CoA deHydratase 4 [Source:HGNC Symbol;Acc:HGNC:20920];3-hydroxyAcyl-CoA deHydratase 4 [Source:HGNC Symbol;Acc:HGNC:20920];3-hydroxyAcyl-CoA deHydratase 4 [Source:HGNC Symbol;Acc:HGNC:20920];3-hydroxyAcyl-CoA deHydratase 4 [Source:HGNC Symbol;Acc:HGNC:20920];3-hydroxyAcyl-CoA deHydratase 4 [Source:HGNC Symbol;Acc:HGNC:20920];3-hydroxyAcyl-CoA deHydratase 4 [Source:HGNC Symbol;Acc:HGN…	6	+	Discard	Discard	1	0.269018	0.965709	0.178508	0.0613531	1	1.98194e-21	8.80084e-16	1.38395e-20	0.0569102	0.150514	-0.0936038	0.126196	0.151423	-0.0252261	0.53971	0.470424	0.538802	940.887
	ENSG00000165996.14	HACD1	3-hydroxyAcyl-CoA deHydratase 1 [Source:HGNC Symbol;Acc:HGNC:9639];3-hydroxyAcyl-CoA deHydratase 1 [Source:HGNC Symbol;Acc:HGNC:9639];3-hydroxyAcyl-CoA deHydratase 1 [Source:HGNC Symbol;Acc:HGNC:9639];3-hydroxyAcyl-CoA deHydratase 1 [Source:HGNC Symbol;Acc:HGNC:9639];3-hydroxyAcyl-CoA deHydratase 1 [Source:HGNC Symbol;Acc:HGNC:9639];3-hydroxyAcyl-CoA deHydratase 1 [Source:HGNC Symbol;Acc:HGNC:963…	6	+	Discard	Discard	1	0.896992	1	1	1	1	0.521404	0.193355	0.133072	-0.0365006	-0.0945642	0.0580635	0.00463059	-0.0456263	0.0502569	-0.0805289	-0.12166	-0.129467	774.235
	ENSG00000197601.13	FAR1	fatty Acyl-CoA Reductase 1 [Source:HGNC Symbol;Acc:HGNC:26222];fatty Acyl-CoA Reductase 1 [Source:HGNC Symbol;Acc:HGNC:26222];fatty Acyl-CoA Reductase 1 [Source:HGNC Symbol;Acc:HGNC:26222];fatty Acyl-CoA Reductase 1 [Source:HGNC Symbol;Acc:HGNC:26222];fatty Acyl-CoA Reductase 1 [Source:HGNC Symbol;Acc:HGNC:26222];fatty Acyl-CoA Reductase 1 [Source:HGNC Symbol;Acc:HGNC:26222];fatty Acyl-CoA Reduct…	6	+	Discard	Discard	1	0.810197	1	0.0348087	0.00178629	1	2.50333e-23	8.2624e-08	4.49509e-05	0.0438083	0.0549188	-0.0111105	-0.0991599	-0.128833	0.0296731	-0.3309	-0.187932	-0.147148	5593.54
	ENSG00000064763.11	FAR2	fatty Acyl-CoA Reductase 2 [Source:HGNC Symbol;Acc:HGNC:25531]	6	+	Discard	Discard	1	1	1	1	1	1	1	1	0.646912	0.00753704	0.0493256	-0.0417885	-0.00849115	-0.0458078	0.0373167	-0.0325323	-0.0165041	0.0626011	1133.37
	ENSG00000074696.13	HACD3	3-hydroxyAcyl-CoA deHydratase 3 [Source:HGNC Symbol;Acc:HGNC:24175];3-hydroxyAcyl-CoA deHydratase 3 [Source:HGNC Symbol;Acc:HGNC:24175];3-hydroxyAcyl-CoA deHydratase 3 [Source:HGNC Symbol;Acc:HGNC:24175];3-hydroxyAcyl-CoA deHydratase 3 [Source:HGNC Symbol;Acc:HGNC:24175];3-hydroxyAcyl-CoA deHydratase 3 [Source:HGNC Symbol;Acc:HGNC:24175];3-hydroxyAcyl-CoA deHydratase 3 [Source:HGNC Symbol;Acc:HGN…	6	+	Discard	Discard	1	0.813893	1	1	1	1	0.496971	0.843688	1	0.0387027	0.0525151	-0.0138124	0.026228	0.0234392	0.00278877	-0.0422329	-0.0297582	-0.013157	5540.36
	ENSG00000242612.7	DECR2	2,4-dienoyl-CoA Reductase 2 [Source:HGNC Symbol;Acc:HGNC:2754];2,4-dienoyl-CoA Reductase 2 [Source:HGNC Symbol;Acc:HGNC:2754];2,4-dienoyl-CoA Reductase 2 [Source:HGNC Symbol;Acc:HGNC:2754];2,4-dienoyl-CoA Reductase 2 [Source:HGNC Symbol;Acc:HGNC:2754];2,4-dienoyl-CoA Reductase 2 [Source:HGNC Symbol;Acc:HGNC:2754];2,4-dienoyl-CoA Reductase 2 [Source:HGNC Symbol;Acc:HGNC:2754];2,4-dienoyl-CoA Reduc…	6	+	Discard	Discard	1	0.536322	1	1	1	1	0.000333393	0.0459607	0.143892	-0.0549364	-0.142097	0.0871609	0.0388603	-0.0124061	0.0512664	0.268479	0.174682	0.138787	634.688
	ENSG00000099797.15	TECR	trans-2,3-enoyl-CoA Reductase [Source:HGNC Symbol;Acc:HGNC:4551];trans-2,3-enoyl-CoA Reductase [Source:HGNC Symbol;Acc:HGNC:4551];trans-2,3-enoyl-CoA Reductase [Source:HGNC Symbol;Acc:HGNC:4551];trans-2,3-enoyl-CoA Reductase [Source:HGNC Symbol;Acc:HGNC:4551];trans-2,3-enoyl-CoA Reductase [Source:HGNC Symbol;Acc:HGNC:4551];trans-2,3-enoyl-CoA Reductase [Source:HGNC Symbol;Acc:HGNC:4551];trans-2,3…	6	+	Discard	Discard	1	1	1	1	1	1	0.825211	0.464317	0.300884	-0.0358644	-0.0129668	-0.0228976	-0.00837721	0.025916	-0.0342932	-0.0416883	-0.0691755	-0.0805711	2548.41
	ENSG00000167969.13	ECI1	enoyl-CoA delta isomerase 1 [Source:HGNC Symbol;Acc:HGNC:2703];enoyl-CoA delta isomerase 1 [Source:HGNC Symbol;Acc:HGNC:2703];enoyl-CoA delta isomerase 1 [Source:HGNC Symbol;Acc:HGNC:2703];enoyl-CoA delta isomerase 1 [Source:HGNC Symbol;Acc:HGNC:2703];enoyl-CoA delta isomerase 1 [Source:HGNC Symbol;Acc:HGNC:2703];enoyl-CoA delta isomerase 1 [Source:HGNC Symbol;Acc:HGNC:2703];enoyl-CoA delta isome…	6	+	Discard	Discard	0.557113	0.765847	1	1	0.730176	1	0.133025	0.000507717	0.0499022	-0.111143	-0.0839946	-0.0271482	-0.0232547	-0.0639889	0.0407342	-0.101261	-0.189149	-0.121267	1784.22
	ENSG00000131373.15	HACL1	2-hydroxyAcyl-CoA lyase 1 [Source:HGNC Symbol;Acc:HGNC:17856];2-hydroxyAcyl-CoA lyase 1 [Source:HGNC Symbol;Acc:HGNC:17856];2-hydroxyAcyl-CoA lyase 1 [Source:HGNC Symbol;Acc:HGNC:17856];2-hydroxyAcyl-CoA lyase 1 [Source:HGNC Symbol;Acc:HGNC:17856];2-hydroxyAcyl-CoA lyase 1 [Source:HGNC Symbol;Acc:HGNC:17856];2-hydroxyAcyl-CoA lyase 1 [Source:HGNC Symbol;Acc:HGNC:17856];2-hydroxyAcyl-CoA lyase 1 […	6	+	Discard	Discard	1	1	1	0.893072	1	1	0.00131196	1.29077e-08	6.98922e-06	0.0906648	0.0663678	0.024297	-0.0751539	-0.0179974	-0.0571565	0.25205	0.417869	0.336415	631.033
	ENSG00000198721.12	ECI2	enoyl-CoA delta isomerase 2 [Source:HGNC Symbol;Acc:HGNC:14601]	6	+	Discard	Discard	1	0.791057	1	1	1	1	1	0.7849	0.143717	0.0375766	0.0660143	-0.0284377	-0.0215045	-0.0337433	0.0122389	-0.0195639	0.0395172	0.0801937	2086.88
	ENSG00000154217.15	PITPNC1	phosphatidylinositol transfer protein cytoplasmic 1 [Source:HGNC Symbol;Acc:HGNC:21045]	5		Discard	Discard	0.492519	1	0.267857	1	1	1	0.0355917	1.85587e-06	0.0141076	-0.196882	0.0142087	-0.211091	0.00787112	0.0433299	-0.0354587	-0.218533	-0.423286	-0.247654	382.326
	ENSG00000073921.18	PICALM	phosphatidylinositol binding clathrin assembly protein [Source:HGNC Symbol;Acc:HGNC:15514];phosphatidylinositol binding clathrin assembly protein [Source:HGNC Symbol;Acc:HGNC:15514];phosphatidylinositol binding clathrin assembly protein [Source:HGNC Symbol;Acc:HGNC:15514];phosphatidylinositol binding clathrin assembly protein [Source:HGNC Symbol;Acc:HGNC:15514];phosphatidylinositol binding clathr…	5		Discard	Discard	0.762481	1	1	0.0350473	0.0447001	1	0.4137	0.0641808	0.000869802	0.0637095	0.0191735	0.044536	0.0950934	0.0922498	0.00284362	-0.0469078	-0.0782917	-0.119984	10235.1
	ENSG00000007541.17	PIGQ	phosphatidylinositol glycan anchor biosynthesis class Q [Source:HGNC Symbol;Acc:HGNC:14135];phosphatidylinositol glycan anchor biosynthesis class Q [Source:HGNC Symbol;Acc:HGNC:14135];phosphatidylinositol glycan anchor biosynthesis class Q [Source:HGNC Symbol;Acc:HGNC:14135];phosphatidylinositol glycan anchor biosynthesis class Q [Source:HGNC Symbol;Acc:HGNC:14135];phosphatidylinositol glycan anc…	5		Discard	Discard	0.782365	0.553405	1	1	1	1	0.474528	1	1	-0.117379	-0.122267	0.00488795	-0.00532636	-0.0464176	0.0410912	0.0820183	-0.0300347	0.0061685	1747.2
	ENSG00000148841.17	ITPRIP	inositol 1,4,5-trisphosphate receptor interacting protein [Source:HGNC Symbol;Acc:HGNC:29370];inositol 1,4,5-trisphosphate receptor interacting protein [Source:HGNC Symbol;Acc:HGNC:29370];inositol 1,4,5-trisphosphate receptor interacting protein [Source:HGNC Symbol;Acc:HGNC:29370];inositol 1,4,5-trisphosphate receptor interacting protein [Source:HGNC Symbol;Acc:HGNC:29370];inositol 1,4,5-trisphos…	5		Discard	Discard	0.815801	2.22685e-06	1.29223e-11	3.2408e-06	8.60615e-11	1	1	7.23081e-11	0.879628	-0.0649717	0.196062	-0.261034	0.178474	0.237047	-0.0585734	0.0120724	-0.231373	-0.0289128	3661.34
	ENSG00000100564.9	PIGH	phosphatidylinositol glycan anchor biosynthesis class H [Source:HGNC Symbol;Acc:HGNC:8964];phosphatidylinositol glycan anchor biosynthesis class H [Source:HGNC Symbol;Acc:HGNC:8964];phosphatidylinositol glycan anchor biosynthesis class H [Source:HGNC Symbol;Acc:HGNC:8964];phosphatidylinositol glycan anchor biosynthesis class H [Source:HGNC Symbol;Acc:HGNC:8964];phosphatidylinositol glycan anchor …	5		Discard	Discard	0.815878	1	1	0.346641	1	1	6.69906e-06	9.51365e-06	5.17334e-06	-0.173274	-0.0364473	-0.136827	-0.184384	-0.0309539	-0.15343	-0.453581	-0.442471	-0.459075	237.526
	ENSG00000185808.13	PIGP	phosphatidylinositol glycan anchor biosynthesis class P [Source:HGNC Symbol;Acc:HGNC:3046]	5		Discard	Discard	0.940274	0.664662	1	0.873921	0.82595	1	1	1	1	-0.128785	-0.141972	0.0131869	-0.0846282	-0.0878353	0.00320717	0.0296301	-0.0145268	-0.0245066	427.852
	ENSG00000060642.11	PIGV	phosphatidylinositol glycan anchor biosynthesis class V [Source:HGNC Symbol;Acc:HGNC:26031]	5		Discard	Discard	1	1	1	0.384469	0.388922	1	0.000275768	0.372603	0.0482704	0.0366338	-0.0234188	0.0600527	-0.127199	-0.125455	-0.00174462	-0.272251	-0.108418	-0.170215	665.513
	ENSG00000142892.15	PIGK	phosphatidylinositol glycan anchor biosynthesis class K [Source:HGNC Symbol;Acc:HGNC:8965];phosphatidylinositol glycan anchor biosynthesis class K [Source:HGNC Symbol;Acc:HGNC:8965];phosphatidylinositol glycan anchor biosynthesis class K [Source:HGNC Symbol;Acc:HGNC:8965];phosphatidylinositol glycan anchor biosynthesis class K [Source:HGNC Symbol;Acc:HGNC:8965];phosphatidylinositol glycan anchor …	5		Discard	Discard	1	0.535755	1	0.0993109	0.315762	1	0.00351338	0.268752	0.00248716	0.0297278	0.0624631	-0.0327353	0.0759098	0.0584813	0.0174285	0.0997521	0.0535701	0.103734	4461.13
	ENSG00000143315.8	PIGM	phosphatidylinositol glycan anchor biosynthesis class M [Source:HGNC Symbol;Acc:HGNC:18858];phosphatidylinositol glycan anchor biosynthesis class M [Source:HGNC Symbol;Acc:HGNC:18858];phosphatidylinositol glycan anchor biosynthesis class M [Source:HGNC Symbol;Acc:HGNC:18858];phosphatidylinositol glycan anchor biosynthesis class M [Source:HGNC Symbol;Acc:HGNC:18858];phosphatidylinositol glycan anc…	5		Discard	Discard	1	1	1	0.0218743	0.0676498	1	0.000465222	0.92954	1	0.0796585	0.0643311	0.0153274	-0.156427	-0.136163	-0.0202646	-0.195026	0.0410593	0.00546731	1169.19
	ENSG00000135845.10	PIGC	phosphatidylinositol glycan anchor biosynthesis class C [Source:HGNC Symbol;Acc:HGNC:8960];phosphatidylinositol glycan anchor biosynthesis class C [Source:HGNC Symbol;Acc:HGNC:8960];phosphatidylinositol glycan anchor biosynthesis class C [Source:HGNC Symbol;Acc:HGNC:8960];phosphatidylinositol glycan anchor biosynthesis class C [Source:HGNC Symbol;Acc:HGNC:8960];phosphatidylinositol glycan anchor …	5		Discard	Discard	1	1	1	0.756475	1	1	0.312568	0.100434	0.921629	-0.0434425	-0.0601753	0.0167328	-0.0830479	-0.00343314	-0.0796147	0.106281	0.145887	0.049539	689.445
	ENSG00000173409.14	ARV1	ARV1 homolog, fatty acid homeostasis modulator [Source:HGNC Symbol;Acc:HGNC:29561];ARV1 homolog, fatty acid homeostasis modulator [Source:HGNC Symbol;Acc:HGNC:29561];ARV1 homolog, fatty acid homeostasis modulator [Source:HGNC Symbol;Acc:HGNC:29561];ARV1 homolog, fatty acid homeostasis modulator [Source:HGNC Symbol;Acc:HGNC:29561];ARV1 homolog, fatty acid homeostasis modulator [Source:HGNC Symbol;…	5		Discard	Discard	1	1	1	0.813147	1	1	0.486376	0.0187443	0.250165	0.0237854	0.00148683	0.0222985	-0.0864272	-0.0299871	-0.0564401	0.0966019	0.206814	0.128076	563.483
	ENSG00000151665.13	PIGF	phosphatidylinositol glycan anchor biosynthesis class F [Source:HGNC Symbol;Acc:HGNC:8962];phosphatidylinositol glycan anchor biosynthesis class F [Source:HGNC Symbol;Acc:HGNC:8962];phosphatidylinositol glycan anchor biosynthesis class F [Source:HGNC Symbol;Acc:HGNC:8962];phosphatidylinositol glycan anchor biosynthesis class F [Source:HGNC Symbol;Acc:HGNC:8962];phosphatidylinositol glycan anchor …	5		Discard	Discard	1	1	1	0.550147	0.212435	1	0.999133	0.298165	0.0361312	-0.0334972	-0.0117944	-0.0217028	-0.113161	-0.154632	0.0414714	0.0438231	0.123487	0.186661	486.569
	ENSG00000150995.19	ITPR1	inositol 1,4,5-trisphosphate receptor type 1 [Source:HGNC Symbol;Acc:HGNC:6180]	5		Discard	Discard	1	1	1	5.65085e-05	0.00633652	1	0.580435	0.000361716	0.134709	-0.0623149	0.0197286	-0.0820435	0.509251	0.380635	0.128615	0.130487	-0.441078	-0.230419	195.885
	ENSG00000163964.16	PIGX	phosphatidylinositol glycan anchor biosynthesis class X [Source:HGNC Symbol;Acc:HGNC:26046]	5		Discard	Discard	1	1	1	0.030205	0.18345	1	1.39964e-18	3.1968e-07	1.37191e-08	0.020676	0.0330684	-0.0123925	-0.155319	-0.117308	-0.0380101	-0.451224	-0.275229	-0.300847	1316.05
	ENSG00000119227.8	PIGZ	phosphatidylinositol glycan anchor biosynthesis class Z [Source:HGNC Symbol;Acc:HGNC:30596];phosphatidylinositol glycan anchor biosynthesis class Z [Source:HGNC Symbol;Acc:HGNC:30596];phosphatidylinositol glycan anchor biosynthesis class Z [Source:HGNC Symbol;Acc:HGNC:30596];phosphatidylinositol glycan anchor biosynthesis class Z [Source:HGNC Symbol;Acc:HGNC:30596];phosphatidylinositol glycan anc…	5		Discard	Discard	1	0.680891	1	0.0173681	0.179359	1	6.85755e-07	0.0545146	6.67762e-06	-0.0383662	-0.156072	0.117706	-0.279593	-0.200892	-0.0787015	-0.455527	-0.2143	-0.410707	317.509
	ENSG00000174227.16	PIGG	phosphatidylinositol glycan anchor biosynthesis class G [Source:HGNC Symbol;Acc:HGNC:25985];phosphatidylinositol glycan anchor biosynthesis class G [Source:HGNC Symbol;Acc:HGNC:25985];phosphatidylinositol glycan anchor biosynthesis class G [Source:HGNC Symbol;Acc:HGNC:25985];phosphatidylinositol glycan anchor biosynthesis class G [Source:HGNC Symbol;Acc:HGNC:25985];phosphatidylinositol glycan anc…	5		Discard	Discard	1	1	1	0.189747	0.394663	1	4.69165e-08	0.00241559	0.0059218	0.00295131	-0.0289556	0.0319069	0.0975772	0.0786855	0.0188918	0.247748	0.153122	0.140107	2281.94
	ENSG00000096433.11	ITPR3	inositol 1,4,5-trisphosphate receptor type 3 [Source:HGNC Symbol;Acc:HGNC:6182];inositol 1,4,5-trisphosphate receptor type 3 [Source:HGNC Symbol;Acc:HGNC:6182];inositol 1,4,5-trisphosphate receptor type 3 [Source:HGNC Symbol;Acc:HGNC:6182];inositol 1,4,5-trisphosphate receptor type 3 [Source:HGNC Symbol;Acc:HGNC:6182];inositol 1,4,5-trisphosphate receptor type 3 [Source:HGNC Symbol;Acc:HGNC:6182]…	5		Discard	Discard	1	1	0.947622	0.00042655	0.0627519	1	0.0139789	0.410546	0.393284	-0.0103259	0.0535752	-0.0639011	0.168548	0.109811	0.0587374	0.117456	-0.0614181	0.0612204	8353.59
	ENSG00000112139.16	MDGA1	MAM domain containing glycosylphosphatidylinositol anchor 1 [Source:HGNC Symbol;Acc:HGNC:19267]	5		Discard	Discard	1	1	1	0.000103832	0.0177756	1	1	2.117e-05	0.00579892	-0.0513198	-0.0444876	-0.00683224	0.365816	0.256035	0.109781	0.0404518	-0.376684	-0.260071	389.223
	ENSG00000197858.11	GPAA1	glycosylphosphatidylinositol anchor attachment 1 [Source:HGNC Symbol;Acc:HGNC:4446];glycosylphosphatidylinositol anchor attachment 1 [Source:HGNC Symbol;Acc:HGNC:4446];glycosylphosphatidylinositol anchor attachment 1 [Source:HGNC Symbol;Acc:HGNC:4446];glycosylphosphatidylinositol anchor attachment 1 [Source:HGNC Symbol;Acc:HGNC:4446];glycosylphosphatidylinositol anchor attachment 1 [Source:HGNC S…	5		Discard	Discard	1	1	1	0.39695	0.565436	1	0.941102	0.234462	0.126799	-0.0313677	-0.0557878	0.0244201	0.0810382	0.0683232	0.0127151	0.0309549	-0.0814511	-0.0931561	7400.16
	ENSG00000165282.14	PIGO	phosphatidylinositol glycan anchor biosynthesis class O [Source:HGNC Symbol;Acc:HGNC:23215];phosphatidylinositol glycan anchor biosynthesis class O [Source:HGNC Symbol;Acc:HGNC:23215];phosphatidylinositol glycan anchor biosynthesis class O [Source:HGNC Symbol;Acc:HGNC:23215];phosphatidylinositol glycan anchor biosynthesis class O [Source:HGNC Symbol;Acc:HGNC:23215];phosphatidylinositol glycan anc…	5		Discard	Discard	1	1	1	1	1	1	1	1	0.867684	0.0258323	-0.0255302	0.0513625	0.0376285	0.00968483	0.0279436	-0.00922393	-0.0210201	-0.044439	1459.22
	ENSG00000072952.18	IRAG1	inositol 1,4,5-triphosphate receptor associated 1 [Source:HGNC Symbol;Acc:HGNC:7237]	5		Discard	Discard	1	0.156644	0.160841	0.399485	0.0156219	1	0.0244565	0.845646	0.0693144	-0.00180292	-0.264118	0.262315	-0.175824	-0.306553	0.130729	-0.262689	-0.0886682	-0.220255	280.128
	ENSG00000213713.3	PIGCP1	phosphatidylinositol glycan anchor biosynthesis class C pseudogene 1 [Source:HGNC Symbol;Acc:HGNC:8961]	5		Discard	Discard	1	1	1	0.634024	0.20126	1	0.000224452	0.0315692	0.56558	-0.0147508	0.0587825	-0.0735333	-0.157312	-0.23416	0.0768483	-0.423919	-0.281358	-0.130976	241.133
	ENSG00000110697.13	PITPNM1	phosphatidylinositol transfer protein membrane associated 1 [Source:HGNC Symbol;Acc:HGNC:9003];phosphatidylinositol transfer protein membrane associated 1 [Source:HGNC Symbol;Acc:HGNC:9003];phosphatidylinositol transfer protein membrane associated 1 [Source:HGNC Symbol;Acc:HGNC:9003];phosphatidylinositol transfer protein membrane associated 1 [Source:HGNC Symbol;Acc:HGNC:9003];phosphatidylinosito…	5		Discard	Discard	1	1	1	1	1	1	6.36972e-06	2.34025e-07	3.53612e-07	-0.0752371	-0.0412936	-0.0339435	-0.0386552	-0.0101445	-0.0285107	-0.271761	-0.308343	-0.302911	1024.96
	ENSG00000123104.12	ITPR2	inositol 1,4,5-trisphosphate receptor type 2 [Source:HGNC Symbol;Acc:HGNC:6181];inositol 1,4,5-trisphosphate receptor type 2 [Source:HGNC Symbol;Acc:HGNC:6181];inositol 1,4,5-trisphosphate receptor type 2 [Source:HGNC Symbol;Acc:HGNC:6181];inositol 1,4,5-trisphosphate receptor type 2 [Source:HGNC Symbol;Acc:HGNC:6181];inositol 1,4,5-trisphosphate receptor type 2 [Source:HGNC Symbol;Acc:HGNC:6181]…	5		Discard	Discard	1	1	1	0.0562244	0.711266	1	0.0861423	3.06598e-07	0.0082266	-0.0287522	0.0367082	-0.0654603	0.210683	0.101288	0.109396	-0.169305	-0.408741	-0.233885	671.785
	ENSG00000090975.12	PITPNM2	phosphatidylinositol transfer protein membrane associated 2 [Source:HGNC Symbol;Acc:HGNC:21044]	5		Discard	Discard	1	1	1	0.138984	1	1	1.14803e-28	5.25165e-36	1.79922e-32	-0.050204	-0.00784549	-0.0423585	-0.121558	-0.0448617	-0.0766962	0.579848	0.651202	0.616864	1313.92
	ENSG00000069943.10	PIGB	phosphatidylinositol glycan anchor biosynthesis class B [Source:HGNC Symbol;Acc:HGNC:8959];phosphatidylinositol glycan anchor biosynthesis class B [Source:HGNC Symbol;Acc:HGNC:8959];phosphatidylinositol glycan anchor biosynthesis class B [Source:HGNC Symbol;Acc:HGNC:8959];phosphatidylinositol glycan anchor biosynthesis class B [Source:HGNC Symbol;Acc:HGNC:8959];phosphatidylinositol glycan anchor …	5		Discard	Discard	1	0.527359	0.695153	1	0.829411	1	1	1	0.460143	0.0125476	0.154707	-0.142159	0.0502102	0.0849035	-0.0346932	0.0351598	-0.00250278	0.104963	438.373
	ENSG00000129925.11	PGAP6	post-glycosylphosphatidylinositol attachment to proteins 6 [Source:HGNC Symbol;Acc:HGNC:17205];post-glycosylphosphatidylinositol attachment to proteins 6 [Source:HGNC Symbol;Acc:HGNC:17205];post-glycosylphosphatidylinositol attachment to proteins 6 [Source:HGNC Symbol;Acc:HGNC:17205];post-glycosylphosphatidylinositol attachment to proteins 6 [Source:HGNC Symbol;Acc:HGNC:17205];post-glycosylphosph…	5		Discard	Discard	1	1	1	1	1	1	1	1	1	-0.038057	-0.0500784	0.0120214	-0.0236622	-0.0301489	0.00648665	0.0139693	-0.000425459	-0.00596019	3512.5
	ENSG00000174238.15	PITPNA	phosphatidylinositol transfer protein alpha [Source:HGNC Symbol;Acc:HGNC:9001]	5		Discard	Discard	1	1	1	1	1	1	1.81712e-09	4.12434e-11	1.25208e-08	0.00916096	-0.00687746	0.0160384	-0.0135844	0.00344506	-0.0170294	0.228916	0.251661	0.218593	3840.38
	ENSG00000108474.17	PIGL	phosphatidylinositol glycan anchor biosynthesis class L [Source:HGNC Symbol;Acc:HGNC:8966];phosphatidylinositol glycan anchor biosynthesis class L [Source:HGNC Symbol;Acc:HGNC:8966];phosphatidylinositol glycan anchor biosynthesis class L [Source:HGNC Symbol;Acc:HGNC:8966];phosphatidylinositol glycan anchor biosynthesis class L [Source:HGNC Symbol;Acc:HGNC:8966];phosphatidylinositol glycan anchor …	5		Discard	Discard	1	1	1	0.96595	0.164053	1	1	0.507582	0.566825	0.0206045	-0.102205	0.12281	-0.0819166	-0.192163	0.110247	0.0143976	0.116919	0.104356	367.543
	ENSG00000087111.21	PIGS	phosphatidylinositol glycan anchor biosynthesis class S [Source:HGNC Symbol;Acc:HGNC:14937];phosphatidylinositol glycan anchor biosynthesis class S [Source:HGNC Symbol;Acc:HGNC:14937];phosphatidylinositol glycan anchor biosynthesis class S [Source:HGNC Symbol;Acc:HGNC:14937];phosphatidylinositol glycan anchor biosynthesis class S [Source:HGNC Symbol;Acc:HGNC:14937];phosphatidylinositol glycan anc…	5		Discard	Discard	1	0.126678	0.72601	0.000303525	0.0177361	1	4.77015e-09	7.38086e-30	1.7133e-34	-0.0325614	-0.0900272	0.0574658	0.134716	0.100134	0.0345817	-0.187975	-0.355252	-0.378136	3499.75
	ENSG00000277161.2	PIGW	phosphatidylinositol glycan anchor biosynthesis class W [Source:HGNC Symbol;Acc:HGNC:23213];phosphatidylinositol glycan anchor biosynthesis class W [Source:HGNC Symbol;Acc:HGNC:23213];phosphatidylinositol glycan anchor biosynthesis class W [Source:HGNC Symbol;Acc:HGNC:23213];phosphatidylinositol glycan anchor biosynthesis class W [Source:HGNC Symbol;Acc:HGNC:23213];phosphatidylinositol glycan anc…	5		Discard	Discard	1	1	1	1	1	1	0.952153	0.402635	0.933088	0.0466995	0.00621817	0.0404814	-0.0254705	0.000978669	-0.0264492	0.0573252	0.129495	0.0625647	496.421
	ENSG00000197563.11	PIGN	phosphatidylinositol glycan anchor biosynthesis class N [Source:HGNC Symbol;Acc:HGNC:8967];phosphatidylinositol glycan anchor biosynthesis class N [Source:HGNC Symbol;Acc:HGNC:8967];phosphatidylinositol glycan anchor biosynthesis class N [Source:HGNC Symbol;Acc:HGNC:8967];phosphatidylinositol glycan anchor biosynthesis class N [Source:HGNC Symbol;Acc:HGNC:8967];phosphatidylinositol glycan anchor …	5		Discard	Discard	1	0.663324	1	1	1	1	1	1	0.117432	0.0394773	0.0978034	-0.0583261	0.00879426	-0.0282503	0.0370445	-0.0139878	0.0166952	0.112066	1880.51
	ENSG00000101464.10	PIGU	phosphatidylinositol glycan anchor biosynthesis class U [Source:HGNC Symbol;Acc:HGNC:15791]	5		Discard	Discard	1	1	1	0.335011	0.278673	1	0.000100045	0.415429	0.0735109	0.043052	-0.00915323	0.0522053	-0.11117	-0.116857	0.00568676	-0.24108	-0.0868573	-0.133376	1011.89
	ENSG00000124155.18	PIGT	phosphatidylinositol glycan anchor biosynthesis class T [Source:HGNC Symbol;Acc:HGNC:14938]	5		Discard	Discard	1	1	1	0.00257808	0.0441814	1	1	0.000406449	0.000341776	-0.00388447	-0.0272836	0.0233992	0.0996413	0.0763607	0.0232806	-0.00173711	-0.105263	-0.105381	8810.11
	ENSG00000180957.18	PITPNB	phosphatidylinositol transfer protein beta [Source:HGNC Symbol;Acc:HGNC:9002]	5		Discard	Discard	1	1	1	0.427646	0.0218224	1	1	0.215866	0.0898797	-0.00199982	0.0309083	-0.0329081	0.0616385	0.107509	-0.0458703	-0.0019788	-0.0656171	-0.0785792	3783.06
	ENSG00000165195.15	PIGA	phosphatidylinositol glycan anchor biosynthesis class A [Source:HGNC Symbol;Acc:HGNC:8957]	5		Discard	Discard	1	1	1	1	1	1	0.00569933	1.10512e-05	0.000232995	-0.0835525	-0.0305586	-0.0529939	0.0552708	0.0464269	0.00884385	-0.286498	-0.425321	-0.363484	320.527
	ENSG00000006534.16	ALDH3B1	Aldehyde Dehydrogenase 3 family member B1 [Source:HGNC Symbol;Acc:HGNC:410]	5	+	Discard	Discard	0.756923	0.309916	1	1	1	1	0.00394902	0.687322	0.895335	-0.0894534	-0.110048	0.0205941	0.00767907	0.00221821	0.00546085	0.148347	0.0512147	0.0360814	5149.26
	ENSG00000161618.10	ALDH16A1	Aldehyde Dehydrogenase 16 family member A1 [Source:HGNC Symbol;Acc:HGNC:28114];Aldehyde Dehydrogenase 16 family member A1 [Source:HGNC Symbol;Acc:HGNC:28114];Aldehyde Dehydrogenase 16 family member A1 [Source:HGNC Symbol;Acc:HGNC:28114];Aldehyde Dehydrogenase 16 family member A1 [Source:HGNC Symbol;Acc:HGNC:28114];Aldehyde Dehydrogenase 16 family member A1 [Source:HGNC Symbol;Acc:HGNC:28114]	5	+	Discard	Discard	0.796975	1	1	0.567158	0.301098	1	1.32598e-15	1.07556e-16	1.5174e-12	-0.122801	-0.0737444	-0.0490561	-0.103767	-0.131299	0.0275319	-0.523872	-0.542905	-0.466317	1279.69
	ENSG00000111640.15	GAPDH	glycerAldehyde-3-phosphate Dehydrogenase [Source:HGNC Symbol;Acc:HGNC:4141];glycerAldehyde-3-phosphate Dehydrogenase [Source:HGNC Symbol;Acc:HGNC:4141];glycerAldehyde-3-phosphate Dehydrogenase [Source:HGNC Symbol;Acc:HGNC:4141];glycerAldehyde-3-phosphate Dehydrogenase [Source:HGNC Symbol;Acc:HGNC:4141];glycerAldehyde-3-phosphate Dehydrogenase [Source:HGNC Symbol;Acc:HGNC:4141];glycerAldehyde-3-ph…	5	+	Discard	Discard	0.962386	1	1	1.16386e-09	7.05505e-11	1	3.13127e-14	0.0207757	0.616042	0.0284691	0.00740212	0.021067	0.111705	0.118935	-0.00723003	0.13201	0.0487735	0.0204765	93383.8
	ENSG00000159423.17	ALDH4A1	Aldehyde Dehydrogenase 4 family member A1 [Source:HGNC Symbol;Acc:HGNC:406];Aldehyde Dehydrogenase 4 family member A1 [Source:HGNC Symbol;Acc:HGNC:406];Aldehyde Dehydrogenase 4 family member A1 [Source:HGNC Symbol;Acc:HGNC:406];Aldehyde Dehydrogenase 4 family member A1 [Source:HGNC Symbol;Acc:HGNC:406];Aldehyde Dehydrogenase 4 family member A1 [Source:HGNC Symbol;Acc:HGNC:406];Aldehyde Dehydrogen…	5	+	Discard	Discard	1	1	1	0.396577	0.749069	1	0.715937	0.0697798	0.0410818	-0.0250691	0.0151197	-0.0401887	-0.101845	-0.0713723	-0.0304725	0.0573892	0.134165	0.143881	1103.58
	ENSG00000143149.12	ALDH9A1	Aldehyde Dehydrogenase 9 family member A1 [Source:HGNC Symbol;Acc:HGNC:412]	5	+	Discard	Discard	1	1	1	0.947493	0.22491	1	1	0.927198	0.106818	0.0202776	0.0105182	0.00975936	0.0433286	0.0926352	-0.0493066	-0.0119815	-0.0350326	-0.0940985	3131.57
	ENSG00000138356.14	AOX1	Aldehyde Oxidase 1 [Source:HGNC Symbol;Acc:HGNC:553];Aldehyde Oxidase 1 [Source:HGNC Symbol;Acc:HGNC:553];Aldehyde Oxidase 1 [Source:HGNC Symbol;Acc:HGNC:553];Aldehyde Oxidase 1 [Source:HGNC Symbol;Acc:HGNC:553];Aldehyde Oxidase 1 [Source:HGNC Symbol;Acc:HGNC:553];Aldehyde Oxidase 1 [Source:HGNC Symbol;Acc:HGNC:553];Aldehyde Oxidase 1 [Source:HGNC Symbol;Acc:HGNC:553];Aldehyde Oxidase 1 [Source:H…	5	+	Discard	Discard	1	0.170944	0.438369	1	0.479509	1	2.39327e-63	1.06287e-62	4.77013e-72	0.025385	0.137	-0.111615	0.0222639	0.0764062	-0.0541423	0.776001	0.779122	0.836595	1963.25
	ENSG00000157426.14	AASDH	aminoadipate-semiAldehyde Dehydrogenase [Source:HGNC Symbol;Acc:HGNC:23993];aminoadipate-semiAldehyde Dehydrogenase [Source:HGNC Symbol;Acc:HGNC:23993];aminoadipate-semiAldehyde Dehydrogenase [Source:HGNC Symbol;Acc:HGNC:23993];aminoadipate-semiAldehyde Dehydrogenase [Source:HGNC Symbol;Acc:HGNC:23993];aminoadipate-semiAldehyde Dehydrogenase [Source:HGNC Symbol;Acc:HGNC:23993];aminoadipate-semiAl…	5	+	Discard	Discard	1	1	1	1	1	1	0.944355	0.734462	1	-0.0139604	0.0336564	-0.0476169	0.0186097	-0.0349905	0.0536002	-0.0584879	-0.091058	0.0101591	361.496
	ENSG00000164904.18	ALDH7A1	Aldehyde Dehydrogenase 7 family member A1 [Source:HGNC Symbol;Acc:HGNC:877];Aldehyde Dehydrogenase 7 family member A1 [Source:HGNC Symbol;Acc:HGNC:877];Aldehyde Dehydrogenase 7 family member A1 [Source:HGNC Symbol;Acc:HGNC:877];Aldehyde Dehydrogenase 7 family member A1 [Source:HGNC Symbol;Acc:HGNC:877];Aldehyde Dehydrogenase 7 family member A1 [Source:HGNC Symbol;Acc:HGNC:877];Aldehyde Dehydrogen…	5	+	Discard	Discard	1	1	1	0.827693	1	1	8.96309e-36	4.52887e-32	3.63959e-40	0.0260218	0.0562797	-0.0302579	0.0495089	0.0227114	0.0267975	0.518863	0.495376	0.552431	3042.76
	ENSG00000137124.8	ALDH1B1	Aldehyde Dehydrogenase 1 family member B1 [Source:HGNC Symbol;Acc:HGNC:407];Aldehyde Dehydrogenase 1 family member B1 [Source:HGNC Symbol;Acc:HGNC:407];Aldehyde Dehydrogenase 1 family member B1 [Source:HGNC Symbol;Acc:HGNC:407];Aldehyde Dehydrogenase 1 family member B1 [Source:HGNC Symbol;Acc:HGNC:407];Aldehyde Dehydrogenase 1 family member B1 [Source:HGNC Symbol;Acc:HGNC:407];Aldehyde Dehydrogen…	5	+	Discard	Discard	1	1	1	0.0734672	1	0.0847367	0.494893	0.00131582	1	-0.0134899	-0.0429482	0.0294583	-0.108691	0.0297992	-0.13849	0.0548868	0.150088	-0.0178605	1847.2
	ENSG00000059573.9	ALDH18A1	Aldehyde Dehydrogenase 18 family member A1 [Source:HGNC Symbol;Acc:HGNC:9722];Aldehyde Dehydrogenase 18 family member A1 [Source:HGNC Symbol;Acc:HGNC:9722];Aldehyde Dehydrogenase 18 family member A1 [Source:HGNC Symbol;Acc:HGNC:9722];Aldehyde Dehydrogenase 18 family member A1 [Source:HGNC Symbol;Acc:HGNC:9722];Aldehyde Dehydrogenase 18 family member A1 [Source:HGNC Symbol;Acc:HGNC:9722];Aldehyde …	5	+	Discard	Discard	1	0.287003	0.0870916	1	0.207657	1	9.3949e-13	4.42563e-13	0.0427986	0.0190676	-0.079564	0.0986316	0.0133587	0.0688308	-0.0554721	0.229109	0.234817	0.0807137	4412.85
	ENSG00000149313.11	AASDHPPT	aminoadipate-semiAldehyde Dehydrogenase-phosphopantetheinyl transferase [Source:HGNC Symbol;Acc:HGNC:14235];aminoadipate-semiAldehyde Dehydrogenase-phosphopantetheinyl transferase [Source:HGNC Symbol;Acc:HGNC:14235];aminoadipate-semiAldehyde Dehydrogenase-phosphopantetheinyl transferase [Source:HGNC Symbol;Acc:HGNC:14235];aminoadipate-semiAldehyde Dehydrogenase-phosphopantetheinyl transferase [So…	5	+	Discard	Discard	1	1	1	0.958923	1	1	1	0.030569	0.177527	0.0483918	0.0584337	-0.010042	-0.0419703	0.00023655	-0.0422069	0.0259523	0.116314	0.0841495	1668.63
	ENSG00000136010.14	ALDH1L2	Aldehyde Dehydrogenase 1 family member L2 [Source:HGNC Symbol;Acc:HGNC:26777];Aldehyde Dehydrogenase 1 family member L2 [Source:HGNC Symbol;Acc:HGNC:26777];Aldehyde Dehydrogenase 1 family member L2 [Source:HGNC Symbol;Acc:HGNC:26777];Aldehyde Dehydrogenase 1 family member L2 [Source:HGNC Symbol;Acc:HGNC:26777];Aldehyde Dehydrogenase 1 family member L2 [Source:HGNC Symbol;Acc:HGNC:26777];Aldehyde …	5	+	Discard	Discard	1	1	1	0.00292365	0.342861	1	1.02963e-21	3.8149e-12	2.53107e-14	0.0615058	0.00407042	0.0574353	0.17845	0.0920645	0.0863852	0.461075	0.344131	0.373081	6347.63
	ENSG00000119711.13	ALDH6A1	Aldehyde Dehydrogenase 6 family member A1 [Source:HGNC Symbol;Acc:HGNC:7179];Aldehyde Dehydrogenase 6 family member A1 [Source:HGNC Symbol;Acc:HGNC:7179];Aldehyde Dehydrogenase 6 family member A1 [Source:HGNC Symbol;Acc:HGNC:7179];Aldehyde Dehydrogenase 6 family member A1 [Source:HGNC Symbol;Acc:HGNC:7179];Aldehyde Dehydrogenase 6 family member A1 [Source:HGNC Symbol;Acc:HGNC:7179];Aldehyde Dehyd…	5	+	Discard	Discard	1	1	1	0.316366	1	1	7.22325e-18	5.5092e-11	1.26034e-15	-0.00597731	-0.00232944	-0.00364786	-0.114601	-0.0340965	-0.0805047	-0.492713	-0.384089	-0.460946	925.788
	ENSG00000184254.17	ALDH1A3	Aldehyde Dehydrogenase 1 family member A3 [Source:HGNC Symbol;Acc:HGNC:409];Aldehyde Dehydrogenase 1 family member A3 [Source:HGNC Symbol;Acc:HGNC:409];Aldehyde Dehydrogenase 1 family member A3 [Source:HGNC Symbol;Acc:HGNC:409];Aldehyde Dehydrogenase 1 family member A3 [Source:HGNC Symbol;Acc:HGNC:409];Aldehyde Dehydrogenase 1 family member A3 [Source:HGNC Symbol;Acc:HGNC:409];Aldehyde Dehydrogen…	5	+	Discard	Discard	1	1	1	0.0309796	0.333754	1	2.2396e-16	4.96951e-25	1.06607e-26	-0.0510131	0.0283378	-0.0793509	-0.168792	-0.109373	-0.0594181	0.48637	0.604148	0.624081	938.298
	ENSG00000072210.19	ALDH3A2	Aldehyde Dehydrogenase 3 family member A2 [Source:HGNC Symbol;Acc:HGNC:403];Aldehyde Dehydrogenase 3 family member A2 [Source:HGNC Symbol;Acc:HGNC:403];Aldehyde Dehydrogenase 3 family member A2 [Source:HGNC Symbol;Acc:HGNC:403];Aldehyde Dehydrogenase 3 family member A2 [Source:HGNC Symbol;Acc:HGNC:403];Aldehyde Dehydrogenase 3 family member A2 [Source:HGNC Symbol;Acc:HGNC:403];Aldehyde Dehydrogen…	5	+	Discard	Discard	1	0.060452	0.552278	0.345215	0.490485	1	0.450618	0.344836	0.00214858	0.0435149	0.125468	-0.0819535	-0.0738984	-0.0638401	-0.0100583	-0.0540666	0.0633467	0.135242	2499.24
	ENSG00000038210.14	PI4K2B	phosphatidylinositol 4-kinase type 2 beta [Source:HGNC Symbol;Acc:HGNC:18215];phosphatidylinositol 4-kinase type 2 beta [Source:HGNC Symbol;Acc:HGNC:18215];phosphatidylinositol 4-kinase type 2 beta [Source:HGNC Symbol;Acc:HGNC:18215];phosphatidylinositol 4-kinase type 2 beta [Source:HGNC Symbol;Acc:HGNC:18215];phosphatidylinositol 4-kinase type 2 beta [Source:HGNC Symbol;Acc:HGNC:18215];phosphati…	5	+	Discard	Discard	0.00834181	0.747127	0.438464	3.92659e-87	8.28141e-67	0.911906	0.013711	1.54608e-35	2.16608e-35	0.196158	0.0852271	0.110931	0.961282	0.840032	0.12125	0.141114	-0.62401	-0.613691	1901.1
	ENSG00000197121.15	PGAP1	post-GPI attachment to proteins inositol deacylase 1 [Source:HGNC Symbol;Acc:HGNC:25712];post-GPI attachment to proteins inositol deacylase 1 [Source:HGNC Symbol;Acc:HGNC:25712];post-GPI attachment to proteins inositol deacylase 1 [Source:HGNC Symbol;Acc:HGNC:25712];post-GPI attachment to proteins inositol deacylase 1 [Source:HGNC Symbol;Acc:HGNC:25712];post-GPI attachment to proteins inositol de…	5	+	Discard	Discard	0.244878	0.314331	1	0.102107	0.887313	1	0.741284	7.01943e-05	0.0464306	0.169357	0.14736	0.0219971	-0.152327	-0.064626	-0.0877014	-0.0594216	0.262263	0.152564	1590.57
	ENSG00000240891.8	PLCXD2	phosphatidylinositol specific phospholipase C X domain containing 2 [Source:HGNC Symbol;Acc:HGNC:26462];phosphatidylinositol specific phospholipase C X domain containing 2 [Source:HGNC Symbol;Acc:HGNC:26462];phosphatidylinositol specific phospholipase C X domain containing 2 [Source:HGNC Symbol;Acc:HGNC:26462];phosphatidylinositol specific phospholipase C X domain containing 2 [Source:HGNC Symbol…	5	+	Discard	Discard	0.489668	0.646001	1	0.543945	1	1	6.78315e-05	0.00258698	0.0514406	0.205025	0.161824	0.0432015	0.141884	0.00855981	0.133324	-0.36937	-0.306229	-0.216107	306.838
	ENSG00000109452.12	INPP4B	inositol polyphosphate-4-phosphatase type II B [Source:HGNC Symbol;Acc:HGNC:6075]	5	+	Discard	Discard	0.501988	1	0.294354	1	1	1	5.22802e-15	4.30718e-09	2.03415e-14	0.147286	-0.00800615	0.155292	0.0413952	-0.0163132	0.0577084	-0.496529	-0.390638	-0.488222	743.936
	ENSG00000051382.9	PIK3CB	phosphatidylinositol-4,5-bisphosphate 3-kinase catalytic subunit beta [Source:HGNC Symbol;Acc:HGNC:8976];phosphatidylinositol-4,5-bisphosphate 3-kinase catalytic subunit beta [Source:HGNC Symbol;Acc:HGNC:8976];phosphatidylinositol-4,5-bisphosphate 3-kinase catalytic subunit beta [Source:HGNC Symbol;Acc:HGNC:8976];phosphatidylinositol-4,5-bisphosphate 3-kinase catalytic subunit beta [Source:HGNC S…	5	+	Discard	Discard	0.733105	0.433935	1	0.0155475	0.418983	1	0.000541979	0.478941	1	0.0962446	0.104587	-0.00834287	-0.150343	-0.0834584	-0.0668848	-0.179581	0.0670072	0.00846526	1205.05
	ENSG00000012660.14	ELOVL5	ELOVL fatty acid elongase 5 [Source:HGNC Symbol;Acc:HGNC:21308];ELOVL fatty acid elongase 5 [Source:HGNC Symbol;Acc:HGNC:21308];ELOVL fatty acid elongase 5 [Source:HGNC Symbol;Acc:HGNC:21308];ELOVL fatty acid elongase 5 [Source:HGNC Symbol;Acc:HGNC:21308];ELOVL fatty acid elongase 5 [Source:HGNC Symbol;Acc:HGNC:21308];ELOVL fatty acid elongase 5 [Source:HGNC Symbol;Acc:HGNC:21308];ELOVL fatty aci…	5	+	Discard	Discard	0.746298	0.650261	1	0.125366	0.275938	1	1	0.975979	1	0.0537922	0.0504859	0.0033063	0.0650395	0.0542937	0.0107458	-0.00866076	-0.0199081	-0.0124686	6434.39
	ENSG00000068745.15	IP6K2	inositol hexakisphosphate kinase 2 [Source:HGNC Symbol;Acc:HGNC:17313];inositol hexakisphosphate kinase 2 [Source:HGNC Symbol;Acc:HGNC:17313];inositol hexakisphosphate kinase 2 [Source:HGNC Symbol;Acc:HGNC:17313];inositol hexakisphosphate kinase 2 [Source:HGNC Symbol;Acc:HGNC:17313];inositol hexakisphosphate kinase 2 [Source:HGNC Symbol;Acc:HGNC:17313];inositol hexakisphosphate kinase 2 [Source:H…	5	+	Discard	Discard	0.762481	0.153759	1	0.977386	0.807736	1	1	0.427821	0.127167	-0.0969941	-0.137988	0.0409942	-0.0469891	-0.0585015	0.0115125	-0.0230902	-0.0730953	-0.102577	1788.66
	ENSG00000176095.12	IP6K1	inositol hexakisphosphate kinase 1 [Source:HGNC Symbol;Acc:HGNC:18360];inositol hexakisphosphate kinase 1 [Source:HGNC Symbol;Acc:HGNC:18360];inositol hexakisphosphate kinase 1 [Source:HGNC Symbol;Acc:HGNC:18360];inositol hexakisphosphate kinase 1 [Source:HGNC Symbol;Acc:HGNC:18360];inositol hexakisphosphate kinase 1 [Source:HGNC Symbol;Acc:HGNC:18360];inositol hexakisphosphate kinase 1 [Source:H…	5	+	Discard	Discard	0.765155	1	0.159129	0.234885	1	0.507949	0.600452	0.554872	0.446762	0.0687622	-0.0284325	0.0971947	0.0739779	-0.0198646	0.0938425	-0.0406874	-0.0459031	-0.0492553	2721.5
	ENSG00000143772.9	ITPKB	inositol-trisphosphate 3-kinase B [Source:HGNC Symbol;Acc:HGNC:6179]	5	+	Discard	Discard	0.775211	1	0.869186	1	1	1	0.00159294	0.297612	0.00036988	-0.235579	-0.0341677	-0.201411	-0.0168405	-0.0764555	0.059615	0.419797	0.201059	0.462085	173.185
	ENSG00000008311.15	AASS	aminoadipate-semiAldehyde synthase [Source:HGNC Symbol;Acc:HGNC:17366]	5	+	Discard	Discard	0.856658	0.400728	1	1	0.995263	1	0.948908	1	0.965281	0.114899	0.143396	-0.0284968	0.0368574	0.0563329	-0.0194755	-0.0432194	0.0348226	0.0438439	1253.67
	ENSG00000127080.10	IPPK	inositol-pentakisphosphate 2-kinase [Source:HGNC Symbol;Acc:HGNC:14645];inositol-pentakisphosphate 2-kinase [Source:HGNC Symbol;Acc:HGNC:14645];inositol-pentakisphosphate 2-kinase [Source:HGNC Symbol;Acc:HGNC:14645];inositol-pentakisphosphate 2-kinase [Source:HGNC Symbol;Acc:HGNC:14645];inositol-pentakisphosphate 2-kinase [Source:HGNC Symbol;Acc:HGNC:14645];inositol-pentakisphosphate 2-kinase [So…	5	+	Discard	Discard	0.856658	1	1	1	1	1	0.244295	0.0130614	0.115404	-0.178781	-0.059574	-0.119207	-0.0606869	-0.0219592	-0.0387277	-0.17584	-0.293935	-0.213455	249.904
	ENSG00000122126.17	OCRL	OCRL inositol polyphosphate-5-phosphatase [Source:HGNC Symbol;Acc:HGNC:8108]	5	+	Discard	Discard	0.856658	0.45827	1	1	1	1	0.144223	0.821557	1	0.0703274	0.0841367	-0.0138094	0.0292492	0.0203637	0.00888546	-0.0782394	-0.0371612	-0.0144664	2919.49
	ENSG00000171608.16	PIK3CD	phosphatidylinositol-4,5-bisphosphate 3-kinase catalytic subunit delta [Source:HGNC Symbol;Acc:HGNC:8977]	5	+	Discard	Discard	1	1	1	0.948784	0.351404	1	0.570651	0.809942	1	0.0715872	-0.00246971	0.0740569	-0.060279	-0.113137	0.0528579	-0.0732092	0.058657	0.0374579	1163.96
	ENSG00000204084.13	INPP5B	inositol polyphosphate-5-phosphatase B [Source:HGNC Symbol;Acc:HGNC:6077];inositol polyphosphate-5-phosphatase B [Source:HGNC Symbol;Acc:HGNC:6077];inositol polyphosphate-5-phosphatase B [Source:HGNC Symbol;Acc:HGNC:6077];inositol polyphosphate-5-phosphatase B [Source:HGNC Symbol;Acc:HGNC:6077];inositol polyphosphate-5-phosphatase B [Source:HGNC Symbol;Acc:HGNC:6077];inositol polyphosphate-5-phos…	5	+	Discard	Discard	1	0.463161	0.0764407	0.614658	0.321686	1	0.936805	0.277042	0.802058	-0.0575102	0.130369	-0.187879	0.0895705	0.116178	-0.0266077	0.0421341	-0.104947	0.0563249	1158.23
	ENSG00000066322.15	ELOVL1	ELOVL fatty acid elongase 1 [Source:HGNC Symbol;Acc:HGNC:14418];ELOVL fatty acid elongase 1 [Source:HGNC Symbol;Acc:HGNC:14418];ELOVL fatty acid elongase 1 [Source:HGNC Symbol;Acc:HGNC:14418];ELOVL fatty acid elongase 1 [Source:HGNC Symbol;Acc:HGNC:14418];ELOVL fatty acid elongase 1 [Source:HGNC Symbol;Acc:HGNC:14418];ELOVL fatty acid elongase 1 [Source:HGNC Symbol;Acc:HGNC:14418];ELOVL fatty aci…	5	+	Discard	Discard	1	1	1	0.182054	0.528006	1	0.00196604	0.468686	0.526971	0.00602154	-0.0161822	0.0222038	0.0626856	0.0440849	0.0186007	0.0966964	0.0400324	0.0364293	5443.36
	ENSG00000143398.20	PIP5K1A	phosphatidylinositol-4-phosphate 5-kinase type 1 alpha [Source:HGNC Symbol;Acc:HGNC:8994];phosphatidylinositol-4-phosphate 5-kinase type 1 alpha [Source:HGNC Symbol;Acc:HGNC:8994];phosphatidylinositol-4-phosphate 5-kinase type 1 alpha [Source:HGNC Symbol;Acc:HGNC:8994];phosphatidylinositol-4-phosphate 5-kinase type 1 alpha [Source:HGNC Symbol;Acc:HGNC:8994];phosphatidylinositol-4-phosphate 5-kina…	5	+	Discard	Discard	1	1	1	1.59238e-10	1.48955e-12	1	0.0210893	1.60045e-18	7.35931e-23	0.021456	0.0112622	0.0101939	0.221131	0.242578	-0.0214466	-0.0902032	-0.289878	-0.321519	4429.96
	ENSG00000143393.16	PI4KB	phosphatidylinositol 4-kinase beta [Source:HGNC Symbol;Acc:HGNC:8984]	5	+	Discard	Discard	1	1	1	0.755241	0.811636	1	0.20067	1	0.370078	-0.00470613	0.0318124	-0.0365185	0.0467046	0.0429707	0.00373393	0.0676498	0.016239	0.0564914	3131.03
	ENSG00000040933.16	INPP4A	inositol polyphosphate-4-phosphatase type I A [Source:HGNC Symbol;Acc:HGNC:6074];inositol polyphosphate-4-phosphatase type I A [Source:HGNC Symbol;Acc:HGNC:6074];inositol polyphosphate-4-phosphatase type I A [Source:HGNC Symbol;Acc:HGNC:6074];inositol polyphosphate-4-phosphatase type I A [Source:HGNC Symbol;Acc:HGNC:6074];inositol polyphosphate-4-phosphatase type I A [Source:HGNC Symbol;Acc:HGNC:…	5	+	Discard	Discard	1	1	1	0.949775	0.963829	1	0.000301249	0.0277986	0.00299952	-0.00910255	0.016286	-0.0253885	0.0414973	0.0395314	0.00196588	0.165448	0.114848	0.142202	1896.43
	ENSG00000151689.13	INPP1	inositol polyphosphate-1-phosphatase [Source:HGNC Symbol;Acc:HGNC:6071];inositol polyphosphate-1-phosphatase [Source:HGNC Symbol;Acc:HGNC:6071];inositol polyphosphate-1-phosphatase [Source:HGNC Symbol;Acc:HGNC:6071];inositol polyphosphate-1-phosphatase [Source:HGNC Symbol;Acc:HGNC:6071];inositol polyphosphate-1-phosphatase [Source:HGNC Symbol;Acc:HGNC:6071];inositol polyphosphate-1-phosphatase [S…	5	+	Discard	Discard	1	1	1	1	1	1	0.00666816	0.00419882	0.0272177	-0.0178809	0.0150381	-0.0329189	-0.0274048	0.0373065	-0.0647113	0.164527	0.174051	0.142259	1253.82
	ENSG00000121879.5	PIK3CA	phosphatidylinositol-4,5-bisphosphate 3-kinase catalytic subunit alpha [Source:HGNC Symbol;Acc:HGNC:8975]	5	+	Discard	Discard	1	0.807725	1	1	0.399405	1	0.622614	1	0.547	0.0632979	0.0724237	-0.00912585	0.0375223	0.0787764	-0.0412541	-0.0499398	-0.0241642	-0.0562924	1536.39
	ENSG00000170522.9	ELOVL6	ELOVL fatty acid elongase 6 [Source:HGNC Symbol;Acc:HGNC:15829]	5	+	Discard	Discard	1	0.927425	1	1	1	1	0.849686	1	0.782972	0.0227839	0.0650046	-0.0422207	-0.00569171	-0.0138287	0.00813703	-0.0366007	-0.00812504	0.0422327	3149.05
	ENSG00000145725.19	PPIP5K2	diphosphoinositol pentakisphosphate kinase 2 [Source:HGNC Symbol;Acc:HGNC:29035]	5	+	Discard	Discard	1	0.862389	1	0.752798	0.856551	1	0.0320889	1	1	0.0363695	0.0533428	-0.0169733	-0.0441701	-0.0381967	-0.00597336	-0.0896028	-0.00906326	0.00193667	4416.31
	ENSG00000170271.11	FAXDC2	fatty acid hydroxylase domain containing 2 [Source:HGNC Symbol;Acc:HGNC:1334];fatty acid hydroxylase domain containing 2 [Source:HGNC Symbol;Acc:HGNC:1334];fatty acid hydroxylase domain containing 2 [Source:HGNC Symbol;Acc:HGNC:1334];fatty acid hydroxylase domain containing 2 [Source:HGNC Symbol;Acc:HGNC:1334];fatty acid hydroxylase domain containing 2 [Source:HGNC Symbol;Acc:HGNC:1334];fatty aci…	5	+	Discard	Discard	1	1	0.962957	0.333226	0.604533	1	4.71025e-19	1.63388e-13	4.79642e-10	-0.0457402	0.0869259	-0.132666	-0.17299	-0.133013	-0.0399773	-0.776264	-0.649014	-0.556325	484.575
	ENSG00000118402.6	ELOVL4	ELOVL fatty acid elongase 4 [Source:HGNC Symbol;Acc:HGNC:14415];ELOVL fatty acid elongase 4 [Source:HGNC Symbol;Acc:HGNC:14415];ELOVL fatty acid elongase 4 [Source:HGNC Symbol;Acc:HGNC:14415];ELOVL fatty acid elongase 4 [Source:HGNC Symbol;Acc:HGNC:14415];ELOVL fatty acid elongase 4 [Source:HGNC Symbol;Acc:HGNC:14415];ELOVL fatty acid elongase 4 [Source:HGNC Symbol;Acc:HGNC:14415];ELOVL fatty aci…	5	+	Discard	Discard	1	0.938581	0.799585	1	0.799341	1	9.61419e-06	0.000155334	2.84086e-06	0.0209394	-0.0966901	0.117629	-0.0142108	-0.0827681	0.0685573	-0.318089	-0.282939	-0.332011	570.255
	ENSG00000133731.10	IMPA1	inositol monophosphatase 1 [Source:HGNC Symbol;Acc:HGNC:6050];inositol monophosphatase 1 [Source:HGNC Symbol;Acc:HGNC:6050];inositol monophosphatase 1 [Source:HGNC Symbol;Acc:HGNC:6050];inositol monophosphatase 1 [Source:HGNC Symbol;Acc:HGNC:6050];inositol monophosphatase 1 [Source:HGNC Symbol;Acc:HGNC:6050];inositol monophosphatase 1 [Source:HGNC Symbol;Acc:HGNC:6050];inositol monophosphatase 1 …	5	+	Discard	Discard	1	0.644946	1	0.367744	0.165094	1	4.3334e-05	0.00270141	0.00027649	0.0518231	0.105695	-0.053872	0.102189	0.12548	-0.0232911	0.24077	0.190404	0.220985	1452.57
	ENSG00000155099.8	PIP4P2	phosphatidylinositol-4,5-bisphosphate 4-phosphatase 2 [Source:HGNC Symbol;Acc:HGNC:25452];phosphatidylinositol-4,5-bisphosphate 4-phosphatase 2 [Source:HGNC Symbol;Acc:HGNC:25452];phosphatidylinositol-4,5-bisphosphate 4-phosphatase 2 [Source:HGNC Symbol;Acc:HGNC:25452];phosphatidylinositol-4,5-bisphosphate 4-phosphatase 2 [Source:HGNC Symbol;Acc:HGNC:25452];phosphatidylinositol-4,5-bisphosphate 4…	5	+	Discard	Discard	1	1	1	1	0.921856	1	0.162283	0.113137	0.0567215	-0.0585355	0.0330607	-0.0915962	-0.0454521	0.0628559	-0.108308	-0.121093	-0.134176	-0.150888	823.438
	ENSG00000148384.13	INPP5E	inositol polyphosphate-5-phosphatase E [Source:HGNC Symbol;Acc:HGNC:21474]	5	+	Discard	Discard	1	0.353328	0.97603	0.0128883	0.00366387	1	1	0.142906	0.819328	-0.0388234	-0.113225	0.0744018	-0.156089	-0.173806	0.0177178	-0.0171481	0.100117	0.043433	1805.07
	ENSG00000150867.14	PIP4K2A	phosphatidylinositol-5-phosphate 4-kinase type 2 alpha [Source:HGNC Symbol;Acc:HGNC:8997];phosphatidylinositol-5-phosphate 4-kinase type 2 alpha [Source:HGNC Symbol;Acc:HGNC:8997];phosphatidylinositol-5-phosphate 4-kinase type 2 alpha [Source:HGNC Symbol;Acc:HGNC:8997];phosphatidylinositol-5-phosphate 4-kinase type 2 alpha [Source:HGNC Symbol;Acc:HGNC:8997];phosphatidylinositol-5-phosphate 4-kina…	5	+	Discard	Discard	1	1	1	0.934801	0.984546	1	3.13911e-05	8.66545e-08	6.40478e-05	-0.00582057	0.0407605	-0.0465811	0.0407736	0.0364374	0.00433619	-0.175413	-0.222007	-0.17109	2100.57
	ENSG00000151151.6	IPMK	inositol polyphosphate multikinase [Source:HGNC Symbol;Acc:HGNC:20739];inositol polyphosphate multikinase [Source:HGNC Symbol;Acc:HGNC:20739];inositol polyphosphate multikinase [Source:HGNC Symbol;Acc:HGNC:20739];inositol polyphosphate multikinase [Source:HGNC Symbol;Acc:HGNC:20739];inositol polyphosphate multikinase [Source:HGNC Symbol;Acc:HGNC:20739];inositol polyphosphate multikinase [Source:H…	5	+	Discard	Discard	1	1	0.967977	0.752397	0.787031	1	0.186382	0.135057	0.00128972	0.0847357	-0.0378327	0.122568	0.103099	0.0975432	0.0055562	-0.149723	-0.168087	-0.285099	522.703
	ENSG00000107789.16	MINPP1	multiple inositol-polyphosphate phosphatase 1 [Source:HGNC Symbol;Acc:HGNC:7102];multiple inositol-polyphosphate phosphatase 1 [Source:HGNC Symbol;Acc:HGNC:7102];multiple inositol-polyphosphate phosphatase 1 [Source:HGNC Symbol;Acc:HGNC:7102];multiple inositol-polyphosphate phosphatase 1 [Source:HGNC Symbol;Acc:HGNC:7102];multiple inositol-polyphosphate phosphatase 1 [Source:HGNC Symbol;Acc:HGNC:…	5	+	Discard	Discard	1	1	1	0.0982234	0.983908	1	1	0.073176	0.210208	-0.00014079	0.0574254	-0.0575662	-0.130333	-0.0473122	-0.0830203	-0.00777035	0.122421	0.0969673	1163.94
	ENSG00000155252.13	PI4K2A	phosphatidylinositol 4-kinase type 2 alpha [Source:HGNC Symbol;Acc:HGNC:30031];phosphatidylinositol 4-kinase type 2 alpha [Source:HGNC Symbol;Acc:HGNC:30031];phosphatidylinositol 4-kinase type 2 alpha [Source:HGNC Symbol;Acc:HGNC:30031];phosphatidylinositol 4-kinase type 2 alpha [Source:HGNC Symbol;Acc:HGNC:30031];phosphatidylinositol 4-kinase type 2 alpha [Source:HGNC Symbol;Acc:HGNC:30031];phos…	5	+	Discard	Discard	1	1	1	0.000146296	0.000636819	1	0.486444	6.21859e-10	3.80135e-08	-0.0268882	-0.012436	-0.0144522	0.179158	0.165738	0.0134199	-0.0538546	-0.259901	-0.232029	2064.27
	ENSG00000198825.15	INPP5F	inositol polyphosphate-5-phosphatase F [Source:HGNC Symbol;Acc:HGNC:17054];inositol polyphosphate-5-phosphatase F [Source:HGNC Symbol;Acc:HGNC:17054];inositol polyphosphate-5-phosphatase F [Source:HGNC Symbol;Acc:HGNC:17054];inositol polyphosphate-5-phosphatase F [Source:HGNC Symbol;Acc:HGNC:17054];inositol polyphosphate-5-phosphatase F [Source:HGNC Symbol;Acc:HGNC:17054];inositol polyphosphate-5…	5	+	Discard	Discard	1	0.818339	1	0.838226	0.737389	1	1.48605e-20	4.3972e-13	8.15089e-10	0.0350264	0.0857782	-0.0507518	-0.0643321	-0.0708294	0.00649728	-0.49469	-0.395332	-0.338083	1040.5
	ENSG00000068383.19	INPP5A	inositol polyphosphate-5-phosphatase A [Source:HGNC Symbol;Acc:HGNC:6076];inositol polyphosphate-5-phosphatase A [Source:HGNC Symbol;Acc:HGNC:6076];inositol polyphosphate-5-phosphatase A [Source:HGNC Symbol;Acc:HGNC:6076];inositol polyphosphate-5-phosphatase A [Source:HGNC Symbol;Acc:HGNC:6076];inositol polyphosphate-5-phosphatase A [Source:HGNC Symbol;Acc:HGNC:6076];inositol polyphosphate-5-phos…	5	+	Discard	Discard	1	0.940611	1	0.353635	0.0775457	1	0.00166748	4.36837e-07	1.06544e-05	0.00461772	0.0731407	-0.068523	0.0966116	0.134059	-0.0374478	-0.177618	-0.269611	-0.238536	1797.33
	ENSG00000011405.13	PIK3C2A	phosphatidylinositol-4-phosphate 3-kinase catalytic subunit type 2 alpha [Source:HGNC Symbol;Acc:HGNC:8971]	5	+	Discard	Discard	1	0.519968	1	0.983373	1	1	1	1	0.533975	0.0479782	0.109328	-0.0613501	0.0498386	0.0370017	0.0128369	-0.00399552	-0.00585596	0.068331	3188.48
	ENSG00000134824.14	FADS2	fatty acid desaturase 2 [Source:HGNC Symbol;Acc:HGNC:3575];fatty acid desaturase 2 [Source:HGNC Symbol;Acc:HGNC:3575];fatty acid desaturase 2 [Source:HGNC Symbol;Acc:HGNC:3575];fatty acid desaturase 2 [Source:HGNC Symbol;Acc:HGNC:3575];fatty acid desaturase 2 [Source:HGNC Symbol;Acc:HGNC:3575];fatty acid desaturase 2 [Source:HGNC Symbol;Acc:HGNC:3575];fatty acid desaturase 2 [Source:HGNC Symbol;A…	5	+	Discard	Discard	1	0.671019	1	0.241869	0.564377	1	0.0323242	3.51379e-08	5.52815e-09	-0.0962932	-0.173203	0.0769099	0.205498	0.149186	0.0563121	-0.249442	-0.551234	-0.571831	336.933
	ENSG00000149485.19	FADS1	fatty acid desaturase 1 [Source:HGNC Symbol;Acc:HGNC:3574];fatty acid desaturase 1 [Source:HGNC Symbol;Acc:HGNC:3574];fatty acid desaturase 1 [Source:HGNC Symbol;Acc:HGNC:3574];fatty acid desaturase 1 [Source:HGNC Symbol;Acc:HGNC:3574];fatty acid desaturase 1 [Source:HGNC Symbol;Acc:HGNC:3574];fatty acid desaturase 1 [Source:HGNC Symbol;Acc:HGNC:3574];fatty acid desaturase 1 [Source:HGNC Symbol;A…	5	+	Discard	Discard	1	1	1	1	1	1	0.0127575	3.1272e-06	8.54531e-05	-0.0763965	-0.0455896	-0.0308069	0.0346041	0.0267003	0.00790382	-0.161466	-0.272467	-0.233756	1405.74
	ENSG00000221968.9	FADS3	fatty acid desaturase 3 [Source:HGNC Symbol;Acc:HGNC:3576];fatty acid desaturase 3 [Source:HGNC Symbol;Acc:HGNC:3576];fatty acid desaturase 3 [Source:HGNC Symbol;Acc:HGNC:3576];fatty acid desaturase 3 [Source:HGNC Symbol;Acc:HGNC:3576];fatty acid desaturase 3 [Source:HGNC Symbol;Acc:HGNC:3576];fatty acid desaturase 3 [Source:HGNC Symbol;Acc:HGNC:3576];fatty acid desaturase 3 [Source:HGNC Symbol;A…	5	+	Discard	Discard	1	0.00202473	0.0698609	0.471003	0.967301	1	7.9523e-09	1.99364e-10	0.033812	-0.0437831	-0.170203	0.12642	-0.0674063	-0.0374568	-0.0299495	0.237026	0.260649	0.104279	3660.06
	ENSG00000167770.11	OTUB1	OTU deubiquitinase, ubiquitin Aldehyde binding 1 [Source:HGNC Symbol;Acc:HGNC:23077]	5	+	Discard	Discard	1	0.495356	1	0.578189	0.207045	1	1.0179e-10	0.000697823	0.0846003	-0.0531696	-0.0910165	0.0378469	0.0653188	0.0922987	-0.0269799	0.280288	0.161799	0.0969723	2549.26
	ENSG00000165458.14	INPPL1	inositol polyphosphate phosphatase like 1 [Source:HGNC Symbol;Acc:HGNC:6080]	5	+	Discard	Discard	1	1	1	1	1	1	1	0.937281	1	-0.0338197	0.0152515	-0.0490713	-0.0162915	-0.0128673	-0.00342417	-0.0108475	-0.0283758	0.0172713	9004.19
	ENSG00000166908.18	PIP4K2C	phosphatidylinositol-5-phosphate 4-kinase type 2 gamma [Source:HGNC Symbol;Acc:HGNC:23786];phosphatidylinositol-5-phosphate 4-kinase type 2 gamma [Source:HGNC Symbol;Acc:HGNC:23786];phosphatidylinositol-5-phosphate 4-kinase type 2 gamma [Source:HGNC Symbol;Acc:HGNC:23786];phosphatidylinositol-5-phosphate 4-kinase type 2 gamma [Source:HGNC Symbol;Acc:HGNC:23786];phosphatidylinositol-5-phosphate 4-…	5	+	Discard	Discard	1	1	1	1	0.30945	1	0.16452	0.174913	0.0168385	0.0312241	0.0537191	-0.0224949	0.0335631	0.101844	-0.0682807	-0.100679	-0.103018	-0.148803	964.78
	ENSG00000165782.10	PIP4P1	phosphatidylinositol-4,5-bisphosphate 4-phosphatase 1 [Source:HGNC Symbol;Acc:HGNC:19299]	5	+	Discard	Discard	1	1	1	1	1	1	7.29384e-05	0.000568522	0.00317179	-0.0163161	0.00264896	-0.0189651	-0.0383515	-0.044541	0.00618949	-0.222252	-0.200216	-0.175062	1181.99
	ENSG00000100605.17	ITPK1	inositol-tetrakisphosphate 1-kinase [Source:HGNC Symbol;Acc:HGNC:6177];inositol-tetrakisphosphate 1-kinase [Source:HGNC Symbol;Acc:HGNC:6177];inositol-tetrakisphosphate 1-kinase [Source:HGNC Symbol;Acc:HGNC:6177];inositol-tetrakisphosphate 1-kinase [Source:HGNC Symbol;Acc:HGNC:6177];inositol-tetrakisphosphate 1-kinase [Source:HGNC Symbol;Acc:HGNC:6177];inositol-tetrakisphosphate 1-kinase [Source:…	5	+	Discard	Discard	1	1	1	0.0236156	0.0149547	1	0.000135879	0.820956	0.483514	-0.00475396	0.0189213	-0.0236752	0.127688	0.133945	-0.00625688	0.172694	0.0402525	0.0576709	2811.36
	ENSG00000137825.11	ITPKA	inositol-trisphosphate 3-kinase A [Source:HGNC Symbol;Acc:HGNC:6178];inositol-trisphosphate 3-kinase A [Source:HGNC Symbol;Acc:HGNC:6178];inositol-trisphosphate 3-kinase A [Source:HGNC Symbol;Acc:HGNC:6178];inositol-trisphosphate 3-kinase A [Source:HGNC Symbol;Acc:HGNC:6178];inositol-trisphosphate 3-kinase A [Source:HGNC Symbol;Acc:HGNC:6178];inositol-trisphosphate 3-kinase A [Source:HGNC Symbol;…	5	+	Discard	Discard	1	1	1	1	1	1	0.0592435	0.103642	0.0205616	-0.0133356	0.0110072	-0.0243428	-0.030051	0.049276	-0.079327	-0.225343	-0.208628	-0.263612	328.789
	ENSG00000168781.22	PPIP5K1	diphosphoinositol pentakisphosphate kinase 1 [Source:HGNC Symbol;Acc:HGNC:29023]	5	+	Discard	Discard	1	1	1	0.959171	0.421313	1	0.0105052	0.0890097	0.209228	-0.0181534	-0.0405204	0.022367	-0.0649064	-0.115828	0.0509219	-0.196938	-0.150185	-0.12163	612.764
	ENSG00000103502.14	CDIPT	CDP-diacylglycerol--inositol 3-phosphatidyltransferase [Source:HGNC Symbol;Acc:HGNC:1769];CDP-diacylglycerol--inositol 3-phosphatidyltransferase [Source:HGNC Symbol;Acc:HGNC:1769];CDP-diacylglycerol--inositol 3-phosphatidyltransferase [Source:HGNC Symbol;Acc:HGNC:1769];CDP-diacylglycerol--inositol 3-phosphatidyltransferase [Source:HGNC Symbol;Acc:HGNC:1769];CDP-diacylglycerol--inositol 3-phosphat…	5	+	Discard	Discard	1	1	1	1	0.463293	1	0.0771905	0.00947654	0.858367	-0.0361907	-0.00994086	-0.0262499	-0.00537369	-0.0671945	0.0618208	-0.0910875	-0.121905	-0.0338339	3660.97
	ENSG00000132376.20	INPP5K	inositol polyphosphate-5-phosphatase K [Source:HGNC Symbol;Acc:HGNC:33882];inositol polyphosphate-5-phosphatase K [Source:HGNC Symbol;Acc:HGNC:33882];inositol polyphosphate-5-phosphatase K [Source:HGNC Symbol;Acc:HGNC:33882];inositol polyphosphate-5-phosphatase K [Source:HGNC Symbol;Acc:HGNC:33882];inositol polyphosphate-5-phosphatase K [Source:HGNC Symbol;Acc:HGNC:33882];inositol polyphosphate-5…	5	+	Discard	Discard	1	1	1	1	1	1	0.0429804	0.0103167	0.000304403	-0.0579955	-0.0596625	0.00166707	-0.0298266	0.017709	-0.0475356	-0.136287	-0.164456	-0.213658	1163.59
	ENSG00000276293.4	PIP4K2B	phosphatidylinositol-5-phosphate 4-kinase type 2 beta [Source:HGNC Symbol;Acc:HGNC:8998]	5	+	Discard	Discard	1	1	0.537151	0.427671	0.835444	1	9.797e-09	6.5821e-11	3.03303e-16	-0.0296672	0.0359047	-0.0655719	-0.0539371	-0.0350349	-0.0189021	0.181197	0.205467	0.252137	4910.69
	ENSG00000169710.9	FASN	fatty acid synthase [Source:HGNC Symbol;Acc:HGNC:3594];fatty acid synthase [Source:HGNC Symbol;Acc:HGNC:3594];fatty acid synthase [Source:HGNC Symbol;Acc:HGNC:3594];fatty acid synthase [Source:HGNC Symbol;Acc:HGNC:3594];fatty acid synthase [Source:HGNC Symbol;Acc:HGNC:3594];fatty acid synthase [Source:HGNC Symbol;Acc:HGNC:3594];fatty acid synthase [Source:HGNC Symbol;Acc:HGNC:3594];fatty acid syn…	5	+	Discard	Discard	1	1	1	0.000117508	2.22467e-07	1	1.48219e-49	3.4394e-23	5.72882e-15	-0.00535643	-0.0396398	0.0342834	0.186364	0.236835	-0.0504708	0.607546	0.415825	0.331071	7647.08
	ENSG00000141401.12	IMPA2	inositol monophosphatase 2 [Source:HGNC Symbol;Acc:HGNC:6051];inositol monophosphatase 2 [Source:HGNC Symbol;Acc:HGNC:6051];inositol monophosphatase 2 [Source:HGNC Symbol;Acc:HGNC:6051];inositol monophosphatase 2 [Source:HGNC Symbol;Acc:HGNC:6051];inositol monophosphatase 2 [Source:HGNC Symbol;Acc:HGNC:6051];inositol monophosphatase 2 [Source:HGNC Symbol;Acc:HGNC:6051];inositol monophosphatase 2 …	5	+	Discard	Discard	1	1	0.715001	1	0.669398	1	0.333299	0.00315472	1	-0.162851	0.0313408	-0.194192	0.0256924	-0.146218	0.17191	-0.166833	-0.355376	0.0107255	242.315
	ENSG00000078142.13	PIK3C3	phosphatidylinositol 3-kinase catalytic subunit type 3 [Source:HGNC Symbol;Acc:HGNC:8974]	5	+	Discard	Discard	1	1	1	0.684689	0.317888	1	0.439146	0.0679149	0.0416287	0.0197034	0.039056	-0.0193526	0.068096	0.0950937	-0.0269978	-0.0684776	-0.11687	-0.124515	1947.42
	ENSG00000186111.10	PIP5K1C	phosphatidylinositol-4-phosphate 5-kinase type 1 gamma [Source:HGNC Symbol;Acc:HGNC:8996]	5	+	Discard	Discard	1	1	1	1	0.37817	1	5.47725e-14	1.48486e-08	7.85447e-07	-0.0591042	-0.0224857	-0.0366184	0.00970318	0.0744696	-0.0647664	0.307965	0.239158	0.21101	5036.45
	ENSG00000086544.3	ITPKC	inositol-trisphosphate 3-kinase C [Source:HGNC Symbol;Acc:HGNC:14897];inositol-trisphosphate 3-kinase C [Source:HGNC Symbol;Acc:HGNC:14897];inositol-trisphosphate 3-kinase C [Source:HGNC Symbol;Acc:HGNC:14897];inositol-trisphosphate 3-kinase C [Source:HGNC Symbol;Acc:HGNC:14897];inositol-trisphosphate 3-kinase C [Source:HGNC Symbol;Acc:HGNC:14897];inositol-trisphosphate 3-kinase C [Source:HGNC Sy…	5	+	Discard	Discard	1	1	1	0.576779	1	1	0.00310039	0.305215	0.063001	-0.00651402	-0.0198618	0.0133478	0.0943951	0.0389926	0.0554025	0.206815	0.105905	0.14796	685.911
	ENSG00000274602.5	PI4KAP1	phosphatidylinositol 4-kinase alpha pseudogene 1 [Source:HGNC Symbol;Acc:HGNC:33576]	5	+	Discard	Discard	1	1	1	0.0350828	0.00267002	1	0.00568468	1	0.948831	-0.0132449	-0.113135	0.0998905	-0.274306	-0.346084	0.0717782	-0.298608	-0.0375473	-0.0656595	321.905
	ENSG00000241973.11	PI4KA	phosphatidylinositol 4-kinase alpha [Source:HGNC Symbol;Acc:HGNC:8983];phosphatidylinositol 4-kinase alpha [Source:HGNC Symbol;Acc:HGNC:8983];phosphatidylinositol 4-kinase alpha [Source:HGNC Symbol;Acc:HGNC:8983];phosphatidylinositol 4-kinase alpha [Source:HGNC Symbol;Acc:HGNC:8983];phosphatidylinositol 4-kinase alpha [Source:HGNC Symbol;Acc:HGNC:8983];phosphatidylinositol 4-kinase alpha [Source:…	5	+	Discard	Discard	1	1	1	0.0932336	0.172117	1	0.491583	0.212764	0.599991	-0.0224284	-0.00869249	-0.0137359	0.0866222	0.0770139	0.00960831	0.0449084	-0.0641422	-0.040798	4754.35
	ENSG00000183506.17	PI4KAP2	phosphatidylinositol 4-kinase alpha pseudogene 2 [Source:HGNC Symbol;Acc:HGNC:33577]	5	+	Discard	Discard	1	1	1	0.430039	0.191061	1	0.0817002	1	0.90618	-0.00784546	-0.0439204	0.0360749	-0.107417	-0.13486	0.0274429	-0.138092	-0.038521	-0.047153	958.606
	ENSG00000145439.12	CBR4	Carbonyl reductase 4 [Source:HGNC Symbol;Acc:HGNC:25891];Carbonyl reductase 4 [Source:HGNC Symbol;Acc:HGNC:25891];Carbonyl reductase 4 [Source:HGNC Symbol;Acc:HGNC:25891];Carbonyl reductase 4 [Source:HGNC Symbol;Acc:HGNC:25891];Carbonyl reductase 4 [Source:HGNC Symbol;Acc:HGNC:25891];Carbonyl reductase 4 [Source:HGNC Symbol;Acc:HGNC:25891];Carbonyl reductase 4 [Source:HGNC Symbol;Acc:HGNC:25891];…	4	+	Discard	Discard	1	1	1	0.927338	0.782708	1	0.00720314	1	0.704942	0.139834	0.0730336	0.0668004	-0.0939601	-0.111687	0.0177268	-0.28032	-0.0465255	-0.0955991	313.862
	ENSG00000127948.16	POR	cytochrome P450 oxidoReductase [Source:HGNC Symbol;Acc:HGNC:9208];cytochrome P450 oxidoReductase [Source:HGNC Symbol;Acc:HGNC:9208];cytochrome P450 oxidoReductase [Source:HGNC Symbol;Acc:HGNC:9208];cytochrome P450 oxidoReductase [Source:HGNC Symbol;Acc:HGNC:9208];cytochrome P450 oxidoReductase [Source:HGNC Symbol;Acc:HGNC:9208];cytochrome P450 oxidoReductase [Source:HGNC Symbol;Acc:HGNC:9208];cyt…	4	+	Discard	Discard	1	1	0.900982	0.000371626	0.00184955	1	6.38249e-31	1.25166e-08	2.77991e-15	-0.0590513	0.0159974	-0.0750486	0.186022	0.168673	0.0173492	0.51283	0.267757	0.360155	2296.55
	ENSG00000159228.13	CBR1	Carbonyl reductase 1 [Source:HGNC Symbol;Acc:HGNC:1548];Carbonyl reductase 1 [Source:HGNC Symbol;Acc:HGNC:1548];Carbonyl reductase 1 [Source:HGNC Symbol;Acc:HGNC:1548];Carbonyl reductase 1 [Source:HGNC Symbol;Acc:HGNC:1548];Carbonyl reductase 1 [Source:HGNC Symbol;Acc:HGNC:1548];Carbonyl reductase 1 [Source:HGNC Symbol;Acc:HGNC:1548];Carbonyl reductase 1 [Source:HGNC Symbol;Acc:HGNC:1548];Carbony…	4	+	Discard	Discard	1	1	1	0.965392	0.957361	1	5.45793e-06	0.000236554	2.73231e-05	0.0118668	0.0332585	-0.0213917	0.0481461	0.0475939	0.000552186	0.239779	0.2035	0.225444	1472.72
	ENSG00000159231.6	CBR3	Carbonyl reductase 3 [Source:HGNC Symbol;Acc:HGNC:1549];Carbonyl reductase 3 [Source:HGNC Symbol;Acc:HGNC:1549];Carbonyl reductase 3 [Source:HGNC Symbol;Acc:HGNC:1549];Carbonyl reductase 3 [Source:HGNC Symbol;Acc:HGNC:1549];Carbonyl reductase 3 [Source:HGNC Symbol;Acc:HGNC:1549];Carbonyl reductase 3 [Source:HGNC Symbol;Acc:HGNC:1549];Carbonyl reductase 3 [Source:HGNC Symbol;Acc:HGNC:1549];Carbony…	4	+	Discard	Discard	1	0.698947	1	1	1	1	2.49008e-06	9.86664e-05	0.00473913	0.151973	0.199583	-0.0476104	0.0787043	0.0137742	0.0649301	-0.550601	-0.477333	-0.364793	305.014
	ENSG00000179889.19	PDXDC1	pyridoxal dependent Decarboxylase domain containing 1 [Source:HGNC Symbol;Acc:HGNC:28995]	4	+	Discard	Discard	0.399841	1	0.014777	0.207556	0.54862	1	0.0763076	0.18393	1.80263e-06	0.0799406	-0.0368041	0.116745	0.0697968	0.0495748	0.020222	-0.0728101	-0.0626662	-0.159189	4325.25
	ENSG00000198888.2	MT-ND1	mitochondrially encoded NADH:ubiquinone oxidoReductase core subunit 1 [Source:HGNC Symbol;Acc:HGNC:7455];mitochondrially encoded NADH:ubiquinone oxidoReductase core subunit 1 [Source:HGNC Symbol;Acc:HGNC:7455];mitochondrially encoded NADH:ubiquinone oxidoReductase core subunit 1 [Source:HGNC Symbol;Acc:HGNC:7455];mitochondrially encoded NADH:ubiquinone oxidoReductase core subunit 1 [Source:HGNC S…	4	+	Discard	Discard	2.76926e-08	1.37064e-05	1.19629e-29	1	1.63954e-08	1.37446e-06	3.37192e-09	1	5.14746e-07	-0.221653	0.186213	-0.407866	0.0141501	0.214411	-0.200261	0.213339	-0.0224642	0.185141	54297
	ENSG00000198840.2	MT-ND3	mitochondrially encoded NADH:ubiquinone oxidoReductase core subunit 3 [Source:HGNC Symbol;Acc:HGNC:7458];mitochondrially encoded NADH:ubiquinone oxidoReductase core subunit 3 [Source:HGNC Symbol;Acc:HGNC:7458];mitochondrially encoded NADH:ubiquinone oxidoReductase core subunit 3 [Source:HGNC Symbol;Acc:HGNC:7458];mitochondrially encoded NADH:ubiquinone oxidoReductase core subunit 3 [Source:HGNC S…	4	+	Discard	Discard	9.7773e-06	0.0031289	2.60456e-19	0.00463186	0.0350577	6.37932e-09	1	0.0786374	1	-0.194901	0.149929	-0.34483	-0.129999	0.107084	-0.237083	-0.0199087	-0.0848104	0.022936	29861.1
	ENSG00000198763.3	MT-ND2	mitochondrially encoded NADH:ubiquinone oxidoReductase core subunit 2 [Source:HGNC Symbol;Acc:HGNC:7456];mitochondrially encoded NADH:ubiquinone oxidoReductase core subunit 2 [Source:HGNC Symbol;Acc:HGNC:7456];mitochondrially encoded NADH:ubiquinone oxidoReductase core subunit 2 [Source:HGNC Symbol;Acc:HGNC:7456];mitochondrially encoded NADH:ubiquinone oxidoReductase core subunit 2 [Source:HGNC S…	4	+	Discard	Discard	0.0215613	0.000691703	5.2549e-14	1	3.85483e-07	0.00018167	1	0.000219094	0.953219	-0.12339	0.149824	-0.273214	0.0250305	0.186516	-0.161485	0.012891	-0.13553	-0.0238014	51964.2
	ENSG00000224877.4	NDUFAF8	NADH:ubiquinone oxidoReductase complex assembly factor 8 [Source:HGNC Symbol;Acc:HGNC:33551];NADH:ubiquinone oxidoReductase complex assembly factor 8 [Source:HGNC Symbol;Acc:HGNC:33551];NADH:ubiquinone oxidoReductase complex assembly factor 8 [Source:HGNC Symbol;Acc:HGNC:33551];NADH:ubiquinone oxidoReductase complex assembly factor 8 [Source:HGNC Symbol;Acc:HGNC:33551]	4	+	Discard	Discard	0.192143	0.280364	1	0.144235	0.467933	1	3.13834e-09	1.29259e-07	5.09778e-07	-0.190692	-0.164335	-0.0263569	-0.150626	-0.107168	-0.0434586	0.39521	0.355144	0.338042	1041.07
	ENSG00000188566.14	NDOR1	NADPH dependent diflavin oxidoReductase 1 [Source:HGNC Symbol;Acc:HGNC:29838]	4	+	Discard	Discard	0.570513	0.377756	1	0.95955	0.53462	1	1.09057e-05	1.08018e-08	2.42504e-07	-0.112259	-0.114173	0.0019134	-0.0497789	-0.0800305	0.0302515	-0.234447	-0.296928	-0.268589	1451.88
	ENSG00000140990.15	NDUFB10	NADH:ubiquinone oxidoReductase subunit B10 [Source:HGNC Symbol;Acc:HGNC:7696];NADH:ubiquinone oxidoReductase subunit B10 [Source:HGNC Symbol;Acc:HGNC:7696];NADH:ubiquinone oxidoReductase subunit B10 [Source:HGNC Symbol;Acc:HGNC:7696];NADH:ubiquinone oxidoReductase subunit B10 [Source:HGNC Symbol;Acc:HGNC:7696];NADH:ubiquinone oxidoReductase subunit B10 [Source:HGNC Symbol;Acc:HGNC:7696];NADH:ubiq…	4	+	Discard	Discard	0.575452	0.972521	1	0.78396	1	1	0.0014183	0.0442487	0.0390945	-0.108391	-0.0675789	-0.0408118	-0.059537	-0.0196615	-0.0398755	0.171209	0.122355	0.123292	2389.83
	ENSG00000198695.2	MT-ND6	mitochondrially encoded NADH:ubiquinone oxidoReductase core subunit 6 [Source:HGNC Symbol;Acc:HGNC:7462];mitochondrially encoded NADH:ubiquinone oxidoReductase core subunit 6 [Source:HGNC Symbol;Acc:HGNC:7462];mitochondrially encoded NADH:ubiquinone oxidoReductase core subunit 6 [Source:HGNC Symbol;Acc:HGNC:7462];mitochondrially encoded NADH:ubiquinone oxidoReductase core subunit 6 [Source:HGNC S…	4	+	Discard	Discard	0.613116	0.162587	7.58599e-05	0.118092	0.950211	0.0671831	0.0382098	0.0885284	0.922342	-0.079239	0.101129	-0.180368	-0.0895929	0.0355044	-0.125097	-0.0931588	-0.0828049	-0.0275345	42202.4
	ENSG00000169738.8	DCXR	diCarbonyl and L-xylulose Reductase [Source:HGNC Symbol;Acc:HGNC:18985];diCarbonyl and L-xylulose Reductase [Source:HGNC Symbol;Acc:HGNC:18985];diCarbonyl and L-xylulose Reductase [Source:HGNC Symbol;Acc:HGNC:18985];diCarbonyl and L-xylulose Reductase [Source:HGNC Symbol;Acc:HGNC:18985];diCarbonyl and L-xylulose Reductase [Source:HGNC Symbol;Acc:HGNC:18985];diCarbonyl and L-xylulose Reductase [So…	4	+	Discard	Discard	0.622339	0.804156	1	1	1	1	0.489294	1	1	-0.141129	-0.107139	-0.03399	-0.0428153	-0.0374781	-0.0053372	0.0859787	-0.0123353	0.0163175	1457.46
	ENSG00000099795.7	NDUFB7	NADH:ubiquinone oxidoReductase subunit B7 [Source:HGNC Symbol;Acc:HGNC:7702];NADH:ubiquinone oxidoReductase subunit B7 [Source:HGNC Symbol;Acc:HGNC:7702];NADH:ubiquinone oxidoReductase subunit B7 [Source:HGNC Symbol;Acc:HGNC:7702];NADH:ubiquinone oxidoReductase subunit B7 [Source:HGNC Symbol;Acc:HGNC:7702];NADH:ubiquinone oxidoReductase subunit B7 [Source:HGNC Symbol;Acc:HGNC:7702];NADH:ubiquinon…	4	+	Discard	Discard	0.79435	1	1	1	0.754297	1	0.344944	1	0.761044	-0.101014	-0.0675371	-0.0334766	-0.0350333	0.0667198	-0.101753	0.0823906	0.0164102	-0.0518663	1909.79
	ENSG00000090266.13	NDUFB2	NADH:ubiquinone oxidoReductase subunit B2 [Source:HGNC Symbol;Acc:HGNC:7697];NADH:ubiquinone oxidoReductase subunit B2 [Source:HGNC Symbol;Acc:HGNC:7697];NADH:ubiquinone oxidoReductase subunit B2 [Source:HGNC Symbol;Acc:HGNC:7697];NADH:ubiquinone oxidoReductase subunit B2 [Source:HGNC Symbol;Acc:HGNC:7697];NADH:ubiquinone oxidoReductase subunit B2 [Source:HGNC Symbol;Acc:HGNC:7697];NADH:ubiquinon…	4	+	Discard	Discard	0.894818	1	1	1	1	1	1	0.167628	1	-0.0838319	-0.0387454	-0.0450865	-0.00845773	-0.0406693	0.0322116	-0.0209959	-0.09637	-0.0190719	2506.42
	ENSG00000145494.12	NDUFS6	NADH:ubiquinone oxidoReductase subunit S6 [Source:HGNC Symbol;Acc:HGNC:7713];NADH:ubiquinone oxidoReductase subunit S6 [Source:HGNC Symbol;Acc:HGNC:7713];NADH:ubiquinone oxidoReductase subunit S6 [Source:HGNC Symbol;Acc:HGNC:7713];NADH:ubiquinone oxidoReductase subunit S6 [Source:HGNC Symbol;Acc:HGNC:7713];NADH:ubiquinone oxidoReductase subunit S6 [Source:HGNC Symbol;Acc:HGNC:7713];NADH:ubiquinon…	4	+	Discard	Discard	0.949568	1	1	1	1	1	0.615486	1	1	-0.0977055	-0.0485269	-0.0491786	-0.0410615	0.0286999	-0.0697614	0.0676964	0.0110524	-0.00953037	1741.47
	ENSG00000168653.11	NDUFS5	NADH:ubiquinone oxidoReductase subunit S5 [Source:HGNC Symbol;Acc:HGNC:7712];NADH:ubiquinone oxidoReductase subunit S5 [Source:HGNC Symbol;Acc:HGNC:7712];NADH:ubiquinone oxidoReductase subunit S5 [Source:HGNC Symbol;Acc:HGNC:7712];NADH:ubiquinone oxidoReductase subunit S5 [Source:HGNC Symbol;Acc:HGNC:7712];NADH:ubiquinone oxidoReductase subunit S5 [Source:HGNC Symbol;Acc:HGNC:7712];NADH:ubiquinon…	4	+	Discard	Discard	1	1	1	0.512653	1	1	8.76927e-11	5.64351e-10	1.72492e-12	-0.0592235	-0.0193779	-0.0398456	-0.0689364	0.00386319	-0.0727996	-0.275166	-0.265454	-0.298407	3696.16
	ENSG00000158864.12	NDUFS2	NADH:ubiquinone oxidoReductase core subunit S2 [Source:HGNC Symbol;Acc:HGNC:7708]	4	+	Discard	Discard	1	1	0.941789	0.818561	0.517367	1	0.421034	0.000344361	0.0216703	-0.0390411	0.00754779	-0.0465889	0.0352768	0.0471784	-0.0119015	-0.0421553	-0.116473	-0.0817859	3600.12
	ENSG00000003509.16	NDUFAF7	NADH:ubiquinone oxidoReductase complex assembly factor 7 [Source:HGNC Symbol;Acc:HGNC:28816];NADH:ubiquinone oxidoReductase complex assembly factor 7 [Source:HGNC Symbol;Acc:HGNC:28816];NADH:ubiquinone oxidoReductase complex assembly factor 7 [Source:HGNC Symbol;Acc:HGNC:28816];NADH:ubiquinone oxidoReductase complex assembly factor 7 [Source:HGNC Symbol;Acc:HGNC:28816];NADH:ubiquinone oxidoReduct…	4	+	Discard	Discard	1	1	1	0.0350828	0.00504238	1	1	0.0110034	0.000113143	-0.0285743	0.012151	-0.0407253	-0.214458	-0.258296	0.0438386	0.0381281	0.224012	0.308575	511.272
	ENSG00000119013.9	NDUFB3	NADH:ubiquinone oxidoReductase subunit B3 [Source:HGNC Symbol;Acc:HGNC:7698]	4	+	Discard	Discard	1	1	1	0.660338	1	1	0.959513	0.291507	1	-0.0202897	0.0161011	-0.0363908	-0.0780694	0.0349094	-0.112979	0.0369	0.0946797	0.0180916	1213.07
	ENSG00000023228.14	NDUFS1	NADH:ubiquinone oxidoReductase core subunit S1 [Source:HGNC Symbol;Acc:HGNC:7707];NADH:ubiquinone oxidoReductase core subunit S1 [Source:HGNC Symbol;Acc:HGNC:7707];NADH:ubiquinone oxidoReductase core subunit S1 [Source:HGNC Symbol;Acc:HGNC:7707];NADH:ubiquinone oxidoReductase core subunit S1 [Source:HGNC Symbol;Acc:HGNC:7707];NADH:ubiquinone oxidoReductase core subunit S1 [Source:HGNC Symbol;Acc:…	4	+	Discard	Discard	1	0.277843	0.856935	1	1	1	1.479e-13	2.70775e-08	1.27318e-07	0.0247427	0.0763971	-0.0516544	-0.0255089	0.0177659	-0.0432748	-0.228003	-0.177751	-0.169372	4572.22
	ENSG00000130414.12	NDUFA10	NADH:ubiquinone oxidoReductase subunit A10 [Source:HGNC Symbol;Acc:HGNC:7684]	4	+	Discard	Discard	1	1	1	1	0.989499	1	7.24488e-08	1.74525e-07	0.000294169	-0.0226028	-0.0232063	0.000603426	-0.0197404	0.0292622	-0.0490026	0.18257	0.179707	0.130101	2984.97
	ENSG00000178057.15	NDUFAF3	NADH:ubiquinone oxidoReductase complex assembly factor 3 [Source:HGNC Symbol;Acc:HGNC:29918];NADH:ubiquinone oxidoReductase complex assembly factor 3 [Source:HGNC Symbol;Acc:HGNC:29918];NADH:ubiquinone oxidoReductase complex assembly factor 3 [Source:HGNC Symbol;Acc:HGNC:29918];NADH:ubiquinone oxidoReductase complex assembly factor 3 [Source:HGNC Symbol;Acc:HGNC:29918];NADH:ubiquinone oxidoReduct…	4	+	Discard	Discard	1	1	1	0.143396	0.432443	1	1.5912e-15	2.05948e-06	1.79802e-06	-0.028067	-0.0590409	0.0309739	0.111993	0.0821293	0.0298638	0.380802	0.240742	0.239632	2243.18
	ENSG00000065518.8	NDUFB4	NADH:ubiquinone oxidoReductase subunit B4 [Source:HGNC Symbol;Acc:HGNC:7699];NADH:ubiquinone oxidoReductase subunit B4 [Source:HGNC Symbol;Acc:HGNC:7699];NADH:ubiquinone oxidoReductase subunit B4 [Source:HGNC Symbol;Acc:HGNC:7699];NADH:ubiquinone oxidoReductase subunit B4 [Source:HGNC Symbol;Acc:HGNC:7699];NADH:ubiquinone oxidoReductase subunit B4 [Source:HGNC Symbol;Acc:HGNC:7699];NADH:ubiquinon…	4	+	Discard	Discard	1	1	1	1	0.896576	1	1	1	0.909272	-0.0385503	-0.00607782	-0.0324725	-0.0131732	0.0448524	-0.0580256	0.0177638	-0.00761334	-0.0331665	2545.44
	ENSG00000136521.13	NDUFB5	NADH:ubiquinone oxidoReductase subunit B5 [Source:HGNC Symbol;Acc:HGNC:7700];NADH:ubiquinone oxidoReductase subunit B5 [Source:HGNC Symbol;Acc:HGNC:7700];NADH:ubiquinone oxidoReductase subunit B5 [Source:HGNC Symbol;Acc:HGNC:7700];NADH:ubiquinone oxidoReductase subunit B5 [Source:HGNC Symbol;Acc:HGNC:7700];NADH:ubiquinone oxidoReductase subunit B5 [Source:HGNC Symbol;Acc:HGNC:7700];NADH:ubiquinon…	4	+	Discard	Discard	1	1	1	0.798733	0.260059	1	0.0625016	0.547965	0.749806	0.00805642	0.0322679	-0.0242115	0.0577971	0.0970855	-0.0392885	0.112376	0.0626349	0.0475579	1679.45
	ENSG00000109390.12	NDUFC1	NADH:ubiquinone oxidoReductase subunit C1 [Source:HGNC Symbol;Acc:HGNC:7705]	4	+	Discard	Discard	1	1	1	1	0.799933	1	0.152553	0.269147	0.650757	-0.00578266	0.0190771	-0.0248597	0.00670529	0.0668816	-0.0601763	0.111489	0.099001	0.0636844	1090.58
	ENSG00000164258.12	NDUFS4	NADH:ubiquinone oxidoReductase subunit S4 [Source:HGNC Symbol;Acc:HGNC:7711];NADH:ubiquinone oxidoReductase subunit S4 [Source:HGNC Symbol;Acc:HGNC:7711];NADH:ubiquinone oxidoReductase subunit S4 [Source:HGNC Symbol;Acc:HGNC:7711];NADH:ubiquinone oxidoReductase subunit S4 [Source:HGNC Symbol;Acc:HGNC:7711];NADH:ubiquinone oxidoReductase subunit S4 [Source:HGNC Symbol;Acc:HGNC:7711];NADH:ubiquinon…	4	+	Discard	Discard	1	1	1	0.615816	0.138569	1	0.040031	0.80322	1	-0.0035687	-0.0275401	0.0239713	0.0722493	0.115052	-0.0428031	0.123773	0.0479553	-0.0188192	1384.83
	ENSG00000164182.11	NDUFAF2	NADH:ubiquinone oxidoReductase complex assembly factor 2 [Source:HGNC Symbol;Acc:HGNC:28086]	4	+	Discard	Discard	1	1	1	1	1	1	3.2801e-05	0.00034716	1.19874e-05	-0.0116792	-0.00312729	-0.00855192	-0.0348726	0.00837639	-0.043249	-0.218524	-0.195331	-0.230028	1176.12
	ENSG00000131495.9	NDUFA2	NADH:ubiquinone oxidoReductase subunit A2 [Source:HGNC Symbol;Acc:HGNC:7685];NADH:ubiquinone oxidoReductase subunit A2 [Source:HGNC Symbol;Acc:HGNC:7685];NADH:ubiquinone oxidoReductase subunit A2 [Source:HGNC Symbol;Acc:HGNC:7685];NADH:ubiquinone oxidoReductase subunit A2 [Source:HGNC Symbol;Acc:HGNC:7685];NADH:ubiquinone oxidoReductase subunit A2 [Source:HGNC Symbol;Acc:HGNC:7685];NADH:ubiquinon…	4	+	Discard	Discard	1	1	1	0.485886	0.201848	1	0.668724	0.848885	1	0.0237563	-0.0423569	0.0661132	-0.122226	-0.159746	0.03752	-0.0789776	0.0670045	0.0384113	804.252
	ENSG00000083123.15	BCKDHB	branched chain keto acid Dehydrogenase E1 subunit beta [Source:HGNC Symbol;Acc:HGNC:987];branched chain keto acid Dehydrogenase E1 subunit beta [Source:HGNC Symbol;Acc:HGNC:987];branched chain keto acid Dehydrogenase E1 subunit beta [Source:HGNC Symbol;Acc:HGNC:987];branched chain keto acid Dehydrogenase E1 subunit beta [Source:HGNC Symbol;Acc:HGNC:987];branched chain keto acid Dehydrogenase E1 s…	4	+	Discard	Discard	1	1	1	1	1	1	0.0497846	0.00214672	0.0121482	0.0118995	0.0248474	-0.0129478	-0.0319662	0.0035941	-0.0355603	0.103909	0.147775	0.125162	1623.93
	ENSG00000123545.6	NDUFAF4	NADH:ubiquinone oxidoReductase complex assembly factor 4 [Source:HGNC Symbol;Acc:HGNC:21034];NADH:ubiquinone oxidoReductase complex assembly factor 4 [Source:HGNC Symbol;Acc:HGNC:21034];NADH:ubiquinone oxidoReductase complex assembly factor 4 [Source:HGNC Symbol;Acc:HGNC:21034];NADH:ubiquinone oxidoReductase complex assembly factor 4 [Source:HGNC Symbol;Acc:HGNC:21034];NADH:ubiquinone oxidoReduct…	4	+	Discard	Discard	1	1	1	1	0.513028	0.873483	0.000180793	0.000502353	0.0786445	-0.0665271	-0.0110508	-0.0554764	-0.051997	0.111521	-0.163518	0.285789	0.271258	0.163217	503.817
	ENSG00000128609.15	NDUFA5	NADH:ubiquinone oxidoReductase subunit A5 [Source:HGNC Symbol;Acc:HGNC:7688]	4	+	Discard	Discard	1	1	1	0.917486	1	1	0.162014	0.500396	0.040289	0.0182198	0.0426821	-0.0244624	0.0404204	0.0191108	0.0213095	0.0764981	0.0542975	0.100069	1770.63
	ENSG00000156170.13	NDUFAF6	NADH:ubiquinone oxidoReductase complex assembly factor 6 [Source:HGNC Symbol;Acc:HGNC:28625];NADH:ubiquinone oxidoReductase complex assembly factor 6 [Source:HGNC Symbol;Acc:HGNC:28625];NADH:ubiquinone oxidoReductase complex assembly factor 6 [Source:HGNC Symbol;Acc:HGNC:28625];NADH:ubiquinone oxidoReductase complex assembly factor 6 [Source:HGNC Symbol;Acc:HGNC:28625];NADH:ubiquinone oxidoReduct…	4	+	Discard	Discard	1	1	0.388871	0.492563	1	1	0.000813473	1	1.29796e-05	0.108764	-0.0717008	0.180465	-0.131392	0.00099149	-0.132384	-0.289662	-0.0495063	-0.362355	373.855
	ENSG00000147684.9	NDUFB9	NADH:ubiquinone oxidoReductase subunit B9 [Source:HGNC Symbol;Acc:HGNC:7704]	4	+	Discard	Discard	1	1	1	1	1	1	0.583657	1	0.711945	-0.0429734	-0.024883	-0.0180905	0.0294319	-0.017915	0.0473469	0.0559271	-0.0164783	0.0489591	1514.35
	ENSG00000165264.11	NDUFB6	NADH:ubiquinone oxidoReductase subunit B6 [Source:HGNC Symbol;Acc:HGNC:7701];NADH:ubiquinone oxidoReductase subunit B6 [Source:HGNC Symbol;Acc:HGNC:7701];NADH:ubiquinone oxidoReductase subunit B6 [Source:HGNC Symbol;Acc:HGNC:7701];NADH:ubiquinone oxidoReductase subunit B6 [Source:HGNC Symbol;Acc:HGNC:7701];NADH:ubiquinone oxidoReductase subunit B6 [Source:HGNC Symbol;Acc:HGNC:7701];NADH:ubiquinon…	4	+	Discard	Discard	1	1	1	0.271578	0.561463	1	0.219859	1	1	-0.00301571	-0.0378705	0.0348548	0.103663	0.0779442	0.0257193	0.0920086	-0.0146706	-0.0238061	1427.5
	ENSG00000119421.7	NDUFA8	NADH:ubiquinone oxidoReductase subunit A8 [Source:HGNC Symbol;Acc:HGNC:7692];NADH:ubiquinone oxidoReductase subunit A8 [Source:HGNC Symbol;Acc:HGNC:7692];NADH:ubiquinone oxidoReductase subunit A8 [Source:HGNC Symbol;Acc:HGNC:7692];NADH:ubiquinone oxidoReductase subunit A8 [Source:HGNC Symbol;Acc:HGNC:7692];NADH:ubiquinone oxidoReductase subunit A8 [Source:HGNC Symbol;Acc:HGNC:7692];NADH:ubiquinon…	4	+	Discard	Discard	1	1	1	1	1	1	0.281478	0.458041	0.0384673	0.00393083	0.0352164	-0.0312856	0.0149518	-0.00816068	0.0231125	0.0810477	0.0700267	0.124425	1316.75
	ENSG00000181192.12	DHTKD1	Dehydrogenase E1 and transketolase domain containing 1 [Source:HGNC Symbol;Acc:HGNC:23537];Dehydrogenase E1 and transketolase domain containing 1 [Source:HGNC Symbol;Acc:HGNC:23537];Dehydrogenase E1 and transketolase domain containing 1 [Source:HGNC Symbol;Acc:HGNC:23537];Dehydrogenase E1 and transketolase domain containing 1 [Source:HGNC Symbol;Acc:HGNC:23537];Dehydrogenase E1 and transketolase …	4	+	Discard	Discard	1	1	1	0.202118	1	1	6.32453e-14	0.000205873	9.17652e-10	0.0745496	0.0648443	0.00970536	-0.135771	-0.010469	-0.125302	-0.457949	-0.247628	-0.382635	998.964
	ENSG00000166136.16	NDUFB8	NADH:ubiquinone oxidoReductase subunit B8 [Source:HGNC Symbol;Acc:HGNC:7703];NADH:ubiquinone oxidoReductase subunit B8 [Source:HGNC Symbol;Acc:HGNC:7703];NADH:ubiquinone oxidoReductase subunit B8 [Source:HGNC Symbol;Acc:HGNC:7703];NADH:ubiquinone oxidoReductase subunit B8 [Source:HGNC Symbol;Acc:HGNC:7703];NADH:ubiquinone oxidoReductase subunit B8 [Source:HGNC Symbol;Acc:HGNC:7703];NADH:ubiquinon…	4	+	Discard	Discard	1	1	1	1	1	1	0.668058	1	1	0.0295148	-0.0149579	0.0444727	-0.0119262	-0.0687809	0.0568548	-0.0956934	-0.0542524	-0.0418704	424.204
	ENSG00000166199.13	ALKBH3	alkB homolog 3, alpha-ketoglutaratedependent DiOxygenase [Source:HGNC Symbol;Acc:HGNC:30141];alkB homolog 3, alpha-ketoglutaratedependent DiOxygenase [Source:HGNC Symbol;Acc:HGNC:30141];alkB homolog 3, alpha-ketoglutaratedependent DiOxygenase [Source:HGNC Symbol;Acc:HGNC:30141];alkB homolog 3, alpha-ketoglutaratedependent DiOxygenase [Source:HGNC Symbol;Acc:HGNC:30141];alkB homolog 3, alpha-ketog…	4	+	Discard	Discard	1	1	1	0.670129	0.83561	0.668551	0.8031	0.662877	0.0808862	0.0390782	-0.0150137	0.0540919	-0.0831944	0.0683047	-0.151499	-0.053002	0.0692706	-0.13632	754.879
	ENSG00000213619.10	NDUFS3	NADH:ubiquinone oxidoReductase core subunit S3 [Source:HGNC Symbol;Acc:HGNC:7710]	4	+	Discard	Discard	1	1	1	1	1	1	0.371283	0.276797	0.1739	-0.0393877	-0.0356028	-0.00378497	-0.0277037	-0.0137218	-0.0139819	-0.0768502	-0.0885342	-0.0987311	1202.57
	ENSG00000167792.13	NDUFV1	NADH:ubiquinone oxidoReductase core subunit V1 [Source:HGNC Symbol;Acc:HGNC:7716];NADH:ubiquinone oxidoReductase core subunit V1 [Source:HGNC Symbol;Acc:HGNC:7716];NADH:ubiquinone oxidoReductase core subunit V1 [Source:HGNC Symbol;Acc:HGNC:7716];NADH:ubiquinone oxidoReductase core subunit V1 [Source:HGNC Symbol;Acc:HGNC:7716];NADH:ubiquinone oxidoReductase core subunit V1 [Source:HGNC Symbol;Acc:…	4	+	Discard	Discard	1	1	1	0.336749	0.430976	1	9.14712e-07	0.000155329	1.44264e-05	-0.0356341	-0.0469671	0.011333	-0.0736043	-0.0667954	-0.00680883	-0.195535	-0.157565	-0.175706	4091.42
	ENSG00000110717.13	NDUFS8	NADH:ubiquinone oxidoReductase core subunit S8 [Source:HGNC Symbol;Acc:HGNC:7715];NADH:ubiquinone oxidoReductase core subunit S8 [Source:HGNC Symbol;Acc:HGNC:7715];NADH:ubiquinone oxidoReductase core subunit S8 [Source:HGNC Symbol;Acc:HGNC:7715];NADH:ubiquinone oxidoReductase core subunit S8 [Source:HGNC Symbol;Acc:HGNC:7715];NADH:ubiquinone oxidoReductase core subunit S8 [Source:HGNC Symbol;Acc:…	4	+	Discard	Discard	1	0.0972889	0.927637	0.322776	1	1	0.0260655	0.119101	3.56284e-06	-0.0675441	-0.143967	0.0764226	-0.0938537	-0.0395037	-0.05435	-0.129878	-0.103568	-0.234341	2595.18
	ENSG00000151366.13	NDUFC2	NADH:ubiquinone oxidoReductase subunit C2 [Source:HGNC Symbol;Acc:HGNC:7706];NADH:ubiquinone oxidoReductase subunit C2 [Source:HGNC Symbol;Acc:HGNC:7706];NADH:ubiquinone oxidoReductase subunit C2 [Source:HGNC Symbol;Acc:HGNC:7706];NADH:ubiquinone oxidoReductase subunit C2 [Source:HGNC Symbol;Acc:HGNC:7706];NADH:ubiquinone oxidoReductase subunit C2 [Source:HGNC Symbol;Acc:HGNC:7706];NADH:ubiquinon…	4	+	Discard	Discard	1	1	1	1	1	1	0.0125632	0.00261403	0.00454644	-0.0272817	0.00300827	-0.03029	0.0011721	0.0213156	-0.0201435	-0.161907	-0.190361	-0.180215	865.842
	ENSG00000139180.11	NDUFA9	NADH:ubiquinone oxidoReductase subunit A9 [Source:HGNC Symbol;Acc:HGNC:7693];NADH:ubiquinone oxidoReductase subunit A9 [Source:HGNC Symbol;Acc:HGNC:7693];NADH:ubiquinone oxidoReductase subunit A9 [Source:HGNC Symbol;Acc:HGNC:7693];NADH:ubiquinone oxidoReductase subunit A9 [Source:HGNC Symbol;Acc:HGNC:7693];NADH:ubiquinone oxidoReductase subunit A9 [Source:HGNC Symbol;Acc:HGNC:7693];NADH:ubiquinon…	4	+	Discard	Discard	1	1	1	0.352772	0.132704	1	0.793711	0.652507	0.118696	-0.0158523	-0.0498417	0.0339894	0.144369	0.183027	-0.0386581	0.0691787	-0.0910427	-0.16369	457.995
	ENSG00000184752.13	NDUFA12	NADH:ubiquinone oxidoReductase subunit A12 [Source:HGNC Symbol;Acc:HGNC:23987]	4	+	Discard	Discard	1	1	1	1	1	1	0.137869	0.653549	1	-0.0309115	-0.0396668	0.00875537	0.0168654	0.0399273	-0.0230619	0.113073	0.0652964	0.0334791	2021.06
	ENSG00000189046.11	ALKBH2	alkB homolog 2, alpha-ketoglutarate dependent DiOxygenase [Source:HGNC Symbol;Acc:HGNC:32487];alkB homolog 2, alpha-ketoglutarate dependent DiOxygenase [Source:HGNC Symbol;Acc:HGNC:32487];alkB homolog 2, alpha-ketoglutarate dependent DiOxygenase [Source:HGNC Symbol;Acc:HGNC:32487];alkB homolog 2, alpha-ketoglutarate dependent DiOxygenase [Source:HGNC Symbol;Acc:HGNC:32487];alkB homolog 2, alpha-k…	4	+	Discard	Discard	1	1	1	7.63327e-05	0.000747884	1	0.624006	7.12997e-05	0.000371711	-0.109005	-0.103184	-0.00582099	-0.364298	-0.32463	-0.0396676	0.0954293	0.350722	0.316876	338.417
	ENSG00000183648.11	NDUFB1	NADH:ubiquinone oxidoReductase subunit B1 [Source:HGNC Symbol;Acc:HGNC:7695];NADH:ubiquinone oxidoReductase subunit B1 [Source:HGNC Symbol;Acc:HGNC:7695];NADH:ubiquinone oxidoReductase subunit B1 [Source:HGNC Symbol;Acc:HGNC:7695];NADH:ubiquinone oxidoReductase subunit B1 [Source:HGNC Symbol;Acc:HGNC:7695];NADH:ubiquinone oxidoReductase subunit B1 [Source:HGNC Symbol;Acc:HGNC:7695];NADH:ubiquinon…	4	+	Discard	Discard	1	1	1	0.181919	0.556015	1	1	0.0650436	0.318014	-0.0229154	-0.0271482	0.00423282	-0.147824	-0.101516	-0.0463074	0.0330855	0.157994	0.107454	1165.63
	ENSG00000137806.9	NDUFAF1	NADH:ubiquinone oxidoReductase complex assembly factor 1 [Source:HGNC Symbol;Acc:HGNC:18828]	4	+	Discard	Discard	1	1	1	0.377029	0.542256	1	1	0.0468059	0.427888	-0.085012	-0.0321987	-0.0528134	0.122267	0.10339	0.0188777	0.0393067	-0.167973	-0.0962818	713.019
	ENSG00000138621.12	PPCDC	phosphopantothenoylcysteine Decarboxylase [Source:HGNC Symbol;Acc:HGNC:28107];phosphopantothenoylcysteine Decarboxylase [Source:HGNC Symbol;Acc:HGNC:28107];phosphopantothenoylcysteine Decarboxylase [Source:HGNC Symbol;Acc:HGNC:28107];phosphopantothenoylcysteine Decarboxylase [Source:HGNC Symbol;Acc:HGNC:28107];phosphopantothenoylcysteine Decarboxylase [Source:HGNC Symbol;Acc:HGNC:28107];phosphopa…	4	+	Discard	Discard	1	1	1	0.355678	0.189331	1	2.36585e-16	6.66223e-08	2.15128e-11	0.0542545	-0.067795	0.12205	-0.168371	-0.197877	0.0295063	-0.705387	-0.482761	-0.575304	297.763
	ENSG00000004779.10	NDUFAB1	NADH:ubiquinone oxidoReductase subunit AB1 [Source:HGNC Symbol;Acc:HGNC:7694];NADH:ubiquinone oxidoReductase subunit AB1 [Source:HGNC Symbol;Acc:HGNC:7694];NADH:ubiquinone oxidoReductase subunit AB1 [Source:HGNC Symbol;Acc:HGNC:7694];NADH:ubiquinone oxidoReductase subunit AB1 [Source:HGNC Symbol;Acc:HGNC:7694];NADH:ubiquinone oxidoReductase subunit AB1 [Source:HGNC Symbol;Acc:HGNC:7694];NADH:ubiq…	4	+	Discard	Discard	1	1	1	1	0.83087	1	0.0733745	0.0816496	0.75195	-0.0225002	-0.00858368	-0.0139165	-0.0227513	0.0601253	-0.0828765	0.120957	0.121208	0.0522484	1419.64
	ENSG00000103507.14	BCKDK	branched chain keto acid Dehydrogenase kinase [Source:HGNC Symbol;Acc:HGNC:16902];branched chain keto acid Dehydrogenase kinase [Source:HGNC Symbol;Acc:HGNC:16902];branched chain keto acid Dehydrogenase kinase [Source:HGNC Symbol;Acc:HGNC:16902];branched chain keto acid Dehydrogenase kinase [Source:HGNC Symbol;Acc:HGNC:16902];branched chain keto acid Dehydrogenase kinase [Source:HGNC Symbol;Acc:H…	4	+	Discard	Discard	1	0.239772	1	0.930899	0.401462	1	0.178424	0.99781	0.0532693	-0.0669239	-0.108118	0.0411944	0.0429174	0.0748938	-0.0319764	0.0803382	-0.029503	-0.102674	2618.23
	ENSG00000140718.21	FTO	FTO alpha-ketoglutarate dependent DiOxygenase [Source:HGNC Symbol;Acc:HGNC:24678];FTO alpha-ketoglutarate dependent DiOxygenase [Source:HGNC Symbol;Acc:HGNC:24678];FTO alpha-ketoglutarate dependent DiOxygenase [Source:HGNC Symbol;Acc:HGNC:24678];FTO alpha-ketoglutarate dependent DiOxygenase [Source:HGNC Symbol;Acc:HGNC:24678];FTO alpha-ketoglutarate dependent DiOxygenase [Source:HGNC Symbol;Acc:H…	4	+	Discard	Discard	1	1	1	1	1	1	0.00459321	0.120819	0.0220478	0.0460072	0.0272397	0.0187675	0.000832375	0.00788052	-0.00704814	-0.135788	-0.0906133	-0.116429	2863.93
	ENSG00000119537.18	KDSR	3-ketodihydrosphingosine Reductase [Source:HGNC Symbol;Acc:HGNC:4021];3-ketodihydrosphingosine Reductase [Source:HGNC Symbol;Acc:HGNC:4021];3-ketodihydrosphingosine Reductase [Source:HGNC Symbol;Acc:HGNC:4021];3-ketodihydrosphingosine Reductase [Source:HGNC Symbol;Acc:HGNC:4021];3-ketodihydrosphingosine Reductase [Source:HGNC Symbol;Acc:HGNC:4021];3-ketodihydrosphingosine Reductase [Source:HGNC S…	4	+	Discard	Discard	1	1	1	4.11098e-10	8.80771e-05	1	0.0161467	1.02301e-16	8.98837e-12	0.0365443	0.0150748	0.0214694	0.231235	0.158263	0.0729721	-0.0990656	-0.293756	-0.242253	3379.82
	ENSG00000115286.20	NDUFS7	NADH:ubiquinone oxidoReductase core subunit S7 [Source:HGNC Symbol;Acc:HGNC:7714]	4	+	Discard	Discard	1	1	1	1	1	1	1	0.617224	0.82562	-0.0890138	-0.0846867	-0.00432716	-0.00731771	-0.0296041	0.0222863	-0.0170338	-0.0987299	-0.0721164	537.631
	ENSG00000174886.14	NDUFA11	NADH:ubiquinone oxidoReductase subunit A11 [Source:HGNC Symbol;Acc:HGNC:20371];NADH:ubiquinone oxidoReductase subunit A11 [Source:HGNC Symbol;Acc:HGNC:20371];NADH:ubiquinone oxidoReductase subunit A11 [Source:HGNC Symbol;Acc:HGNC:20371];NADH:ubiquinone oxidoReductase subunit A11 [Source:HGNC Symbol;Acc:HGNC:20371];NADH:ubiquinone oxidoReductase subunit A11 [Source:HGNC Symbol;Acc:HGNC:20371];NADH…	4	+	Discard	Discard	1	0.865119	1	1	0.394001	1	1	1	1	-0.00514039	-0.120878	0.115738	-0.0336334	-0.139286	0.105653	0.0236325	0.0521255	0.0420405	754.61
	ENSG00000170906.16	NDUFA3	NADH:ubiquinone oxidoReductase subunit A3 [Source:HGNC Symbol;Acc:HGNC:7686];NADH:ubiquinone oxidoReductase subunit A3 [Source:HGNC Symbol;Acc:HGNC:7686];NADH:ubiquinone oxidoReductase subunit A3 [Source:HGNC Symbol;Acc:HGNC:7686];NADH:ubiquinone oxidoReductase subunit A3 [Source:HGNC Symbol;Acc:HGNC:7686];NADH:ubiquinone oxidoReductase subunit A3 [Source:HGNC Symbol;Acc:HGNC:7686];NADH:ubiquinon…	4	+	Discard	Discard	1	0.870904	1	1	0.695651	1	0.917311	1	1	-0.0627982	-0.127799	0.065001	-0.0369178	-0.111347	0.0744293	0.0606235	0.0347431	0.0441714	935.948
	ENSG00000101247.18	NDUFAF5	NADH:ubiquinone oxidoReductase complex assembly factor 5 [Source:HGNC Symbol;Acc:HGNC:15899];NADH:ubiquinone oxidoReductase complex assembly factor 5 [Source:HGNC Symbol;Acc:HGNC:15899];NADH:ubiquinone oxidoReductase complex assembly factor 5 [Source:HGNC Symbol;Acc:HGNC:15899];NADH:ubiquinone oxidoReductase complex assembly factor 5 [Source:HGNC Symbol;Acc:HGNC:15899];NADH:ubiquinone oxidoReduct…	4	+	Discard	Discard	1	1	1	1	0.762747	1	0.128443	0.146799	0.107795	0.0120708	0.0941246	-0.0820539	0.0122229	0.104288	-0.0920652	-0.169873	-0.170025	-0.180036	424.071
	ENSG00000160194.18	NDUFV3	NADH:ubiquinone oxidoReductase subunit V3 [Source:HGNC Symbol;Acc:HGNC:7719];NADH:ubiquinone oxidoReductase subunit V3 [Source:HGNC Symbol;Acc:HGNC:7719];NADH:ubiquinone oxidoReductase subunit V3 [Source:HGNC Symbol;Acc:HGNC:7719];NADH:ubiquinone oxidoReductase subunit V3 [Source:HGNC Symbol;Acc:HGNC:7719];NADH:ubiquinone oxidoReductase subunit V3 [Source:HGNC Symbol;Acc:HGNC:7719];NADH:ubiquinon…	4	+	Discard	Discard	1	1	1	0.189747	1	0.626632	0.392746	0.00030367	1	0.0153236	-0.0290819	0.0444055	-0.118291	0.0191358	-0.137427	0.0794432	0.213058	0.0312255	1240.54
	ENSG00000184983.11	NDUFA6	NADH:ubiquinone oxidoReductase subunit A6 [Source:HGNC Symbol;Acc:HGNC:7690];NADH:ubiquinone oxidoReductase subunit A6 [Source:HGNC Symbol;Acc:HGNC:7690];NADH:ubiquinone oxidoReductase subunit A6 [Source:HGNC Symbol;Acc:HGNC:7690];NADH:ubiquinone oxidoReductase subunit A6 [Source:HGNC Symbol;Acc:HGNC:7690];NADH:ubiquinone oxidoReductase subunit A6 [Source:HGNC Symbol;Acc:HGNC:7690];NADH:ubiquinon…	4	+	Discard	Discard	1	1	1	1	1	1	2.00127e-07	1.65578e-07	2.2691e-07	0.00528416	-0.0207876	0.0260717	0.00982966	-0.0208874	0.030717	-0.288708	-0.293253	-0.288608	2898.81
	ENSG00000147123.10	NDUFB11	NADH:ubiquinone oxidoReductase subunit B11 [Source:HGNC Symbol;Acc:HGNC:20372]	4	+	Discard	Discard	1	1	1	0.538171	1	1	0.0777332	1.5938e-05	0.000576755	-0.036786	-0.0440828	0.00729681	0.0802671	0.0311474	0.0491197	-0.114059	-0.231112	-0.189289	1980.57
	ENSG00000125356.7	NDUFA1	NADH:ubiquinone oxidoReductase subunit A1 [Source:HGNC Symbol;Acc:HGNC:7683];NADH:ubiquinone oxidoReductase subunit A1 [Source:HGNC Symbol;Acc:HGNC:7683];NADH:ubiquinone oxidoReductase subunit A1 [Source:HGNC Symbol;Acc:HGNC:7683];NADH:ubiquinone oxidoReductase subunit A1 [Source:HGNC Symbol;Acc:HGNC:7683];NADH:ubiquinone oxidoReductase subunit A1 [Source:HGNC Symbol;Acc:HGNC:7683];NADH:ubiquinon…	4	+	Discard	Discard	1	1	1	1	1	1	0.390155	0.264973	0.64633	-0.0477197	-0.00497485	-0.0427449	-0.0314481	-0.0250055	-0.00644267	-0.0854227	-0.101694	-0.0653921	1433.41
	ENSG00000212907.2	MT-ND4L	mitochondrially encoded NADH:ubiquinone oxidoReductase core subunit 4L [Source:HGNC Symbol;Acc:HGNC:7460];mitochondrially encoded NADH:ubiquinone oxidoReductase core subunit 4L [Source:HGNC Symbol;Acc:HGNC:7460];mitochondrially encoded NADH:ubiquinone oxidoReductase core subunit 4L [Source:HGNC Symbol;Acc:HGNC:7460];mitochondrially encoded NADH:ubiquinone oxidoReductase core subunit 4L [Source:HG…	4	+	Discard	Discard	1	0.24038	0.777616	0.652685	1	1	0.00448864	0.780365	1	0.0382895	0.124426	-0.0861363	-0.0698986	-0.0263309	-0.0435676	-0.156953	-0.0487649	-0.00619619	38042.3
	ENSG00000198886.2	MT-ND4	mitochondrially encoded NADH:ubiquinone oxidoReductase core subunit 4 [Source:HGNC Symbol;Acc:HGNC:7459];mitochondrially encoded NADH:ubiquinone oxidoReductase core subunit 4 [Source:HGNC Symbol;Acc:HGNC:7459];mitochondrially encoded NADH:ubiquinone oxidoReductase core subunit 4 [Source:HGNC Symbol;Acc:HGNC:7459];mitochondrially encoded NADH:ubiquinone oxidoReductase core subunit 4 [Source:HGNC S…	4	+	Discard	Discard	1	0.408222	0.0973538	0.184837	1	1	0.006949	0.346681	0.956634	-0.0254513	0.0750062	-0.100458	-0.0756243	-0.0056636	-0.0699607	-0.104268	-0.0540947	-0.0235979	186104
	ENSG00000198786.2	MT-ND5	mitochondrially encoded NADH:ubiquinone oxidoReductase core subunit 5 [Source:HGNC Symbol;Acc:HGNC:7461];mitochondrially encoded NADH:ubiquinone oxidoReductase core subunit 5 [Source:HGNC Symbol;Acc:HGNC:7461];mitochondrially encoded NADH:ubiquinone oxidoReductase core subunit 5 [Source:HGNC Symbol;Acc:HGNC:7461];mitochondrially encoded NADH:ubiquinone oxidoReductase core subunit 5 [Source:HGNC S…	4	+	Discard	Discard	1	0.0808103	0.223656	0.439365	0.663583	0.159193	0.0118333	0.976337	0.545748	0.0148982	0.09968	-0.0847818	-0.0568608	0.0454069	-0.102268	-0.0955965	-0.0238376	-0.0413235	108948
	ENSG00000109814.12	UGDH	UDP-glucose 6-Dehydrogenase [Source:HGNC Symbol;Acc:HGNC:12525];UDP-glucose 6-Dehydrogenase [Source:HGNC Symbol;Acc:HGNC:12525];UDP-glucose 6-Dehydrogenase [Source:HGNC Symbol;Acc:HGNC:12525];UDP-glucose 6-Dehydrogenase [Source:HGNC Symbol;Acc:HGNC:12525];UDP-glucose 6-Dehydrogenase [Source:HGNC Symbol;Acc:HGNC:12525];UDP-glucose 6-Dehydrogenase [Source:HGNC Symbol;Acc:HGNC:12525];UDP-glucose 6-D…	4	+	Discard	Discard	0.0217821	0.000663135	1	0.331969	0.19871	1	4.54724e-05	2.85655e-09	6.54685e-11	0.0989074	0.120184	-0.0212764	0.0514083	0.0586643	-0.00725598	0.116145	0.163644	0.177665	13284.9
	ENSG00000092621.12	PHGDH	phosphoglycerate Dehydrogenase [Source:HGNC Symbol;Acc:HGNC:8923]	4	+	Discard	Discard	0.0921588	1	0.706358	0.0362986	0.0727703	1	1.97143e-110	1.21552e-56	1.38589e-73	-0.126374	-0.0526196	-0.073754	0.112458	0.102292	0.0101659	0.842285	0.603453	0.687373	8361.81
	ENSG00000174099.12	MSRB3	methionine sulfoxide Reductase B3 [Source:HGNC Symbol;Acc:HGNC:27375];methionine sulfoxide Reductase B3 [Source:HGNC Symbol;Acc:HGNC:27375];methionine sulfoxide Reductase B3 [Source:HGNC Symbol;Acc:HGNC:27375];methionine sulfoxide Reductase B3 [Source:HGNC Symbol;Acc:HGNC:27375];methionine sulfoxide Reductase B3 [Source:HGNC Symbol;Acc:HGNC:27375];methionine sulfoxide Reductase B3 [Source:HGNC Sy…	4	+	Discard	Discard	0.197467	1	0.63037	0.612011	1	1	0.250047	3.02116e-09	0.013268	0.0898782	0.0281787	0.0616995	-0.0466936	-0.00893478	-0.0377588	0.0544317	0.191003	0.0915451	8542.21
	ENSG00000156467.10	UQCRB	ubiquinol-cytochrome c Reductase binding protein [Source:HGNC Symbol;Acc:HGNC:12582];ubiquinol-cytochrome c Reductase binding protein [Source:HGNC Symbol;Acc:HGNC:12582];ubiquinol-cytochrome c Reductase binding protein [Source:HGNC Symbol;Acc:HGNC:12582];ubiquinol-cytochrome c Reductase binding protein [Source:HGNC Symbol;Acc:HGNC:12582];ubiquinol-cytochrome c Reductase binding protein [Source:HG…	4	+	Discard	Discard	0.232027	1	0.0963741	0.32756	1	1	0.906403	1	0.678509	-0.119957	0.00962621	-0.129584	-0.0830718	-0.00526588	-0.0778059	0.0321577	-0.00472792	0.0470498	4086.64
	ENSG00000126088.14	UROD	uroporphyrinogen Decarboxylase [Source:HGNC Symbol;Acc:HGNC:12591];uroporphyrinogen Decarboxylase [Source:HGNC Symbol;Acc:HGNC:12591];uroporphyrinogen Decarboxylase [Source:HGNC Symbol;Acc:HGNC:12591];uroporphyrinogen Decarboxylase [Source:HGNC Symbol;Acc:HGNC:12591];uroporphyrinogen Decarboxylase [Source:HGNC Symbol;Acc:HGNC:12591];uroporphyrinogen Decarboxylase [Source:HGNC Symbol;Acc:HGNC:1259…	4	+	Discard	Discard	0.292138	1	0.803299	0.226052	0.943987	1	0.100128	0.0258134	0.113989	-0.094707	-0.033089	-0.061618	-0.0754758	-0.0346221	-0.0408536	-0.0770525	-0.0962837	-0.0755194	2231.16
	ENSG00000135596.18	MICAL1	microtubule associated monoOxygenase, calponin and LIM domain containing 1 [Source:HGNC Symbol;Acc:HGNC:20619];microtubule associated monoOxygenase, calponin and LIM domain containing 1 [Source:HGNC Symbol;Acc:HGNC:20619];microtubule associated monoOxygenase, calponin and LIM domain containing 1 [Source:HGNC Symbol;Acc:HGNC:20619];microtubule associated monoOxygenase, calponin and LIM domain cont…	4	+	Discard	Discard	0.383938	0.428201	1	0.195762	0.0689531	1	2.16906e-09	2.19618e-08	1.11019e-10	-0.10298	-0.0902581	-0.0127218	-0.0893988	-0.107443	0.0180438	0.248145	0.234564	0.265329	4735.47
	ENSG00000115159.16	GPD2	glycerol-3-phosphate Dehydrogenase 2 [Source:HGNC Symbol;Acc:HGNC:4456];glycerol-3-phosphate Dehydrogenase 2 [Source:HGNC Symbol;Acc:HGNC:4456];glycerol-3-phosphate Dehydrogenase 2 [Source:HGNC Symbol;Acc:HGNC:4456];glycerol-3-phosphate Dehydrogenase 2 [Source:HGNC Symbol;Acc:HGNC:4456];glycerol-3-phosphate Dehydrogenase 2 [Source:HGNC Symbol;Acc:HGNC:4456];glycerol-3-phosphate Dehydrogenase 2 [S…	4	+	Discard	Discard	0.428813	0.0855398	1	0.0175844	0.0010335	1	3.22367e-16	1.26124e-18	1.2892e-19	0.0916477	0.113902	-0.0222539	0.119346	0.149714	-0.0303678	-0.304488	-0.332186	-0.3403	3769.33
	ENSG00000090857.14	PDPR	pyruvate Dehydrogenase phosphatase regulatory subunit [Source:HGNC Symbol;Acc:HGNC:30264];pyruvate Dehydrogenase phosphatase regulatory subunit [Source:HGNC Symbol;Acc:HGNC:30264];pyruvate Dehydrogenase phosphatase regulatory subunit [Source:HGNC Symbol;Acc:HGNC:30264];pyruvate Dehydrogenase phosphatase regulatory subunit [Source:HGNC Symbol;Acc:HGNC:30264];pyruvate Dehydrogenase phosphatase regu…	4	+	Discard	Discard	0.430263	1	0.953599	0.369448	0.97284	1	0.687027	1	0.682386	0.117755	0.0425682	0.075187	0.0889233	0.0444325	0.0444908	-0.0500929	-0.021261	-0.0519572	1857.45
	ENSG00000167985.7	SDHAF2	succinate Dehydrogenase complex assembly factor 2 [Source:HGNC Symbol;Acc:HGNC:26034];succinate Dehydrogenase complex assembly factor 2 [Source:HGNC Symbol;Acc:HGNC:26034];succinate Dehydrogenase complex assembly factor 2 [Source:HGNC Symbol;Acc:HGNC:26034];succinate Dehydrogenase complex assembly factor 2 [Source:HGNC Symbol;Acc:HGNC:26034];succinate Dehydrogenase complex assembly factor 2 [Sour…	4	+	Discard	Discard	0.445183	1	0.22544	1	1	1	0.0242724	1	0.0318718	-0.230769	0.0172825	-0.248052	0.0218906	0.0239875	-0.00209694	0.254892	0.00223256	0.248187	293.175
	ENSG00000137198.10	GMPR	guanosine monophosphate Reductase [Source:HGNC Symbol;Acc:HGNC:4376];guanosine monophosphate Reductase [Source:HGNC Symbol;Acc:HGNC:4376];guanosine monophosphate Reductase [Source:HGNC Symbol;Acc:HGNC:4376];guanosine monophosphate Reductase [Source:HGNC Symbol;Acc:HGNC:4376];guanosine monophosphate Reductase [Source:HGNC Symbol;Acc:HGNC:4376];guanosine monophosphate Reductase [Source:HGNC Symbol;…	4	+	Discard;Keep	Discard;Keep	0.494857	0.000282127	0.395331	3.65816e-115	2.27921e-73	0.000269779	5.7299e-76	0.163716	1.69067e-06	0.293361	0.589335	-0.295975	2.60793	2.01671	0.591221	2.05792	-0.256644	0.630552	262.158
	ENSG00000087299.12	L2HGDH	L-2-hydroxyglutarate Dehydrogenase [Source:HGNC Symbol;Acc:HGNC:20499];L-2-hydroxyglutarate Dehydrogenase [Source:HGNC Symbol;Acc:HGNC:20499];L-2-hydroxyglutarate Dehydrogenase [Source:HGNC Symbol;Acc:HGNC:20499];L-2-hydroxyglutarate Dehydrogenase [Source:HGNC Symbol;Acc:HGNC:20499];L-2-hydroxyglutarate Dehydrogenase [Source:HGNC Symbol;Acc:HGNC:20499];L-2-hydroxyglutarate Dehydrogenase [Source:H…	4	+	Discard	Discard	0.519971	1	0.965709	1	1	1	2.78431e-25	3.80486e-18	1.364e-24	0.179865	0.058919	0.120946	0.0684324	0.0569965	0.0114359	-0.818735	-0.707303	-0.816812	474.045
	ENSG00000167325.15	RRM1	ribonucleotide Reductase catalytic subunit M1 [Source:HGNC Symbol;Acc:HGNC:10451];ribonucleotide Reductase catalytic subunit M1 [Source:HGNC Symbol;Acc:HGNC:10451];ribonucleotide Reductase catalytic subunit M1 [Source:HGNC Symbol;Acc:HGNC:10451];ribonucleotide Reductase catalytic subunit M1 [Source:HGNC Symbol;Acc:HGNC:10451];ribonucleotide Reductase catalytic subunit M1 [Source:HGNC Symbol;Acc:H…	4	+	Discard;Keep	Discard	0.534906	1	1	0.0417552	0.276873	1	6.53366e-257	5.85193e-182	5.24767e-207	0.0762307	0.0433838	0.0328469	-0.0993874	-0.0704664	-0.028921	-1.11871	-0.94309	-1.00486	8161.41
	ENSG00000111716.14	LDHB	lactate Dehydrogenase B [Source:HGNC Symbol;Acc:HGNC:6541];lactate Dehydrogenase B [Source:HGNC Symbol;Acc:HGNC:6541];lactate Dehydrogenase B [Source:HGNC Symbol;Acc:HGNC:6541];lactate Dehydrogenase B [Source:HGNC Symbol;Acc:HGNC:6541];lactate Dehydrogenase B [Source:HGNC Symbol;Acc:HGNC:6541];lactate Dehydrogenase B [Source:HGNC Symbol;Acc:HGNC:6541];lactate Dehydrogenase B [Source:HGNC Symbol;A…	4	+	Discard	Discard	0.5743	0.641244	1	0.121563	0.492251	1	0.134128	0.221231	0.0768411	-0.144672	-0.121993	-0.0226788	-0.158183	-0.10665	-0.0515336	-0.133468	-0.119956	-0.148811	1005.82
	ENSG00000185485.14	SDHAP1	succinate Dehydrogenase complex flavoprotein subunit A pseudogene 1 [Source:HGNC Symbol;Acc:HGNC:32455]	4	+	Discard	Discard	0.599409	0.900539	0.012663	0.0316683	1.35012e-06	0.873107	1.16673e-10	0.513967	0.0237888	0.136358	-0.0915707	0.227929	-0.185682	-0.331862	0.14618	-0.406955	-0.0849148	-0.166664	794.308
	ENSG00000148450.13	MSRB2	methionine sulfoxide Reductase B2 [Source:HGNC Symbol;Acc:HGNC:17061];methionine sulfoxide Reductase B2 [Source:HGNC Symbol;Acc:HGNC:17061];methionine sulfoxide Reductase B2 [Source:HGNC Symbol;Acc:HGNC:17061];methionine sulfoxide Reductase B2 [Source:HGNC Symbol;Acc:HGNC:17061];methionine sulfoxide Reductase B2 [Source:HGNC Symbol;Acc:HGNC:17061];methionine sulfoxide Reductase B2 [Source:HGNC Sy…	4	+	Discard	Discard	0.653144	1	0.317718	1	1	1	0.00121779	0.149651	7.86499e-05	-0.133516	0.0190346	-0.152551	-0.0376319	-0.0219432	-0.0156887	0.222056	0.126171	0.263034	892.223
	ENSG00000090013.11	BLVRB	biliverdin Reductase B [Source:HGNC Symbol;Acc:HGNC:1063];biliverdin Reductase B [Source:HGNC Symbol;Acc:HGNC:1063];biliverdin Reductase B [Source:HGNC Symbol;Acc:HGNC:1063];biliverdin Reductase B [Source:HGNC Symbol;Acc:HGNC:1063];biliverdin Reductase B [Source:HGNC Symbol;Acc:HGNC:1063];biliverdin Reductase B [Source:HGNC Symbol;Acc:HGNC:1063];biliverdin Reductase B [Source:HGNC Symbol;Acc:HGNC…	4	+	Discard	Discard	0.668792	0.519093	1	1	0.823908	1	4.26945e-05	0.0870571	0.0021754	-0.118169	-0.115612	-0.00255662	-0.00238742	-0.0637551	0.0613677	0.242164	0.126382	0.190307	1715.89
	ENSG00000164924.18	YWHAZ	tyrosine 3-monoOxygenase/tryptophan 5-monoOxygenase activation protein zeta [Source:HGNC Symbol;Acc:HGNC:12855];tyrosine 3-monoOxygenase/tryptophan 5-monoOxygenase activation protein zeta [Source:HGNC Symbol;Acc:HGNC:12855];tyrosine 3-monoOxygenase/tryptophan 5-monoOxygenase activation protein zeta [Source:HGNC Symbol;Acc:HGNC:12855];tyrosine 3-monoOxygenase/tryptophan 5-monoOxygenase activation …	4	+	Discard	Discard	0.671214	0.00277066	0.592741	0.0049472	0.000197028	1	2.69163e-39	6.77401e-31	6.38303e-38	0.0494204	0.0969607	-0.0475403	0.082355	0.101196	-0.0188411	0.299091	0.266157	0.294856	30471.8
	ENSG00000161513.12	FDXR	ferredoxin Reductase [Source:HGNC Symbol;Acc:HGNC:3642];ferredoxin Reductase [Source:HGNC Symbol;Acc:HGNC:3642];ferredoxin Reductase [Source:HGNC Symbol;Acc:HGNC:3642];ferredoxin Reductase [Source:HGNC Symbol;Acc:HGNC:3642];ferredoxin Reductase [Source:HGNC Symbol;Acc:HGNC:3642];ferredoxin Reductase [Source:HGNC Symbol;Acc:HGNC:3642];ferredoxin Reductase [Source:HGNC Symbol;Acc:HGNC:3642];ferredo…	4	+	Discard	Discard	0.742782	1	1	1	1	1	0.239802	1	0.936045	-0.167718	-0.107673	-0.0600458	0.0171304	-0.0211662	0.0382967	0.147781	-0.0370677	0.0612748	708.826
	ENSG00000157379.14	DHRS1	Dehydrogenase/Reductase 1 [Source:HGNC Symbol;Acc:HGNC:16445];Dehydrogenase/Reductase 1 [Source:HGNC Symbol;Acc:HGNC:16445];Dehydrogenase/Reductase 1 [Source:HGNC Symbol;Acc:HGNC:16445];Dehydrogenase/Reductase 1 [Source:HGNC Symbol;Acc:HGNC:16445];Dehydrogenase/Reductase 1 [Source:HGNC Symbol;Acc:HGNC:16445];Dehydrogenase/Reductase 1 [Source:HGNC Symbol;Acc:HGNC:16445];Dehydrogenase/Reductase 1 […	4	+	Discard	Discard	0.749042	1	0.572023	1	1	1	1	0.484007	1	0.118373	-0.00326349	0.121636	0.0291114	0.00326457	0.0258468	-0.00617791	0.0830835	-0.012706	662.525
	ENSG00000117594.10	HSD11B1	hydroxysteroid 11-beta Dehydrogenase 1 [Source:HGNC Symbol;Acc:HGNC:5208];hydroxysteroid 11-beta Dehydrogenase 1 [Source:HGNC Symbol;Acc:HGNC:5208];hydroxysteroid 11-beta Dehydrogenase 1 [Source:HGNC Symbol;Acc:HGNC:5208];hydroxysteroid 11-beta Dehydrogenase 1 [Source:HGNC Symbol;Acc:HGNC:5208];hydroxysteroid 11-beta Dehydrogenase 1 [Source:HGNC Symbol;Acc:HGNC:5208];hydroxysteroid 11-beta Dehydr…	4	+	Discard;Keep	Discard	0.757321	1	1	0.472152	0.577758	1	9.41247e-33	6.86383e-55	2.57998e-48	-0.163186	-0.0946707	-0.0685155	0.154154	0.137716	0.0164379	-1.00945	-1.32679	-1.24184	552.175
	ENSG00000181396.13	OGFOD3	2-oxoglutarate and iron dependent Oxygenase domain containing 3 [Source:HGNC Symbol;Acc:HGNC:26174];2-oxoglutarate and iron dependent Oxygenase domain containing 3 [Source:HGNC Symbol;Acc:HGNC:26174];2-oxoglutarate and iron dependent Oxygenase domain containing 3 [Source:HGNC Symbol;Acc:HGNC:26174];2-oxoglutarate and iron dependent Oxygenase domain containing 3 [Source:HGNC Symbol;Acc:HGNC:26174]…	4	+	Discard	Discard	0.815801	1	1	0.671089	0.308941	1	0.000906525	1	0.692596	-0.0961073	-0.0323894	-0.0637179	0.0706806	0.098324	-0.0276435	0.185221	0.0184327	0.0545071	1418.54
	ENSG00000093144.19	ECHDC1	ethylmalonyl-CoA Decarboxylase 1 [Source:HGNC Symbol;Acc:HGNC:21489];ethylmalonyl-CoA Decarboxylase 1 [Source:HGNC Symbol;Acc:HGNC:21489];ethylmalonyl-CoA Decarboxylase 1 [Source:HGNC Symbol;Acc:HGNC:21489];ethylmalonyl-CoA Decarboxylase 1 [Source:HGNC Symbol;Acc:HGNC:21489];ethylmalonyl-CoA Decarboxylase 1 [Source:HGNC Symbol;Acc:HGNC:21489];ethylmalonyl-CoA Decarboxylase 1 [Source:HGNC Symbol;A…	4	+	Discard	Discard	0.815878	0.651439	1	0.94237	0.813981	1	1	0.555478	0.647571	0.0775885	0.0775535	3.50188e-05	0.0414076	0.0484602	-0.0070526	0.0178463	0.0540272	0.0469396	2670.98
	ENSG00000134333.14	LDHA	lactate Dehydrogenase A [Source:HGNC Symbol;Acc:HGNC:6535];lactate Dehydrogenase A [Source:HGNC Symbol;Acc:HGNC:6535];lactate Dehydrogenase A [Source:HGNC Symbol;Acc:HGNC:6535];lactate Dehydrogenase A [Source:HGNC Symbol;Acc:HGNC:6535];lactate Dehydrogenase A [Source:HGNC Symbol;Acc:HGNC:6535];lactate Dehydrogenase A [Source:HGNC Symbol;Acc:HGNC:6535];lactate Dehydrogenase A [Source:HGNC Symbol;A…	4	+	Discard	Discard	0.815878	0.447223	1	9.28708e-09	1.78962e-13	1	0.611395	0.00792197	6.83004e-05	0.0417788	0.0489046	-0.00712576	0.137506	0.170969	-0.0334634	0.0259584	-0.0697687	-0.0961064	94355.4
	ENSG00000205138.3	SDHAF1	succinate Dehydrogenase complex assembly factor 1 [Source:HGNC Symbol;Acc:HGNC:33867]	4	+	Discard	Discard	0.867851	1	0.645462	0.333769	0.174261	1	0.196669	0.176493	7.18346e-05	-0.158728	0.0138304	-0.172558	-0.165915	-0.194954	0.0290393	0.164494	0.171681	0.373278	403.627
	ENSG00000197930.13	ERO1A	endoplasmic reticulum oxidoReductase 1 alpha [Source:HGNC Symbol;Acc:HGNC:13280];endoplasmic reticulum oxidoReductase 1 alpha [Source:HGNC Symbol;Acc:HGNC:13280];endoplasmic reticulum oxidoReductase 1 alpha [Source:HGNC Symbol;Acc:HGNC:13280];endoplasmic reticulum oxidoReductase 1 alpha [Source:HGNC Symbol;Acc:HGNC:13280];endoplasmic reticulum oxidoReductase 1 alpha [Source:HGNC Symbol;Acc:HGNC:1…	4	+	Discard	Discard	0.870364	0.455999	1	0.000298709	3.9783e-06	1	3.84495e-07	2.10117e-14	1.9252e-16	0.0695996	0.0845195	-0.0149199	0.167027	0.202602	-0.0355742	-0.205884	-0.303311	-0.323966	4727.35
	ENSG00000116133.13	DHCR24	24-dehydrocholesterol Reductase [Source:HGNC Symbol;Acc:HGNC:2859];24-dehydrocholesterol Reductase [Source:HGNC Symbol;Acc:HGNC:2859];24-dehydrocholesterol Reductase [Source:HGNC Symbol;Acc:HGNC:2859];24-dehydrocholesterol Reductase [Source:HGNC Symbol;Acc:HGNC:2859];24-dehydrocholesterol Reductase [Source:HGNC Symbol;Acc:HGNC:2859];24-dehydrocholesterol Reductase [Source:HGNC Symbol;Acc:HGNC:285…	4	+	Discard	Discard	0.887642	1	1	9.84794e-05	0.000892059	1	7.68212e-30	1.74957e-45	4.63675e-52	0.0588872	0.0106885	0.0481987	0.152876	0.13588	0.0169958	-0.375716	-0.469705	-0.500907	7572.62
	ENSG00000005882.12	PDK2	pyruvate Dehydrogenase kinase 2 [Source:HGNC Symbol;Acc:HGNC:8810];pyruvate Dehydrogenase kinase 2 [Source:HGNC Symbol;Acc:HGNC:8810];pyruvate Dehydrogenase kinase 2 [Source:HGNC Symbol;Acc:HGNC:8810];pyruvate Dehydrogenase kinase 2 [Source:HGNC Symbol;Acc:HGNC:8810];pyruvate Dehydrogenase kinase 2 [Source:HGNC Symbol;Acc:HGNC:8810];pyruvate Dehydrogenase kinase 2 [Source:HGNC Symbol;Acc:HGNC:881…	4	+	Discard	Discard	0.889772	0.929746	1	0.021461	0.0629702	1	0.0699601	0.769693	0.66634	-0.112424	-0.0939418	-0.0184823	-0.198005	-0.173992	-0.0240129	-0.150851	-0.0652705	-0.0708011	663.291
	ENSG00000152952.12	PLOD2	procollagen-lysine,2-oxoglutarate 5-DiOxygenase 2 [Source:HGNC Symbol;Acc:HGNC:9082];procollagen-lysine,2-oxoglutarate 5-DiOxygenase 2 [Source:HGNC Symbol;Acc:HGNC:9082];procollagen-lysine,2-oxoglutarate 5-DiOxygenase 2 [Source:HGNC Symbol;Acc:HGNC:9082];procollagen-lysine,2-oxoglutarate 5-DiOxygenase 2 [Source:HGNC Symbol;Acc:HGNC:9082];procollagen-lysine,2-oxoglutarate 5-DiOxygenase 2 [Source:H…	4	+	Discard	Discard	0.892175	1	1	2.00407e-16	1.91422e-13	1	6.15416e-23	1.40353e-63	1.19254e-67	0.0708611	0.0192633	0.0515978	0.345615	0.313843	0.0317717	-0.398611	-0.673365	-0.693191	11521.3
	ENSG00000065911.12	MTHFD2	methylenetetrahydrofolate Dehydrogenase (NADP+ dependent) 2, methenyltetrahydrofolate cyclohydrolase [Source:HGNC Symbol;Acc:HGNC:7434]	4	+	Discard	Discard	0.894117	1	1	3.03677e-06	0.129823	0.44314	0.00258425	2.33818e-25	3.5614e-11	-0.0897414	-0.0479431	-0.0417983	0.269475	0.125265	0.14421	-0.175987	-0.535204	-0.349195	6416.35
	ENSG00000091140.14	DLD	dihydrolipoamide Dehydrogenase [Source:HGNC Symbol;Acc:HGNC:2898]	4	+	Discard	Discard	0.904895	0.451257	1	1	0.573195	1	6.63835e-10	0.00105184	0.0380473	0.0518135	0.0651548	-0.0133414	-0.0258499	-0.0459118	0.020062	-0.188521	-0.110858	-0.0774544	3673.59
	ENSG00000117118.10	SDHB	succinate Dehydrogenase complex iron sulfur subunit B [Source:HGNC Symbol;Acc:HGNC:10681];succinate Dehydrogenase complex iron sulfur subunit B [Source:HGNC Symbol;Acc:HGNC:10681];succinate Dehydrogenase complex iron sulfur subunit B [Source:HGNC Symbol;Acc:HGNC:10681];succinate Dehydrogenase complex iron sulfur subunit B [Source:HGNC Symbol;Acc:HGNC:10681];succinate Dehydrogenase complex iron su…	4	+	Discard	Discard	0.913487	0.788945	1	1	0.0892816	1	0.00778324	1	0.632134	-0.0732903	-0.0713211	-0.00196913	0.0365949	0.107376	-0.0707816	0.129785	0.0199001	-0.0489124	1605.48
	ENSG00000010256.11	UQCRC1	ubiquinol-cytochrome c Reductase core protein 1 [Source:HGNC Symbol;Acc:HGNC:12585];ubiquinol-cytochrome c Reductase core protein 1 [Source:HGNC Symbol;Acc:HGNC:12585];ubiquinol-cytochrome c Reductase core protein 1 [Source:HGNC Symbol;Acc:HGNC:12585];ubiquinol-cytochrome c Reductase core protein 1 [Source:HGNC Symbol;Acc:HGNC:12585];ubiquinol-cytochrome c Reductase core protein 1 [Source:HGNC Sy…	4	+	Discard	Discard	0.91572	0.0347804	0.848478	0.617507	0.593837	1	0.178722	1.18252e-06	1.80269e-11	-0.0579165	-0.115368	0.0574516	0.0508218	0.0508715	-4.97021e-05	-0.0650992	-0.173838	-0.231339	6650.21
	ENSG00000198431.16	TXNRD1	thioredoxin Reductase 1 [Source:HGNC Symbol;Acc:HGNC:12437]	4	+	Discard	Discard	0.932997	0.000412115	0.120897	0.754134	0.870634	1	1.99348e-59	2.57802e-83	2.72162e-109	0.0448777	0.122869	-0.0779914	-0.0343923	-0.0290425	-0.00534978	0.421122	0.500392	0.573034	39464.9
	ENSG00000145545.12	SRD5A1	steroid 5 alpha-Reductase 1 [Source:HGNC Symbol;Acc:HGNC:11284];steroid 5 alpha-Reductase 1 [Source:HGNC Symbol;Acc:HGNC:11284];steroid 5 alpha-Reductase 1 [Source:HGNC Symbol;Acc:HGNC:11284];steroid 5 alpha-Reductase 1 [Source:HGNC Symbol;Acc:HGNC:11284];steroid 5 alpha-Reductase 1 [Source:HGNC Symbol;Acc:HGNC:11284];steroid 5 alpha-Reductase 1 [Source:HGNC Symbol;Acc:HGNC:11284];steroid 5 alpha…	4	+	Discard	Discard	0.949568	1	1	0.970286	0.878141	1	2.36447e-18	3.32609e-15	1.03051e-19	0.0818814	0.0342361	0.0476453	0.0494279	0.055096	-0.00566813	-0.433065	-0.400611	-0.453925	1216.05
	ENSG00000100292.17	HMOX1	heme Oxygenase 1 [Source:HGNC Symbol;Acc:HGNC:5013]	4	+	Discard	Discard	0.951102	1	0.168565	1	1	1	1.34688e-29	5.48573e-43	7.16364e-21	-0.0689076	0.0455123	-0.11442	0.0347245	-0.0296398	0.0643642	-0.472118	-0.57575	-0.396966	1593.65
	ENSG00000100714.17	MTHFD1	methylenetetrahydrofolate Dehydrogenase, cyclohydrolase and formyltetrahydrofolate synthetase 1 [Source:HGNC Symbol;Acc:HGNC:7432];methylenetetrahydrofolate Dehydrogenase, cyclohydrolase and formyltetrahydrofolate synthetase 1 [Source:HGNC Symbol;Acc:HGNC:7432];methylenetetrahydrofolate Dehydrogenase, cyclohydrolase and formyltetrahydrofolate synthetase 1 [Source:HGNC Symbol;Acc:HGNC:7432];methyl…	4	+	Discard	Discard	0.980299	1	0.869186	1	0.865303	1	2.54018e-51	7.32733e-35	5.3503e-44	0.0499958	-0.00141326	0.0514091	-0.0280643	-0.0348744	0.00681015	-0.457128	-0.379068	-0.423666	4875.5
	ENSG00000049239.13	H6PD	hexose-6-phosphate Dehydrogenase/glucose 1-Dehydrogenase [Source:HGNC Symbol;Acc:HGNC:4795];hexose-6-phosphate Dehydrogenase/glucose 1-Dehydrogenase [Source:HGNC Symbol;Acc:HGNC:4795];hexose-6-phosphate Dehydrogenase/glucose 1-Dehydrogenase [Source:HGNC Symbol;Acc:HGNC:4795];hexose-6-phosphate Dehydrogenase/glucose 1-Dehydrogenase [Source:HGNC Symbol;Acc:HGNC:4795];hexose-6-phosphate Dehydrogenas…	4	+	Discard	Discard	1	1	1	0.193362	1	1	3.47189e-17	2.11072e-21	3.43217e-17	-0.0378385	-0.00744454	-0.030394	-0.0716331	-0.00797097	-0.0636621	0.273488	0.307283	0.274015	5555.61
	ENSG00000142657.21	PGD	phosphogluconate Dehydrogenase [Source:HGNC Symbol;Acc:HGNC:8891];phosphogluconate Dehydrogenase [Source:HGNC Symbol;Acc:HGNC:8891];phosphogluconate Dehydrogenase [Source:HGNC Symbol;Acc:HGNC:8891];phosphogluconate Dehydrogenase [Source:HGNC Symbol;Acc:HGNC:8891];phosphogluconate Dehydrogenase [Source:HGNC Symbol;Acc:HGNC:8891];phosphogluconate Dehydrogenase [Source:HGNC Symbol;Acc:HGNC:8891];pho…	4	+	Discard	Discard	1	1	1	0.184549	1	1	0.928312	0.0489935	0.370226	-0.0130824	-0.000222632	-0.0128598	-0.065412	-0.0243961	-0.0410158	0.0209125	0.073242	0.045086	6507.39
	ENSG00000177000.13	MTHFR	methylenetetrahydrofolate Reductase [Source:HGNC Symbol;Acc:HGNC:7436];methylenetetrahydrofolate Reductase [Source:HGNC Symbol;Acc:HGNC:7436];methylenetetrahydrofolate Reductase [Source:HGNC Symbol;Acc:HGNC:7436];methylenetetrahydrofolate Reductase [Source:HGNC Symbol;Acc:HGNC:7436];methylenetetrahydrofolate Reductase [Source:HGNC Symbol;Acc:HGNC:7436];methylenetetrahydrofolate Reductase [Source:…	4	+	Discard	Discard	1	1	1	0.011995	0.245553	1	4.2436e-05	0.92441	0.0180161	-0.018713	0.0338942	-0.0526072	0.197954	0.126358	0.0715956	0.266943	0.0502764	0.174479	867.372
	ENSG00000083444.17	PLOD1	procollagen-lysine,2-oxoglutarate 5-DiOxygenase 1 [Source:HGNC Symbol;Acc:HGNC:9081];procollagen-lysine,2-oxoglutarate 5-DiOxygenase 1 [Source:HGNC Symbol;Acc:HGNC:9081];procollagen-lysine,2-oxoglutarate 5-DiOxygenase 1 [Source:HGNC Symbol;Acc:HGNC:9081];procollagen-lysine,2-oxoglutarate 5-DiOxygenase 1 [Source:HGNC Symbol;Acc:HGNC:9081];procollagen-lysine,2-oxoglutarate 5-DiOxygenase 1 [Source:H…	4	+	Discard	Discard	1	1	1	4.72606e-06	5.45502e-05	1	2.35571e-05	8.14958e-22	6.10553e-22	0.00161293	-0.0134779	0.0150909	0.162477	0.147595	0.0148817	-0.143004	-0.303868	-0.304077	17546.5
	ENSG00000162496.9	DHRS3	Dehydrogenase/Reductase 3 [Source:HGNC Symbol;Acc:HGNC:17693];Dehydrogenase/Reductase 3 [Source:HGNC Symbol;Acc:HGNC:17693];Dehydrogenase/Reductase 3 [Source:HGNC Symbol;Acc:HGNC:17693];Dehydrogenase/Reductase 3 [Source:HGNC Symbol;Acc:HGNC:17693];Dehydrogenase/Reductase 3 [Source:HGNC Symbol;Acc:HGNC:17693];Dehydrogenase/Reductase 3 [Source:HGNC Symbol;Acc:HGNC:17693];Dehydrogenase/Reductase 3 […	4	+	Discard	Discard	1	0.0954311	0.000722878	0.276567	0.758007	1	2.93873e-12	0.00176821	9.88733e-19	-0.0720626	0.150313	-0.222376	0.0981324	0.0607245	0.0374078	0.343084	0.172889	0.432672	1912.75
	ENSG00000233954.6	UQCRHL	ubiquinol-cytochrome c Reductase hinge protein like [Source:HGNC Symbol;Acc:HGNC:51714]	4	+	Discard	Discard	1	1	1	1	0.679375	1	0.671214	1	0.892602	-0.0610285	-0.0571728	-0.00385565	0.0406609	0.152796	-0.112135	0.11993	0.0182408	-0.0900383	175.417
	ENSG00000173660.12	UQCRH	ubiquinol-cytochrome c Reductase hinge protein [Source:HGNC Symbol;Acc:HGNC:12590];ubiquinol-cytochrome c Reductase hinge protein [Source:HGNC Symbol;Acc:HGNC:12590];ubiquinol-cytochrome c Reductase hinge protein [Source:HGNC Symbol;Acc:HGNC:12590];ubiquinol-cytochrome c Reductase hinge protein [Source:HGNC Symbol;Acc:HGNC:12590];ubiquinol-cytochrome c Reductase hinge protein [Source:HGNC Symbol;…	4	+	Discard	Discard	1	1	1	1	1	1	0.3233	0.311571	0.145016	-0.0109353	0.00766577	-0.0186011	-0.00719853	0.0275442	-0.0347427	-0.0722358	-0.0759726	-0.0921142	3190.77
	ENSG00000215883.10	CYB5RL	cytochrome b5 Reductase like [Source:HGNC Symbol;Acc:HGNC:32220]	4	+	Discard	Discard	1	1	1	0.0680588	0.059401	1	1.06547e-06	0.0790824	0.0974935	0.00747303	0.0139196	-0.00644659	-0.2436	-0.24803	0.00442988	-0.458812	-0.207739	-0.196862	347.626
	ENSG00000188641.14	DPYD	dihydropyrimidine Dehydrogenase [Source:HGNC Symbol;Acc:HGNC:3012];dihydropyrimidine Dehydrogenase [Source:HGNC Symbol;Acc:HGNC:3012];dihydropyrimidine Dehydrogenase [Source:HGNC Symbol;Acc:HGNC:3012];dihydropyrimidine Dehydrogenase [Source:HGNC Symbol;Acc:HGNC:3012];dihydropyrimidine Dehydrogenase [Source:HGNC Symbol;Acc:HGNC:3012];dihydropyrimidine Dehydrogenase [Source:HGNC Symbol;Acc:HGNC:301…	4	+	Discard	Discard	1	1	1	0.181189	0.565746	1	6.59691e-08	6.97755e-20	4.43236e-12	-0.0580361	0.00408531	-0.0621214	0.103878	0.0704866	0.0333917	-0.253228	-0.415142	-0.319629	2846.1
	ENSG00000156869.14	FRRS1	ferric chelate Reductase 1 [Source:HGNC Symbol;Acc:HGNC:27622];ferric chelate Reductase 1 [Source:HGNC Symbol;Acc:HGNC:27622];ferric chelate Reductase 1 [Source:HGNC Symbol;Acc:HGNC:27622];ferric chelate Reductase 1 [Source:HGNC Symbol;Acc:HGNC:27622];ferric chelate Reductase 1 [Source:HGNC Symbol;Acc:HGNC:27622];ferric chelate Reductase 1 [Source:HGNC Symbol;Acc:HGNC:27622];ferric chelate Reduct…	4	+	Discard	Discard	1	0.932418	1	0.0128873	0.000811234	1	1	0.139789	0.0854528	0.0921443	0.154545	-0.0624005	0.343051	0.426441	-0.0833902	0.0264663	-0.22444	-0.24543	181.137
	ENSG00000143252.15	SDHC	succinate Dehydrogenase complex subunit C [Source:HGNC Symbol;Acc:HGNC:10682]	4	+	Discard	Discard	1	0.37026	0.32864	1	1	1	1	1	0.505011	-0.00397052	0.0756513	-0.0796218	-0.0264696	0.020807	-0.0472766	-0.0111361	0.011363	0.0437082	2931.63
	ENSG00000007933.13	FMO3	flavin containing dimethylaniline monOxygenase 3 [Source:HGNC Symbol;Acc:HGNC:3771];flavin containing dimethylaniline monOxygenase 3 [Source:HGNC Symbol;Acc:HGNC:3771];flavin containing dimethylaniline monOxygenase 3 [Source:HGNC Symbol;Acc:HGNC:3771];flavin containing dimethylaniline monOxygenase 3 [Source:HGNC Symbol;Acc:HGNC:3771];flavin containing dimethylaniline monOxygenase 3 [Source:HGNC S…	4	+	Discard	Discard	1	1	1	1	0.501354	1	1.52944e-12	1.56544e-10	1.41768e-05	0.000685744	-0.0690522	0.0697379	0.039303	0.115592	-0.0762889	0.524647	0.48603	0.340003	465.13
	ENSG00000159348.13	CYB5R1	cytochrome b5 Reductase 1 [Source:HGNC Symbol;Acc:HGNC:13397];cytochrome b5 Reductase 1 [Source:HGNC Symbol;Acc:HGNC:13397];cytochrome b5 Reductase 1 [Source:HGNC Symbol;Acc:HGNC:13397];cytochrome b5 Reductase 1 [Source:HGNC Symbol;Acc:HGNC:13397];cytochrome b5 Reductase 1 [Source:HGNC Symbol;Acc:HGNC:13397];cytochrome b5 Reductase 1 [Source:HGNC Symbol;Acc:HGNC:13397];cytochrome b5 Reductase 1 […	4	+	Discard	Discard	1	1	1	1	1	1	9.96054e-06	9.1834e-06	1.64617e-05	-0.0357752	0.0206267	-0.0564019	-0.0325874	0.0170083	-0.0495957	-0.246724	-0.249912	-0.243106	1380.98
	ENSG00000143811.19	PYCR2	pyrroline-5-carboxylate Reductase 2 [Source:HGNC Symbol;Acc:HGNC:30262]	4	+	Discard	Discard	1	1	0.712082	0.895969	1	1	0.000110884	0.0527566	2.97121e-08	0.0291226	-0.0641205	0.0932431	-0.0549089	0.0142119	-0.0691209	-0.209561	-0.12553	-0.287894	1231.82
	ENSG00000086619.14	ERO1B	endoplasmic reticulum oxidoReductase 1 beta [Source:HGNC Symbol;Acc:HGNC:14355]	4	+	Discard	Discard	1	1	1	0.368365	0.132713	1	1.15296e-06	0.215527	0.146094	0.160003	0.0788628	0.0811404	-0.234762	-0.299806	0.0650444	-0.626282	-0.231516	-0.247613	137.854
	ENSG00000091483.7	FH	fumarate Hydratase [Source:HGNC Symbol;Acc:HGNC:3700]	4	+	Discard	Discard	1	1	0.793756	1	1	1	1.84943e-11	6.04609e-06	8.3129e-15	0.0397963	-0.0263923	0.0661887	-0.0343175	0.0115229	-0.0458404	-0.25623	-0.182116	-0.294145	2669.86
	ENSG00000143653.10	SCCPDH	saccharopine Dehydrogenase (putative) [Source:HGNC Symbol;Acc:HGNC:24275];saccharopine Dehydrogenase (putative) [Source:HGNC Symbol;Acc:HGNC:24275];saccharopine Dehydrogenase (putative) [Source:HGNC Symbol;Acc:HGNC:24275];saccharopine Dehydrogenase (putative) [Source:HGNC Symbol;Acc:HGNC:24275];saccharopine Dehydrogenase (putative) [Source:HGNC Symbol;Acc:HGNC:24275];saccharopine Dehydrogenase (p…	4	+	Discard	Discard	1	1	1	1	1	1	2.28048e-15	9.66761e-14	4.81805e-11	0.00381553	0.05093	-0.0471145	-0.0117643	0.00124741	-0.0130117	-0.322738	-0.307159	-0.273056	3130.55
	ENSG00000182551.14	ADI1	acireductone DiOxygenase 1 [Source:HGNC Symbol;Acc:HGNC:30576];acireductone DiOxygenase 1 [Source:HGNC Symbol;Acc:HGNC:30576];acireductone DiOxygenase 1 [Source:HGNC Symbol;Acc:HGNC:30576];acireductone DiOxygenase 1 [Source:HGNC Symbol;Acc:HGNC:30576];acireductone DiOxygenase 1 [Source:HGNC Symbol;Acc:HGNC:30576];acireductone DiOxygenase 1 [Source:HGNC Symbol;Acc:HGNC:30576];acireductone DiOxygen…	4	+	Discard	Discard	1	1	1	0.601691	1	1	3.59928e-12	6.30721e-08	6.08397e-09	-0.00466209	0.0211738	-0.0258358	-0.0515522	-0.013749	-0.0378031	-0.237561	-0.190671	-0.202638	4522.29
	ENSG00000134308.14	YWHAQ	tyrosine 3-monoOxygenase/tryptophan 5-monoOxygenase activation protein theta [Source:HGNC Symbol;Acc:HGNC:12854];tyrosine 3-monoOxygenase/tryptophan 5-monoOxygenase activation protein theta [Source:HGNC Symbol;Acc:HGNC:12854];tyrosine 3-monoOxygenase/tryptophan 5-monoOxygenase activation protein theta [Source:HGNC Symbol;Acc:HGNC:12854];tyrosine 3-monoOxygenase/tryptophan 5-monoOxygenase activati…	4	+	Discard	Discard	1	0.00805699	0.145028	0.888592	0.00777596	0.943398	2.65015e-33	1.03443e-32	9.18704e-36	0.0224341	0.0837005	-0.0612664	0.0236265	0.0733776	-0.0497511	0.254261	0.253069	0.264584	32504.7
	ENSG00000171848.15	RRM2	ribonucleotide Reductase regulatory subunit M2 [Source:HGNC Symbol;Acc:HGNC:10452]	4	+	Discard;Keep	Discard	1	1	0.769926	6.3882e-06	1.81066e-05	1	0	0	0	0.0381675	-0.00556409	0.0437316	-0.131425	-0.126688	-0.00473629	-1.48576	-1.31616	-1.36463	13538.2
	ENSG00000115758.13	ODC1	ornithine Decarboxylase 1 [Source:HGNC Symbol;Acc:HGNC:8109];ornithine Decarboxylase 1 [Source:HGNC Symbol;Acc:HGNC:8109];ornithine Decarboxylase 1 [Source:HGNC Symbol;Acc:HGNC:8109];ornithine Decarboxylase 1 [Source:HGNC Symbol;Acc:HGNC:8109];ornithine Decarboxylase 1 [Source:HGNC Symbol;Acc:HGNC:8109];ornithine Decarboxylase 1 [Source:HGNC Symbol;Acc:HGNC:8109];ornithine Decarboxylase 1 [Source…	4	+	Discard	Discard	1	0.646402	0.332322	0.000146296	0.974063	0.0605663	4.52244e-06	4.02846e-18	3.03809e-14	-0.0175297	0.0622275	-0.0797571	-0.143444	-0.0304883	-0.112956	0.158431	0.284345	0.251147	8218.6
	ENSG00000240857.2	RDH14	retinol Dehydrogenase 14 [Source:HGNC Symbol;Acc:HGNC:19979];retinol Dehydrogenase 14 [Source:HGNC Symbol;Acc:HGNC:19979];retinol Dehydrogenase 14 [Source:HGNC Symbol;Acc:HGNC:19979];retinol Dehydrogenase 14 [Source:HGNC Symbol;Acc:HGNC:19979];retinol Dehydrogenase 14 [Source:HGNC Symbol;Acc:HGNC:19979];retinol Dehydrogenase 14 [Source:HGNC Symbol;Acc:HGNC:19979];retinol Dehydrogenase 14 [Source:…	4	+	Discard	Discard	1	1	1	1	1	1	0.373549	0.290931	0.179405	0.0222362	0.0665943	-0.044358	0.00802953	0.0379607	-0.0299312	0.0989285	0.113135	0.127562	708.622
	ENSG00000014641.20	MDH1	malate Dehydrogenase 1 [Source:HGNC Symbol;Acc:HGNC:6970]	4	+	Discard	Discard	1	1	1	0.900474	0.754281	1	1	0.746906	0.881957	-0.019037	-0.00303653	-0.0160004	0.0404881	0.0476356	-0.00714753	0.0198895	-0.0396355	-0.0307826	4379.76
	ENSG00000116096.6	SPR	sepiapterin Reductase [Source:HGNC Symbol;Acc:HGNC:11257];sepiapterin Reductase [Source:HGNC Symbol;Acc:HGNC:11257];sepiapterin Reductase [Source:HGNC Symbol;Acc:HGNC:11257];sepiapterin Reductase [Source:HGNC Symbol;Acc:HGNC:11257];sepiapterin Reductase [Source:HGNC Symbol;Acc:HGNC:11257];sepiapterin Reductase [Source:HGNC Symbol;Acc:HGNC:11257];sepiapterin Reductase [Source:HGNC Symbol;Acc:HGNC:…	4	+	Discard	Discard	1	1	1	0.5701	0.488233	1	0.0342895	0.00430863	2.85597e-05	-0.0690372	0.0192686	-0.0883058	-0.124297	-0.131624	0.0073277	0.211056	0.266315	0.361949	582.947
	ENSG00000187605.15	TET3	tet methylcytosine DiOxygenase 3 [Source:HGNC Symbol;Acc:HGNC:28313]	4	+	Discard	Discard	1	1	1	1	0.306295	1	0.0549896	0.00621514	0.796306	-0.0849554	-0.0305342	-0.0544213	-0.0355066	-0.128105	0.092598	-0.158235	-0.207684	-0.0606646	733.724
	ENSG00000115652.14	UXS1	UDP-glucuronate Decarboxylase 1 [Source:HGNC Symbol;Acc:HGNC:17729]	4	+	Discard	Discard	1	0.798893	0.83624	1	0.680415	1	1.68449e-16	4.14662e-19	3.28165e-15	-0.00208241	0.0646994	-0.0667819	0.0275504	0.0549086	-0.0273582	-0.322568	-0.352201	-0.312777	2154.37
	ENSG00000115107.20	STEAP3	STEAP3 metalloReductase [Source:HGNC Symbol;Acc:HGNC:24592];STEAP3 metalloReductase [Source:HGNC Symbol;Acc:HGNC:24592];STEAP3 metalloReductase [Source:HGNC Symbol;Acc:HGNC:24592];STEAP3 metalloReductase [Source:HGNC Symbol;Acc:HGNC:24592];STEAP3 metalloReductase [Source:HGNC Symbol;Acc:HGNC:24592];STEAP3 metalloReductase [Source:HGNC Symbol;Acc:HGNC:24592];STEAP3 metalloReductase [Source:HGNC Sy…	4	+	Discard	Discard	1	1	1	0.31136	0.636987	1	1.19955e-33	8.38197e-21	7.94177e-30	-0.0228423	0.0308846	-0.0537269	0.0782404	0.0570563	0.0211841	0.484292	0.38321	0.458121	2106.65
	ENSG00000073737.16	DHRS9	Dehydrogenase/Reductase 9 [Source:HGNC Symbol;Acc:HGNC:16888]	4	+	Discard	Discard	1	0.447223	1	5.08664e-22	1.34028e-22	1	6.34278e-14	0.877056	1	0.0911439	0.161153	-0.0700088	0.691946	0.703238	-0.0112918	0.535862	-0.0649399	-0.00622287	646.305
	ENSG00000128683.14	GAD1	glutamate Decarboxylase 1 [Source:HGNC Symbol;Acc:HGNC:4092];glutamate Decarboxylase 1 [Source:HGNC Symbol;Acc:HGNC:4092];glutamate Decarboxylase 1 [Source:HGNC Symbol;Acc:HGNC:4092];glutamate Decarboxylase 1 [Source:HGNC Symbol;Acc:HGNC:4092];glutamate Decarboxylase 1 [Source:HGNC Symbol;Acc:HGNC:4092];glutamate Decarboxylase 1 [Source:HGNC Symbol;Acc:HGNC:4092];glutamate Decarboxylase 1 [Source…	4	+	Discard	Discard	1	0.845323	0.988824	0.564397	1	1	0.48755	0.0147191	0.00752638	0.0051325	0.154593	-0.14946	-0.146914	-0.0181509	-0.128763	0.127319	0.279365	0.300062	294.789
	ENSG00000071967.12	CYBRD1	cytochrome b Reductase 1 [Source:HGNC Symbol;Acc:HGNC:20797];cytochrome b Reductase 1 [Source:HGNC Symbol;Acc:HGNC:20797];cytochrome b Reductase 1 [Source:HGNC Symbol;Acc:HGNC:20797];cytochrome b Reductase 1 [Source:HGNC Symbol;Acc:HGNC:20797];cytochrome b Reductase 1 [Source:HGNC Symbol;Acc:HGNC:20797];cytochrome b Reductase 1 [Source:HGNC Symbol;Acc:HGNC:20797];cytochrome b Reductase 1 [Source:…	4	+	Discard	Discard	1	0.226804	0.308982	1	1	1	2.65584e-18	1.13949e-14	3.79781e-09	0.00521277	0.0871219	-0.0819091	-0.024865	-0.00058093	-0.0242841	-0.2904	-0.260322	-0.202697	13019.2
	ENSG00000152256.14	PDK1	pyruvate Dehydrogenase kinase 1 [Source:HGNC Symbol;Acc:HGNC:8809];pyruvate Dehydrogenase kinase 1 [Source:HGNC Symbol;Acc:HGNC:8809];pyruvate Dehydrogenase kinase 1 [Source:HGNC Symbol;Acc:HGNC:8809];pyruvate Dehydrogenase kinase 1 [Source:HGNC Symbol;Acc:HGNC:8809];pyruvate Dehydrogenase kinase 1 [Source:HGNC Symbol;Acc:HGNC:8809];pyruvate Dehydrogenase kinase 1 [Source:HGNC Symbol;Acc:HGNC:880…	4	+	Discard	Discard	1	1	1	2.39752e-08	1.87038e-11	1	2.5307e-05	0.796829	0.0207581	0.0302229	-0.0154521	0.0456749	0.361578	0.426275	-0.0646969	0.270795	-0.0605604	-0.170932	1304.94
	ENSG00000138413.13	IDH1	isocitrate Dehydrogenase (NADP(+)) 1 [Source:HGNC Symbol;Acc:HGNC:5382]	4	+	Discard	Discard	1	0.0343345	0.00810505	2.19537e-06	0.000919131	1	8.56267e-50	1.18647e-18	4.10626e-46	-0.0163366	0.131758	-0.148095	0.189792	0.144328	0.0454638	0.53744	0.331312	0.52487	2678.74
	ENSG00000074582.15	BCS1L	BCS1 homolog, ubiquinol-cytochrome c Reductase complex chaperone [Source:HGNC Symbol;Acc:HGNC:1020];BCS1 homolog, ubiquinol-cytochrome c Reductase complex chaperone [Source:HGNC Symbol;Acc:HGNC:1020];BCS1 homolog, ubiquinol-cytochrome c Reductase complex chaperone [Source:HGNC Symbol;Acc:HGNC:1020];BCS1 homolog, ubiquinol-cytochrome c Reductase complex chaperone [Source:HGNC Symbol;Acc:HGNC:1020]…	4	+	Discard	Discard	1	1	0.843824	0.512653	0.00667768	1	0.000172528	0.390944	0.424314	0.0537318	-0.050892	0.104624	-0.10156	-0.212613	0.111053	-0.25078	-0.095488	-0.0890592	1011.28
	ENSG00000180902.18	D2HGDH	D-2-hydroxyglutarate Dehydrogenase [Source:HGNC Symbol;Acc:HGNC:28358];D-2-hydroxyglutarate Dehydrogenase [Source:HGNC Symbol;Acc:HGNC:28358];D-2-hydroxyglutarate Dehydrogenase [Source:HGNC Symbol;Acc:HGNC:28358];D-2-hydroxyglutarate Dehydrogenase [Source:HGNC Symbol;Acc:HGNC:28358];D-2-hydroxyglutarate Dehydrogenase [Source:HGNC Symbol;Acc:HGNC:28358];D-2-hydroxyglutarate Dehydrogenase [Source:H…	4	+	Discard	Discard	1	0.99191	1	0.0094956	0.0946848	1	0.437075	0.000208333	0.0380473	-0.0477073	-0.0969017	0.0491945	-0.233265	-0.177679	-0.0555852	0.0997849	0.285342	0.180563	1028.66
	ENSG00000154814.14	OXNAD1	oxidoReductase NAD binding domain containing 1 [Source:HGNC Symbol;Acc:HGNC:25128];oxidoReductase NAD binding domain containing 1 [Source:HGNC Symbol;Acc:HGNC:25128];oxidoReductase NAD binding domain containing 1 [Source:HGNC Symbol;Acc:HGNC:25128];oxidoReductase NAD binding domain containing 1 [Source:HGNC Symbol;Acc:HGNC:25128];oxidoReductase NAD binding domain containing 1 [Source:HGNC Symbol;…	4	+	Discard	Discard	1	1	0.949319	1	1	1	0.069873	0.406643	0.00106268	0.0237445	-0.135276	0.15902	-0.0588126	-0.00316304	-0.0556495	-0.238482	-0.155925	-0.370594	255.044
	ENSG00000152642.11	GPD1L	glycerol-3-phosphate Dehydrogenase 1 like [Source:HGNC Symbol;Acc:HGNC:28956];glycerol-3-phosphate Dehydrogenase 1 like [Source:HGNC Symbol;Acc:HGNC:28956];glycerol-3-phosphate Dehydrogenase 1 like [Source:HGNC Symbol;Acc:HGNC:28956];glycerol-3-phosphate Dehydrogenase 1 like [Source:HGNC Symbol;Acc:HGNC:28956];glycerol-3-phosphate Dehydrogenase 1 like [Source:HGNC Symbol;Acc:HGNC:28956];glycerol-…	4	+	Discard	Discard	1	1	1	1	0.988044	1	0.528432	0.387771	0.0454189	-0.0475598	-0.0308315	-0.0167283	-0.0220961	0.0833653	-0.105461	-0.116249	-0.141712	-0.230446	358.746
	ENSG00000178035.12	IMPDH2	inosine monophosphate Dehydrogenase 2 [Source:HGNC Symbol;Acc:HGNC:6053]	4	+	Discard	Discard	1	0.932418	1	1.22724e-06	0.00254309	1	0.0259358	2.06928e-11	2.63272e-06	-0.0362558	-0.0452524	0.00899662	-0.163127	-0.113973	-0.0491538	0.0833114	0.210183	0.152032	6574.28
	ENSG00000168291.13	PDHB	pyruvate Dehydrogenase E1 subunit beta [Source:HGNC Symbol;Acc:HGNC:8808];pyruvate Dehydrogenase E1 subunit beta [Source:HGNC Symbol;Acc:HGNC:8808];pyruvate Dehydrogenase E1 subunit beta [Source:HGNC Symbol;Acc:HGNC:8808];pyruvate Dehydrogenase E1 subunit beta [Source:HGNC Symbol;Acc:HGNC:8808];pyruvate Dehydrogenase E1 subunit beta [Source:HGNC Symbol;Acc:HGNC:8808];pyruvate Dehydrogenase E1 sub…	4	+	Discard	Discard	1	1	1	1	0.911176	1	0.551979	1	0.0163825	0.0186612	-0.0232281	0.0418894	-0.00958805	0.0399262	-0.0495142	-0.0480527	-0.0198034	-0.111207	2633.81
	ENSG00000178700.8	DHFR2	dihydrofolate Reductase 2 [Source:HGNC Symbol;Acc:HGNC:27309]	4	+	Discard	Discard	1	1	1	0.19496	0.351188	1	0.502343	0.761475	0.451738	0.0104849	0.0652949	-0.0548099	-0.169361	-0.14379	-0.0255708	-0.100636	0.0792096	0.108449	476.402
	ENSG00000170854.18	RIOX2	ribosomal Oxygenase 2 [Source:HGNC Symbol;Acc:HGNC:19441];ribosomal Oxygenase 2 [Source:HGNC Symbol;Acc:HGNC:19441];ribosomal Oxygenase 2 [Source:HGNC Symbol;Acc:HGNC:19441];ribosomal Oxygenase 2 [Source:HGNC Symbol;Acc:HGNC:19441];ribosomal Oxygenase 2 [Source:HGNC Symbol;Acc:HGNC:19441];ribosomal Oxygenase 2 [Source:HGNC Symbol;Acc:HGNC:19441];ribosomal Oxygenase 2 [Source:HGNC Symbol;Acc:HGNC:…	4	+	Discard	Discard	1	1	1	0.867887	1	1	3.0772e-08	1.98428e-11	9.36958e-08	0.00302165	-0.0427599	0.0457815	-0.0627792	-0.0321183	-0.0306609	0.325221	0.391022	0.314579	961.442
	ENSG00000197763.18	TXNRD3	thioredoxin Reductase 3 [Source:HGNC Symbol;Acc:HGNC:20667]	4	+	Discard	Discard	1	1	1	1	1	1	0.0106484	0.293681	0.000494875	0.0548536	-0.0504269	0.105281	-0.0436565	0.015816	-0.0594725	-0.23355	-0.13504	-0.299793	419.444
	ENSG00000214135.8	AC132008.2	succinate Dehydrogenase complex, subunit A, flavoprotein (Fp) (SDHA) pseudogene	4	+	Discard	Discard	1	0.323501	0.00587028	0.000546438	2.24332e-06	1	0.495361	7.20909e-05	0.392668	0.134353	-0.205409	0.339762	-0.350748	-0.447292	0.0965446	-0.114222	0.370879	0.127661	593.278
	ENSG00000151552.12	QDPR	quinoid dihydropteridine Reductase [Source:HGNC Symbol;Acc:HGNC:9752];quinoid dihydropteridine Reductase [Source:HGNC Symbol;Acc:HGNC:9752];quinoid dihydropteridine Reductase [Source:HGNC Symbol;Acc:HGNC:9752];quinoid dihydropteridine Reductase [Source:HGNC Symbol;Acc:HGNC:9752];quinoid dihydropteridine Reductase [Source:HGNC Symbol;Acc:HGNC:9752];quinoid dihydropteridine Reductase [Source:HGNC S…	4	+	Discard	Discard	1	1	1	1	1	1	0.00104699	3.19898e-06	4.4317e-08	-0.0658308	-0.0632899	-0.00254085	0.00147318	0.0415664	-0.0400933	-0.187502	-0.254806	-0.292358	1320.27
	ENSG00000128039.11	SRD5A3	steroid 5 alpha-Reductase 3 [Source:HGNC Symbol;Acc:HGNC:25812]	4	+	Discard	Discard	1	1	1	1	1	1	2.51699e-08	4.64156e-10	1.08002e-09	-0.0764161	-0.0860681	0.00965191	-0.0133404	-0.0400918	0.0267514	-0.543892	-0.606968	-0.589868	329.62
	ENSG00000163738.18	MTHFD2L	methylenetetrahydrofolate Dehydrogenase (NADP+ dependent) 2 like [Source:HGNC Symbol;Acc:HGNC:31865]	4	+	Discard	Discard	1	1	1	1	1	1	5.76129e-09	3.68829e-05	3.34256e-08	-0.083687	0.0204597	-0.104147	0.0915911	0.0487048	0.0428862	0.692082	0.516804	0.663837	211.961
	ENSG00000198189.11	HSD17B11	hydroxysteroid 17-beta Dehydrogenase 11 [Source:HGNC Symbol;Acc:HGNC:22960];hydroxysteroid 17-beta Dehydrogenase 11 [Source:HGNC Symbol;Acc:HGNC:22960];hydroxysteroid 17-beta Dehydrogenase 11 [Source:HGNC Symbol;Acc:HGNC:22960];hydroxysteroid 17-beta Dehydrogenase 11 [Source:HGNC Symbol;Acc:HGNC:22960];hydroxysteroid 17-beta Dehydrogenase 11 [Source:HGNC Symbol;Acc:HGNC:22960];hydroxysteroid 17-b…	4	+	Discard	Discard	1	0.591035	0.505614	1	1	1	1	0.877397	0.119426	-0.011562	0.120889	-0.132451	0.028077	-0.0238037	0.0518807	-0.0141676	-0.0538066	0.130525	942.319
	ENSG00000164039.15	BDH2	3-hydroxybutyrate Dehydrogenase 2 [Source:HGNC Symbol;Acc:HGNC:32389];3-hydroxybutyrate Dehydrogenase 2 [Source:HGNC Symbol;Acc:HGNC:32389];3-hydroxybutyrate Dehydrogenase 2 [Source:HGNC Symbol;Acc:HGNC:32389];3-hydroxybutyrate Dehydrogenase 2 [Source:HGNC Symbol;Acc:HGNC:32389];3-hydroxybutyrate Dehydrogenase 2 [Source:HGNC Symbol;Acc:HGNC:32389];3-hydroxybutyrate Dehydrogenase 2 [Source:HGNC Sy…	4	+	Discard	Discard	1	1	1	1	1	1	0.0915	1	0.9019	-0.114227	-0.0435171	-0.07071	0.059371	0.0638741	-0.0045031	0.166615	-0.0069831	0.0592238	713.772
	ENSG00000168769.13	TET2	tet methylcytosine DiOxygenase 2 [Source:HGNC Symbol;Acc:HGNC:25941]	4	+	Discard	Discard	1	1	1	0.50622	0.864476	1	0.438843	1	0.50451	0.0460253	0.0815635	-0.0355382	0.129522	0.0866429	0.0428793	0.110722	0.0272249	0.105642	876.196
	ENSG00000171503.12	ETFDH	electron transfer flavoprotein Dehydrogenase [Source:HGNC Symbol;Acc:HGNC:3483]	4	+	Discard	Discard	1	1	1	1	0.805824	1	0.00212031	0.00171906	0.75427	-0.0130312	0.0641011	-0.0771323	-0.00704759	-0.0611725	0.0541249	-0.176088	-0.182072	-0.0508146	1003.44
	ENSG00000052802.13	MSMO1	methylsterol monoOxygenase 1 [Source:HGNC Symbol;Acc:HGNC:10545];methylsterol monoOxygenase 1 [Source:HGNC Symbol;Acc:HGNC:10545];methylsterol monoOxygenase 1 [Source:HGNC Symbol;Acc:HGNC:10545];methylsterol monoOxygenase 1 [Source:HGNC Symbol;Acc:HGNC:10545];methylsterol monoOxygenase 1 [Source:HGNC Symbol;Acc:HGNC:10545];methylsterol monoOxygenase 1 [Source:HGNC Symbol;Acc:HGNC:10545];methylste…	4	+	Discard	Discard	1	1	1	1.52164e-10	3.66166e-11	1	4.18532e-05	0.420786	0.0475844	0.0537252	0.0032915	0.0504337	0.435233	0.450022	-0.0147891	0.282429	-0.0990787	-0.164301	897.584
	ENSG00000073578.17	SDHA	succinate Dehydrogenase complex flavoprotein subunit A [Source:HGNC Symbol;Acc:HGNC:10680]	4	+	Discard	Discard	1	1	1	1	0.385243	1	0.00196236	0.000781433	5.80235e-07	0.0265782	0.00346907	0.0231092	0.048255	0.126346	-0.0780907	-0.236136	-0.257813	-0.359013	601.974
	ENSG00000124275.15	MTRR	5-methyltetrahydrofolate-homocysteine methyltransferase Reductase [Source:HGNC Symbol;Acc:HGNC:7473];5-methyltetrahydrofolate-homocysteine methyltransferase Reductase [Source:HGNC Symbol;Acc:HGNC:7473];5-methyltetrahydrofolate-homocysteine methyltransferase Reductase [Source:HGNC Symbol;Acc:HGNC:7473];5-methyltetrahydrofolate-homocysteine methyltransferase Reductase [Source:HGNC Symbol;Acc:HGNC:7…	4	+	Discard	Discard	1	1	0.701282	0.854727	0.867618	1	0.000517344	0.00213027	0.300284	0.0396216	-0.0486863	0.0883079	0.0521542	0.0496116	0.00254258	0.175087	0.162554	0.0767892	1257.45
	ENSG00000113161.16	HMGCR	3-hydroxy-3-methylglutaryl-CoA Reductase [Source:HGNC Symbol;Acc:HGNC:5006]	4	+	Discard	Discard	1	1	1	1.07031e-14	1.95507e-12	1	3.28818e-11	0.960773	1	0.0185775	0.0298264	-0.0112489	0.353751	0.326416	0.0273345	0.300431	-0.0347416	0.00384171	1805.65
	ENSG00000228716.7	DHFR	dihydrofolate Reductase [Source:HGNC Symbol;Acc:HGNC:2861];dihydrofolate Reductase [Source:HGNC Symbol;Acc:HGNC:2861];dihydrofolate Reductase [Source:HGNC Symbol;Acc:HGNC:2861];dihydrofolate Reductase [Source:HGNC Symbol;Acc:HGNC:2861];dihydrofolate Reductase [Source:HGNC Symbol;Acc:HGNC:2861];dihydrofolate Reductase [Source:HGNC Symbol;Acc:HGNC:2861];dihydrofolate Reductase [Source:HGNC Symbol;A…	4	+	Discard	Discard	1	1	1	0.0298938	0.0510925	1	4.56798e-78	7.13657e-49	3.74948e-47	0.0344206	0.0559175	-0.0214969	-0.138621	-0.129861	-0.00876017	-0.829248	-0.656206	-0.643469	3795.71
	ENSG00000145730.20	PAM	peptidylglycine alpha-amidating monoOxygenase [Source:HGNC Symbol;Acc:HGNC:8596]	4	+	Discard	Discard	1	0.549082	0.15972	0.0220786	0.0594011	1	0.00320526	1.47068e-12	0.000199882	-0.019788	0.0529874	-0.0727755	0.0810243	0.0718246	0.00919973	-0.0874706	-0.188283	-0.106308	24910.9
	ENSG00000133835.17	HSD17B4	hydroxysteroid 17-beta Dehydrogenase 4 [Source:HGNC Symbol;Acc:HGNC:5213]	4	+	Discard	Discard	1	1	1	1	1	1	0.0830085	0.0742088	0.476239	-0.0205345	0.0187526	-0.0392871	-0.0176797	-0.00697731	-0.0107024	-0.0660973	-0.068952	-0.0403673	3710.18
	ENSG00000164405.11	UQCRQ	ubiquinol-cytochrome c Reductase complex III subunit VII [Source:HGNC Symbol;Acc:HGNC:29594];ubiquinol-cytochrome c Reductase complex III subunit VII [Source:HGNC Symbol;Acc:HGNC:29594];ubiquinol-cytochrome c Reductase complex III subunit VII [Source:HGNC Symbol;Acc:HGNC:29594];ubiquinol-cytochrome c Reductase complex III subunit VII [Source:HGNC Symbol;Acc:HGNC:29594];ubiquinol-cytochrome c Redu…	4	+	Discard	Discard	1	1	1	1	1	1	1	0.358683	0.0692786	-0.0595205	-0.0544194	-0.00510114	-0.00973957	0.0292517	-0.0389912	-0.0219514	-0.0717323	-0.105622	3385.03
	ENSG00000132570.15	PCBD2	pterin-4 alpha-carbinolamine deHydratase 2 [Source:HGNC Symbol;Acc:HGNC:24474];pterin-4 alpha-carbinolamine deHydratase 2 [Source:HGNC Symbol;Acc:HGNC:24474];pterin-4 alpha-carbinolamine deHydratase 2 [Source:HGNC Symbol;Acc:HGNC:24474];pterin-4 alpha-carbinolamine deHydratase 2 [Source:HGNC Symbol;Acc:HGNC:24474];pterin-4 alpha-carbinolamine deHydratase 2 [Source:HGNC Symbol;Acc:HGNC:24474];pter…	4	+	Discard	Discard	1	0.803982	0.693662	1	0.649533	1	0.083129	0.0950015	0.884523	-0.0204931	0.143643	-0.164136	-0.020913	-0.122874	0.101961	-0.195794	-0.195374	0.0707225	455.199
	ENSG00000112699.11	GMDS	GDP-mannose 4,6-deHydratase [Source:HGNC Symbol;Acc:HGNC:4369];GDP-mannose 4,6-deHydratase [Source:HGNC Symbol;Acc:HGNC:4369];GDP-mannose 4,6-deHydratase [Source:HGNC Symbol;Acc:HGNC:4369];GDP-mannose 4,6-deHydratase [Source:HGNC Symbol;Acc:HGNC:4369];GDP-mannose 4,6-deHydratase [Source:HGNC Symbol;Acc:HGNC:4369];GDP-mannose 4,6-deHydratase [Source:HGNC Symbol;Acc:HGNC:4369];GDP-mannose 4,6-deHyd…	4	+	Discard	Discard	1	1	1	0.882972	1	1	1	1	1	0.0561131	-0.0201953	0.0763084	0.0835847	0.0454353	0.0381494	0.0243052	-0.00316637	-0.0413254	498.602
	ENSG00000124588.20	NQO2	N-ribosyldihydronicotinamide:quinone Reductase 2 [Source:HGNC Symbol;Acc:HGNC:7856]	4	+	Discard	Discard	1	1	1	0.729084	1	1	0.0349431	0.000906357	0.0122308	-0.00765588	-0.00982414	0.00216825	-0.0538524	-0.0247145	-0.0291379	0.106332	0.152528	0.121222	1973.92
	ENSG00000145990.11	GFOD1	glucose-fructose oxidoReductase domain containing 1 [Source:HGNC Symbol;Acc:HGNC:21096];glucose-fructose oxidoReductase domain containing 1 [Source:HGNC Symbol;Acc:HGNC:21096];glucose-fructose oxidoReductase domain containing 1 [Source:HGNC Symbol;Acc:HGNC:21096];glucose-fructose oxidoReductase domain containing 1 [Source:HGNC Symbol;Acc:HGNC:21096];glucose-fructose oxidoReductase domain containi…	4	+	Discard	Discard	1	0.712348	0.291857	0.66806	0.400791	1	0.618062	0.812883	0.626103	0.0678966	-0.167831	0.235728	-0.133735	-0.168869	0.0351346	-0.109403	0.0922283	-0.108365	218.32
	ENSG00000137288.10	UQCC2	ubiquinol-cytochrome c Reductase complex assembly factor 2 [Source:HGNC Symbol;Acc:HGNC:21237];ubiquinol-cytochrome c Reductase complex assembly factor 2 [Source:HGNC Symbol;Acc:HGNC:21237];ubiquinol-cytochrome c Reductase complex assembly factor 2 [Source:HGNC Symbol;Acc:HGNC:21237];ubiquinol-cytochrome c Reductase complex assembly factor 2 [Source:HGNC Symbol;Acc:HGNC:21237];ubiquinol-cytochrom…	4	+	Discard	Discard	1	1	1	1	0.966645	1	0.597508	0.251909	0.463383	-0.0927125	-0.0746712	-0.0180412	-0.0531435	-0.0608875	0.00774409	-0.075977	-0.115546	-0.0897607	1473.32
	ENSG00000154079.6	SDHAF4	succinate Dehydrogenase complex assembly factor 4 [Source:HGNC Symbol;Acc:HGNC:20957];succinate Dehydrogenase complex assembly factor 4 [Source:HGNC Symbol;Acc:HGNC:20957];succinate Dehydrogenase complex assembly factor 4 [Source:HGNC Symbol;Acc:HGNC:20957];succinate Dehydrogenase complex assembly factor 4 [Source:HGNC Symbol;Acc:HGNC:20957];succinate Dehydrogenase complex assembly factor 4 [Sour…	4	+	Discard	Discard	1	1	0.922398	0.439474	0.416255	1	0.177977	1	0.778015	0.0907726	-0.0898007	0.180573	-0.197614	-0.199508	0.00189416	-0.21714	0.0712468	-0.107432	237.448
	ENSG00000065615.14	CYB5R4	cytochrome b5 Reductase 4 [Source:HGNC Symbol;Acc:HGNC:20147];cytochrome b5 Reductase 4 [Source:HGNC Symbol;Acc:HGNC:20147];cytochrome b5 Reductase 4 [Source:HGNC Symbol;Acc:HGNC:20147];cytochrome b5 Reductase 4 [Source:HGNC Symbol;Acc:HGNC:20147];cytochrome b5 Reductase 4 [Source:HGNC Symbol;Acc:HGNC:20147];cytochrome b5 Reductase 4 [Source:HGNC Symbol;Acc:HGNC:20147];cytochrome b5 Reductase 4 […	4	+	Discard	Discard	1	1	1	1	1	1	0.00265118	0.0344821	0.0451862	0.0528494	0.0596527	-0.0068033	0.0135959	0.0131176	0.000478289	-0.18368	-0.144426	-0.137145	1080.89
	ENSG00000123505.18	AMD1	adenosylmethionine Decarboxylase 1 [Source:HGNC Symbol;Acc:HGNC:457]	4	+	Discard	Discard	1	0.733402	0.098592	0.00315655	0.0195465	1	0.00386922	0.346548	0.18506	0.050075	-0.06964	0.119715	-0.145472	-0.12432	-0.0211517	-0.130979	0.0645681	-0.0762987	3454.69
	ENSG00000079931.15	MOXD1	monoOxygenase DBH like 1 [Source:HGNC Symbol;Acc:HGNC:21063];monoOxygenase DBH like 1 [Source:HGNC Symbol;Acc:HGNC:21063];monoOxygenase DBH like 1 [Source:HGNC Symbol;Acc:HGNC:21063];monoOxygenase DBH like 1 [Source:HGNC Symbol;Acc:HGNC:21063];monoOxygenase DBH like 1 [Source:HGNC Symbol;Acc:HGNC:21063];monoOxygenase DBH like 1 [Source:HGNC Symbol;Acc:HGNC:21063];monoOxygenase DBH like 1 [Source:…	4	+	Discard	Discard	1	1	1	0.160231	0.0848539	1	0.731412	0.0273324	0.0980697	0.0174	0.0412422	-0.0238421	0.0702918	0.0784729	-0.00818114	-0.0300244	-0.0829161	-0.0672551	4792.39
	ENSG00000120254.15	MTHFD1L	methylenetetrahydrofolate Dehydrogenase (NADP+ dependent) 1 like [Source:HGNC Symbol;Acc:HGNC:21055]	4	+	Discard	Discard	1	0.747749	0.314935	0.000142614	2.93862e-05	1	2.82592e-68	3.66873e-33	1.83281e-46	-0.0207424	0.0506206	-0.071363	0.121569	0.1312	-0.00963133	0.479099	0.336788	0.39852	4682.27
	ENSG00000106049.9	HIBADH	3-hydroxyisobutyrate Dehydrogenase [Source:HGNC Symbol;Acc:HGNC:4907];3-hydroxyisobutyrate Dehydrogenase [Source:HGNC Symbol;Acc:HGNC:4907];3-hydroxyisobutyrate Dehydrogenase [Source:HGNC Symbol;Acc:HGNC:4907];3-hydroxyisobutyrate Dehydrogenase [Source:HGNC Symbol;Acc:HGNC:4907];3-hydroxyisobutyrate Dehydrogenase [Source:HGNC Symbol;Acc:HGNC:4907];3-hydroxyisobutyrate Dehydrogenase [Source:HGNC S…	4	+	Discard	Discard	1	1	1	0.757523	0.795769	1	0.510491	1	0.432867	0.0154696	0.0555958	-0.0401262	0.052348	0.0492436	0.00310447	0.0530108	0.0161324	0.059363	2284.48
	ENSG00000106605.11	BLVRA	biliverdin Reductase A [Source:HGNC Symbol;Acc:HGNC:1062];biliverdin Reductase A [Source:HGNC Symbol;Acc:HGNC:1062];biliverdin Reductase A [Source:HGNC Symbol;Acc:HGNC:1062];biliverdin Reductase A [Source:HGNC Symbol;Acc:HGNC:1062];biliverdin Reductase A [Source:HGNC Symbol;Acc:HGNC:1062];biliverdin Reductase A [Source:HGNC Symbol;Acc:HGNC:1062];biliverdin Reductase A [Source:HGNC Symbol;Acc:HGNC…	4	+	Discard	Discard	1	1	1	1	1	1	5.61113e-09	1.19607e-06	6.81078e-08	-0.0116623	-0.0212436	0.00958131	0.0380591	0.00170744	0.0363516	0.356874	0.307152	0.333923	1137.54
	ENSG00000105953.15	OGDH	oxoglutarate Dehydrogenase [Source:HGNC Symbol;Acc:HGNC:8124]	4	+	Discard	Discard	1	1	1	0.0534443	0.266555	1	1.2121e-05	0.428131	0.00534513	-0.0155342	0.0263176	-0.0418518	0.116004	0.0856181	0.0303856	0.19396	0.0624217	0.134659	5023.77
	ENSG00000196715.7	VKORC1L1	vitamin K epoxide Reductase complex subunit 1 like 1 [Source:HGNC Symbol;Acc:HGNC:21492];vitamin K epoxide Reductase complex subunit 1 like 1 [Source:HGNC Symbol;Acc:HGNC:21492];vitamin K epoxide Reductase complex subunit 1 like 1 [Source:HGNC Symbol;Acc:HGNC:21492];vitamin K epoxide Reductase complex subunit 1 like 1 [Source:HGNC Symbol;Acc:HGNC:21492];vitamin K epoxide Reductase complex subunit…	4	+	Discard	Discard	1	0.117413	0.457131	0.0137322	0.0254684	1	5.02208e-26	3.20456e-10	3.52355e-05	0.0220404	0.0913916	-0.0693512	-0.102286	-0.0961846	-0.00610128	-0.327002	-0.202676	-0.139426	4378.37
	ENSG00000146701.12	MDH2	malate Dehydrogenase 2 [Source:HGNC Symbol;Acc:HGNC:6971];malate Dehydrogenase 2 [Source:HGNC Symbol;Acc:HGNC:6971];malate Dehydrogenase 2 [Source:HGNC Symbol;Acc:HGNC:6971];malate Dehydrogenase 2 [Source:HGNC Symbol;Acc:HGNC:6971];malate Dehydrogenase 2 [Source:HGNC Symbol;Acc:HGNC:6971];malate Dehydrogenase 2 [Source:HGNC Symbol;Acc:HGNC:6971];malate Dehydrogenase 2 [Source:HGNC Symbol;Acc:HGNC…	4	+	Discard	Discard	1	0.843918	1	0.727359	0.3337	1	0.0589886	1	0.673065	-0.0250642	-0.0539976	0.0289334	0.0452565	0.0650765	-0.0198201	0.0815774	0.0112567	-0.0374967	5883.88
	ENSG00000170027.7	YWHAG	tyrosine 3-monoOxygenase/tryptophan 5-monoOxygenase activation protein gamma [Source:HGNC Symbol;Acc:HGNC:12852];tyrosine 3-monoOxygenase/tryptophan 5-monoOxygenase activation protein gamma [Source:HGNC Symbol;Acc:HGNC:12852];tyrosine 3-monoOxygenase/tryptophan 5-monoOxygenase activation protein gamma [Source:HGNC Symbol;Acc:HGNC:12852];tyrosine 3-monoOxygenase/tryptophan 5-monoOxygenase activati…	4	+	Discard	Discard	1	0.161904	0.962642	1	0.00865884	0.332795	1.62582e-22	1.06437e-25	7.28829e-20	0.0304626	0.0692587	-0.0387962	0.0120876	0.0828296	-0.070742	0.238016	0.256391	0.224445	13336.1
	ENSG00000157214.14	STEAP2	STEAP2 metalloReductase [Source:HGNC Symbol;Acc:HGNC:17885];STEAP2 metalloReductase [Source:HGNC Symbol;Acc:HGNC:17885];STEAP2 metalloReductase [Source:HGNC Symbol;Acc:HGNC:17885];STEAP2 metalloReductase [Source:HGNC Symbol;Acc:HGNC:17885];STEAP2 metalloReductase [Source:HGNC Symbol;Acc:HGNC:17885];STEAP2 metalloReductase [Source:HGNC Symbol;Acc:HGNC:17885];STEAP2 metalloReductase [Source:HGNC Sy…	4	+	Discard	Discard	1	1	0.726821	1	0.605517	1	8.76006e-05	0.0094506	0.00642584	0.0809846	-0.0228953	0.10388	0.0184925	-0.0838415	0.102334	-0.237862	-0.17537	-0.176916	802.869
	ENSG00000196636.8	SDHAF3	succinate Dehydrogenase complex assembly factor 3 [Source:HGNC Symbol;Acc:HGNC:21752];succinate Dehydrogenase complex assembly factor 3 [Source:HGNC Symbol;Acc:HGNC:21752];succinate Dehydrogenase complex assembly factor 3 [Source:HGNC Symbol;Acc:HGNC:21752];succinate Dehydrogenase complex assembly factor 3 [Source:HGNC Symbol;Acc:HGNC:21752];succinate Dehydrogenase complex assembly factor 3 [Sour…	4	+	Discard	Discard	1	1	1	0.915956	1	1	1	0.8645	0.959012	0.0186884	-0.0970522	0.115741	-0.0923858	-0.0668285	-0.0255573	-0.0313447	0.0797294	-0.0615684	278.709
	ENSG00000106397.12	PLOD3	procollagen-lysine,2-oxoglutarate 5-DiOxygenase 3 [Source:HGNC Symbol;Acc:HGNC:9083];procollagen-lysine,2-oxoglutarate 5-DiOxygenase 3 [Source:HGNC Symbol;Acc:HGNC:9083];procollagen-lysine,2-oxoglutarate 5-DiOxygenase 3 [Source:HGNC Symbol;Acc:HGNC:9083];procollagen-lysine,2-oxoglutarate 5-DiOxygenase 3 [Source:HGNC Symbol;Acc:HGNC:9083];procollagen-lysine,2-oxoglutarate 5-DiOxygenase 3 [Source:H…	4	+	Discard	Discard	1	1	1	4.38075e-07	0.0257203	0.755202	0.29402	2.79736e-12	5.28672e-08	0.00260706	-0.0332344	0.0358414	0.19534	0.107464	0.0878757	-0.0585119	-0.251245	-0.199211	12607.1
	ENSG00000106348.18	IMPDH1	inosine monophosphate Dehydrogenase 1 [Source:HGNC Symbol;Acc:HGNC:6052];inosine monophosphate Dehydrogenase 1 [Source:HGNC Symbol;Acc:HGNC:6052];inosine monophosphate Dehydrogenase 1 [Source:HGNC Symbol;Acc:HGNC:6052];inosine monophosphate Dehydrogenase 1 [Source:HGNC Symbol;Acc:HGNC:6052];inosine monophosphate Dehydrogenase 1 [Source:HGNC Symbol;Acc:HGNC:6052];inosine monophosphate Dehydrogenas…	4	+	Discard	Discard	1	0.0462457	0.0789727	0.523916	0.593642	1	8.11889e-12	1.37245e-16	1.23468e-06	-0.00897366	-0.138608	0.129635	-0.0665475	-0.0613164	-0.00523112	0.287146	0.34472	0.209854	3358.71
	ENSG00000175806.15	MSRA	methionine sulfoxide Reductase A [Source:HGNC Symbol;Acc:HGNC:7377];methionine sulfoxide Reductase A [Source:HGNC Symbol;Acc:HGNC:7377];methionine sulfoxide Reductase A [Source:HGNC Symbol;Acc:HGNC:7377];methionine sulfoxide Reductase A [Source:HGNC Symbol;Acc:HGNC:7377];methionine sulfoxide Reductase A [Source:HGNC Symbol;Acc:HGNC:7377];methionine sulfoxide Reductase A [Source:HGNC Symbol;Acc:HG…	4	+	Discard	Discard	1	1	1	1	0.750971	1	1	0.559631	0.128433	-0.0523101	-0.0788003	0.0264902	0.0590934	0.0858965	-0.0268031	0.0232557	-0.0881478	-0.141441	735.667
	ENSG00000104687.14	GSR	glutathione-disulfide Reductase [Source:HGNC Symbol;Acc:HGNC:4623];glutathione-disulfide Reductase [Source:HGNC Symbol;Acc:HGNC:4623];glutathione-disulfide Reductase [Source:HGNC Symbol;Acc:HGNC:4623];glutathione-disulfide Reductase [Source:HGNC Symbol;Acc:HGNC:4623];glutathione-disulfide Reductase [Source:HGNC Symbol;Acc:HGNC:4623];glutathione-disulfide Reductase [Source:HGNC Symbol;Acc:HGNC:462…	4	+	Discard	Discard	1	0.200764	1	1	1	1	7.96791e-19	6.23583e-22	4.47503e-27	0.0479293	0.0836786	-0.0357493	0.0214516	0.0257511	-0.00429954	0.267841	0.294319	0.325769	3101.37
	ENSG00000131203.13	IDO1	indoleamine 2,3-DiOxygenase 1 [Source:HGNC Symbol;Acc:HGNC:6059];indoleamine 2,3-DiOxygenase 1 [Source:HGNC Symbol;Acc:HGNC:6059];indoleamine 2,3-DiOxygenase 1 [Source:HGNC Symbol;Acc:HGNC:6059];indoleamine 2,3-DiOxygenase 1 [Source:HGNC Symbol;Acc:HGNC:6059];indoleamine 2,3-DiOxygenase 1 [Source:HGNC Symbol;Acc:HGNC:6059];indoleamine 2,3-DiOxygenase 1 [Source:HGNC Symbol;Acc:HGNC:6059];indoleami…	4	+	Discard;Keep	Discard	1	1	0.413766	1.09237e-05	1.72514e-06	1	3.61837e-17	0.0449192	2.89329e-05	-0.154676	0.200482	-0.355157	0.69584	0.749402	-0.0535619	1.23101	0.380495	0.682091	90.8889
	ENSG00000121039.10	RDH10	retinol Dehydrogenase 10 [Source:HGNC Symbol;Acc:HGNC:19975];retinol Dehydrogenase 10 [Source:HGNC Symbol;Acc:HGNC:19975];retinol Dehydrogenase 10 [Source:HGNC Symbol;Acc:HGNC:19975];retinol Dehydrogenase 10 [Source:HGNC Symbol;Acc:HGNC:19975];retinol Dehydrogenase 10 [Source:HGNC Symbol;Acc:HGNC:19975];retinol Dehydrogenase 10 [Source:HGNC Symbol;Acc:HGNC:19975];retinol Dehydrogenase 10 [Source:…	4	+	Discard	Discard	1	0.174547	0.834282	0.233117	0.559431	1	0.0492539	0.00159855	0.55842	0.0372815	0.0995414	-0.0622599	0.0774251	0.0560264	0.0213988	-0.0891811	-0.129325	-0.0456661	5868.45
	ENSG00000048392.12	RRM2B	ribonucleotide Reductase regulatory TP53 inducible subunit M2B [Source:HGNC Symbol;Acc:HGNC:17296]	4	+	Discard	Discard	1	0.177473	0.63037	0.997432	0.822845	1	0.0549011	0.0908738	0.000230878	0.0286643	0.102736	-0.0740716	0.0337295	0.0427767	-0.0090472	0.0895409	0.0844756	0.1495	2379.89
	ENSG00000104524.14	PYCR3	pyrroline-5-carboxylate Reductase 3 [Source:HGNC Symbol;Acc:HGNC:25846];pyrroline-5-carboxylate Reductase 3 [Source:HGNC Symbol;Acc:HGNC:25846];pyrroline-5-carboxylate Reductase 3 [Source:HGNC Symbol;Acc:HGNC:25846];pyrroline-5-carboxylate Reductase 3 [Source:HGNC Symbol;Acc:HGNC:25846];pyrroline-5-carboxylate Reductase 3 [Source:HGNC Symbol;Acc:HGNC:25846];pyrroline-5-carboxylate Reductase 3 [So…	4	+	Discard	Discard	1	1	1	1	0.774102	1	0.0105102	0.309755	0.225869	0.0605641	-0.00544865	0.0660128	-0.0359614	-0.0925399	0.0565785	-0.222123	-0.125598	-0.135032	872.269
	ENSG00000137106.18	GRHPR	glyoxylate and hydroxypyruvate Reductase [Source:HGNC Symbol;Acc:HGNC:4570];glyoxylate and hydroxypyruvate Reductase [Source:HGNC Symbol;Acc:HGNC:4570];glyoxylate and hydroxypyruvate Reductase [Source:HGNC Symbol;Acc:HGNC:4570];glyoxylate and hydroxypyruvate Reductase [Source:HGNC Symbol;Acc:HGNC:4570];glyoxylate and hydroxypyruvate Reductase [Source:HGNC Symbol;Acc:HGNC:4570];glyoxylate and hydr…	4	+	Discard	Discard	1	0.845323	1	1	1	1	0.000410878	0.00947035	0.0288767	-0.0566587	-0.0695495	0.0128907	-0.0215699	-0.0172118	-0.00435806	0.169267	0.134178	0.116929	3246.71
	ENSG00000106853.20	PTGR1	prostaglandin Reductase 1 [Source:HGNC Symbol;Acc:HGNC:18429];prostaglandin Reductase 1 [Source:HGNC Symbol;Acc:HGNC:18429];prostaglandin Reductase 1 [Source:HGNC Symbol;Acc:HGNC:18429];prostaglandin Reductase 1 [Source:HGNC Symbol;Acc:HGNC:18429];prostaglandin Reductase 1 [Source:HGNC Symbol;Acc:HGNC:18429];prostaglandin Reductase 1 [Source:HGNC Symbol;Acc:HGNC:18429];prostaglandin Reductase 1 […	4	+	Discard	Discard	1	1	0.811678	1	1	1	8.79327e-05	0.00127424	2.22333e-06	-0.0460575	0.0309659	-0.0770234	-0.0202244	-0.00254391	-0.0176805	0.184419	0.158585	0.217928	2459.17
	ENSG00000119471.15	HSDL2	hydroxysteroid Dehydrogenase like 2 [Source:HGNC Symbol;Acc:HGNC:18572];hydroxysteroid Dehydrogenase like 2 [Source:HGNC Symbol;Acc:HGNC:18572];hydroxysteroid Dehydrogenase like 2 [Source:HGNC Symbol;Acc:HGNC:18572];hydroxysteroid Dehydrogenase like 2 [Source:HGNC Symbol;Acc:HGNC:18572];hydroxysteroid Dehydrogenase like 2 [Source:HGNC Symbol;Acc:HGNC:18572];hydroxysteroid Dehydrogenase like 2 [So…	4	+	Discard	Discard	1	1	1	0.386622	0.950211	1	0.000203182	0.0651195	0.0637841	-0.0108592	0.0335372	-0.0443964	-0.0928446	-0.0492063	-0.0436383	-0.202908	-0.120923	-0.120165	2235.16
	ENSG00000148218.16	ALAD	aminolevulinate deHydratase [Source:HGNC Symbol;Acc:HGNC:395];aminolevulinate deHydratase [Source:HGNC Symbol;Acc:HGNC:395];aminolevulinate deHydratase [Source:HGNC Symbol;Acc:HGNC:395];aminolevulinate deHydratase [Source:HGNC Symbol;Acc:HGNC:395];aminolevulinate deHydratase [Source:HGNC Symbol;Acc:HGNC:395];aminolevulinate deHydratase [Source:HGNC Symbol;Acc:HGNC:395];aminolevulinate deHydratase…	4	+	Discard	Discard	1	1	0.510126	0.430072	0.34993	1	4.81361e-05	0.000389929	0.305095	-0.059939	0.0358448	-0.0957838	-0.079678	-0.0850317	0.00535369	-0.195424	-0.175685	-0.0745478	2150.01
	ENSG00000181915.5	ADO	2-aminoethanethiol DiOxygenase [Source:HGNC Symbol;Acc:HGNC:23506];2-aminoethanethiol DiOxygenase [Source:HGNC Symbol;Acc:HGNC:23506];2-aminoethanethiol DiOxygenase [Source:HGNC Symbol;Acc:HGNC:23506];2-aminoethanethiol DiOxygenase [Source:HGNC Symbol;Acc:HGNC:23506];2-aminoethanethiol DiOxygenase [Source:HGNC Symbol;Acc:HGNC:23506];2-aminoethanethiol DiOxygenase [Source:HGNC Symbol;Acc:HGNC:2350…	4	+	Discard	Discard	1	1	1	1	1	1	0.327137	0.00661616	0.013305	-0.0370718	-0.0447376	0.00766586	0.045048	0.0243979	0.0206501	-0.0823477	-0.164467	-0.151483	1561.7
	ENSG00000166228.9	PCBD1	pterin-4 alpha-carbinolamine deHydratase 1 [Source:HGNC Symbol;Acc:HGNC:8646];pterin-4 alpha-carbinolamine deHydratase 1 [Source:HGNC Symbol;Acc:HGNC:8646];pterin-4 alpha-carbinolamine deHydratase 1 [Source:HGNC Symbol;Acc:HGNC:8646];pterin-4 alpha-carbinolamine deHydratase 1 [Source:HGNC Symbol;Acc:HGNC:8646];pterin-4 alpha-carbinolamine deHydratase 1 [Source:HGNC Symbol;Acc:HGNC:8646];pterin-4 …	4	+	Discard	Discard	1	0.82305	0.935691	0.95559	0.791107	1	2.4569e-19	3.05068e-23	4.3806e-21	0.00242666	0.132792	-0.130365	-0.0713581	0.0888754	-0.160233	0.687548	0.761333	0.731465	416.546
	ENSG00000148672.9	GLUD1	glutamate Dehydrogenase 1 [Source:HGNC Symbol;Acc:HGNC:4335]	4	+	Discard	Discard	1	1	1	8.34688e-05	0.000968446	1	3.51735e-08	0.256074	0.0174625	0.0192989	0.0348422	-0.0155433	0.138111	0.121206	0.0169044	0.173935	0.0551235	0.0875711	7141.79
	ENSG00000119943.13	PYROXD2	pyridine nucleotide-disulphide oxidoReductase domain 2 [Source:HGNC Symbol;Acc:HGNC:23517];pyridine nucleotide-disulphide oxidoReductase domain 2 [Source:HGNC Symbol;Acc:HGNC:23517];pyridine nucleotide-disulphide oxidoReductase domain 2 [Source:HGNC Symbol;Acc:HGNC:23517];pyridine nucleotide-disulphide oxidoReductase domain 2 [Source:HGNC Symbol;Acc:HGNC:23517];pyridine nucleotide-disulphide oxid…	4	+	Discard	Discard	1	1	1	0.10506	0.00118662	1	1.03798e-16	2.64343e-27	6.45258e-35	-0.0012348	-0.00415152	0.00291673	-0.147617	-0.229843	0.0822261	0.503789	0.650171	0.729481	1148.47
	ENSG00000166394.15	CYB5R2	cytochrome b5 Reductase 2 [Source:HGNC Symbol;Acc:HGNC:24376];cytochrome b5 Reductase 2 [Source:HGNC Symbol;Acc:HGNC:24376];cytochrome b5 Reductase 2 [Source:HGNC Symbol;Acc:HGNC:24376];cytochrome b5 Reductase 2 [Source:HGNC Symbol;Acc:HGNC:24376];cytochrome b5 Reductase 2 [Source:HGNC Symbol;Acc:HGNC:24376];cytochrome b5 Reductase 2 [Source:HGNC Symbol;Acc:HGNC:24376];cytochrome b5 Reductase 2 […	4	+	Discard	Discard	1	1	1	1	1	1	1.11589e-05	7.19337e-07	1.48425e-06	0.0311443	0.0456448	-0.0145005	-0.0180095	0.0108313	-0.0288408	0.387033	0.436187	0.421847	416.113
	ENSG00000133816.15	MICAL2	microtubule associated monoOxygenase, calponin and LIM domain containing 2 [Source:HGNC Symbol;Acc:HGNC:24693]	4	+	Discard	Discard	1	0.0851707	0.00356326	0.50432	1	1	5.53116e-05	2.4531e-06	2.04599e-15	0.0396596	-0.121879	0.161539	0.0661757	0.0232908	0.0428849	-0.172305	-0.198821	-0.317475	12719.8
	ENSG00000110435.12	PDHX	pyruvate Dehydrogenase complex component X [Source:HGNC Symbol;Acc:HGNC:21350]	4	+	Discard	Discard	1	1	1	0.00921267	0.0352679	1	1	0.0711127	0.00819364	0.058103	-0.00500279	0.0631058	0.187704	0.163358	0.0243459	-0.00473665	-0.134337	-0.173097	979.604
	ENSG00000149084.13	HSD17B12	hydroxysteroid 17-beta Dehydrogenase 12 [Source:HGNC Symbol;Acc:HGNC:18646];hydroxysteroid 17-beta Dehydrogenase 12 [Source:HGNC Symbol;Acc:HGNC:18646];hydroxysteroid 17-beta Dehydrogenase 12 [Source:HGNC Symbol;Acc:HGNC:18646];hydroxysteroid 17-beta Dehydrogenase 12 [Source:HGNC Symbol;Acc:HGNC:18646];hydroxysteroid 17-beta Dehydrogenase 12 [Source:HGNC Symbol;Acc:HGNC:18646];hydroxysteroid 17-b…	4	+	Discard	Discard	1	1	0.993746	0.694947	0.143209	1	0.169933	1	0.865086	-0.0117365	0.0532829	-0.0650194	0.0581288	0.0995346	-0.0414058	0.0821233	0.012258	0.0358716	2208.3
	ENSG00000204922.5	UQCC3	ubiquinol-cytochrome c Reductase complex assembly factor 3 [Source:HGNC Symbol;Acc:HGNC:34399];ubiquinol-cytochrome c Reductase complex assembly factor 3 [Source:HGNC Symbol;Acc:HGNC:34399];ubiquinol-cytochrome c Reductase complex assembly factor 3 [Source:HGNC Symbol;Acc:HGNC:34399];ubiquinol-cytochrome c Reductase complex assembly factor 3 [Source:HGNC Symbol;Acc:HGNC:34399];ubiquinol-cytochrom…	4	+	Discard	Discard	1	1	1	1	1	1	0.0114172	0.0287351	0.0562788	0.00633412	-0.0254715	0.0318057	0.0286891	0.0234953	0.00519384	0.272967	0.250612	0.224	334.742
	ENSG00000172893.16	DHCR7	7-dehydrocholesterol Reductase [Source:HGNC Symbol;Acc:HGNC:2860]	4	+	Discard	Discard	1	0.853884	0.612834	0.0741854	0.000892059	1	0.25982	0.000392113	6.81442e-13	0.0380762	-0.137212	0.175288	0.237483	0.359723	-0.12224	-0.152131	-0.351537	-0.649066	427.986
	ENSG00000204370.12	SDHD	succinate Dehydrogenase complex subunit D [Source:HGNC Symbol;Acc:HGNC:10683]	4	+	Discard	Discard	1	1	1	1	0.913687	1	0.268792	0.732886	1	0.00191843	-0.0136835	0.0156019	0.0276394	0.0419379	-0.0142984	0.0703032	0.0445822	0.0146819	1626.23
	ENSG00000110074.11	FOXRED1	FAD dependent oxidoReductase domain containing 1 [Source:HGNC Symbol;Acc:HGNC:26927]	4	+	Discard	Discard	1	1	0.334736	0.482057	0.30892	1	6.04975e-19	2.65684e-08	3.01965e-15	0.0986312	-0.075189	0.17382	-0.126987	-0.147969	0.0209824	-0.652338	-0.42672	-0.579558	702.672
	ENSG00000121350.16	PYROXD1	pyridine nucleotide-disulphide oxidoReductase domain 1 [Source:HGNC Symbol;Acc:HGNC:26162];pyridine nucleotide-disulphide oxidoReductase domain 1 [Source:HGNC Symbol;Acc:HGNC:26162];pyridine nucleotide-disulphide oxidoReductase domain 1 [Source:HGNC Symbol;Acc:HGNC:26162];pyridine nucleotide-disulphide oxidoReductase domain 1 [Source:HGNC Symbol;Acc:HGNC:26162];pyridine nucleotide-disulphide oxid…	4	+	Discard	Discard	1	0.918675	1	0.387157	0.34536	1	0.282482	0.0246314	0.130788	0.0491454	0.0974846	-0.0483391	0.121503	0.125344	-0.00384073	-0.110238	-0.182596	-0.138097	1145.98
	ENSG00000139410.15	SDSL	serine deHydratase like [Source:HGNC Symbol;Acc:HGNC:30404];serine deHydratase like [Source:HGNC Symbol;Acc:HGNC:30404];serine deHydratase like [Source:HGNC Symbol;Acc:HGNC:30404];serine deHydratase like [Source:HGNC Symbol;Acc:HGNC:30404];serine deHydratase like [Source:HGNC Symbol;Acc:HGNC:30404];serine deHydratase like [Source:HGNC Symbol;Acc:HGNC:30404];serine deHydratase like [Source:HGNC Sy…	4	+	Discard	Discard	1	1	1	0.039025	0.0511083	1	1.46575e-14	1.68347e-05	1.06364e-05	-0.0286939	-0.0340633	0.00536944	0.329869	0.318712	0.0111571	0.906423	0.54786	0.553648	241.909
	ENSG00000088451.11	TGDS	TDP-glucose 4,6-deHydratase [Source:HGNC Symbol;Acc:HGNC:20324];TDP-glucose 4,6-deHydratase [Source:HGNC Symbol;Acc:HGNC:20324];TDP-glucose 4,6-deHydratase [Source:HGNC Symbol;Acc:HGNC:20324];TDP-glucose 4,6-deHydratase [Source:HGNC Symbol;Acc:HGNC:20324];TDP-glucose 4,6-deHydratase [Source:HGNC Symbol;Acc:HGNC:20324]	4	+	Discard	Discard	1	1	1	0.845647	0.847254	1	1	1	0.671453	0.12946	0.033005	0.0964554	0.106095	0.1033	0.00279495	-0.0310359	-0.00767082	-0.101331	332.926
	ENSG00000213995.11	NAXD	NAD(P)HX deHydratase [Source:HGNC Symbol;Acc:HGNC:25576]	4	+	Discard	Discard	1	0.841995	1	0.502193	0.34571	1	0.793135	1	1	0.0348355	0.0666225	-0.031787	0.0684751	0.0784662	-0.00999117	0.0376738	0.00403426	0.0258301	2039.67
	ENSG00000100867.15	DHRS2	Dehydrogenase/Reductase 2 [Source:HGNC Symbol;Acc:HGNC:18349];Dehydrogenase/Reductase 2 [Source:HGNC Symbol;Acc:HGNC:18349];Dehydrogenase/Reductase 2 [Source:HGNC Symbol;Acc:HGNC:18349];Dehydrogenase/Reductase 2 [Source:HGNC Symbol;Acc:HGNC:18349];Dehydrogenase/Reductase 2 [Source:HGNC Symbol;Acc:HGNC:18349];Dehydrogenase/Reductase 2 [Source:HGNC Symbol;Acc:HGNC:18349];Dehydrogenase/Reductase 2 […	4	+	Discard;Keep	Discard	1	0.804156	0.46443	0.0102139	1	0.711042	1.66971e-98	3.1236e-122	1.6707e-120	0.0454206	-0.13479	0.18021	0.324812	0.0764036	0.248409	-1.80775	-2.08714	-2.01894	578.892
	ENSG00000157326.19	DHRS4	Dehydrogenase/Reductase 4 [Source:HGNC Symbol;Acc:HGNC:16985];Dehydrogenase/Reductase 4 [Source:HGNC Symbol;Acc:HGNC:16985];Dehydrogenase/Reductase 4 [Source:HGNC Symbol;Acc:HGNC:16985];Dehydrogenase/Reductase 4 [Source:HGNC Symbol;Acc:HGNC:16985];Dehydrogenase/Reductase 4 [Source:HGNC Symbol;Acc:HGNC:16985];Dehydrogenase/Reductase 4 [Source:HGNC Symbol;Acc:HGNC:16985];Dehydrogenase/Reductase 4 […	4	+	Discard	Discard	1	1	0.996426	1	1	1	0.0158371	0.351636	0.00583393	-0.112551	-0.000677175	-0.111874	-0.0212595	-0.0238581	0.00259853	0.208038	0.116746	0.231219	522.546
	ENSG00000187630.17	DHRS4L2	Dehydrogenase/Reductase 4 like 2 [Source:HGNC Symbol;Acc:HGNC:19731]	4	+	Discard	Discard	1	0.69826	0.844394	1	1	1	0.711257	0.307133	1	-0.00828943	-0.147832	0.139543	-0.0629906	-0.0613051	-0.00168549	0.0833624	0.138064	-0.0031649	460.211
	ENSG00000100938.17	GMPR2	guanosine monophosphate Reductase 2 [Source:HGNC Symbol;Acc:HGNC:4377]	4	+	Discard	Discard	1	1	1	1	0.62829	1	0.864905	0.308049	0.42535	-0.000514442	-0.0349735	0.0344591	-0.0397057	-0.0634768	0.0237711	0.0357077	0.0748989	0.064211	1831.75
	ENSG00000100445.17	SDR39U1	short chain Dehydrogenase/Reductase family 39U member 1 [Source:HGNC Symbol;Acc:HGNC:20275]	4	+	Discard	Discard	1	1	1	0.0264147	0.185344	1	0.0935036	1	1	-0.130721	-0.0488389	-0.081882	-0.340932	-0.253343	-0.0875891	-0.250976	-0.0407641	-0.0464712	268.316
	ENSG00000126790.12	L3HYPDH	trans-L-3-hydroxyproline deHydratase [Source:HGNC Symbol;Acc:HGNC:20488];trans-L-3-hydroxyproline deHydratase [Source:HGNC Symbol;Acc:HGNC:20488];trans-L-3-hydroxyproline deHydratase [Source:HGNC Symbol;Acc:HGNC:20488];trans-L-3-hydroxyproline deHydratase [Source:HGNC Symbol;Acc:HGNC:20488]	4	+	Discard	Discard	1	1	1	0.262826	0.655746	1	6.58166e-05	4.03936e-11	9.95568e-07	0.0252055	-0.032641	0.0578465	-0.116981	-0.0799007	-0.0370802	0.247198	0.389384	0.294457	1156.1
	ENSG00000100612.14	DHRS7	Dehydrogenase/Reductase 7 [Source:HGNC Symbol;Acc:HGNC:21524];Dehydrogenase/Reductase 7 [Source:HGNC Symbol;Acc:HGNC:21524];Dehydrogenase/Reductase 7 [Source:HGNC Symbol;Acc:HGNC:21524];Dehydrogenase/Reductase 7 [Source:HGNC Symbol;Acc:HGNC:21524];Dehydrogenase/Reductase 7 [Source:HGNC Symbol;Acc:HGNC:21524];Dehydrogenase/Reductase 7 [Source:HGNC Symbol;Acc:HGNC:21524];Dehydrogenase/Reductase 7 […	4	+	Discard	Discard	1	1	0.553453	0.11205	0.134377	1	2.52335e-08	0.0542679	1.13451e-05	-0.0390092	0.0657548	-0.104764	0.120525	0.116223	0.00430112	0.282383	0.122849	0.231914	1416.92
	ENSG00000072042.13	RDH11	retinol Dehydrogenase 11 [Source:HGNC Symbol;Acc:HGNC:17964];retinol Dehydrogenase 11 [Source:HGNC Symbol;Acc:HGNC:17964];retinol Dehydrogenase 11 [Source:HGNC Symbol;Acc:HGNC:17964];retinol Dehydrogenase 11 [Source:HGNC Symbol;Acc:HGNC:17964];retinol Dehydrogenase 11 [Source:HGNC Symbol;Acc:HGNC:17964];retinol Dehydrogenase 11 [Source:HGNC Symbol;Acc:HGNC:17964];retinol Dehydrogenase 11 [Source:…	4	+	Discard	Discard	1	1	1	0.000894887	3.2955e-06	1	0.023238	0.345103	0.314242	-0.0160162	0.030671	-0.0466873	0.156357	0.203945	-0.0475886	0.107683	-0.0646898	-0.0655911	2140.13
	ENSG00000170468.8	RIOX1	ribosomal Oxygenase 1 [Source:HGNC Symbol;Acc:HGNC:20968];ribosomal Oxygenase 1 [Source:HGNC Symbol;Acc:HGNC:20968];ribosomal Oxygenase 1 [Source:HGNC Symbol;Acc:HGNC:20968];ribosomal Oxygenase 1 [Source:HGNC Symbol;Acc:HGNC:20968];ribosomal Oxygenase 1 [Source:HGNC Symbol;Acc:HGNC:20968];ribosomal Oxygenase 1 [Source:HGNC Symbol;Acc:HGNC:20968];ribosomal Oxygenase 1 [Source:HGNC Symbol;Acc:HGNC:…	4	+	Discard	Discard	1	1	1	1	1	1	0.521639	0.280777	0.816725	-0.0287081	0.0375076	-0.0662157	-0.000261661	0.0149613	-0.015223	-0.0785766	-0.107023	-0.0560303	698.759
	ENSG00000119723.17	COQ6	coenzyme Q6, monoOxygenase [Source:HGNC Symbol;Acc:HGNC:20233];coenzyme Q6, monoOxygenase [Source:HGNC Symbol;Acc:HGNC:20233];coenzyme Q6, monoOxygenase [Source:HGNC Symbol;Acc:HGNC:20233];coenzyme Q6, monoOxygenase [Source:HGNC Symbol;Acc:HGNC:20233];coenzyme Q6, monoOxygenase [Source:HGNC Symbol;Acc:HGNC:20233];coenzyme Q6, monoOxygenase [Source:HGNC Symbol;Acc:HGNC:20233];coenzyme Q6, monoOxyg…	4	+	Discard	Discard	1	1	1	0.703068	0.981724	1	0.0117864	0.304481	0.004323	-0.00987095	-0.109574	0.099703	-0.124294	-0.0836879	-0.040606	-0.267452	-0.153029	-0.293338	360.098
	ENSG00000100601.10	ALKBH1	alkB homolog 1, histone H2A DiOxygenase [Source:HGNC Symbol;Acc:HGNC:17911];alkB homolog 1, histone H2A DiOxygenase [Source:HGNC Symbol;Acc:HGNC:17911];alkB homolog 1, histone H2A DiOxygenase [Source:HGNC Symbol;Acc:HGNC:17911];alkB homolog 1, histone H2A DiOxygenase [Source:HGNC Symbol;Acc:HGNC:17911];alkB homolog 1, histone H2A DiOxygenase [Source:HGNC Symbol;Acc:HGNC:17911];alkB homolog 1, his…	4	+	Discard	Discard	1	1	1	1	1	1	1	1	1	-0.0426696	-0.104585	0.0619151	0.059115	-0.073623	0.132738	0.0492998	-0.0524848	0.0183381	295.009
	ENSG00000140263.15	SORD	sorbitol Dehydrogenase [Source:HGNC Symbol;Acc:HGNC:11184];sorbitol Dehydrogenase [Source:HGNC Symbol;Acc:HGNC:11184];sorbitol Dehydrogenase [Source:HGNC Symbol;Acc:HGNC:11184];sorbitol Dehydrogenase [Source:HGNC Symbol;Acc:HGNC:11184];sorbitol Dehydrogenase [Source:HGNC Symbol;Acc:HGNC:11184];sorbitol Dehydrogenase [Source:HGNC Symbol;Acc:HGNC:11184];sorbitol Dehydrogenase [Source:HGNC Symbol;Ac…	4	+	Discard	Discard	1	1	1	0.0196261	0.0523298	1	7.42246e-16	0.000406449	1.25723e-05	-0.0787182	-0.0504213	-0.0282969	0.219419	0.195578	0.023841	0.584722	0.286585	0.338723	533.724
	ENSG00000137767.14	SQOR	sulfide quinone oxidoReductase [Source:HGNC Symbol;Acc:HGNC:20390];sulfide quinone oxidoReductase [Source:HGNC Symbol;Acc:HGNC:20390];sulfide quinone oxidoReductase [Source:HGNC Symbol;Acc:HGNC:20390];sulfide quinone oxidoReductase [Source:HGNC Symbol;Acc:HGNC:20390];sulfide quinone oxidoReductase [Source:HGNC Symbol;Acc:HGNC:20390];sulfide quinone oxidoReductase [Source:HGNC Symbol;Acc:HGNC:2039…	4	+	Discard	Discard	1	1	1	0.0083386	0.0570857	1	0.611265	0.360482	0.326034	0.0413468	-0.00314943	0.0444962	0.23075	0.187039	0.043711	0.0787728	-0.11063	-0.111415	646.822
	ENSG00000180304.14	OAZ2	ornithine Decarboxylase antizyme 2 [Source:HGNC Symbol;Acc:HGNC:8096];ornithine Decarboxylase antizyme 2 [Source:HGNC Symbol;Acc:HGNC:8096];ornithine Decarboxylase antizyme 2 [Source:HGNC Symbol;Acc:HGNC:8096];ornithine Decarboxylase antizyme 2 [Source:HGNC Symbol;Acc:HGNC:8096];ornithine Decarboxylase antizyme 2 [Source:HGNC Symbol;Acc:HGNC:8096];ornithine Decarboxylase antizyme 2 [Source:HGNC S…	4	+	Discard	Discard	1	0.584751	0.156839	0.515808	1	0.860939	1.122e-24	2.87187e-28	9.21656e-31	-0.0297726	0.0712492	-0.101022	-0.0570753	0.0262819	-0.0833572	0.359508	0.386811	0.404475	4035.46
	ENSG00000166411.14	IDH3A	isocitrate Dehydrogenase (NAD(+)) 3 catalytic subunit alpha [Source:HGNC Symbol;Acc:HGNC:5384];isocitrate Dehydrogenase (NAD(+)) 3 catalytic subunit alpha [Source:HGNC Symbol;Acc:HGNC:5384];isocitrate Dehydrogenase (NAD(+)) 3 catalytic subunit alpha [Source:HGNC Symbol;Acc:HGNC:5384];isocitrate Dehydrogenase (NAD(+)) 3 catalytic subunit alpha [Source:HGNC Symbol;Acc:HGNC:5384];isocitrate Dehydrog…	4	+	Discard	Discard	1	1	1	1	1	1	0.346439	0.0821768	0.0482704	0.0351704	0.0487381	-0.0135677	-0.00253889	0.00277658	-0.00531547	0.0761136	0.113823	0.122075	1012.26
	ENSG00000182054.10	IDH2	isocitrate Dehydrogenase (NADP(+)) 2 [Source:HGNC Symbol;Acc:HGNC:5383];isocitrate Dehydrogenase (NADP(+)) 2 [Source:HGNC Symbol;Acc:HGNC:5383];isocitrate Dehydrogenase (NADP(+)) 2 [Source:HGNC Symbol;Acc:HGNC:5383];isocitrate Dehydrogenase (NADP(+)) 2 [Source:HGNC Symbol;Acc:HGNC:5383];isocitrate Dehydrogenase (NADP(+)) 2 [Source:HGNC Symbol;Acc:HGNC:5383];isocitrate Dehydrogenase (NADP(+)) 2 [S…	4	+	Discard	Discard	1	0.0425055	0.32864	0.491802	0.254413	1	2.12398e-71	9.47754e-65	9.68409e-82	-0.0444854	-0.160901	0.116416	-0.0840313	-0.104347	0.020316	-0.854323	-0.814777	-0.910877	3008.05
	ENSG00000198736.11	MSRB1	methionine sulfoxide Reductase B1 [Source:HGNC Symbol;Acc:HGNC:14133]	4	+	Discard	Discard	1	1	1	0.935318	0.813366	1	0.174286	0.869226	0.719782	0.00105598	-0.0167306	0.0177866	-0.0594602	-0.0687666	0.00930642	-0.112383	-0.0518672	-0.0603473	973.987
	ENSG00000103415.12	HMOX2	heme Oxygenase 2 [Source:HGNC Symbol;Acc:HGNC:5014];heme Oxygenase 2 [Source:HGNC Symbol;Acc:HGNC:5014];heme Oxygenase 2 [Source:HGNC Symbol;Acc:HGNC:5014];heme Oxygenase 2 [Source:HGNC Symbol;Acc:HGNC:5014];heme Oxygenase 2 [Source:HGNC Symbol;Acc:HGNC:5014];heme Oxygenase 2 [Source:HGNC Symbol;Acc:HGNC:5014];heme Oxygenase 2 [Source:HGNC Symbol;Acc:HGNC:5014];heme Oxygenase 2 [Source:HGNC Symbo…	4	+	Discard	Discard	1	0.980309	1	1	1	1	0.000222063	0.00031772	0.0211318	-0.056518	-0.0887557	0.0322378	-0.0534861	-0.0101947	-0.0432914	0.254424	0.251392	0.175863	1066.51
	ENSG00000140632.17	GLYR1	glyoxylate Reductase 1 homolog [Source:HGNC Symbol;Acc:HGNC:24434];glyoxylate Reductase 1 homolog [Source:HGNC Symbol;Acc:HGNC:24434];glyoxylate Reductase 1 homolog [Source:HGNC Symbol;Acc:HGNC:24434];glyoxylate Reductase 1 homolog [Source:HGNC Symbol;Acc:HGNC:24434];glyoxylate Reductase 1 homolog [Source:HGNC Symbol;Acc:HGNC:24434];glyoxylate Reductase 1 homolog [Source:HGNC Symbol;Acc:HGNC:2443…	4	+	Discard	Discard	1	1	1	1	0.866296	1	2.55855e-05	3.10119e-06	1.40944e-07	0.00254739	-0.00278513	0.00533252	-0.0105694	-0.0293585	0.0187891	0.121392	0.134509	0.147966	4093.72
	ENSG00000140740.11	UQCRC2	ubiquinol-cytochrome c Reductase core protein 2 [Source:HGNC Symbol;Acc:HGNC:12586];ubiquinol-cytochrome c Reductase core protein 2 [Source:HGNC Symbol;Acc:HGNC:12586];ubiquinol-cytochrome c Reductase core protein 2 [Source:HGNC Symbol;Acc:HGNC:12586];ubiquinol-cytochrome c Reductase core protein 2 [Source:HGNC Symbol;Acc:HGNC:12586];ubiquinol-cytochrome c Reductase core protein 2 [Source:HGNC Sy…	4	+	Discard	Discard	1	0.952528	0.601071	0.650925	0.681749	1	1.43247e-10	5.59683e-08	0.000826117	0.0195378	-0.0471805	0.0667183	0.0464841	0.0443064	0.00217775	0.212412	0.185466	0.120925	3823.92
	ENSG00000099377.14	HSD3B7	hydroxy-delta-5-steroid Dehydrogenase, 3 beta- and steroid delta-isomerase 7 [Source:HGNC Symbol;Acc:HGNC:18324];hydroxy-delta-5-steroid Dehydrogenase, 3 beta- and steroid delta-isomerase 7 [Source:HGNC Symbol;Acc:HGNC:18324];hydroxy-delta-5-steroid Dehydrogenase, 3 beta- and steroid delta-isomerase 7 [Source:HGNC Symbol;Acc:HGNC:18324];hydroxy-delta-5-steroid Dehydrogenase, 3 beta- and steroid d…	4	+	Discard	Discard	1	1	0.332277	1	0.709301	1	6.57107e-15	6.5606e-12	6.94725e-15	-0.0642311	0.0791965	-0.143428	-0.0173882	0.0740076	-0.0913958	0.446494	0.399651	0.451683	866.13
	ENSG00000167397.15	VKORC1	vitamin K epoxide Reductase complex subunit 1 [Source:HGNC Symbol;Acc:HGNC:23663];vitamin K epoxide Reductase complex subunit 1 [Source:HGNC Symbol;Acc:HGNC:23663];vitamin K epoxide Reductase complex subunit 1 [Source:HGNC Symbol;Acc:HGNC:23663];vitamin K epoxide Reductase complex subunit 1 [Source:HGNC Symbol;Acc:HGNC:23663];vitamin K epoxide Reductase complex subunit 1 [Source:HGNC Symbol;Acc:H…	4	+	Discard	Discard	1	1	1	1	0.708814	1	0.00512831	0.0128742	0.0106404	-0.00493553	-0.0808468	0.0759113	-0.0217294	-0.0963577	0.0746283	-0.230549	-0.213755	-0.215038	1176.43
	ENSG00000087263.17	OGFOD1	2-oxoglutarate and iron dependent Oxygenase domain containing 1 [Source:HGNC Symbol;Acc:HGNC:25585];2-oxoglutarate and iron dependent Oxygenase domain containing 1 [Source:HGNC Symbol;Acc:HGNC:25585];2-oxoglutarate and iron dependent Oxygenase domain containing 1 [Source:HGNC Symbol;Acc:HGNC:25585];2-oxoglutarate and iron dependent Oxygenase domain containing 1 [Source:HGNC Symbol;Acc:HGNC:25585]…	4	+	Discard	Discard	1	1	1	0.058328	0.155678	1	0.424653	1	1	0.0313306	0.0149809	0.0163497	0.11424	0.0966517	0.0175882	0.0597087	-0.0232006	-0.0219621	2050.37
	ENSG00000141098.13	GFOD2	glucose-fructose oxidoReductase domain containing 2 [Source:HGNC Symbol;Acc:HGNC:28159];glucose-fructose oxidoReductase domain containing 2 [Source:HGNC Symbol;Acc:HGNC:28159];glucose-fructose oxidoReductase domain containing 2 [Source:HGNC Symbol;Acc:HGNC:28159];glucose-fructose oxidoReductase domain containing 2 [Source:HGNC Symbol;Acc:HGNC:28159];glucose-fructose oxidoReductase domain containi…	4	+	Discard	Discard	1	1	1	0.149179	0.00515385	1	0.149604	0.953798	0.0845416	0.0233627	0.0411625	-0.0177998	-0.125671	-0.187541	0.0618702	-0.107576	0.041457	0.121127	1043.7
	ENSG00000181019.13	NQO1	NAD(P)H quinone Dehydrogenase 1 [Source:HGNC Symbol;Acc:HGNC:2874];NAD(P)H quinone Dehydrogenase 1 [Source:HGNC Symbol;Acc:HGNC:2874];NAD(P)H quinone Dehydrogenase 1 [Source:HGNC Symbol;Acc:HGNC:2874];NAD(P)H quinone Dehydrogenase 1 [Source:HGNC Symbol;Acc:HGNC:2874];NAD(P)H quinone Dehydrogenase 1 [Source:HGNC Symbol;Acc:HGNC:2874];NAD(P)H quinone Dehydrogenase 1 [Source:HGNC Symbol;Acc:HGNC:287…	4	+	Discard	Discard	1	0.179843	0.464866	0.806555	0.522915	1	2.54783e-53	3.4982e-48	1.77892e-61	0.0174424	0.0902251	-0.0727827	0.0396353	0.0519616	-0.0123263	0.489489	0.467296	0.527752	11500.5
	ENSG00000102967.12	DHODH	dihydroorotate Dehydrogenase (quinone) [Source:HGNC Symbol;Acc:HGNC:2867];dihydroorotate Dehydrogenase (quinone) [Source:HGNC Symbol;Acc:HGNC:2867];dihydroorotate Dehydrogenase (quinone) [Source:HGNC Symbol;Acc:HGNC:2867];dihydroorotate Dehydrogenase (quinone) [Source:HGNC Symbol;Acc:HGNC:2867];dihydroorotate Dehydrogenase (quinone) [Source:HGNC Symbol;Acc:HGNC:2867];dihydroorotate Dehydrogenase …	4	+	Discard	Discard	1	1	1	0.810969	1	1	1	0.684343	0.898358	-0.0177321	-0.0178404	0.000108341	-0.115112	-0.0823466	-0.0327655	0.0111368	0.108517	0.0756431	407.721
	ENSG00000186153.17	WWOX	WW domain containing oxidoReductase [Source:HGNC Symbol;Acc:HGNC:12799]	4	+	Discard	Discard	1	1	1	0.73042	0.857569	1	0.0391186	1	0.533414	-0.170483	-0.0183231	-0.15216	0.157786	0.132444	0.0253423	0.308174	-0.0200954	0.157407	141.095
	ENSG00000184860.10	SDR42E1	short chain Dehydrogenase/Reductase family 42E, member 1 [Source:HGNC Symbol;Acc:HGNC:29834];short chain Dehydrogenase/Reductase family 42E, member 1 [Source:HGNC Symbol;Acc:HGNC:29834];short chain Dehydrogenase/Reductase family 42E, member 1 [Source:HGNC Symbol;Acc:HGNC:29834];short chain Dehydrogenase/Reductase family 42E, member 1 [Source:HGNC Symbol;Acc:HGNC:29834];short chain Dehydrogenase/R…	4	+	Discard	Discard	1	1	1	0.00613124	0.0329389	1	0.00064822	1	1	-0.093958	-0.033901	-0.0600569	0.424317	0.359065	0.0652518	0.462396	-0.0558787	0.06943	140.866
	ENSG00000103150.7	MLYCD	malonyl-CoA Decarboxylase [Source:HGNC Symbol;Acc:HGNC:7150];malonyl-CoA Decarboxylase [Source:HGNC Symbol;Acc:HGNC:7150];malonyl-CoA Decarboxylase [Source:HGNC Symbol;Acc:HGNC:7150];malonyl-CoA Decarboxylase [Source:HGNC Symbol;Acc:HGNC:7150];malonyl-CoA Decarboxylase [Source:HGNC Symbol;Acc:HGNC:7150];malonyl-CoA Decarboxylase [Source:HGNC Symbol;Acc:HGNC:7150];malonyl-CoA Decarboxylase [Source…	4	+	Discard	Discard	1	1	1	0.0279956	0.000598796	1	0.0568364	0.134402	0.131891	0.114238	0.0319809	0.0822573	-0.220991	-0.299242	0.0782514	-0.179132	0.156097	0.152091	486.513
	ENSG00000103160.12	HSDL1	hydroxysteroid Dehydrogenase like 1 [Source:HGNC Symbol;Acc:HGNC:16475];hydroxysteroid Dehydrogenase like 1 [Source:HGNC Symbol;Acc:HGNC:16475];hydroxysteroid Dehydrogenase like 1 [Source:HGNC Symbol;Acc:HGNC:16475];hydroxysteroid Dehydrogenase like 1 [Source:HGNC Symbol;Acc:HGNC:16475];hydroxysteroid Dehydrogenase like 1 [Source:HGNC Symbol;Acc:HGNC:16475];hydroxysteroid Dehydrogenase like 1 [So…	4	+	Discard	Discard	1	1	1	0.123854	0.404049	1	2.63761e-32	1.6819e-15	3.27344e-20	0.0594732	0.0342072	0.025266	-0.133335	-0.0981679	-0.0351668	-0.622001	-0.429193	-0.489626	1250.03
	ENSG00000167508.12	MVD	mevalonate diphosphate Decarboxylase [Source:HGNC Symbol;Acc:HGNC:7529];mevalonate diphosphate Decarboxylase [Source:HGNC Symbol;Acc:HGNC:7529];mevalonate diphosphate Decarboxylase [Source:HGNC Symbol;Acc:HGNC:7529];mevalonate diphosphate Decarboxylase [Source:HGNC Symbol;Acc:HGNC:7529];mevalonate diphosphate Decarboxylase [Source:HGNC Symbol;Acc:HGNC:7529];mevalonate diphosphate Decarboxylase [S…	4	+	Discard	Discard	1	0.194538	1	0.926784	0.090048	1	2.84661e-05	0.224281	0.896324	-0.0962029	-0.165502	0.0692986	0.0624958	0.155368	-0.0928722	0.272214	0.113515	-0.0486556	1206.09
	ENSG00000108953.17	YWHAE	tyrosine 3-monoOxygenase/tryptophan 5-monoOxygenase activation protein epsilon [Source:HGNC Symbol;Acc:HGNC:12851];tyrosine 3-monoOxygenase/tryptophan 5-monoOxygenase activation protein epsilon [Source:HGNC Symbol;Acc:HGNC:12851];tyrosine 3-monoOxygenase/tryptophan 5-monoOxygenase activation protein epsilon [Source:HGNC Symbol;Acc:HGNC:12851];tyrosine 3-monoOxygenase/tryptophan 5-monoOxygenase ac…	4	+	Discard	Discard	1	0.785703	0.508296	1	0.0356424	0.576227	4.21622e-05	0.00122945	0.00676272	-0.0106012	0.0387231	-0.0493243	0.00642468	0.0669992	-0.0605745	0.100519	0.0834934	0.0722432	21625.8
	ENSG00000108839.12	ALOX12	arachidonate 12-lipOxygenase, 12S type [Source:HGNC Symbol;Acc:HGNC:429];arachidonate 12-lipOxygenase, 12S type [Source:HGNC Symbol;Acc:HGNC:429];arachidonate 12-lipOxygenase, 12S type [Source:HGNC Symbol;Acc:HGNC:429];arachidonate 12-lipOxygenase, 12S type [Source:HGNC Symbol;Acc:HGNC:429];arachidonate 12-lipOxygenase, 12S type [Source:HGNC Symbol;Acc:HGNC:429];arachidonate 12-lipOxygenase, 12S …	4	+	Discard	Discard	1	0.162587	0.601157	1	0.0608874	1	0.576304	0.541828	0.659881	-0.102715	-0.36873	0.266015	-0.117057	-0.35222	0.235163	0.160623	0.174965	0.144113	143.105
	ENSG00000109016.17	DHRS7B	Dehydrogenase/Reductase 7B [Source:HGNC Symbol;Acc:HGNC:24547]	4	+	Discard	Discard	1	1	1	1	1	1	3.4444e-14	4.66855e-16	7.99066e-15	-0.057528	-0.0396587	-0.0178694	-0.0135016	-0.0248922	0.0113906	-0.586128	-0.630155	-0.600895	465.281
	ENSG00000278535.5	DHRS11	Dehydrogenase/Reductase 11 [Source:HGNC Symbol;Acc:HGNC:28639];Dehydrogenase/Reductase 11 [Source:HGNC Symbol;Acc:HGNC:28639];Dehydrogenase/Reductase 11 [Source:HGNC Symbol;Acc:HGNC:28639];Dehydrogenase/Reductase 11 [Source:HGNC Symbol;Acc:HGNC:28639];Dehydrogenase/Reductase 11 [Source:HGNC Symbol;Acc:HGNC:28639];Dehydrogenase/Reductase 11 [Source:HGNC Symbol;Acc:HGNC:28639];Dehydrogenase/Reducta…	4	+	Discard	Discard	1	1	1	0.900379	1	1	1	0.790344	0.54829	0.0508872	-0.129365	0.180252	-0.129846	-0.036335	-0.0935114	-0.0600706	0.120663	-0.1531	179.708
	ENSG00000108786.10	HSD17B1	hydroxysteroid 17-beta Dehydrogenase 1 [Source:HGNC Symbol;Acc:HGNC:5210]	4	+	Discard	Discard	1	1	1	0.978461	0.248884	1	1	0.244291	0.0274324	0.0440268	0.013836	0.0301908	-0.110361	-0.239069	0.128708	0.0598595	0.214247	0.312764	134.357
	ENSG00000204237.5	OXLD1	oxidoReductase like domain containing 1 [Source:HGNC Symbol;Acc:HGNC:27901]	4	+	Discard	Discard	1	1	1	0.0447526	0.149897	1	0.73975	0.0308178	0.0240391	-0.0884528	-0.0452684	-0.0431845	-0.220934	-0.182452	-0.038482	0.0778477	0.210329	0.215031	547.635
	ENSG00000183010.17	PYCR1	pyrroline-5-carboxylate Reductase 1 [Source:HGNC Symbol;Acc:HGNC:9721];pyrroline-5-carboxylate Reductase 1 [Source:HGNC Symbol;Acc:HGNC:9721];pyrroline-5-carboxylate Reductase 1 [Source:HGNC Symbol;Acc:HGNC:9721];pyrroline-5-carboxylate Reductase 1 [Source:HGNC Symbol;Acc:HGNC:9721];pyrroline-5-carboxylate Reductase 1 [Source:HGNC Symbol;Acc:HGNC:9721];pyrroline-5-carboxylate Reductase 1 [Source:…	4	+	Discard	Discard	1	0.651451	1	0.926784	1	1	0.144664	1	0.990216	-0.0374163	-0.0840005	0.0465843	0.0462495	0.0353126	0.0109369	0.0903657	0.0066999	-0.0289475	3813.27
	ENSG00000127540.12	UQCR11	ubiquinol-cytochrome c Reductase, complex III subunit XI [Source:HGNC Symbol;Acc:HGNC:30862];ubiquinol-cytochrome c Reductase, complex III subunit XI [Source:HGNC Symbol;Acc:HGNC:30862];ubiquinol-cytochrome c Reductase, complex III subunit XI [Source:HGNC Symbol;Acc:HGNC:30862];ubiquinol-cytochrome c Reductase, complex III subunit XI [Source:HGNC Symbol;Acc:HGNC:30862];ubiquinol-cytochrome c Redu…	4	+	Discard	Discard	1	1	1	1	0.692602	1	0.0192384	0.0710842	0.0489539	-0.0191401	-0.0691441	0.050004	-0.0475825	-0.0909632	0.0433807	-0.186848	-0.158405	-0.165029	872.697
	ENSG00000104904.12	OAZ1	ornithine Decarboxylase antizyme 1 [Source:HGNC Symbol;Acc:HGNC:8095];ornithine Decarboxylase antizyme 1 [Source:HGNC Symbol;Acc:HGNC:8095];ornithine Decarboxylase antizyme 1 [Source:HGNC Symbol;Acc:HGNC:8095];ornithine Decarboxylase antizyme 1 [Source:HGNC Symbol;Acc:HGNC:8095];ornithine Decarboxylase antizyme 1 [Source:HGNC Symbol;Acc:HGNC:8095];ornithine Decarboxylase antizyme 1 [Source:HGNC S…	4	+	Discard	Discard	1	1	1	0.752397	0.927636	1	6.84048e-07	0.010505	0.00911763	-0.0253275	-0.0334312	0.00810365	0.0386822	0.0300282	0.008654	0.154536	0.0905267	0.091077	23064.9
	ENSG00000169021.6	UQCRFS1	ubiquinol-cytochrome c Reductase, Rieske iron-sulfur polypeptide 1 [Source:HGNC Symbol;Acc:HGNC:12587];ubiquinol-cytochrome c Reductase, Rieske iron-sulfur polypeptide 1 [Source:HGNC Symbol;Acc:HGNC:12587];ubiquinol-cytochrome c Reductase, Rieske iron-sulfur polypeptide 1 [Source:HGNC Symbol;Acc:HGNC:12587];ubiquinol-cytochrome c Reductase, Rieske iron-sulfur polypeptide 1 [Source:HGNC Symbol;Acc…	4	+	Discard	Discard	1	1	0.493917	1	1	1	8.00022e-05	0.00180834	3.86695e-07	-0.0531951	0.0218079	-0.0750029	-0.0290974	-0.0145025	-0.0145949	0.145062	0.120965	0.181373	2783.75
	ENSG00000105755.8	ETHE1	ETHE1 persulfide DiOxygenase [Source:HGNC Symbol;Acc:HGNC:23287];ETHE1 persulfide DiOxygenase [Source:HGNC Symbol;Acc:HGNC:23287];ETHE1 persulfide DiOxygenase [Source:HGNC Symbol;Acc:HGNC:23287];ETHE1 persulfide DiOxygenase [Source:HGNC Symbol;Acc:HGNC:23287];ETHE1 persulfide DiOxygenase [Source:HGNC Symbol;Acc:HGNC:23287];ETHE1 persulfide DiOxygenase [Source:HGNC Symbol;Acc:HGNC:23287];ETHE1 per…	4	+	Discard	Discard	1	0.15683	0.401775	1	0.901282	1	0.105802	0.120478	5.07992e-09	-0.026046	-0.14584	0.119794	-0.0262477	0.055259	-0.0815067	-0.113334	-0.113132	-0.314433	1317.72
	ENSG00000160439.16	RDH13	retinol Dehydrogenase 13 [Source:HGNC Symbol;Acc:HGNC:19978];retinol Dehydrogenase 13 [Source:HGNC Symbol;Acc:HGNC:19978];retinol Dehydrogenase 13 [Source:HGNC Symbol;Acc:HGNC:19978];retinol Dehydrogenase 13 [Source:HGNC Symbol;Acc:HGNC:19978];retinol Dehydrogenase 13 [Source:HGNC Symbol;Acc:HGNC:19978];retinol Dehydrogenase 13 [Source:HGNC Symbol;Acc:HGNC:19978];retinol Dehydrogenase 13 [Source:…	4	+	Discard	Discard	1	1	1	0.874183	1	1	0.322055	0.991259	1	-0.113991	-0.0524413	-0.0615497	0.104362	0.0508271	0.0535348	0.150918	-0.0674353	0.0476492	242.555
	ENSG00000101365.21	IDH3B	isocitrate Dehydrogenase (NAD(+)) 3 non-catalytic subunit beta [Source:HGNC Symbol;Acc:HGNC:5385];isocitrate Dehydrogenase (NAD(+)) 3 non-catalytic subunit beta [Source:HGNC Symbol;Acc:HGNC:5385];isocitrate Dehydrogenase (NAD(+)) 3 non-catalytic subunit beta [Source:HGNC Symbol;Acc:HGNC:5385];isocitrate Dehydrogenase (NAD(+)) 3 non-catalytic subunit beta [Source:HGNC Symbol;Acc:HGNC:5385];isocitr…	4	+	Discard	Discard	1	1	1	1	1	1	0.00234962	0.207171	0.00930184	-0.0617195	-0.0399452	-0.0217743	0.0089415	-0.0220576	0.0309991	0.158845	0.0881844	0.140958	1992.83
	ENSG00000101019.22	UQCC1	ubiquinol-cytochrome c Reductase complex assembly factor 1 [Source:HGNC Symbol;Acc:HGNC:15891];ubiquinol-cytochrome c Reductase complex assembly factor 1 [Source:HGNC Symbol;Acc:HGNC:15891];ubiquinol-cytochrome c Reductase complex assembly factor 1 [Source:HGNC Symbol;Acc:HGNC:15891];ubiquinol-cytochrome c Reductase complex assembly factor 1 [Source:HGNC Symbol;Acc:HGNC:15891];ubiquinol-cytochrom…	4	+	Discard	Discard	1	1	1	0.998213	0.97284	1	5.49049e-14	8.40511e-15	1.02258e-12	-0.0296414	-0.061817	0.0321756	-0.0429235	-0.0435963	0.000672884	0.360421	0.373703	0.3422	1761.8
	ENSG00000166913.13	YWHAB	tyrosine 3-monoOxygenase/tryptophan 5-monoOxygenase activation protein beta [Source:HGNC Symbol;Acc:HGNC:12849];tyrosine 3-monoOxygenase/tryptophan 5-monoOxygenase activation protein beta [Source:HGNC Symbol;Acc:HGNC:12849];tyrosine 3-monoOxygenase/tryptophan 5-monoOxygenase activation protein beta [Source:HGNC Symbol;Acc:HGNC:12849];tyrosine 3-monoOxygenase/tryptophan 5-monoOxygenase activation …	4	+	Discard	Discard	1	1	1	0.72312	0.0572232	1	2.96506e-10	3.31407e-08	5.98856e-05	0.0144005	0.0139651	0.000435399	0.0284365	0.0583138	-0.0298773	0.136513	0.122477	0.092164	15039.8
	ENSG00000243156.9	MICAL3	microtubule associated monoOxygenase, calponin and LIM domain containing 3 [Source:HGNC Symbol;Acc:HGNC:24694];microtubule associated monoOxygenase, calponin and LIM domain containing 3 [Source:HGNC Symbol;Acc:HGNC:24694];microtubule associated monoOxygenase, calponin and LIM domain containing 3 [Source:HGNC Symbol;Acc:HGNC:24694];microtubule associated monoOxygenase, calponin and LIM domain cont…	4	+	Discard	Discard	1	1	1	1	1	1	0.179654	0.154453	0.00456357	0.0305959	-0.0309469	0.0615428	0.0373361	0.0399598	-0.00262372	-0.101314	-0.108055	-0.172221	3417.46
	ENSG00000184470.21	TXNRD2	thioredoxin Reductase 2 [Source:HGNC Symbol;Acc:HGNC:18155];thioredoxin Reductase 2 [Source:HGNC Symbol;Acc:HGNC:18155];thioredoxin Reductase 2 [Source:HGNC Symbol;Acc:HGNC:18155];thioredoxin Reductase 2 [Source:HGNC Symbol;Acc:HGNC:18155];thioredoxin Reductase 2 [Source:HGNC Symbol;Acc:HGNC:18155];thioredoxin Reductase 2 [Source:HGNC Symbol;Acc:HGNC:18155];thioredoxin Reductase 2 [Source:HGNC Sy…	4	+	Discard	Discard	1	1	1	0.522717	1	1	0.000605389	1.01806e-07	0.00080613	0.0105793	-0.0346243	0.0452036	-0.0817492	-0.0310399	-0.0507093	0.194392	0.28672	0.190807	1068.97
	ENSG00000184076.13	UQCR10	ubiquinol-cytochrome c Reductase, complex III subunit X [Source:HGNC Symbol;Acc:HGNC:30863];ubiquinol-cytochrome c Reductase, complex III subunit X [Source:HGNC Symbol;Acc:HGNC:30863];ubiquinol-cytochrome c Reductase, complex III subunit X [Source:HGNC Symbol;Acc:HGNC:30863];ubiquinol-cytochrome c Reductase, complex III subunit X [Source:HGNC Symbol;Acc:HGNC:30863];ubiquinol-cytochrome c Reductas…	4	+	Discard	Discard	1	1	1	1	1	1	0.947598	0.21872	0.910076	0.0359937	-0.0054794	0.0414731	-0.0494377	-0.0117744	-0.0376632	0.049375	0.134806	0.0556701	773.135
	ENSG00000241878.11	PISD	phosphatidylserine Decarboxylase [Source:HGNC Symbol;Acc:HGNC:8999]	4	+	Discard	Discard	1	0.31561	0.619977	1	1	1	0.333052	0.222506	1	-0.0206047	-0.116243	0.0956378	-0.0340959	-0.0104375	-0.0236584	0.0761516	0.0896428	-0.0296534	1472.85
	ENSG00000128245.15	YWHAH	tyrosine 3-monoOxygenase/tryptophan 5-monoOxygenase activation protein eta [Source:HGNC Symbol;Acc:HGNC:12853];tyrosine 3-monoOxygenase/tryptophan 5-monoOxygenase activation protein eta [Source:HGNC Symbol;Acc:HGNC:12853];tyrosine 3-monoOxygenase/tryptophan 5-monoOxygenase activation protein eta [Source:HGNC Symbol;Acc:HGNC:12853];tyrosine 3-monoOxygenase/tryptophan 5-monoOxygenase activation pro…	4	+	Discard	Discard	1	1	1	0.222776	1	1	6.79639e-48	4.83623e-31	1.54858e-40	0.0131765	0.00980911	0.00336739	-0.0516831	-0.016611	-0.0350722	-0.336441	-0.271581	-0.31002	10381.8
	ENSG00000100350.14	FOXRED2	FAD dependent oxidoReductase domain containing 2 [Source:HGNC Symbol;Acc:HGNC:26264]	4	+	Discard	Discard	1	0.581673	0.614725	0.300938	0.357251	1	0.0194461	0.910607	0.707735	-0.00291807	0.24116	-0.244078	-0.243475	-0.229681	-0.0137942	-0.341571	-0.101015	0.12927	183.569
	ENSG00000100243.21	CYB5R3	cytochrome b5 Reductase 3 [Source:HGNC Symbol;Acc:HGNC:2873]	4	+	Discard	Discard	1	0.500499	1	0.405861	0.177184	1	0.0111675	1	0.469471	-0.0469083	-0.0679148	0.0210064	0.0586843	0.0733163	-0.014632	0.0962549	-0.00933772	-0.0449762	37851.6
	ENSG00000131828.14	PDHA1	pyruvate Dehydrogenase E1 subunit alpha 1 [Source:HGNC Symbol;Acc:HGNC:8806];pyruvate Dehydrogenase E1 subunit alpha 1 [Source:HGNC Symbol;Acc:HGNC:8806];pyruvate Dehydrogenase E1 subunit alpha 1 [Source:HGNC Symbol;Acc:HGNC:8806];pyruvate Dehydrogenase E1 subunit alpha 1 [Source:HGNC Symbol;Acc:HGNC:8806];pyruvate Dehydrogenase E1 subunit alpha 1 [Source:HGNC Symbol;Acc:HGNC:8806];pyruvate Dehyd…	4	+	Discard	Discard	1	1	1	1	1	1	0.00770215	0.0220801	0.00588288	0.00327567	-0.00510131	0.00837698	-0.00673983	-0.00149545	-0.00524438	-0.11241	-0.102395	-0.116016	2158.03
	ENSG00000072506.13	HSD17B10	hydroxysteroid 17-beta Dehydrogenase 10 [Source:HGNC Symbol;Acc:HGNC:4800]	4	+	Discard	Discard	1	1	1	0.792246	1	1	6.6508e-05	0.210499	0.0223297	-0.0798971	-0.0700973	-0.00979975	0.0848665	0.0346675	0.050199	0.295376	0.130612	0.190611	1288.89
	ENSG00000147383.11	NSDHL	NAD(P) dependent steroid Dehydrogenase-like [Source:HGNC Symbol;Acc:HGNC:13398];NAD(P) dependent steroid Dehydrogenase-like [Source:HGNC Symbol;Acc:HGNC:13398];NAD(P) dependent steroid Dehydrogenase-like [Source:HGNC Symbol;Acc:HGNC:13398];NAD(P) dependent steroid Dehydrogenase-like [Source:HGNC Symbol;Acc:HGNC:13398];NAD(P) dependent steroid Dehydrogenase-like [Source:HGNC Symbol;Acc:HGNC:13398]…	4	+	Discard	Discard	1	1	1	0.502688	0.552175	1	0.019264	0.330217	0.443149	0.0363143	0.0131175	0.0231967	0.117014	0.110016	0.00699773	0.199119	0.118419	0.10222	838.976
	ENSG00000067829.19	IDH3G	isocitrate Dehydrogenase (NAD(+)) 3 non-catalytic subunit gamma [Source:HGNC Symbol;Acc:HGNC:5386]	4	+	Discard	Discard	1	1	1	1	0.861979	1	0.276379	1	1	-0.0421179	-0.00330762	-0.0388102	0.00594353	0.0526047	-0.0466612	0.0805942	0.0325328	0.0246818	1704.28
	ENSG00000160211.19	G6PD	glucose-6-phosphate Dehydrogenase [Source:HGNC Symbol;Acc:HGNC:4057]	4	+	Discard	Discard	1	1	1	1	0.634981	1	2.62769e-21	2.56171e-16	4.38152e-11	-0.0363243	-0.0542406	0.0179163	0.0140487	0.0618998	-0.0478512	0.405508	0.355135	0.289368	6586.28
	ENSG00000119004.16	CYP20A1	cytochrome P450 family 20 subfamily A member 1 [Source:HGNC Symbol;Acc:HGNC:20576]	3		Discard	Discard	0.492092	0.232981	1	0.00422059	0.486298	1	0.829727	1	0.225439	-0.110295	-0.120113	0.00981749	-0.163857	-0.076199	-0.0876578	-0.0398631	0.0136986	-0.0837767	1236.12
	ENSG00000138061.12	CYP1B1	cytochrome P450 family 1 subfamily B member 1 [Source:HGNC Symbol;Acc:HGNC:2597];cytochrome P450 family 1 subfamily B member 1 [Source:HGNC Symbol;Acc:HGNC:2597];cytochrome P450 family 1 subfamily B member 1 [Source:HGNC Symbol;Acc:HGNC:2597];cytochrome P450 family 1 subfamily B member 1 [Source:HGNC Symbol;Acc:HGNC:2597];cytochrome P450 family 1 subfamily B member 1 [Source:HGNC Symbol;Acc:HGNC:…	3		Discard	Discard	1	0.244813	0.87468	0.179104	0.0335702	1	0.0771905	0.873096	0.00523443	0.0371461	0.105477	-0.0683313	-0.0935155	-0.121171	0.0276552	-0.0943357	0.0363259	0.132312	10448.4
	ENSG00000003137.8	CYP26B1	cytochrome P450 family 26 subfamily B member 1 [Source:HGNC Symbol;Acc:HGNC:20581]	3		Discard	Discard	1	1	1	1	1	1	0.00429774	0.00471775	0.445087	0.00152146	-0.169677	0.171198	-0.00183405	0.0969274	-0.0987615	0.472883	0.476239	0.206279	122.742
	ENSG00000186684.14	CYP27C1	cytochrome P450 family 27 subfamily C member 1 [Source:HGNC Symbol;Acc:HGNC:33480];cytochrome P450 family 27 subfamily C member 1 [Source:HGNC Symbol;Acc:HGNC:33480];cytochrome P450 family 27 subfamily C member 1 [Source:HGNC Symbol;Acc:HGNC:33480];cytochrome P450 family 27 subfamily C member 1 [Source:HGNC Symbol;Acc:HGNC:33480];cytochrome P450 family 27 subfamily C member 1 [Source:HGNC Symbol;…	3		Discard	Discard	1	1	1	1	0.733274	1	0.0122111	0.0193394	0.000401435	0.0908884	0.0430966	0.0477918	0.0825635	0.171281	-0.0887171	-0.378442	-0.370117	-0.506626	133.236
	ENSG00000135929.9	CYP27A1	cytochrome P450 family 27 subfamily A member 1 [Source:HGNC Symbol;Acc:HGNC:2605];cytochrome P450 family 27 subfamily A member 1 [Source:HGNC Symbol;Acc:HGNC:2605];cytochrome P450 family 27 subfamily A member 1 [Source:HGNC Symbol;Acc:HGNC:2605];cytochrome P450 family 27 subfamily A member 1 [Source:HGNC Symbol;Acc:HGNC:2605];cytochrome P450 family 27 subfamily A member 1 [Source:HGNC Symbol;Acc:…	3		Discard	Discard	1	1	1	0.525548	1	1	0.00250187	0.935454	0.0641209	-0.127949	-0.127144	-0.000805407	0.201199	0.00425388	0.196945	0.430648	0.1015	0.299251	143.729
	ENSG00000155016.18	CYP2U1	cytochrome P450 family 2 subfamily U member 1 [Source:HGNC Symbol;Acc:HGNC:20582];cytochrome P450 family 2 subfamily U member 1 [Source:HGNC Symbol;Acc:HGNC:20582];cytochrome P450 family 2 subfamily U member 1 [Source:HGNC Symbol;Acc:HGNC:20582];cytochrome P450 family 2 subfamily U member 1 [Source:HGNC Symbol;Acc:HGNC:20582];cytochrome P450 family 2 subfamily U member 1 [Source:HGNC Symbol;Acc:H…	3		Discard	Discard	1	1	0.811889	0.263701	0.412918	1	1	0.596767	0.0258675	-0.0655421	0.0236908	-0.0892329	-0.104291	-0.0895655	-0.0147259	0.024767	0.0635163	0.138023	1463.46
	ENSG00000145476.16	CYP4V2	cytochrome P450 family 4 subfamily V member 2 [Source:HGNC Symbol;Acc:HGNC:23198];cytochrome P450 family 4 subfamily V member 2 [Source:HGNC Symbol;Acc:HGNC:23198];cytochrome P450 family 4 subfamily V member 2 [Source:HGNC Symbol;Acc:HGNC:23198];cytochrome P450 family 4 subfamily V member 2 [Source:HGNC Symbol;Acc:HGNC:23198];cytochrome P450 family 4 subfamily V member 2 [Source:HGNC Symbol;Acc:H…	3		Discard	Discard	1	1	1	0.137915	1	1	4.6573e-26	9.43315e-21	4.26374e-29	0.101283	0.0806556	0.0206273	0.163574	0.0297575	0.133817	0.752912	0.690621	0.80381	456.607
	ENSG00000001630.17	CYP51A1	cytochrome P450 family 51 subfamily A member 1 [Source:HGNC Symbol;Acc:HGNC:2649]	3		Discard	Discard	1	1	1	0.748923	1	1	0.0411999	1	0.162557	-0.136062	-0.0222441	-0.113818	0.14431	0.0388428	0.105468	0.283141	0.00276866	0.222054	308.715
	ENSG00000106258.15	CYP3A5	cytochrome P450 family 3 subfamily A member 5 [Source:HGNC Symbol;Acc:HGNC:2638];cytochrome P450 family 3 subfamily A member 5 [Source:HGNC Symbol;Acc:HGNC:2638];cytochrome P450 family 3 subfamily A member 5 [Source:HGNC Symbol;Acc:HGNC:2638];cytochrome P450 family 3 subfamily A member 5 [Source:HGNC Symbol;Acc:HGNC:2638];cytochrome P450 family 3 subfamily A member 5 [Source:HGNC Symbol;Acc:HGNC:…	3		Discard	Discard	1	1	1	0.804512	0.63927	1	1	0.0122646	0.0114599	0.180769	0.149698	0.0310709	-0.164348	-0.192636	0.0282873	0.062543	0.40766	0.404877	162.453
	ENSG00000130649.10	CYP2E1	cytochrome P450 family 2 subfamily E member 1 [Source:HGNC Symbol;Acc:HGNC:2631];cytochrome P450 family 2 subfamily E member 1 [Source:HGNC Symbol;Acc:HGNC:2631];cytochrome P450 family 2 subfamily E member 1 [Source:HGNC Symbol;Acc:HGNC:2631];cytochrome P450 family 2 subfamily E member 1 [Source:HGNC Symbol;Acc:HGNC:2631];cytochrome P450 family 2 subfamily E member 1 [Source:HGNC Symbol;Acc:HGNC:…	3		Discard	Discard	1	0.253916	1	1	0.95362	1	0.0178066	0.727768	0.574272	-0.192424	-0.352381	0.159958	0.0483213	-0.130416	0.178737	0.388886	0.148142	0.166921	159.464
	ENSG00000186104.10	CYP2R1	cytochrome P450 family 2 subfamily R member 1 [Source:HGNC Symbol;Acc:HGNC:20580]	3		Discard	Discard	1	1	0.371954	0.185947	0.0734879	1	0.000229377	1	0.076552	0.157817	-0.10533	0.263147	-0.25726	-0.302017	0.0447569	-0.454765	-0.0396887	-0.258079	226.141
	ENSG00000140961.14	OSGIN1	oxidative stress induced growth inhibitor 1 [Source:HGNC Symbol;Acc:HGNC:30093];oxidative stress induced growth inhibitor 1 [Source:HGNC Symbol;Acc:HGNC:30093];oxidative stress induced growth inhibitor 1 [Source:HGNC Symbol;Acc:HGNC:30093];oxidative stress induced growth inhibitor 1 [Source:HGNC Symbol;Acc:HGNC:30093];oxidative stress induced growth inhibitor 1 [Source:HGNC Symbol;Acc:HGNC:30093]…	3		Discard	Discard	0.96057	1	1	0.0965163	0.280687	1	6.19893e-33	2.70602e-37	2.88023e-40	-0.123875	-0.0551074	-0.0687673	-0.173163	-0.137726	-0.0354372	0.845402	0.89469	0.92802	730.043
	ENSG00000164823.11	OSGIN2	oxidative stress induced growth inhibitor family member 2 [Source:HGNC Symbol;Acc:HGNC:1355];oxidative stress induced growth inhibitor family member 2 [Source:HGNC Symbol;Acc:HGNC:1355];oxidative stress induced growth inhibitor family member 2 [Source:HGNC Symbol;Acc:HGNC:1355];oxidative stress induced growth inhibitor family member 2 [Source:HGNC Symbol;Acc:HGNC:1355];oxidative stress induced gr…	3		Discard	Discard	1	1	1	1	0.477633	1	1.5915e-07	2.63612e-08	2.32035e-10	-0.0260023	0.0327658	-0.0587681	-0.00567076	0.0937282	-0.099399	-0.29882	-0.319151	-0.359782	950.08
	ENSG00000132823.11	OSER1	oxidative stress responsive serine rich 1 [Source:HGNC Symbol;Acc:HGNC:16105]	3		Discard	Discard	1	1	1	1	1	1	0.144729	0.0899178	0.0142926	-0.0209496	-0.0268756	0.00592595	-0.00765828	0.0182232	-0.0258815	-0.101911	-0.115203	-0.14701	1296.09
	ENSG00000123983.14	ACSL3	Acyl-CoA synthetase long chain family member 3 [Source:HGNC Symbol;Acc:HGNC:3570]	3	+	Discard	Discard	0.106323	0.0757822	1	2.30016e-20	1.05051e-22	1	6.75373e-21	0.00625102	0.0345437	0.0860412	0.0846993	0.00134185	0.246468	0.261089	-0.0146219	0.247254	0.0868277	0.0708639	4593.4
	ENSG00000197142.10	ACSL5	Acyl-CoA synthetase long chain family member 5 [Source:HGNC Symbol;Acc:HGNC:16526]	3	+	Discard	Discard	0.906483	1	1	0.0138427	0.178477	1	0.000123568	0.935584	0.37258	-0.23032	-0.0484341	-0.181886	0.416554	0.289284	0.127271	0.541538	-0.105336	0.203821	125.24
	ENSG00000172939.9	OXSR1	oxidative stress responsive kinase 1 [Source:HGNC Symbol;Acc:HGNC:8508];oxidative stress responsive kinase 1 [Source:HGNC Symbol;Acc:HGNC:8508];oxidative stress responsive kinase 1 [Source:HGNC Symbol;Acc:HGNC:8508];oxidative stress responsive kinase 1 [Source:HGNC Symbol;Acc:HGNC:8508];oxidative stress responsive kinase 1 [Source:HGNC Symbol;Acc:HGNC:8508];oxidative stress responsive kinase 1 [S…	3	+	Discard	Discard	1	0.169165	0.874221	4.82464e-07	2.33935e-09	1	0.00947745	0.523313	1	0.0369772	0.0928686	-0.0558914	0.182964	0.212268	-0.0293036	0.100673	-0.0453143	-0.0187264	5256.68
	ENSG00000151726.14	ACSL1	Acyl-CoA synthetase long chain family member 1 [Source:HGNC Symbol;Acc:HGNC:3569]	3	+	Discard	Discard	1	1	1	1	1	1	1	1	1	0.0384023	0.0721417	-0.0337395	0.02862	0.0354707	-0.00685066	-0.0224736	-0.0126914	0.0141974	991.785
	ENSG00000111058.8	ACSS3	Acyl-CoA synthetase short chain family member 3 [Source:HGNC Symbol;Acc:HGNC:24723];Acyl-CoA synthetase short chain family member 3 [Source:HGNC Symbol;Acc:HGNC:24723];Acyl-CoA synthetase short chain family member 3 [Source:HGNC Symbol;Acc:HGNC:24723];Acyl-CoA synthetase short chain family member 3 [Source:HGNC Symbol;Acc:HGNC:24723];Acyl-CoA synthetase short chain family member 3 [Source:HGNC Sy…	3	+	Discard	Discard	1	0.286444	0.775178	1	1	1	0.20067	0.0603137	5.8075e-06	0.0467091	0.170189	-0.12348	0.00679168	-0.0300915	0.0368832	0.125036	0.164954	0.325316	673.6
	ENSG00000176715.17	ACSF3	Acyl-CoA synthetase family member 3 [Source:HGNC Symbol;Acc:HGNC:27288];Acyl-CoA synthetase family member 3 [Source:HGNC Symbol;Acc:HGNC:27288];Acyl-CoA synthetase family member 3 [Source:HGNC Symbol;Acc:HGNC:27288];Acyl-CoA synthetase family member 3 [Source:HGNC Symbol;Acc:HGNC:27288];Acyl-CoA synthetase family member 3 [Source:HGNC Symbol;Acc:HGNC:27288];Acyl-CoA synthetase family member 3 [So…	3	+	Discard	Discard	1	1	1	0.985202	1	1	0.562545	0.31385	0.0827709	-0.0282695	0.021619	-0.0498885	-0.0551905	-0.0409598	-0.0142307	0.0728034	0.0997244	0.135382	816.782
	ENSG00000167107.12	ACSF2	Acyl-CoA synthetase family member 2 [Source:HGNC Symbol;Acc:HGNC:26101]	3	+	Discard	Discard	1	1	1	1	1	1	0.627283	0.521299	0.573515	-0.020961	-0.072256	0.0512949	-0.0416983	-0.080997	0.0392987	0.109306	0.130044	0.118047	352.183
	ENSG00000131069.20	ACSS2	Acyl-CoA synthetase short chain family member 2 [Source:HGNC Symbol;Acc:HGNC:15814];Acyl-CoA synthetase short chain family member 2 [Source:HGNC Symbol;Acc:HGNC:15814];Acyl-CoA synthetase short chain family member 2 [Source:HGNC Symbol;Acc:HGNC:15814];Acyl-CoA synthetase short chain family member 2 [Source:HGNC Symbol;Acc:HGNC:15814];Acyl-CoA synthetase short chain family member 2 [Source:HGNC Sy…	3	+	Discard	Discard	1	0.153886	0.87088	1	0.747078	1	1.45118e-09	2.93558e-11	1.5407e-14	0.0579718	0.144279	-0.086307	0.0237924	0.0618857	-0.0380934	0.306029	0.340208	0.388422	1100.3
	ENSG00000068366.20	ACSL4	Acyl-CoA synthetase long chain family member 4 [Source:HGNC Symbol;Acc:HGNC:3571]	3	+	Discard	Discard	1	0.945835	1	0.00206672	0.000336019	1	1	0.133769	0.100786	0.0409978	0.0547183	-0.0137205	0.143098	0.160424	-0.0173266	0.0220029	-0.0800968	-0.0837029	6559
	ENSG00000141504.12	SAT2	spermidine/spermine N1-Acetyltransferase family member 2 [Source:HGNC Symbol;Acc:HGNC:23160];spermidine/spermine N1-Acetyltransferase family member 2 [Source:HGNC Symbol;Acc:HGNC:23160];spermidine/spermine N1-Acetyltransferase family member 2 [Source:HGNC Symbol;Acc:HGNC:23160];spermidine/spermine N1-Acetyltransferase family member 2 [Source:HGNC Symbol;Acc:HGNC:23160];spermidine/spermine N1-Acet…	3	+	Discard	Discard	0.89534	1	0.89996	1	0.938772	1	0.881906	0.275304	1	-0.101304	-0.00665264	-0.0946515	-0.0454411	-0.0574241	0.011983	-0.0457338	-0.101597	0.00503761	1079.83
	ENSG00000059378.13	PARP12	poly(ADP-ribose) polymerase family member 12 [Source:HGNC Symbol;Acc:HGNC:21919];poly(ADP-ribose) polymerase family member 12 [Source:HGNC Symbol;Acc:HGNC:21919];poly(ADP-ribose) polymerase family member 12 [Source:HGNC Symbol;Acc:HGNC:21919];poly(ADP-ribose) polymerase family member 12 [Source:HGNC Symbol;Acc:HGNC:21919];poly(ADP-ribose) polymerase family member 12 [Source:HGNC Symbol;Acc:HGNC:2…	3	+	Discard;Keep	Discard;Keep	9.76607e-22	5.90628e-08	0.0103792	1.26281e-166	3.53514e-64	2.8251e-24	2.57385e-75	0.830156	6.16011e-14	1.1098	0.680513	0.429291	2.86405	1.71853	1.14552	1.86276	0.108515	0.824748	652.589
	ENSG00000138642.15	HERC6	HECT and RLD domain containing E3 ubiquitin protein ligase family member 6 [Source:HGNC Symbol;Acc:HGNC:26072]	3	+	Discard;Keep	Discard;Keep	4.70854e-16	3.83646e-07	0.209578	1.20766e-196	8.9443e-47	1.375e-50	1.40312e-75	0.0347878	2.42387e-22	1.44909	0.997615	0.451474	4.88492	2.357	2.52792	2.98388	-0.451955	1.6245	1919.13
	ENSG00000138496.16	PARP9	poly(ADP-ribose) polymerase family member 9 [Source:HGNC Symbol;Acc:HGNC:24118]	3	+	Discard;Keep	Discard;Keep	1.81511e-15	3.34754e-06	0.135311	1.80066e-92	1.60991e-23	3.10207e-21	1.17216e-37	0.673278	1.06391e-15	1.20536	0.793868	0.411489	2.83134	1.43357	1.39777	1.79183	0.165845	1.15213	2986.28
	ENSG00000173193.15	PARP14	poly(ADP-ribose) polymerase family member 14 [Source:HGNC Symbol;Acc:HGNC:29232];poly(ADP-ribose) polymerase family member 14 [Source:HGNC Symbol;Acc:HGNC:29232];poly(ADP-ribose) polymerase family member 14 [Source:HGNC Symbol;Acc:HGNC:29232];poly(ADP-ribose) polymerase family member 14 [Source:HGNC Symbol;Acc:HGNC:29232];poly(ADP-ribose) polymerase family member 14 [Source:HGNC Symbol;Acc:HGNC:2…	3	+	Discard;Keep	Discard;Keep	4.99415e-10	1.75122e-05	0.897118	8.4608e-208	2.81005e-79	4.25469e-29	1.40315e-113	0.813445	1.48488e-18	0.73465	0.559576	0.175073	3.16027	1.94569	1.21458	2.32189	-0.10373	0.935779	4434.04
	ENSG00000178685.14	PARP10	poly(ADP-ribose) polymerase family member 10 [Source:HGNC Symbol;Acc:HGNC:25895];poly(ADP-ribose) polymerase family member 10 [Source:HGNC Symbol;Acc:HGNC:25895];poly(ADP-ribose) polymerase family member 10 [Source:HGNC Symbol;Acc:HGNC:25895];poly(ADP-ribose) polymerase family member 10 [Source:HGNC Symbol;Acc:HGNC:25895];poly(ADP-ribose) polymerase family member 10 [Source:HGNC Symbol;Acc:HGNC:2…	3	+	Discard;Keep	Discard;Keep	1.97723e-08	7.67041e-05	1	2.94446e-116	1.32416e-40	3.66512e-18	3.40029e-88	0.00245334	2.26653e-29	0.66002	0.513732	0.146288	2.28328	1.34876	0.934514	1.98274	0.359487	1.14771	3417.6
	ENSG00000119778.15	ATAD2B	ATPase family AAA domain containing 2B [Source:HGNC Symbol;Acc:HGNC:29230];ATPase family AAA domain containing 2B [Source:HGNC Symbol;Acc:HGNC:29230];ATPase family AAA domain containing 2B [Source:HGNC Symbol;Acc:HGNC:29230];ATPase family AAA domain containing 2B [Source:HGNC Symbol;Acc:HGNC:29230];ATPase family AAA domain containing 2B [Source:HGNC Symbol;Acc:HGNC:29230];ATPase family AAA domain…	3	+	Discard	Discard	0.112164	1	0.405395	1	1	1	0.987537	0.043783	0.719826	0.269782	0.0710347	0.198747	-0.00399955	-0.0702804	0.0662809	-0.0529738	0.220808	0.0883414	467.214
	ENSG00000198162.12	MAN1A2	mannosidase alpha class 1A member 2 [Source:HGNC Symbol;Acc:HGNC:6822];mannosidase alpha class 1A member 2 [Source:HGNC Symbol;Acc:HGNC:6822];mannosidase alpha class 1A member 2 [Source:HGNC Symbol;Acc:HGNC:6822];mannosidase alpha class 1A member 2 [Source:HGNC Symbol;Acc:HGNC:6822];mannosidase alpha class 1A member 2 [Source:HGNC Symbol;Acc:HGNC:6822];mannosidase alpha class 1A member 2 [Source:…	3	+	Discard	Discard	0.197045	0.204134	1	0.0279956	0.661542	1	3.25499e-23	0.000392113	2.9167e-08	0.1022	0.0946651	0.00753504	-0.108083	-0.0506051	-0.0574782	-0.350657	-0.140374	-0.205387	4145.22
	ENSG00000156802.13	ATAD2	ATPase family AAA domain containing 2 [Source:HGNC Symbol;Acc:HGNC:30123];ATPase family AAA domain containing 2 [Source:HGNC Symbol;Acc:HGNC:30123];ATPase family AAA domain containing 2 [Source:HGNC Symbol;Acc:HGNC:30123];ATPase family AAA domain containing 2 [Source:HGNC Symbol;Acc:HGNC:30123];ATPase family AAA domain containing 2 [Source:HGNC Symbol;Acc:HGNC:30123];ATPase family AAA domain cont…	3	+	Discard;Keep	Discard	0.205929	1	0.110657	1.04859e-05	2.98742e-06	1	0	1.60918e-247	5.36246e-291	0.0973561	-0.00392529	0.101281	-0.180833	-0.190142	0.00930896	-1.42419	-1.146	-1.23797	6256.27
	ENSG00000176208.9	ATAD5	ATPase family AAA domain containing 5 [Source:HGNC Symbol;Acc:HGNC:25752];ATPase family AAA domain containing 5 [Source:HGNC Symbol;Acc:HGNC:25752];ATPase family AAA domain containing 5 [Source:HGNC Symbol;Acc:HGNC:25752];ATPase family AAA domain containing 5 [Source:HGNC Symbol;Acc:HGNC:25752];ATPase family AAA domain containing 5 [Source:HGNC Symbol;Acc:HGNC:25752];ATPase family AAA domain cont…	3	+	Discard;Keep	Discard	0.238686	0.623572	1	0.150476	0.185077	1	9.05511e-80	3.71735e-41	6.75075e-48	0.163681	0.111945	0.0517364	-0.155331	-0.148114	-0.00721729	-1.14386	-0.824847	-0.883801	714.881
	ENSG00000176105.14	YES1	YES proto-oncogene 1, Src family tyrosine kinase [Source:HGNC Symbol;Acc:HGNC:12841];YES proto-oncogene 1, Src family tyrosine kinase [Source:HGNC Symbol;Acc:HGNC:12841];YES proto-oncogene 1, Src family tyrosine kinase [Source:HGNC Symbol;Acc:HGNC:12841];YES proto-oncogene 1, Src family tyrosine kinase [Source:HGNC Symbol;Acc:HGNC:12841];YES proto-oncogene 1, Src family tyrosine kinase [Source:HG…	3	+	Discard	Discard	0.485469	0.000182528	0.352023	1	0.857392	1	3.02453e-07	1.45793e-13	1.80153e-19	0.079258	0.159143	-0.079885	0.00665319	0.0362999	-0.0296467	0.17431	0.246915	0.297154	4103.69
	ENSG00000164291.17	ARSK	arylsulfatase family member K [Source:HGNC Symbol;Acc:HGNC:25239];arylsulfatase family member K [Source:HGNC Symbol;Acc:HGNC:25239];arylsulfatase family member K [Source:HGNC Symbol;Acc:HGNC:25239];arylsulfatase family member K [Source:HGNC Symbol;Acc:HGNC:25239];arylsulfatase family member K [Source:HGNC Symbol;Acc:HGNC:25239];arylsulfatase family member K [Source:HGNC Symbol;Acc:HGNC:25239];ary…	3	+	Discard	Discard	0.598111	0.00172375	0.578421	0.205325	0.264037	1	1.19435e-07	2.80959e-07	0.00546412	0.122398	0.23742	-0.115022	0.125125	0.116939	0.00818601	-0.30329	-0.306017	-0.182809	715.381
	ENSG00000102699.6	PARP4	poly(ADP-ribose) polymerase family member 4 [Source:HGNC Symbol;Acc:HGNC:271];poly(ADP-ribose) polymerase family member 4 [Source:HGNC Symbol;Acc:HGNC:271];poly(ADP-ribose) polymerase family member 4 [Source:HGNC Symbol;Acc:HGNC:271];poly(ADP-ribose) polymerase family member 4 [Source:HGNC Symbol;Acc:HGNC:271];poly(ADP-ribose) polymerase family member 4 [Source:HGNC Symbol;Acc:HGNC:271];poly(ADP-…	3	+	Discard	Discard	0.613209	0.00839354	0.872785	1.29791e-19	1.28112e-13	1	1.83306e-35	6.78778e-07	5.67023e-17	0.0851973	0.150275	-0.0650777	0.351895	0.29453	0.0573645	0.469557	0.20286	0.325302	6675.2
	ENSG00000010810.17	FYN	FYN proto-oncogene, Src family tyrosine kinase [Source:HGNC Symbol;Acc:HGNC:4037];FYN proto-oncogene, Src family tyrosine kinase [Source:HGNC Symbol;Acc:HGNC:4037];FYN proto-oncogene, Src family tyrosine kinase [Source:HGNC Symbol;Acc:HGNC:4037];FYN proto-oncogene, Src family tyrosine kinase [Source:HGNC Symbol;Acc:HGNC:4037];FYN proto-oncogene, Src family tyrosine kinase [Source:HGNC Symbol;Acc:…	3	+	Discard	Discard	0.747399	0.80558	0.0158295	0.0124648	0.00294808	1	3.6143e-40	2.4216e-14	9.20187e-29	-0.0655005	0.0543472	-0.119848	0.102997	0.116262	-0.0132646	0.416937	0.24844	0.355023	4141.35
	ENSG00000103657.14	HERC1	HECT and RLD domain containing E3 ubiquitin protein ligase family member 1 [Source:HGNC Symbol;Acc:HGNC:4867];HECT and RLD domain containing E3 ubiquitin protein ligase family member 1 [Source:HGNC Symbol;Acc:HGNC:4867];HECT and RLD domain containing E3 ubiquitin protein ligase family member 1 [Source:HGNC Symbol;Acc:HGNC:4867];HECT and RLD domain containing E3 ubiquitin protein ligase family mem…	3	+	Discard	Discard	0.814736	1	1	1	1	1	0.00597027	0.245151	0.364692	0.152618	0.0955099	0.0571081	0.0430641	-0.0348938	0.0779579	-0.257038	-0.147484	-0.126634	2850.66
	ENSG00000163545.11	NUAK2	NUAK family kinase 2 [Source:HGNC Symbol;Acc:HGNC:29558];NUAK family kinase 2 [Source:HGNC Symbol;Acc:HGNC:29558];NUAK family kinase 2 [Source:HGNC Symbol;Acc:HGNC:29558];NUAK family kinase 2 [Source:HGNC Symbol;Acc:HGNC:29558];NUAK family kinase 2 [Source:HGNC Symbol;Acc:HGNC:29558];NUAK family kinase 2 [Source:HGNC Symbol;Acc:HGNC:29558];NUAK family kinase 2 [Source:HGNC Symbol;Acc:HGNC:29558];…	3	+	Discard	Discard	0.857095	1	1	1	0.212335	1	1	0.299753	0.469152	0.152863	0.0420394	0.110824	0.031161	0.181156	-0.149995	0.0221348	0.143837	-0.116982	380.49
	ENSG00000165832.6	TRUB1	TruB pseudouridine synthase family member 1 [Source:HGNC Symbol;Acc:HGNC:16060];TruB pseudouridine synthase family member 1 [Source:HGNC Symbol;Acc:HGNC:16060];TruB pseudouridine synthase family member 1 [Source:HGNC Symbol;Acc:HGNC:16060];TruB pseudouridine synthase family member 1 [Source:HGNC Symbol;Acc:HGNC:16060];TruB pseudouridine synthase family member 1 [Source:HGNC Symbol;Acc:HGNC:16060]…	3	+	Discard	Discard	0.936961	0.933623	1	0.332663	0.481799	1	0.722272	0.948739	0.8804	0.0821344	0.0709523	0.011182	0.092469	0.0794698	0.0129992	0.0483494	0.0380148	0.0398319	1250.97
	ENSG00000143870.13	PDIA6	protein disulfide isomerase family A member 6 [Source:HGNC Symbol;Acc:HGNC:30168];protein disulfide isomerase family A member 6 [Source:HGNC Symbol;Acc:HGNC:30168];protein disulfide isomerase family A member 6 [Source:HGNC Symbol;Acc:HGNC:30168];protein disulfide isomerase family A member 6 [Source:HGNC Symbol;Acc:HGNC:30168];protein disulfide isomerase family A member 6 [Source:HGNC Symbol;Acc:H…	3	+	Discard	Discard	0.978299	1	1	7.18998e-22	2.32508e-14	1	2.00327e-06	7.01902e-40	2.06401e-32	0.0364734	0.026364	0.0101093	0.21842	0.177762	0.0406582	-0.111725	-0.293671	-0.263123	13640.1
	ENSG00000041880.14	PARP3	poly(ADP-ribose) polymerase family member 3 [Source:HGNC Symbol;Acc:HGNC:273]	3	+	Discard	Discard	0.98061	1	1	0.0188419	0.538601	1	0.0230845	0.164782	1	-0.0774176	-0.0455663	-0.0318513	0.147906	0.0742051	0.0737005	0.129595	-0.0957285	0.00982328	1889.55
	ENSG00000160072.20	ATAD3B	ATPase family AAA domain containing 3B [Source:HGNC Symbol;Acc:HGNC:24007];ATPase family AAA domain containing 3B [Source:HGNC Symbol;Acc:HGNC:24007];ATPase family AAA domain containing 3B [Source:HGNC Symbol;Acc:HGNC:24007];ATPase family AAA domain containing 3B [Source:HGNC Symbol;Acc:HGNC:24007];ATPase family AAA domain containing 3B [Source:HGNC Symbol;Acc:HGNC:24007];ATPase family AAA domain…	3	+	Discard	Discard	1	0.0570184	0.592946	1	0.511938	1	0.00723518	0.102983	0.413826	-0.0645284	-0.173233	0.108704	-0.017085	-0.0853696	0.0682846	0.166127	0.118684	0.0782639	1607.91
	ENSG00000197785.14	ATAD3A	ATPase family AAA domain containing 3A [Source:HGNC Symbol;Acc:HGNC:25567];ATPase family AAA domain containing 3A [Source:HGNC Symbol;Acc:HGNC:25567];ATPase family AAA domain containing 3A [Source:HGNC Symbol;Acc:HGNC:25567];ATPase family AAA domain containing 3A [Source:HGNC Symbol;Acc:HGNC:25567];ATPase family AAA domain containing 3A [Source:HGNC Symbol;Acc:HGNC:25567];ATPase family AAA domain…	3	+	Discard	Discard	1	0.421926	1	0.719811	1	1	5.94922e-05	0.000105315	1.32658e-08	-0.0682964	-0.119964	0.0516679	-0.0733785	-0.0364487	-0.0369299	-0.233949	-0.228867	-0.317465	2542.56
	ENSG00000117419.16	ERI3	ERI1 exoribonuclease family member 3 [Source:HGNC Symbol;Acc:HGNC:17276];ERI1 exoribonuclease family member 3 [Source:HGNC Symbol;Acc:HGNC:17276];ERI1 exoribonuclease family member 3 [Source:HGNC Symbol;Acc:HGNC:17276];ERI1 exoribonuclease family member 3 [Source:HGNC Symbol;Acc:HGNC:17276];ERI1 exoribonuclease family member 3 [Source:HGNC Symbol;Acc:HGNC:17276];ERI1 exoribonuclease family member…	3	+	Discard	Discard	1	1	1	1	1	1	0.605398	0.934737	1	0.000808265	-0.0570282	0.0578364	0.0179479	0.00554611	0.0124018	0.0546736	0.037534	-0.00790063	2109.67
	ENSG00000180867.11	PDIA3P1	protein disulfide isomerase family A member 3 pseudogene 1 [Source:HGNC Symbol;Acc:HGNC:4607]	3	+	Discard	Discard	1	1	1	1	1	1	1	1	1	-0.0153192	-0.0504367	0.0351175	0.056498	0.0130688	0.0434292	0.00738146	-0.0644358	-0.0561241	188.214
	ENSG00000159445.13	THEM4	thioesterase superfamily member 4 [Source:HGNC Symbol;Acc:HGNC:17947];thioesterase superfamily member 4 [Source:HGNC Symbol;Acc:HGNC:17947];thioesterase superfamily member 4 [Source:HGNC Symbol;Acc:HGNC:17947];thioesterase superfamily member 4 [Source:HGNC Symbol;Acc:HGNC:17947];thioesterase superfamily member 4 [Source:HGNC Symbol;Acc:HGNC:17947];thioesterase superfamily member 4 [Source:HGNC Sy…	3	+	Discard	Discard	1	1	0.799765	0.767162	0.77932	1	0.397346	0.985474	0.745597	-0.0382687	0.0930706	-0.131339	-0.0943284	-0.0916109	-0.00271742	-0.109777	-0.0537169	0.0749049	568.278
	ENSG00000115963.13	RND3	Rho family GTPase 3 [Source:HGNC Symbol;Acc:HGNC:671]	3	+	Discard	Discard	1	0.00839354	0.00151047	0.00132575	1.11603e-07	1	0.000460307	1	0.183267	-0.0141664	0.124814	-0.138981	0.125199	0.185892	-0.0606935	0.123685	-0.0156804	0.0626069	9059.43
	ENSG00000114735.9	HEMK1	HemK methyltransferase family member 1 [Source:HGNC Symbol;Acc:HGNC:24923]	3	+	Discard	Discard	1	0.223651	1	0.571	0.196972	1	1.72583e-07	1.52889e-07	2.107e-06	-0.0803499	-0.143624	0.0632739	-0.0827823	-0.117296	0.0345142	0.29375	0.296182	0.267422	1436.2
	ENSG00000114021.12	NIT2	nitrilase family member 2 [Source:HGNC Symbol;Acc:HGNC:29878];nitrilase family member 2 [Source:HGNC Symbol;Acc:HGNC:29878];nitrilase family member 2 [Source:HGNC Symbol;Acc:HGNC:29878];nitrilase family member 2 [Source:HGNC Symbol;Acc:HGNC:29878];nitrilase family member 2 [Source:HGNC Symbol;Acc:HGNC:29878];nitrilase family member 2 [Source:HGNC Symbol;Acc:HGNC:29878];nitrilase family member 2 […	3	+	Discard	Discard	1	1	1	0.0825923	0.259145	1	0.04824	1.94475e-05	0.00247279	-0.0211619	-0.0506914	0.0295295	-0.116961	-0.0928558	-0.0241055	0.113442	0.209242	0.155607	1424.96
	ENSG00000144815.16	NXPE3	neurexophilin and PC-esterase domain family member 3 [Source:HGNC Symbol;Acc:HGNC:28238]	3	+	Discard	Discard	1	0.201151	0.0761748	0.944283	1	1	2.51992e-16	3.58975e-18	3.2375e-30	-0.0161053	0.0964986	-0.112604	-0.0347648	-0.013413	-0.0213518	0.2883	0.306959	0.398211	2889.05
	ENSG00000065485.20	PDIA5	protein disulfide isomerase family A member 5 [Source:HGNC Symbol;Acc:HGNC:24811];protein disulfide isomerase family A member 5 [Source:HGNC Symbol;Acc:HGNC:24811];protein disulfide isomerase family A member 5 [Source:HGNC Symbol;Acc:HGNC:24811];protein disulfide isomerase family A member 5 [Source:HGNC Symbol;Acc:HGNC:24811];protein disulfide isomerase family A member 5 [Source:HGNC Symbol;Acc:H…	3	+	Discard	Discard	1	0.972521	1	4.54574e-05	0.0164163	1	4.63154e-18	1.04939e-47	3.20172e-41	-0.043239	-0.0598617	0.0166227	0.206972	0.141182	0.06579	-0.375121	-0.625332	-0.576165	2255.7
	ENSG00000013288.9	MAN2B2	mannosidase alpha class 2B member 2 [Source:HGNC Symbol;Acc:HGNC:29623];mannosidase alpha class 2B member 2 [Source:HGNC Symbol;Acc:HGNC:29623];mannosidase alpha class 2B member 2 [Source:HGNC Symbol;Acc:HGNC:29623];mannosidase alpha class 2B member 2 [Source:HGNC Symbol;Acc:HGNC:29623];mannosidase alpha class 2B member 2 [Source:HGNC Symbol;Acc:HGNC:29623];mannosidase alpha class 2B member 2 [So…	3	+	Discard	Discard	1	1	1	0.00368008	0.0724972	1	0.001551	1	0.604385	0.0186239	0.00979671	0.00882722	0.112797	0.0827	0.0300971	0.110339	0.016166	0.0374358	6827.53
	ENSG00000180801.14	ARSJ	arylsulfatase family member J [Source:HGNC Symbol;Acc:HGNC:26286];arylsulfatase family member J [Source:HGNC Symbol;Acc:HGNC:26286];arylsulfatase family member J [Source:HGNC Symbol;Acc:HGNC:26286];arylsulfatase family member J [Source:HGNC Symbol;Acc:HGNC:26286];arylsulfatase family member J [Source:HGNC Symbol;Acc:HGNC:26286];arylsulfatase family member J [Source:HGNC Symbol;Acc:HGNC:26286];ary…	3	+	Discard	Discard	1	1	1	0.456392	0.0349206	1	4.95508e-12	4.49208e-17	1.13629e-19	0.00990703	0.0324533	-0.0225462	0.0660094	0.11214	-0.0461302	-0.264462	-0.320564	-0.344148	4386.33
	ENSG00000132357.14	CARD6	caspase recruitment domain family member 6 [Source:HGNC Symbol;Acc:HGNC:16394];caspase recruitment domain family member 6 [Source:HGNC Symbol;Acc:HGNC:16394];caspase recruitment domain family member 6 [Source:HGNC Symbol;Acc:HGNC:16394]	3	+	Discard	Discard	1	1	1	0.0561701	0.0528473	1	1	0.0702375	0.144528	0.0571214	0.0808317	-0.0237104	0.178267	0.179824	-0.00155724	-0.0340317	-0.155177	-0.133024	760.025
	ENSG00000069020.18	MAST4	microtubule associated serine/threonine kinase family member 4 [Source:HGNC Symbol;Acc:HGNC:19037]	3	+	Discard	Discard	1	1	1	0.432995	0.545165	1	0.302197	0.647429	1	0.0766045	-0.0226765	0.099281	-0.125344	-0.111325	-0.0140189	-0.1171	0.0848483	-0.0284516	666.057
	ENSG00000112893.9	MAN2A1	mannosidase alpha class 2A member 1 [Source:HGNC Symbol;Acc:HGNC:6824]	3	+	Discard	Discard	1	0.455999	0.889655	1	1	1	0.00080583	0.0100847	0.660772	0.0179685	0.0739033	-0.0559348	-0.0040843	-0.0138823	0.009798	-0.125996	-0.103943	-0.0382106	5589.51
	ENSG00000183876.9	ARSI	arylsulfatase family member I [Source:HGNC Symbol;Acc:HGNC:32521];arylsulfatase family member I [Source:HGNC Symbol;Acc:HGNC:32521];arylsulfatase family member I [Source:HGNC Symbol;Acc:HGNC:32521];arylsulfatase family member I [Source:HGNC Symbol;Acc:HGNC:32521];arylsulfatase family member I [Source:HGNC Symbol;Acc:HGNC:32521];arylsulfatase family member I [Source:HGNC Symbol;Acc:HGNC:32521];ary…	3	+	Discard	Discard	1	1	1	0.434028	0.0892816	1	2.36852e-06	0.0209273	0.0198977	0.0357503	-0.040184	0.0759342	-0.17757	-0.25783	0.0802593	-0.492071	-0.27875	-0.274425	271.083
	ENSG00000111885.7	MAN1A1	mannosidase alpha class 1A member 1 [Source:HGNC Symbol;Acc:HGNC:6821];mannosidase alpha class 1A member 1 [Source:HGNC Symbol;Acc:HGNC:6821];mannosidase alpha class 1A member 1 [Source:HGNC Symbol;Acc:HGNC:6821];mannosidase alpha class 1A member 1 [Source:HGNC Symbol;Acc:HGNC:6821];mannosidase alpha class 1A member 1 [Source:HGNC Symbol;Acc:HGNC:6821];mannosidase alpha class 1A member 1 [Source:…	3	+	Discard	Discard	1	0.000164692	0.000657611	1	0.353237	1	0.935246	0.826206	0.0953072	0.0105335	0.174881	-0.164348	0.0193819	0.0681064	-0.0487245	-0.0255443	-0.0343928	0.0812307	3417.32
	ENSG00000136238.18	RAC1	Rac family small GTPase 1 [Source:HGNC Symbol;Acc:HGNC:9801]	3	+	Discard	Discard	1	1	1	0.308501	0.020834	1	0.127681	1	1	0.0130734	0.0151048	-0.00203144	0.044848	0.0704558	-0.0256078	0.0471833	0.0154087	-0.00816768	17465.7
	ENSG00000122547.11	EEPD1	endonuclease/exonuclease/phosphatase family domain containing 1 [Source:HGNC Symbol;Acc:HGNC:22223];endonuclease/exonuclease/phosphatase family domain containing 1 [Source:HGNC Symbol;Acc:HGNC:22223];endonuclease/exonuclease/phosphatase family domain containing 1 [Source:HGNC Symbol;Acc:HGNC:22223];endonuclease/exonuclease/phosphatase family domain containing 1 [Source:HGNC Symbol;Acc:HGNC:22223]…	3	+	Discard	Discard	1	1	1	0.0195788	0.231673	1	1.18168e-12	0.0002898	0.00017507	0.00408164	0.0725695	-0.0684878	-0.245835	-0.16864	-0.0771949	-0.556672	-0.306756	-0.315463	437.024
	ENSG00000155660.11	PDIA4	protein disulfide isomerase family A member 4 [Source:HGNC Symbol;Acc:HGNC:30167];protein disulfide isomerase family A member 4 [Source:HGNC Symbol;Acc:HGNC:30167];protein disulfide isomerase family A member 4 [Source:HGNC Symbol;Acc:HGNC:30167];protein disulfide isomerase family A member 4 [Source:HGNC Symbol;Acc:HGNC:30167];protein disulfide isomerase family A member 4 [Source:HGNC Symbol;Acc:H…	3	+	Discard	Discard	1	0.923864	1	1.21694e-15	4.98325e-13	1	3.1706e-15	2.56941e-58	5.63249e-46	0.00949227	0.0395306	-0.0300383	0.221587	0.203014	0.0185731	-0.212055	-0.42415	-0.375538	14873.3
	ENSG00000104205.16	SGK3	serum/glucocorticoid regulated kinase family member 3 [Source:HGNC Symbol;Acc:HGNC:10812];serum/glucocorticoid regulated kinase family member 3 [Source:HGNC Symbol;Acc:HGNC:10812];serum/glucocorticoid regulated kinase family member 3 [Source:HGNC Symbol;Acc:HGNC:10812];serum/glucocorticoid regulated kinase family member 3 [Source:HGNC Symbol;Acc:HGNC:10812];serum/glucocorticoid regulated kinase f…	3	+	Discard	Discard	1	1	1	1	0.312074	1	1.55945e-10	3.32375e-12	3.01909e-08	-0.107125	-0.101354	-0.0057702	-0.058164	-0.17854	0.120376	-0.580722	-0.629682	-0.503536	326.777
	ENSG00000130193.8	THEM6	thioesterase superfamily member 6 [Source:HGNC Symbol;Acc:HGNC:29656];thioesterase superfamily member 6 [Source:HGNC Symbol;Acc:HGNC:29656]	3	+	Discard	Discard	1	1	1	0.283576	0.662727	1	4.51605e-09	4.84406e-06	1.43504e-06	-0.0727649	-0.0379874	-0.0347776	-0.172195	-0.119443	-0.0527526	-0.505333	-0.405903	-0.423878	663.773
	ENSG00000165233.18	CARD19	caspase recruitment domain family member 19 [Source:HGNC Symbol;Acc:HGNC:28148];caspase recruitment domain family member 19 [Source:HGNC Symbol;Acc:HGNC:28148];caspase recruitment domain family member 19 [Source:HGNC Symbol;Acc:HGNC:28148];caspase recruitment domain family member 19 [Source:HGNC Symbol;Acc:HGNC:28148];caspase recruitment domain family member 19 [Source:HGNC Symbol;Acc:HGNC:28148]…	3	+	Discard	Discard	1	1	1	1	1	1	1	0.887886	0.274778	-0.0212742	-0.0954154	0.0741411	0.0107264	0.0025256	0.00820076	-0.0350771	-0.0670777	-0.133018	914.259
	ENSG00000167112.10	TRUB2	TruB pseudouridine synthase family member 2 [Source:HGNC Symbol;Acc:HGNC:17170];TruB pseudouridine synthase family member 2 [Source:HGNC Symbol;Acc:HGNC:17170];TruB pseudouridine synthase family member 2 [Source:HGNC Symbol;Acc:HGNC:17170];TruB pseudouridine synthase family member 2 [Source:HGNC Symbol;Acc:HGNC:17170];TruB pseudouridine synthase family member 2 [Source:HGNC Symbol;Acc:HGNC:17170]…	3	+	Discard	Discard	1	1	1	1	1	1	0.000825648	0.0890362	0.0718325	-0.0801256	-0.0459101	-0.0342155	-0.00503224	0.0261033	-0.0311356	0.195992	0.120898	0.123978	1085.38
	ENSG00000177239.15	MAN1B1	mannosidase alpha class 1B member 1 [Source:HGNC Symbol;Acc:HGNC:6823]	3	+	Discard	Discard	1	0.516938	0.978885	0.137026	1	0.697549	0.494837	9.66472e-05	0.00445029	-0.0201825	-0.0774601	0.0572776	0.0897533	-0.00525839	0.0950117	-0.0493553	-0.159291	-0.121557	3365.7
	ENSG00000138138.13	ATAD1	ATPase family AAA domain containing 1 [Source:HGNC Symbol;Acc:HGNC:25903]	3	+	Discard	Discard	1	1	1	0.0610475	0.471416	1	0.486376	1	1	0.0451432	0.0206618	0.0244814	0.131992	0.0810931	0.0508988	0.0645357	-0.0223129	0.00410438	2285.03
	ENSG00000121898.13	CPXM2	carboxypeptidase X, M14 family member 2 [Source:HGNC Symbol;Acc:HGNC:26977];carboxypeptidase X, M14 family member 2 [Source:HGNC Symbol;Acc:HGNC:26977];carboxypeptidase X, M14 family member 2 [Source:HGNC Symbol;Acc:HGNC:26977];carboxypeptidase X, M14 family member 2 [Source:HGNC Symbol;Acc:HGNC:26977];carboxypeptidase X, M14 family member 2 [Source:HGNC Symbol;Acc:HGNC:26977];carboxypeptidase X,…	3	+	Discard	Discard	1	1	1	0.00294049	0.0530457	1	0.939443	1.39642e-05	0.0295709	-0.00850965	0.0220257	-0.0305354	0.102017	0.076997	0.0250204	-0.0193785	-0.129906	-0.0743497	4429.17
	ENSG00000174516.15	PELI3	pellino E3 ubiquitin protein ligase family member 3 [Source:HGNC Symbol;Acc:HGNC:30010];pellino E3 ubiquitin protein ligase family member 3 [Source:HGNC Symbol;Acc:HGNC:30010];pellino E3 ubiquitin protein ligase family member 3 [Source:HGNC Symbol;Acc:HGNC:30010];pellino E3 ubiquitin protein ligase family member 3 [Source:HGNC Symbol;Acc:HGNC:30010];pellino E3 ubiquitin protein ligase family memb…	3	+	Discard	Discard	1	0.609109	0.497616	0.0577293	0.153735	1	0.0718828	1	0.174587	0.0151855	-0.129738	0.144923	-0.184697	-0.15689	-0.0278071	-0.157292	0.0425903	-0.13014	620.402
	ENSG00000160584.16	SIK3	SIK family kinase 3 [Source:HGNC Symbol;Acc:HGNC:29165]	3	+	Discard	Discard	1	0.280544	0.849006	0.91258	0.939418	1	3.72224e-08	2.72685e-07	1.22817e-12	0.0359998	0.114187	-0.0781868	0.0466239	0.0434924	0.0031315	0.253514	0.24289	0.324208	1618.92
	ENSG00000111224.14	PARP11	poly(ADP-ribose) polymerase family member 11 [Source:HGNC Symbol;Acc:HGNC:1186];poly(ADP-ribose) polymerase family member 11 [Source:HGNC Symbol;Acc:HGNC:1186];poly(ADP-ribose) polymerase family member 11 [Source:HGNC Symbol;Acc:HGNC:1186];poly(ADP-ribose) polymerase family member 11 [Source:HGNC Symbol;Acc:HGNC:1186];poly(ADP-ribose) polymerase family member 11 [Source:HGNC Symbol;Acc:HGNC:1186]…	3	+	Discard	Discard	1	1	1	1	1	1	0.20561	1	0.0767973	0.0457653	-0.0267571	0.0725224	-0.063898	0.0143294	-0.0782275	-0.163014	-0.0533509	-0.204101	393.537
	ENSG00000074590.13	NUAK1	NUAK family kinase 1 [Source:HGNC Symbol;Acc:HGNC:14311]	3	+	Discard	Discard	1	1	1	0.000334692	1.91063e-05	1	0.00048459	0.712149	0.089415	-0.0382612	-0.0647423	0.0264812	0.212739	0.244965	-0.0322266	0.194158	-0.0568415	-0.115549	1027.11
	ENSG00000247077.7	PGAM5	PGAM family member 5, mitochondrial serine/threonine protein phosphatase [Source:HGNC Symbol;Acc:HGNC:28763];PGAM family member 5, mitochondrial serine/threonine protein phosphatase [Source:HGNC Symbol;Acc:HGNC:28763];PGAM family member 5, mitochondrial serine/threonine protein phosphatase [Source:HGNC Symbol;Acc:HGNC:28763];PGAM family member 5, mitochondrial serine/threonine protein phosphatase…	3	+	Discard	Discard	1	1	1	0.773342	0.787227	1	1	0.111356	0.327899	0.0456792	0.0157453	0.0299339	-0.0703378	-0.0681336	-0.00220419	0.00664901	0.122666	0.0905279	1413.48
	ENSG00000139946.10	PELI2	pellino E3 ubiquitin protein ligase family member 2 [Source:HGNC Symbol;Acc:HGNC:8828];pellino E3 ubiquitin protein ligase family member 2 [Source:HGNC Symbol;Acc:HGNC:8828];pellino E3 ubiquitin protein ligase family member 2 [Source:HGNC Symbol;Acc:HGNC:8828];pellino E3 ubiquitin protein ligase family member 2 [Source:HGNC Symbol;Acc:HGNC:8828];pellino E3 ubiquitin protein ligase family member 2…	3	+	Discard	Discard	1	1	1	0.305065	0.681845	1	0.0212257	1	1	0.0142108	0.095807	-0.0815961	-0.182524	-0.127065	-0.0554588	-0.254854	-0.0581195	-0.0319821	291.519
	ENSG00000167004.13	PDIA3	protein disulfide isomerase family A member 3 [Source:HGNC Symbol;Acc:HGNC:4606]	3	+	Discard	Discard	1	0.845323	1	7.50621e-10	2.07147e-11	1	0.00105385	4.66357e-19	6.90331e-20	0.0339862	0.0433116	-0.00932543	0.179254	0.193554	-0.0142996	-0.0998014	-0.245069	-0.250044	26464.4
	ENSG00000138617.15	PARP16	poly(ADP-ribose) polymerase family member 16 [Source:HGNC Symbol;Acc:HGNC:26040]	3	+	Discard	Discard	1	1	1	0.0998871	0.206125	1	0.973968	0.912345	1	-0.088974	-0.0954026	0.00642856	-0.216032	-0.187198	-0.0288343	-0.0559785	0.0710793	0.0358165	352.52
	ENSG00000166192.15	SENP8	SUMO peptidase family member, NEDD8 specific [Source:HGNC Symbol;Acc:HGNC:22992];SUMO peptidase family member, NEDD8 specific [Source:HGNC Symbol;Acc:HGNC:22992];SUMO peptidase family member, NEDD8 specific [Source:HGNC Symbol;Acc:HGNC:22992];SUMO peptidase family member, NEDD8 specific [Source:HGNC Symbol;Acc:HGNC:22992];SUMO peptidase family member, NEDD8 specific [Source:HGNC Symbol;Acc:HGNC:2…	3	+	Discard	Discard	1	1	0.658239	0.118092	0.436766	1	7.66712e-07	0.540963	0.000254661	0.145456	-0.0592851	0.204742	-0.270181	-0.192072	-0.0781088	-0.558905	-0.143268	-0.426118	170.657
	ENSG00000137817.17	PARP6	poly(ADP-ribose) polymerase family member 6 [Source:HGNC Symbol;Acc:HGNC:26921];poly(ADP-ribose) polymerase family member 6 [Source:HGNC Symbol;Acc:HGNC:26921];poly(ADP-ribose) polymerase family member 6 [Source:HGNC Symbol;Acc:HGNC:26921];poly(ADP-ribose) polymerase family member 6 [Source:HGNC Symbol;Acc:HGNC:26921];poly(ADP-ribose) polymerase family member 6 [Source:HGNC Symbol;Acc:HGNC:26921]…	3	+	Discard	Discard	1	0.972738	1	1	0.342458	1	0.00123228	0.0538898	0.000173039	-0.0850866	-0.0759827	-0.00910391	-0.0247109	-0.100476	0.0757656	0.19363	0.133254	0.218124	1237.5
	ENSG00000140400.17	MAN2C1	mannosidase alpha class 2C member 1 [Source:HGNC Symbol;Acc:HGNC:6827]	3	+	Discard	Discard	1	0.765885	1	0.03332	0.701718	1	0.000593524	3.18386e-07	0.00266687	-0.0676212	-0.0854352	0.017814	-0.144827	-0.066365	-0.078462	0.187417	0.264623	0.168347	3004.33
	ENSG00000196547.15	MAN2A2	mannosidase alpha class 2A member 2 [Source:HGNC Symbol;Acc:HGNC:6825];mannosidase alpha class 2A member 2 [Source:HGNC Symbol;Acc:HGNC:6825];mannosidase alpha class 2A member 2 [Source:HGNC Symbol;Acc:HGNC:6825];mannosidase alpha class 2A member 2 [Source:HGNC Symbol;Acc:HGNC:6825];mannosidase alpha class 2A member 2 [Source:HGNC Symbol;Acc:HGNC:6825];mannosidase alpha class 2A member 2 [Source:…	3	+	Discard	Discard	1	1	1	0.984458	0.987222	1	0.441579	1	1	-0.00153513	-0.0041186	0.00258347	-0.0410113	-0.0395588	-0.00145259	-0.0611188	-0.0216426	-0.0256787	2397.57
	ENSG00000196678.14	ERI2	ERI1 exoribonuclease family member 2 [Source:HGNC Symbol;Acc:HGNC:30541];ERI1 exoribonuclease family member 2 [Source:HGNC Symbol;Acc:HGNC:30541];ERI1 exoribonuclease family member 2 [Source:HGNC Symbol;Acc:HGNC:30541];ERI1 exoribonuclease family member 2 [Source:HGNC Symbol;Acc:HGNC:30541];ERI1 exoribonuclease family member 2 [Source:HGNC Symbol;Acc:HGNC:30541];ERI1 exoribonuclease family member…	3	+	Discard	Discard	1	1	1	1	0.724562	1	2.38709e-23	1.68638e-20	9.54267e-15	0.0208469	0.0529272	-0.0320803	-0.0204125	-0.0984045	0.077992	-0.721682	-0.680423	-0.57035	828.413
	ENSG00000179598.6	PLD6	phospholipase D family member 6 [Source:HGNC Symbol;Acc:HGNC:30447];phospholipase D family member 6 [Source:HGNC Symbol;Acc:HGNC:30447];phospholipase D family member 6 [Source:HGNC Symbol;Acc:HGNC:30447];phospholipase D family member 6 [Source:HGNC Symbol;Acc:HGNC:30447];phospholipase D family member 6 [Source:HGNC Symbol;Acc:HGNC:30447];phospholipase D family member 6 [Source:HGNC Symbol;Acc:HGN…	3	+	Discard	Discard	1	1	1	1	0.526885	1	0.000266628	1.43444e-05	8.59731e-11	0.0367612	0.150069	-0.113308	-0.0557933	-0.201949	0.146156	0.527614	0.620169	0.879633	117.002
	ENSG00000141696.13	P3H4	prolyl 3-hydroxylase family member 4 (inactive) [Source:HGNC Symbol;Acc:HGNC:16946];prolyl 3-hydroxylase family member 4 (inactive) [Source:HGNC Symbol;Acc:HGNC:16946];prolyl 3-hydroxylase family member 4 (inactive) [Source:HGNC Symbol;Acc:HGNC:16946];prolyl 3-hydroxylase family member 4 (inactive) [Source:HGNC Symbol;Acc:HGNC:16946];prolyl 3-hydroxylase family member 4 (inactive) [Source:HGNC Sy…	3	+	Discard	Discard	1	0.865855	1	1	1	1	7.0931e-08	9.68779e-10	3.62201e-12	-0.0304067	-0.0778292	0.0474225	0.00617685	-0.00378418	0.00996103	-0.28047	-0.317053	-0.354515	2941.33
	ENSG00000214174.8	AMZ2P1	archaelysin family metallopeptidase 2 pseudogene 1 [Source:HGNC Symbol;Acc:HGNC:26491]	3	+	Discard	Discard	1	1	1	0.312253	0.367025	1	0.0895921	0.000117813	0.00609519	0.00346593	-0.0871894	0.0906553	-0.183427	-0.173122	-0.0103042	0.213796	0.400689	0.299729	300.148
	ENSG00000196704.12	AMZ2	archaelysin family metallopeptidase 2 [Source:HGNC Symbol;Acc:HGNC:28041]	3	+	Discard	Discard	1	1	1	0.910151	0.995213	1	5.89552e-10	3.36974e-13	1.8031e-09	0.00161955	-0.0417504	0.04337	-0.041611	-0.0349151	-0.00669587	0.252043	0.295274	0.245208	2185.54
	ENSG00000132199.20	ENOSF1	enolase superfamily member 1 [Source:HGNC Symbol;Acc:HGNC:30365];enolase superfamily member 1 [Source:HGNC Symbol;Acc:HGNC:30365];enolase superfamily member 1 [Source:HGNC Symbol;Acc:HGNC:30365];enolase superfamily member 1 [Source:HGNC Symbol;Acc:HGNC:30365];enolase superfamily member 1 [Source:HGNC Symbol;Acc:HGNC:30365];enolase superfamily member 1 [Source:HGNC Symbol;Acc:HGNC:30365];enolase s…	3	+	Discard	Discard	1	0.872726	1	0.00808634	0.0906894	1	3.42231e-08	0.00812152	1.06544e-05	-0.0670256	-0.126475	0.0594494	-0.285389	-0.216181	-0.0692079	-0.475364	-0.257001	-0.385658	543.572
	ENSG00000176490.5	DIRAS1	DIRAS family GTPase 1 [Source:HGNC Symbol;Acc:HGNC:19127];DIRAS family GTPase 1 [Source:HGNC Symbol;Acc:HGNC:19127];DIRAS family GTPase 1 [Source:HGNC Symbol;Acc:HGNC:19127];DIRAS family GTPase 1 [Source:HGNC Symbol;Acc:HGNC:19127];DIRAS family GTPase 1 [Source:HGNC Symbol;Acc:HGNC:19127];DIRAS family GTPase 1 [Source:HGNC Symbol;Acc:HGNC:19127];DIRAS family GTPase 1 [Source:HGNC Symbol;Acc:HGNC:…	3	+	Discard	Discard	1	1	1	1	1	1	0.307722	0.172159	0.428992	-0.144259	-0.0523087	-0.0919503	-0.102692	-0.0751651	-0.0275274	-0.198899	-0.240465	-0.176042	150.194
	ENSG00000104774.13	MAN2B1	mannosidase alpha class 2B member 1 [Source:HGNC Symbol;Acc:HGNC:6826];mannosidase alpha class 2B member 1 [Source:HGNC Symbol;Acc:HGNC:6826];mannosidase alpha class 2B member 1 [Source:HGNC Symbol;Acc:HGNC:6826];mannosidase alpha class 2B member 1 [Source:HGNC Symbol;Acc:HGNC:6826];mannosidase alpha class 2B member 1 [Source:HGNC Symbol;Acc:HGNC:6826];mannosidase alpha class 2B member 1 [Source:…	3	+	Discard	Discard	1	1	1	0.658062	1	1	1	1	1	0.0217968	0.0220262	-0.000229338	0.0600366	0.0158461	0.0441904	0.0156765	-0.0225632	0.0218565	3206.04
	ENSG00000105223.20	PLD3	phospholipase D family member 3 [Source:HGNC Symbol;Acc:HGNC:17158];phospholipase D family member 3 [Source:HGNC Symbol;Acc:HGNC:17158];phospholipase D family member 3 [Source:HGNC Symbol;Acc:HGNC:17158];phospholipase D family member 3 [Source:HGNC Symbol;Acc:HGNC:17158];phospholipase D family member 3 [Source:HGNC Symbol;Acc:HGNC:17158];phospholipase D family member 3 [Source:HGNC Symbol;Acc:HGN…	3	+	Discard	Discard	1	0.975181	1	0.0159044	0.333256	1	0.960113	6.90723e-07	0.000270771	-0.0537414	-0.0549854	0.00124398	0.126401	0.0760712	0.0503299	-0.0264337	-0.206576	-0.15749	6961.16
	ENSG00000105483.18	CARD8	caspase recruitment domain family member 8 [Source:HGNC Symbol;Acc:HGNC:17057];caspase recruitment domain family member 8 [Source:HGNC Symbol;Acc:HGNC:17057];caspase recruitment domain family member 8 [Source:HGNC Symbol;Acc:HGNC:17057];caspase recruitment domain family member 8 [Source:HGNC Symbol;Acc:HGNC:17057];caspase recruitment domain family member 8 [Source:HGNC Symbol;Acc:HGNC:17057];casp…	3	+	Discard	Discard	1	1	1	1	1	1	7.52486e-06	0.000437346	0.00395065	0.0679339	0.0740725	-0.00613864	0.0204367	-0.00997634	0.030413	-0.28041	-0.232913	-0.196361	1019.96
	ENSG00000128340.15	RAC2	Rac family small GTPase 2 [Source:HGNC Symbol;Acc:HGNC:9802];Rac family small GTPase 2 [Source:HGNC Symbol;Acc:HGNC:9802];Rac family small GTPase 2 [Source:HGNC Symbol;Acc:HGNC:9802];Rac family small GTPase 2 [Source:HGNC Symbol;Acc:HGNC:9802];Rac family small GTPase 2 [Source:HGNC Symbol;Acc:HGNC:9802];Rac family small GTPase 2 [Source:HGNC Symbol;Acc:HGNC:9802];Rac family small GTPase 2 [Source…	3	+	Discard	Discard	1	1	1	0.585844	1	1	1	1	1	-0.0614293	-0.00528356	-0.0561457	-0.0802004	-0.046235	-0.0339655	-0.0294173	-0.0106461	0.0115341	1476.48
	ENSG00000100065.15	CARD10	caspase recruitment domain family member 10 [Source:HGNC Symbol;Acc:HGNC:16422];caspase recruitment domain family member 10 [Source:HGNC Symbol;Acc:HGNC:16422];caspase recruitment domain family member 10 [Source:HGNC Symbol;Acc:HGNC:16422];caspase recruitment domain family member 10 [Source:HGNC Symbol;Acc:HGNC:16422];caspase recruitment domain family member 10 [Source:HGNC Symbol;Acc:HGNC:16422]…	3	+	Discard	Discard	1	0.560066	0.0271087	1	1	1	5.23838e-06	0.00143281	4.1669e-09	-0.0895218	0.121527	-0.211049	-0.0167979	0.0457497	-0.0625476	0.28851	0.215786	0.364287	2552.95
	ENSG00000121858.11	TNFSF10	TNF superfamily member 10 [Source:HGNC Symbol;Acc:HGNC:11925];TNF superfamily member 10 [Source:HGNC Symbol;Acc:HGNC:11925];TNF superfamily member 10 [Source:HGNC Symbol;Acc:HGNC:11925];TNF superfamily member 10 [Source:HGNC Symbol;Acc:HGNC:11925];TNF superfamily member 10 [Source:HGNC Symbol;Acc:HGNC:11925];TNF superfamily member 10 [Source:HGNC Symbol;Acc:HGNC:11925];TNF superfamily member 10 […	3		Discard;Keep	Discard;Keep	1.17823e-10	0.000246183	0.355673	2.30861e-70	6.38986e-57	1	2.66806e-16	0.119895	0.0195297	1.41285	0.932518	0.480331	3.41277	3.06213	0.350637	1.55912	-0.440797	-0.570492	45.9918
	ENSG00000185112.6	FAM43A	family with sequence similarity 43 member A [Source:HGNC Symbol;Acc:HGNC:26888]	3		Discard	Discard	2.62982e-08	1	2.47439e-10	0.975143	0.220793	0.177666	4.95508e-12	4.82824e-36	5.99513e-17	-0.337075	0.0406807	-0.377755	-0.0523538	0.11787	-0.170224	-0.377452	-0.662173	-0.454642	2812.13
	ENSG00000110446.11	SLC15A3	solute carrier family 15 member 3 [Source:HGNC Symbol;Acc:HGNC:18068]	3		Discard;Keep	Discard;Keep	5.3684e-07	7.92008e-05	1	1.64335e-148	5.22751e-69	2.63312e-14	7.22075e-94	1	1.29605e-14	0.69786	0.587482	0.110379	2.93022	1.97452	0.955701	2.30466	0.0723033	0.917625	1086.37
	ENSG00000140853.15	NLRC5	NLR family CARD domain containing 5 [Source:HGNC Symbol;Acc:HGNC:29933]	3		Discard;Keep	Discard;Keep	4.0794e-06	9.65975e-06	1	4.77132e-62	1.05798e-38	0.0841975	4.6518e-42	0.041031	2.17441e-08	0.52457	0.508459	0.0161115	1.52353	1.20381	0.319714	1.2452	0.246245	0.549848	1878.9
	ENSG00000204267.16	TAP2	transporter 2, ATP binding cassette subfamily B member [Source:HGNC Symbol;Acc:HGNC:44]	3		Discard;Keep	Discard;Keep	0.000386951	0.00758262	1	2.32951e-177	4.97293e-90	7.29781e-14	3.96591e-132	0.849563	8.99993e-16	0.328976	0.272602	0.0563741	1.8617	1.30939	0.552313	1.5977	0.064974	0.560913	1615.25
	ENSG00000054523.17	KIF1B	kinesin family member 1B [Source:HGNC Symbol;Acc:HGNC:16636]	3		Discard	Discard	0.0019401	0.226804	0.830178	0.635014	1	1	4.12501e-13	4.61708e-05	0.000293412	0.131555	0.0790605	0.0524943	0.04498	-0.0217663	0.0667463	-0.221323	-0.134748	-0.120496	5206.34
	ENSG00000113658.18	SMAD5	SMAD family member 5 [Source:HGNC Symbol;Acc:HGNC:6771];SMAD family member 5 [Source:HGNC Symbol;Acc:HGNC:6771];SMAD family member 5 [Source:HGNC Symbol;Acc:HGNC:6771];SMAD family member 5 [Source:HGNC Symbol;Acc:HGNC:6771];SMAD family member 5 [Source:HGNC Symbol;Acc:HGNC:6771];SMAD family member 5 [Source:HGNC Symbol;Acc:HGNC:6771];SMAD family member 5 [Source:HGNC Symbol;Acc:HGNC:6771];SMAD fa…	3		Discard	Discard	0.00240869	0.805092	0.220609	4.61763e-05	6.52332e-06	1	4.04946e-34	0.0120179	5.16591e-07	0.130835	0.0501849	0.0806502	-0.143463	-0.155854	0.0123902	-0.366398	-0.0920991	-0.160359	4695.83
	ENSG00000172493.21	AFF1	AF4/FMR2 family member 1 [Source:HGNC Symbol;Acc:HGNC:7135]	3		Discard	Discard	0.00409418	0.435616	0.635489	3.8116e-09	3.57112e-05	1	0.00061245	0.307217	0.547418	0.201669	0.106258	0.0954115	0.298949	0.224328	0.0746207	0.179521	0.0822419	0.0614511	2173.38
	ENSG00000143878.10	RHOB	ras homolog family member B [Source:HGNC Symbol;Acc:HGNC:668];ras homolog family member B [Source:HGNC Symbol;Acc:HGNC:668];ras homolog family member B [Source:HGNC Symbol;Acc:HGNC:668];ras homolog family member B [Source:HGNC Symbol;Acc:HGNC:668];ras homolog family member B [Source:HGNC Symbol;Acc:HGNC:668];ras homolog family member B [Source:HGNC Symbol;Acc:HGNC:668];ras homolog family member B…	3		Discard	Discard	0.00623796	0.0653757	1	8.68559e-11	6.68168e-09	1	1.55166e-79	1.34777e-199	2.11826e-180	-0.135037	-0.105676	-0.0293611	0.233744	0.213202	0.0205418	-0.618198	-0.986979	-0.937076	9251.27
	ENSG00000143384.13	MCL1	MCL1 apoptosis regulator, BCL2 family member [Source:HGNC Symbol;Acc:HGNC:6943]	3		Discard	Discard	0.00812048	0.018992	1	2.01575e-16	5.66653e-09	1	0.563334	0.00693843	0.466381	0.102071	0.0923677	0.00970309	0.214564	0.159405	0.0551596	0.0312708	-0.0812227	-0.0357662	13509.2
	ENSG00000179454.14	KLHL28	kelch like family member 28 [Source:HGNC Symbol;Acc:HGNC:19741];kelch like family member 28 [Source:HGNC Symbol;Acc:HGNC:19741]	3		Discard	Discard	0.00824295	0.19838	4.86557e-09	1	0.329	0.462744	0.05329	0.960693	0.00522829	0.264423	-0.172623	0.437046	0.05441	-0.125305	0.179715	-0.159023	0.0509896	-0.206341	684.056
	ENSG00000185760.15	KCNQ5	potassium voltage-gated channel subfamily Q member 5 [Source:HGNC Symbol;Acc:HGNC:6299]	3		Discard	Discard	0.00960409	1	0.00326322	4.17935e-09	0.00049604	1	0.851477	0.00906654	1.20686e-06	0.163905	-0.00599892	0.169903	0.259337	0.170864	0.0884731	-0.0339853	-0.129417	-0.210848	2446.18
	ENSG00000102524.11	TNFSF13B	TNF superfamily member 13b [Source:HGNC Symbol;Acc:HGNC:11929]	3		Discard;Keep	Discard;Keep	0.0148116	0.000162877	1	1.1497e-65	2.91564e-43	0.1243	3.11528e-29	0.17067	0.094449	0.661113	0.834432	-0.173318	2.83631	2.26252	0.573794	1.81967	-0.355523	0.391589	121.022
	ENSG00000172716.16	SLFN11	schlafen family member 11 [Source:HGNC Symbol;Acc:HGNC:26633]	3		Discard	Discard	0.0211697	0.278125	7.89054e-08	0.0885299	0.0892816	1	0.557196	1	7.65885e-10	0.147092	-0.0974152	0.244507	0.101321	0.101011	0.000310156	-0.0483055	-0.0025345	-0.246732	2546.37
	ENSG00000144824.21	PHLDB2	pleckstrin homology like domain family B member 2 [Source:HGNC Symbol;Acc:HGNC:29573];pleckstrin homology like domain family B member 2 [Source:HGNC Symbol;Acc:HGNC:29573];pleckstrin homology like domain family B member 2 [Source:HGNC Symbol;Acc:HGNC:29573];pleckstrin homology like domain family B member 2 [Source:HGNC Symbol;Acc:HGNC:29573];pleckstrin homology like domain family B member 2 [Sour…	3		Discard	Discard	0.0323325	0.2952	1	9.39307e-06	0.00150638	1	8.66482e-09	2.38053e-05	2.21691e-05	0.150896	0.103523	0.0473731	0.204081	0.158401	0.0456794	0.244086	0.190902	0.189208	2659.54
	ENSG00000019549.13	SNAI2	snail family transcriptional repressor 2 [Source:HGNC Symbol;Acc:HGNC:11094];snail family transcriptional repressor 2 [Source:HGNC Symbol;Acc:HGNC:11094];snail family transcriptional repressor 2 [Source:HGNC Symbol;Acc:HGNC:11094];snail family transcriptional repressor 2 [Source:HGNC Symbol;Acc:HGNC:11094];snail family transcriptional repressor 2 [Source:HGNC Symbol;Acc:HGNC:11094];snail family t…	3		Discard	Discard	0.0387975	0.0763861	5.90395e-09	1	0.00700011	0.00596301	2.14317e-09	0.00583055	1.87513e-08	0.116773	-0.102216	0.218989	0.0213878	-0.114251	0.135639	-0.203026	-0.107641	-0.19099	3838.97
	ENSG00000138771.16	SHROOM3	shroom family member 3 [Source:HGNC Symbol;Acc:HGNC:30422];shroom family member 3 [Source:HGNC Symbol;Acc:HGNC:30422];shroom family member 3 [Source:HGNC Symbol;Acc:HGNC:30422];shroom family member 3 [Source:HGNC Symbol;Acc:HGNC:30422];shroom family member 3 [Source:HGNC Symbol;Acc:HGNC:30422];shroom family member 3 [Source:HGNC Symbol;Acc:HGNC:30422];shroom family member 3 [Source:HGNC Symbol;Ac…	3		Discard	Discard	0.0487934	0.81035	4.73165e-05	0.732409	0.269816	1	0.235453	1	1.48607e-07	0.145719	-0.0691206	0.21484	0.0560958	0.0865984	-0.0305026	-0.0750569	0.0145665	-0.230776	3336.44
	ENSG00000147100.11	SLC16A2	solute carrier family 16 member 2 [Source:HGNC Symbol;Acc:HGNC:10923];solute carrier family 16 member 2 [Source:HGNC Symbol;Acc:HGNC:10923];solute carrier family 16 member 2 [Source:HGNC Symbol;Acc:HGNC:10923];solute carrier family 16 member 2 [Source:HGNC Symbol;Acc:HGNC:10923];solute carrier family 16 member 2 [Source:HGNC Symbol;Acc:HGNC:10923];solute carrier family 16 member 2 [Source:HGNC Sy…	3		Discard	Discard	0.0518207	1	0.00148529	0.0381952	0.0286363	1	3.41184e-26	3.30333e-23	1.59918e-48	0.0910065	-0.023481	0.114487	0.0785082	0.0812827	-0.00277458	-0.279187	-0.266689	-0.383951	5989.18
	ENSG00000164054.15	SHISA5	shisa family member 5 [Source:HGNC Symbol;Acc:HGNC:30376]	3		Discard	Discard	0.0616024	0.0661104	1	4.57854e-108	7.30203e-41	1.10634e-14	1.5674e-148	2.65988e-12	6.16329e-54	0.122367	0.115254	0.00711256	0.760061	0.466945	0.293115	0.896303	0.258609	0.544612	7128.16
	ENSG00000155545.19	MIER3	MIER family member 3 [Source:HGNC Symbol;Acc:HGNC:26678]	3		Discard	Discard	0.0616024	1	0.0034667	1	1	1	1	0.0654071	1	0.194702	-0.0407931	0.235495	0.0280563	-0.0411858	0.0692422	-0.0272757	0.13937	-0.026883	904.093
	ENSG00000143545.10	RAB13	RAB13, member RAS oncogene family [Source:HGNC Symbol;Acc:HGNC:9762];RAB13, member RAS oncogene family [Source:HGNC Symbol;Acc:HGNC:9762];RAB13, member RAS oncogene family [Source:HGNC Symbol;Acc:HGNC:9762];RAB13, member RAS oncogene family [Source:HGNC Symbol;Acc:HGNC:9762];RAB13, member RAS oncogene family [Source:HGNC Symbol;Acc:HGNC:9762];RAB13, member RAS oncogene family [Source:HGNC Symbol;…	3		Discard	Discard	0.0657126	1	0.194833	8.1705e-05	0.0114938	1	0.000163261	0.0156553	0.437145	-0.190332	-0.0367642	-0.153568	-0.260723	-0.190209	-0.070514	-0.236012	-0.165621	-0.0825677	1351.15
	ENSG00000233608.4	TWIST2	twist family bHLH transcription factor 2 [Source:HGNC Symbol;Acc:HGNC:20670];twist family bHLH transcription factor 2 [Source:HGNC Symbol;Acc:HGNC:20670];twist family bHLH transcription factor 2 [Source:HGNC Symbol;Acc:HGNC:20670];twist family bHLH transcription factor 2 [Source:HGNC Symbol;Acc:HGNC:20670];twist family bHLH transcription factor 2 [Source:HGNC Symbol;Acc:HGNC:20670];twist family b…	3		Discard	Discard	0.0715113	1	0.000332758	0.279514	1	1	1.65976e-11	1.04886e-07	9.93111e-19	-0.117836	0.0484667	-0.166302	-0.071914	-0.0225637	-0.0493503	0.242558	0.196636	0.313588	6954.9
	ENSG00000174307.7	PHLDA3	pleckstrin homology like domain family A member 3 [Source:HGNC Symbol;Acc:HGNC:8934];pleckstrin homology like domain family A member 3 [Source:HGNC Symbol;Acc:HGNC:8934];pleckstrin homology like domain family A member 3 [Source:HGNC Symbol;Acc:HGNC:8934];pleckstrin homology like domain family A member 3 [Source:HGNC Symbol;Acc:HGNC:8934];pleckstrin homology like domain family A member 3 [Source:H…	3		Discard	Discard	0.0730856	1	0.548944	0.906358	1	1	0.0676165	1	0.81548	-0.18692	-0.0683874	-0.118533	-0.0606727	0.0132684	-0.0739411	0.133468	0.00722065	0.0518121	3699.04
	ENSG00000155287.11	SLC25A28	solute carrier family 25 member 28 [Source:HGNC Symbol;Acc:HGNC:23472];solute carrier family 25 member 28 [Source:HGNC Symbol;Acc:HGNC:23472];solute carrier family 25 member 28 [Source:HGNC Symbol;Acc:HGNC:23472];solute carrier family 25 member 28 [Source:HGNC Symbol;Acc:HGNC:23472];solute carrier family 25 member 28 [Source:HGNC Symbol;Acc:HGNC:23472];solute carrier family 25 member 28 [Source:H…	3		Discard	Discard	0.0739693	0.0519533	1	6.47821e-66	3.16121e-51	1	4.64144e-21	0.000252663	0.117666	0.191896	0.190048	0.00184722	0.956782	0.841441	0.115341	0.525796	-0.23909	-0.125597	1145.08
	ENSG00000101367.9	MAPRE1	microtubule associated protein RP/EB family member 1 [Source:HGNC Symbol;Acc:HGNC:6890];microtubule associated protein RP/EB family member 1 [Source:HGNC Symbol;Acc:HGNC:6890];microtubule associated protein RP/EB family member 1 [Source:HGNC Symbol;Acc:HGNC:6890];microtubule associated protein RP/EB family member 1 [Source:HGNC Symbol;Acc:HGNC:6890];microtubule associated protein RP/EB family mem…	3		Discard	Discard	0.0772206	0.281028	1	0.396747	0.186629	1	0.689039	1	0.901453	0.0862628	0.0652694	0.0209934	0.047719	0.0585158	-0.0107968	-0.0275359	0.0110079	-0.0207823	7041.76
	ENSG00000151553.15	FAM160B1	family with sequence similarity 160 member B1 [Source:HGNC Symbol;Acc:HGNC:29320]	3		Discard	Discard	0.0799597	0.36833	1	0.0812649	0.431653	1	0.141081	0.0299983	0.035397	0.113269	0.0799862	0.033283	0.0897233	0.0598216	0.0299017	0.0698597	0.0934057	0.0900243	4494.83
	ENSG00000101665.9	SMAD7	SMAD family member 7 [Source:HGNC Symbol;Acc:HGNC:6773]	3		Discard	Discard	0.0884749	1	0.0497372	2.2975e-11	1.8317e-08	1	0.0706887	3.97433e-37	9.19451e-17	-0.169747	0.00289524	-0.172642	0.374557	0.324206	0.0503513	-0.123342	-0.667646	-0.444653	2485.08
	ENSG00000090889.12	KIF4A	kinesin family member 4A [Source:HGNC Symbol;Acc:HGNC:13339];kinesin family member 4A [Source:HGNC Symbol;Acc:HGNC:13339];kinesin family member 4A [Source:HGNC Symbol;Acc:HGNC:13339];kinesin family member 4A [Source:HGNC Symbol;Acc:HGNC:13339];kinesin family member 4A [Source:HGNC Symbol;Acc:HGNC:13339];kinesin family member 4A [Source:HGNC Symbol;Acc:HGNC:13339];kinesin family member 4A [Source:…	3		Discard	Discard	0.0926344	0.0149935	1	0.303858	0.88593	1	9.34023e-79	2.01241e-67	2.21129e-57	0.10116	0.116259	-0.0150996	0.065319	0.035131	0.030188	-0.584044	-0.548204	-0.502916	4240.74
	ENSG00000185551.15	NR2F2	nuclear receptor subfamily 2 group F member 2 [Source:HGNC Symbol;Acc:HGNC:7976];nuclear receptor subfamily 2 group F member 2 [Source:HGNC Symbol;Acc:HGNC:7976];nuclear receptor subfamily 2 group F member 2 [Source:HGNC Symbol;Acc:HGNC:7976];nuclear receptor subfamily 2 group F member 2 [Source:HGNC Symbol;Acc:HGNC:7976];nuclear receptor subfamily 2 group F member 2 [Source:HGNC Symbol;Acc:HGNC:…	3		Discard	Discard	0.104598	0.413912	1	0.0644907	0.466031	1	5.37602e-07	9.60264e-06	1.17994e-05	-0.145821	-0.103232	-0.042589	-0.121132	-0.0757463	-0.0453861	0.238636	0.213948	0.211151	1931.12
	ENSG00000183496.6	MEX3B	mex-3 RNA binding family member B [Source:HGNC Symbol;Acc:HGNC:25297];mex-3 RNA binding family member B [Source:HGNC Symbol;Acc:HGNC:25297];mex-3 RNA binding family member B [Source:HGNC Symbol;Acc:HGNC:25297];mex-3 RNA binding family member B [Source:HGNC Symbol;Acc:HGNC:25297];mex-3 RNA binding family member B [Source:HGNC Symbol;Acc:HGNC:25297];mex-3 RNA binding family member B [Source:HGNC Sy…	3		Discard	Discard	0.106735	0.0149212	1.48018e-09	1	0.000505201	0.00112431	9.47948e-49	3.88754e-31	1.18683e-45	0.189184	-0.219136	0.40832	0.0207515	-0.259036	0.279787	-0.880081	-0.711649	-0.840181	1381.93
	ENSG00000169228.14	RAB24	RAB24, member RAS oncogene family [Source:HGNC Symbol;Acc:HGNC:9765];RAB24, member RAS oncogene family [Source:HGNC Symbol;Acc:HGNC:9765];RAB24, member RAS oncogene family [Source:HGNC Symbol;Acc:HGNC:9765];RAB24, member RAS oncogene family [Source:HGNC Symbol;Acc:HGNC:9765];RAB24, member RAS oncogene family [Source:HGNC Symbol;Acc:HGNC:9765];RAB24, member RAS oncogene family [Source:HGNC Symbol;…	3		Discard	Discard	0.107061	0.169165	1	1	1	1	0.00327606	1	1	-0.296949	-0.26102	-0.0359292	0.0303757	0.060733	-0.0303573	0.311267	-0.0160579	-0.010486	272.118
	ENSG00000178502.6	KLHL11	kelch like family member 11 [Source:HGNC Symbol;Acc:HGNC:19008];kelch like family member 11 [Source:HGNC Symbol;Acc:HGNC:19008]	3		Discard	Discard	0.109801	1	0.248875	0.409032	1	1	8.17304e-05	0.989646	0.012312	0.286808	0.0506618	0.236146	-0.165785	-0.0656888	-0.100097	-0.386489	0.0661048	-0.270138	358.616
	ENSG00000174332.5	GLIS1	GLIS family zinc finger 1 [Source:HGNC Symbol;Acc:HGNC:29525]	3		Discard	Discard	0.112661	1	0.515939	0.249739	1	1	0.318047	0.0338197	0.0339169	-0.246667	-0.078706	-0.167961	-0.166838	0.00141294	-0.168251	-0.128702	-0.208532	-0.208821	622.208
	ENSG00000153147.6	SMARCA5	SWI/SNF related, matrix associated, actin dependent regulator of chromatin, subfamily a, member 5 [Source:HGNC Symbol;Acc:HGNC:11101];SWI/SNF related, matrix associated, actin dependent regulator of chromatin, subfamily a, member 5 [Source:HGNC Symbol;Acc:HGNC:11101];SWI/SNF related, matrix associated, actin dependent regulator of chromatin, subfamily a, member 5 [Source:HGNC Symbol;Acc:HGNC:1110…	3		Discard	Discard	0.120631	0.0343345	1	7.77588e-15	6.81595e-19	1	2.56077e-16	0.00376299	0.0341447	0.105391	0.116092	-0.0107001	0.266093	0.301181	-0.0350882	0.273987	0.113286	0.0888975	4777.65
	ENSG00000166128.13	RAB8B	RAB8B, member RAS oncogene family [Source:HGNC Symbol;Acc:HGNC:30273];RAB8B, member RAS oncogene family [Source:HGNC Symbol;Acc:HGNC:30273];RAB8B, member RAS oncogene family [Source:HGNC Symbol;Acc:HGNC:30273];RAB8B, member RAS oncogene family [Source:HGNC Symbol;Acc:HGNC:30273];RAB8B, member RAS oncogene family [Source:HGNC Symbol;Acc:HGNC:30273];RAB8B, member RAS oncogene family [Source:HGNC Sy…	3		Discard	Discard	0.12736	0.101963	1	7.04867e-09	6.18495e-07	1	4.24879e-10	0.00459561	0.000394777	0.171757	0.166858	0.00489968	0.336973	0.298727	0.0382458	0.348331	0.183116	0.216462	1659.42
	ENSG00000168003.16	SLC3A2	solute carrier family 3 member 2 [Source:HGNC Symbol;Acc:HGNC:11026]	3		Discard	Discard	0.129424	1	0.291234	0.00368887	0.777856	0.863374	0.000127365	0.0455651	0.0735109	-0.118725	-0.0221032	-0.0966214	0.140566	0.0480134	0.0925522	0.160649	-0.0986411	0.0905325	10903.6
	ENSG00000128342.5	LIF	LIF interleukin 6 family cytokine [Source:HGNC Symbol;Acc:HGNC:6596];LIF interleukin 6 family cytokine [Source:HGNC Symbol;Acc:HGNC:6596];LIF interleukin 6 family cytokine [Source:HGNC Symbol;Acc:HGNC:6596];LIF interleukin 6 family cytokine [Source:HGNC Symbol;Acc:HGNC:6596];LIF interleukin 6 family cytokine [Source:HGNC Symbol;Acc:HGNC:6596];LIF interleukin 6 family cytokine [Source:HGNC Symbol;…	3		Discard	Discard	0.13033	0.0435023	2.61519e-08	0.150883	1.50747e-05	0.692334	0.352285	0.000507907	1	-0.291013	0.327281	-0.618294	0.223587	0.471717	-0.24813	0.147566	-0.367034	0.00313026	315.142
	ENSG00000105281.12	SLC1A5	solute carrier family 1 member 5 [Source:HGNC Symbol;Acc:HGNC:10943];solute carrier family 1 member 5 [Source:HGNC Symbol;Acc:HGNC:10943];solute carrier family 1 member 5 [Source:HGNC Symbol;Acc:HGNC:10943];solute carrier family 1 member 5 [Source:HGNC Symbol;Acc:HGNC:10943];solute carrier family 1 member 5 [Source:HGNC Symbol;Acc:HGNC:10943];solute carrier family 1 member 5 [Source:HGNC Symbol;A…	3		Discard	Discard	0.130335	0.910381	0.965487	0.00713074	0.0380123	1	4.43197e-38	2.43427e-09	1.95772e-16	-0.107733	-0.052834	-0.0548991	0.120642	0.10184	0.0188018	0.444717	0.216342	0.290043	16196.6
	ENSG00000284024.2	HSPA14	heat shock protein family A (Hsp70) member 14 [Source:NCBI gene (formerly Entrezgene);Acc:51182];heat shock protein family A (Hsp70) member 14 [Source:NCBI gene (formerly Entrezgene);Acc:51182];heat shock protein family A (Hsp70) member 14 [Source:NCBI gene (formerly Entrezgene);Acc:51182];heat shock protein family A (Hsp70) member 14 [Source:NCBI gene (formerly Entrezgene);Acc:51182];heat shock …	3		Discard	Discard	0.143356	1	0.00295129	0.810017	0.00373755	0.856547	1.05524e-13	0.00620559	2.26313e-06	0.168234	-0.0603494	0.228584	-0.0694821	-0.2048	0.135318	-0.419299	-0.181583	-0.274848	856.67
	ENSG00000086061.16	DNAJA1	DnaJ heat shock protein family (Hsp40) member A1 [Source:HGNC Symbol;Acc:HGNC:5229];DnaJ heat shock protein family (Hsp40) member A1 [Source:HGNC Symbol;Acc:HGNC:5229];DnaJ heat shock protein family (Hsp40) member A1 [Source:HGNC Symbol;Acc:HGNC:5229];DnaJ heat shock protein family (Hsp40) member A1 [Source:HGNC Symbol;Acc:HGNC:5229];DnaJ heat shock protein family (Hsp40) member A1 [Source:HGNC S…	3		Discard	Discard	0.150989	0.0100328	1	1.02414e-64	1.58593e-54	1	4.97478e-59	0.0990571	5.01121e-05	0.114486	0.145699	-0.0312137	0.622563	0.572733	0.0498301	0.593713	0.085635	0.166679	5745.57
	ENSG00000102804.15	TSC22D1	TSC22 domain family member 1 [Source:HGNC Symbol;Acc:HGNC:16826];TSC22 domain family member 1 [Source:HGNC Symbol;Acc:HGNC:16826];TSC22 domain family member 1 [Source:HGNC Symbol;Acc:HGNC:16826];TSC22 domain family member 1 [Source:HGNC Symbol;Acc:HGNC:16826];TSC22 domain family member 1 [Source:HGNC Symbol;Acc:HGNC:16826];TSC22 domain family member 1 [Source:HGNC Symbol;Acc:HGNC:16826]	3		Discard	Discard	0.16255	0.0368252	3.18042e-08	0.00743372	0.00162292	1	1.19709e-59	2.33887e-21	2.40353e-56	-0.095394	0.110015	-0.205409	0.106638	0.119714	-0.0130762	0.501887	0.299855	0.492188	5629.77
	ENSG00000124216.4	SNAI1	snail family transcriptional repressor 1 [Source:HGNC Symbol;Acc:HGNC:11128];snail family transcriptional repressor 1 [Source:HGNC Symbol;Acc:HGNC:11128];snail family transcriptional repressor 1 [Source:HGNC Symbol;Acc:HGNC:11128];snail family transcriptional repressor 1 [Source:HGNC Symbol;Acc:HGNC:11128];snail family transcriptional repressor 1 [Source:HGNC Symbol;Acc:HGNC:11128];snail family t…	3		Discard	Discard	0.170782	1	0.596328	1	1	1	0.0152375	1	0.0315817	-0.344143	-0.110145	-0.233997	-0.0300293	-0.0793415	0.0493122	0.332901	0.018787	0.302097	146.568
	ENSG00000133624.13	ZNF767P	zinc finger family member 767, pseudogene [Source:HGNC Symbol;Acc:HGNC:21884]	3		Discard	Discard	0.184985	0.000983664	5.87938e-11	0.00826776	1.52947e-06	1	1	3.13579e-08	1	0.248313	-0.359829	0.608142	-0.276218	-0.429916	0.153698	-0.042399	0.482132	0.0276877	402.178
	ENSG00000033050.9	ABCF2	ATP binding cassette subfamily F member 2 [Source:HGNC Symbol;Acc:HGNC:71];ATP binding cassette subfamily F member 2 [Source:HGNC Symbol;Acc:HGNC:71];ATP binding cassette subfamily F member 2 [Source:HGNC Symbol;Acc:HGNC:71];ATP binding cassette subfamily F member 2 [Source:HGNC Symbol;Acc:HGNC:71]	3		Discard	Discard	0.185692	0.830434	1	1	0.738583	1	6.06349e-10	0.00784338	0.00259955	-0.145733	-0.0808103	-0.0649229	0.0116312	0.0620093	-0.050378	0.31033	0.152965	0.16751	1145.1
	ENSG00000174032.17	SLC25A30	solute carrier family 25 member 30 [Source:HGNC Symbol;Acc:HGNC:27371];solute carrier family 25 member 30 [Source:HGNC Symbol;Acc:HGNC:27371];solute carrier family 25 member 30 [Source:HGNC Symbol;Acc:HGNC:27371];solute carrier family 25 member 30 [Source:HGNC Symbol;Acc:HGNC:27371];solute carrier family 25 member 30 [Source:HGNC Symbol;Acc:HGNC:27371];solute carrier family 25 member 30 [Source:H…	3		Discard	Discard	0.185692	1	0.648397	0.417178	1	1	1	0.552288	0.917552	0.168444	0.0553648	0.113079	0.102516	0.021801	0.0807147	0.010349	0.0762771	0.0439127	1142.56
	ENSG00000103034.14	NDRG4	NDRG family member 4 [Source:HGNC Symbol;Acc:HGNC:14466]	3		Discard	Discard	0.185692	1	0.675001	0.280176	0.385263	1	1.29322e-16	7.11858e-20	1.8192e-13	-0.227492	-0.0780963	-0.149395	-0.170725	-0.153347	-0.0173782	-0.676838	-0.733605	-0.601588	450.508
	ENSG00000122591.12	FAM126A	family with sequence similarity 126 member A [Source:HGNC Symbol;Acc:HGNC:24587]	3		Discard	Discard	0.197737	0.703952	1	1	0.58569	1	5.63405e-16	3.67622e-05	6.2231e-06	0.099236	0.062327	0.036909	-0.0271638	-0.0526132	0.0254494	-0.281259	-0.15486	-0.166319	8312.62
	ENSG00000067182.8	TNFRSF1A	TNF receptor superfamily member 1A [Source:HGNC Symbol;Acc:HGNC:11916];TNF receptor superfamily member 1A [Source:HGNC Symbol;Acc:HGNC:11916];TNF receptor superfamily member 1A [Source:HGNC Symbol;Acc:HGNC:11916];TNF receptor superfamily member 1A [Source:HGNC Symbol;Acc:HGNC:11916];TNF receptor superfamily member 1A [Source:HGNC Symbol;Acc:HGNC:11916];TNF receptor superfamily member 1A [Source:H…	3		Discard	Discard	0.197737	1	0.0601489	1	1	1	5.89898e-07	0.198114	1.02804e-07	-0.0804663	0.00938878	-0.0898551	0.0111125	0.000278742	0.0108337	0.145167	0.0535886	0.154277	6675.99
	ENSG00000084444.14	FAM234B	family with sequence similarity 234 member B [Source:HGNC Symbol;Acc:HGNC:29288];family with sequence similarity 234 member B [Source:HGNC Symbol;Acc:HGNC:29288];family with sequence similarity 234 member B [Source:HGNC Symbol;Acc:HGNC:29288];family with sequence similarity 234 member B [Source:HGNC Symbol;Acc:HGNC:29288];family with sequence similarity 234 member B [Source:HGNC Symbol;Acc:HGNC:2…	3		Discard	Discard	0.224828	1	0.03016	0.323939	0.676546	1	0.791666	0.000550926	1	0.238672	-0.0522497	0.290922	-0.158197	-0.112775	-0.0454217	-0.075066	0.321803	-0.0145402	304.433
	ENSG00000140859.16	KIFC3	kinesin family member C3 [Source:HGNC Symbol;Acc:HGNC:6326];kinesin family member C3 [Source:HGNC Symbol;Acc:HGNC:6326];kinesin family member C3 [Source:HGNC Symbol;Acc:HGNC:6326];kinesin family member C3 [Source:HGNC Symbol;Acc:HGNC:6326];kinesin family member C3 [Source:HGNC Symbol;Acc:HGNC:6326];kinesin family member C3 [Source:HGNC Symbol;Acc:HGNC:6326];kinesin family member C3 [Source:HGNC S…	3		Discard	Discard	0.240534	1	0.851411	0.115218	0.41471	1	2.53207e-24	6.38103e-06	1.09777e-12	-0.13337	-0.0523677	-0.0810021	0.115924	0.0831013	0.0328225	0.477121	0.227827	0.341652	3165.62
	ENSG00000151892.14	GFRA1	GDNF family receptor alpha 1 [Source:HGNC Symbol;Acc:HGNC:4243]	3		Discard	Discard	0.243082	0.680109	1	0.266652	0.197314	1	8.8833e-10	1.20499e-07	8.26297e-11	0.124179	0.0820074	0.0421712	0.0933479	0.100002	-0.00665426	-0.280246	-0.249416	-0.298241	3370.09
	ENSG00000104848.1	KCNA7	potassium voltage-gated channel subfamily A member 7 [Source:HGNC Symbol;Acc:HGNC:6226]	3		Discard;Keep	Discard	0.25609	0.0188973	3.29725e-08	1	0.0595112	0.342213	1.24919e-17	1.09258e-08	3.31891e-21	0.408192	-0.524319	0.932511	0.0232567	-0.429794	0.453051	-1.30634	-0.921403	-1.40086	138.195
	ENSG00000196517.13	SLC6A9	solute carrier family 6 member 9 [Source:HGNC Symbol;Acc:HGNC:11056];solute carrier family 6 member 9 [Source:HGNC Symbol;Acc:HGNC:11056];solute carrier family 6 member 9 [Source:HGNC Symbol;Acc:HGNC:11056];solute carrier family 6 member 9 [Source:HGNC Symbol;Acc:HGNC:11056];solute carrier family 6 member 9 [Source:HGNC Symbol;Acc:HGNC:11056];solute carrier family 6 member 9 [Source:HGNC Symbol;A…	3		Discard	Discard	0.283572	1	0.764208	4.84584e-27	4.2349e-12	0.0560454	3.81556e-23	0.00155095	0.277992	-0.125133	-0.041733	-0.0833999	0.486035	0.3249	0.161135	0.445441	-0.165727	0.0788076	1737.92
	ENSG00000181830.9	SLC35C1	solute carrier family 35 member C1 [Source:HGNC Symbol;Acc:HGNC:20197];solute carrier family 35 member C1 [Source:HGNC Symbol;Acc:HGNC:20197];solute carrier family 35 member C1 [Source:HGNC Symbol;Acc:HGNC:20197];solute carrier family 35 member C1 [Source:HGNC Symbol;Acc:HGNC:20197];solute carrier family 35 member C1 [Source:HGNC Symbol;Acc:HGNC:20197];solute carrier family 35 member C1 [Source:H…	3		Discard	Discard	0.293605	0.776554	1	1	1	1	2.26636e-16	2.27611e-09	3.83262e-10	-0.142788	-0.090473	-0.0523154	-0.0346034	0.00523894	-0.0398423	0.426738	0.318553	0.331026	1232.67
	ENSG00000179588.9	ZFPM1	zinc finger protein, FOG family member 1 [Source:HGNC Symbol;Acc:HGNC:19762];zinc finger protein, FOG family member 1 [Source:HGNC Symbol;Acc:HGNC:19762];zinc finger protein, FOG family member 1 [Source:HGNC Symbol;Acc:HGNC:19762];zinc finger protein, FOG family member 1 [Source:HGNC Symbol;Acc:HGNC:19762];zinc finger protein, FOG family member 1 [Source:HGNC Symbol;Acc:HGNC:19762];zinc finger pr…	3		Discard	Discard	0.295785	1	0.923912	1	1	1	0.00114561	0.346331	0.026743	-0.27701	-0.11212	-0.16489	-0.0702985	-0.0170665	-0.053232	0.371239	0.164528	0.276186	355.434
	ENSG00000183023.18	SLC8A1	solute carrier family 8 member A1 [Source:HGNC Symbol;Acc:HGNC:11068];solute carrier family 8 member A1 [Source:HGNC Symbol;Acc:HGNC:11068];solute carrier family 8 member A1 [Source:HGNC Symbol;Acc:HGNC:11068];solute carrier family 8 member A1 [Source:HGNC Symbol;Acc:HGNC:11068];solute carrier family 8 member A1 [Source:HGNC Symbol;Acc:HGNC:11068];solute carrier family 8 member A1 [Source:HGNC Sy…	3		Discard	Discard	0.308665	1	0.249306	0.0624344	0.466211	1	2.37249e-23	2.29922e-23	3.12013e-31	0.127005	0.00377149	0.123233	0.13292	0.0824279	0.050492	-0.474572	-0.480487	-0.553228	3388.5
	ENSG00000181804.15	SLC9A9	solute carrier family 9 member A9 [Source:HGNC Symbol;Acc:HGNC:20653];solute carrier family 9 member A9 [Source:HGNC Symbol;Acc:HGNC:20653];solute carrier family 9 member A9 [Source:HGNC Symbol;Acc:HGNC:20653];solute carrier family 9 member A9 [Source:HGNC Symbol;Acc:HGNC:20653];solute carrier family 9 member A9 [Source:HGNC Symbol;Acc:HGNC:20653];solute carrier family 9 member A9 [Source:HGNC Sy…	3		Discard	Discard	0.308665	0.596921	0.000411195	0.890713	1	1	0.11018	1.39782e-08	1	-0.261866	0.196213	-0.458079	0.11081	-0.0369338	0.147743	-0.21449	-0.587165	0.0186571	359.458
	ENSG00000134107.5	BHLHE40	basic helix-loop-helix family member e40 [Source:HGNC Symbol;Acc:HGNC:1046];basic helix-loop-helix family member e40 [Source:HGNC Symbol;Acc:HGNC:1046];basic helix-loop-helix family member e40 [Source:HGNC Symbol;Acc:HGNC:1046];basic helix-loop-helix family member e40 [Source:HGNC Symbol;Acc:HGNC:1046];basic helix-loop-helix family member e40 [Source:HGNC Symbol;Acc:HGNC:1046];basic helix-loop-he…	3		Discard	Discard	0.325138	0.624629	1	5.63835e-21	9.72364e-06	0.000937937	2.34389e-07	5.94687e-11	0.388563	-0.113719	-0.0831272	-0.0305916	0.408412	0.212873	0.195539	0.230476	-0.291655	-0.0655244	2411.97
	ENSG00000131408.15	NR1H2	nuclear receptor subfamily 1 group H member 2 [Source:HGNC Symbol;Acc:HGNC:7965];nuclear receptor subfamily 1 group H member 2 [Source:HGNC Symbol;Acc:HGNC:7965];nuclear receptor subfamily 1 group H member 2 [Source:HGNC Symbol;Acc:HGNC:7965];nuclear receptor subfamily 1 group H member 2 [Source:HGNC Symbol;Acc:HGNC:7965];nuclear receptor subfamily 1 group H member 2 [Source:HGNC Symbol;Acc:HGNC:…	3		Discard	Discard	0.335633	1	0.197788	0.70741	1	1	7.33553e-06	0.960136	0.000140356	-0.113142	0.00363142	-0.116774	0.0584755	0.0294459	0.0290297	0.204586	0.0329685	0.178772	3105.6
	ENSG00000137414.6	FAM8A1	family with sequence similarity 8 member A1 [Source:HGNC Symbol;Acc:HGNC:16372]	3		Discard	Discard	0.338808	1	0.294807	0.00087252	0.0479801	1	0.286337	0.0108545	5.03403e-05	-0.123521	-0.00567262	-0.117848	-0.1862	-0.131843	-0.0543569	0.0792321	0.141912	0.205403	1950.06
	ENSG00000080493.17	SLC4A4	solute carrier family 4 member 4 [Source:HGNC Symbol;Acc:HGNC:11030]	3		Discard	Discard	0.343717	1	0.0646958	0.569976	0.866693	1	1.70612e-11	3.08703e-08	2.04894e-17	0.107812	-0.0241493	0.131962	0.0657832	0.046342	0.0194412	-0.284117	-0.242088	-0.354609	2805.29
	ENSG00000244486.9	SCARF2	scavenger receptor class F member 2 [Source:HGNC Symbol;Acc:HGNC:19869];scavenger receptor class F member 2 [Source:HGNC Symbol;Acc:HGNC:19869];scavenger receptor class F member 2 [Source:HGNC Symbol;Acc:HGNC:19869];scavenger receptor class F member 2 [Source:HGNC Symbol;Acc:HGNC:19869];scavenger receptor class F member 2 [Source:HGNC Symbol;Acc:HGNC:19869];scavenger receptor class F member 2 [So…	3		Discard	Discard	0.349294	1	1	0.650088	1	1	1.40207e-17	3.38886e-13	8.0712e-14	-0.139494	-0.0610755	-0.0784184	-0.0768712	-0.00757767	-0.0692935	0.457739	0.395116	0.404241	3194.8
	ENSG00000026950.17	BTN3A1	butyrophilin subfamily 3 member A1 [Source:HGNC Symbol;Acc:HGNC:1138];butyrophilin subfamily 3 member A1 [Source:HGNC Symbol;Acc:HGNC:1138];butyrophilin subfamily 3 member A1 [Source:HGNC Symbol;Acc:HGNC:1138];butyrophilin subfamily 3 member A1 [Source:HGNC Symbol;Acc:HGNC:1138];butyrophilin subfamily 3 member A1 [Source:HGNC Symbol;Acc:HGNC:1138];butyrophilin subfamily 3 member A1 [Source:HGNC S…	3		Discard;Keep	Discard;Keep	0.370579	0.0461106	1	2.97665e-84	2.08944e-61	0.480997	3.59164e-52	0.464317	0.143764	0.148549	0.192951	-0.0444026	1.0541	0.895294	0.158804	0.821263	-0.0842872	0.11892	1096.07
	ENSG00000055917.15	PUM2	pumilio RNA binding family member 2 [Source:HGNC Symbol;Acc:HGNC:14958]	3		Discard	Discard	0.37922	0.701391	1	0.978974	1	1	1.9295e-06	0.00302575	0.00916588	0.0882134	0.062679	0.0255344	0.0333996	-0.00452973	0.0379294	-0.173557	-0.118743	-0.106348	5566.24
	ENSG00000115137.12	DNAJC27	DnaJ heat shock protein family (Hsp40) member C27 [Source:HGNC Symbol;Acc:HGNC:30290];DnaJ heat shock protein family (Hsp40) member C27 [Source:HGNC Symbol;Acc:HGNC:30290];DnaJ heat shock protein family (Hsp40) member C27 [Source:HGNC Symbol;Acc:HGNC:30290];DnaJ heat shock protein family (Hsp40) member C27 [Source:HGNC Symbol;Acc:HGNC:30290];DnaJ heat shock protein family (Hsp40) member C27 [Sour…	3		Discard	Discard	0.404696	1	0.0553249	1	0.695667	1	4.39559e-08	0.105294	1.73281e-06	0.222424	-0.0642015	0.286626	-0.0825392	-0.123763	0.0412236	-0.505701	-0.200737	-0.446139	329.369
	ENSG00000156787.17	TBC1D31	TBC1 domain family member 31 [Source:HGNC Symbol;Acc:HGNC:30888];TBC1 domain family member 31 [Source:HGNC Symbol;Acc:HGNC:30888];TBC1 domain family member 31 [Source:HGNC Symbol;Acc:HGNC:30888]	3		Discard	Discard	0.409078	0.804156	1	1	0.369411	1	1.01901e-31	2.68591e-18	1.50783e-15	0.174477	0.11493	0.0595475	-0.0173112	-0.13785	0.120539	-0.828426	-0.636638	-0.575646	598.064
	ENSG00000162695.12	SLC30A7	solute carrier family 30 member 7 [Source:HGNC Symbol;Acc:HGNC:19306];solute carrier family 30 member 7 [Source:HGNC Symbol;Acc:HGNC:19306];solute carrier family 30 member 7 [Source:HGNC Symbol;Acc:HGNC:19306];solute carrier family 30 member 7 [Source:HGNC Symbol;Acc:HGNC:19306];solute carrier family 30 member 7 [Source:HGNC Symbol;Acc:HGNC:19306];solute carrier family 30 member 7 [Source:HGNC Sy…	3		Discard	Discard	0.427381	1	0.532107	0.283461	0.298457	1	0.229268	0.0978336	1	0.129295	0.0185297	0.110765	0.104726	0.102603	0.00212372	0.0928141	0.117382	0.00874119	1847
	ENSG00000138760.10	SCARB2	scavenger receptor class B member 2 [Source:HGNC Symbol;Acc:HGNC:1665]	3		Discard	Discard	0.427756	0.17591	1	4.35451e-70	1.83917e-54	1	3.23199e-38	0.136548	1	0.0801768	0.0895344	-0.00935761	0.558505	0.493499	0.0650054	0.409894	-0.0684342	0.00592876	13900.5
	ENSG00000118193.12	KIF14	kinesin family member 14 [Source:HGNC Symbol;Acc:HGNC:19181];kinesin family member 14 [Source:HGNC Symbol;Acc:HGNC:19181];kinesin family member 14 [Source:HGNC Symbol;Acc:HGNC:19181];kinesin family member 14 [Source:HGNC Symbol;Acc:HGNC:19181];kinesin family member 14 [Source:HGNC Symbol;Acc:HGNC:19181];kinesin family member 14 [Source:HGNC Symbol;Acc:HGNC:19181];kinesin family member 14 [Source:…	3		Discard	Discard	0.431682	0.0169217	1	0.913247	0.944148	1	3.12009e-37	4.17823e-29	4.39967e-23	0.110695	0.164495	-0.0538004	0.0489366	0.0454685	0.00346811	-0.568049	-0.506291	-0.449022	3436.23
	ENSG00000119812.19	FAM98A	family with sequence similarity 98 member A [Source:HGNC Symbol;Acc:HGNC:24520]	3		Discard	Discard	0.442061	0.828243	0.00362612	1	0.528006	1	0.00138855	8.14488e-09	1	0.0743667	-0.0485781	0.122945	0.00107432	0.0472186	-0.0461443	0.106481	0.179773	0.0106842	4102.74
	ENSG00000113580.15	NR3C1	nuclear receptor subfamily 3 group C member 1 [Source:HGNC Symbol;Acc:HGNC:7978];nuclear receptor subfamily 3 group C member 1 [Source:HGNC Symbol;Acc:HGNC:7978];nuclear receptor subfamily 3 group C member 1 [Source:HGNC Symbol;Acc:HGNC:7978];nuclear receptor subfamily 3 group C member 1 [Source:HGNC Symbol;Acc:HGNC:7978];nuclear receptor subfamily 3 group C member 1 [Source:HGNC Symbol;Acc:HGNC:…	3		Discard	Discard	0.442434	0.129059	1	0.182014	0.968754	1	0.00224191	0.0050978	0.409203	0.068307	0.0808083	-0.0125014	0.0634467	0.0263964	0.0370503	-0.0960411	-0.0911809	-0.0416292	10259.7
	ENSG00000145332.14	KLHL8	kelch like family member 8 [Source:HGNC Symbol;Acc:HGNC:18644];kelch like family member 8 [Source:HGNC Symbol;Acc:HGNC:18644];kelch like family member 8 [Source:HGNC Symbol;Acc:HGNC:18644];kelch like family member 8 [Source:HGNC Symbol;Acc:HGNC:18644];kelch like family member 8 [Source:HGNC Symbol;Acc:HGNC:18644];kelch like family member 8 [Source:HGNC Symbol;Acc:HGNC:18644]	3		Discard	Discard	0.445183	1	0.722186	1	0.891475	1	6.5914e-08	0.069832	0.000351161	0.155705	0.0372969	0.118408	-0.0469704	-0.0688281	0.0218577	-0.356766	-0.154091	-0.250641	687.072
	ENSG00000127314.18	RAP1B	RAP1B, member of RAS oncogene family [Source:HGNC Symbol;Acc:HGNC:9857];RAP1B, member of RAS oncogene family [Source:HGNC Symbol;Acc:HGNC:9857];RAP1B, member of RAS oncogene family [Source:HGNC Symbol;Acc:HGNC:9857];RAP1B, member of RAS oncogene family [Source:HGNC Symbol;Acc:HGNC:9857];RAP1B, member of RAS oncogene family [Source:HGNC Symbol;Acc:HGNC:9857];RAP1B, member of RAS oncogene family [S…	3		Discard	Discard	0.446924	0.057363	1	0.11191	0.0647256	1	0.0119499	0.0152637	0.00191599	0.0579777	0.0767079	-0.0187301	0.0582839	0.0634266	-0.00514272	0.0695554	0.0692492	0.0828366	8420.03
	ENSG00000162849.16	KIF26B	kinesin family member 26B [Source:HGNC Symbol;Acc:HGNC:25484];kinesin family member 26B [Source:HGNC Symbol;Acc:HGNC:25484];kinesin family member 26B [Source:HGNC Symbol;Acc:HGNC:25484];kinesin family member 26B [Source:HGNC Symbol;Acc:HGNC:25484];kinesin family member 26B [Source:HGNC Symbol;Acc:HGNC:25484];kinesin family member 26B [Source:HGNC Symbol;Acc:HGNC:25484];kinesin family member 26B […	3		Discard	Discard	0.453271	0.698947	0.00184741	1	0.500619	1	1.35219e-28	5.28422e-17	2.52853e-29	0.165392	-0.121644	0.287036	-0.00326134	-0.116425	0.113164	-0.759568	-0.590915	-0.764787	848.944
	ENSG00000081870.11	HSPB11	heat shock protein family B (small) member 11 [Source:HGNC Symbol;Acc:HGNC:25019]	3		Discard	Discard	0.462067	1	0.651388	0.173332	1	1	7.72718e-08	4.58706e-08	3.42146e-08	-0.119863	-0.0238801	-0.0959832	-0.115809	-0.0160777	-0.0997308	-0.279771	-0.283826	-0.287573	1074.67
	ENSG00000116704.8	SLC35D1	solute carrier family 35 member D1 [Source:HGNC Symbol;Acc:HGNC:20800];solute carrier family 35 member D1 [Source:HGNC Symbol;Acc:HGNC:20800];solute carrier family 35 member D1 [Source:HGNC Symbol;Acc:HGNC:20800];solute carrier family 35 member D1 [Source:HGNC Symbol;Acc:HGNC:20800];solute carrier family 35 member D1 [Source:HGNC Symbol;Acc:HGNC:20800];solute carrier family 35 member D1 [Source:H…	3		Discard	Discard	0.470662	1	0.616746	0.430466	0.891743	1	7.63835e-09	0.282741	3.32391e-05	0.114635	0.0196185	0.0950163	-0.0850184	-0.0510846	-0.0339338	-0.283064	-0.0834103	-0.21236	1812.72
	ENSG00000112984.12	KIF20A	kinesin family member 20A [Source:HGNC Symbol;Acc:HGNC:9787];kinesin family member 20A [Source:HGNC Symbol;Acc:HGNC:9787];kinesin family member 20A [Source:HGNC Symbol;Acc:HGNC:9787];kinesin family member 20A [Source:HGNC Symbol;Acc:HGNC:9787];kinesin family member 20A [Source:HGNC Symbol;Acc:HGNC:9787];kinesin family member 20A [Source:HGNC Symbol;Acc:HGNC:9787];kinesin family member 20A [Source…	3		Discard	Discard	0.471114	0.000239875	0.389519	1	0.856679	1	5.6316e-11	2.34625e-18	3.82238e-25	0.107911	0.212656	-0.104746	0.0135514	0.0500477	-0.0364963	0.298151	0.39251	0.460759	7776.86
	ENSG00000103257.9	SLC7A5	solute carrier family 7 member 5 [Source:HGNC Symbol;Acc:HGNC:11063];solute carrier family 7 member 5 [Source:HGNC Symbol;Acc:HGNC:11063];solute carrier family 7 member 5 [Source:HGNC Symbol;Acc:HGNC:11063];solute carrier family 7 member 5 [Source:HGNC Symbol;Acc:HGNC:11063];solute carrier family 7 member 5 [Source:HGNC Symbol;Acc:HGNC:11063];solute carrier family 7 member 5 [Source:HGNC Symbol;A…	3		Discard	Discard	0.473179	1	0.66045	1.16874e-15	1.27093e-10	1	0.717279	5.59299e-22	1.18062e-09	-0.122541	-0.0235669	-0.0989739	0.421964	0.348951	0.0730134	0.0520879	-0.492417	-0.32043	13866.8
	ENSG00000162711.17	NLRP3	NLR family pyrin domain containing 3 [Source:HGNC Symbol;Acc:HGNC:16400]	3		Discard	Discard	0.482279	0.516485	1	1.08967e-07	0.00111333	1	0.000823171	1	0.20562	0.284601	0.246254	0.0383469	0.657226	0.443689	0.213537	0.4186	0.0459758	0.221165	153.708
	ENSG00000072364.13	AFF4	AF4/FMR2 family member 4 [Source:HGNC Symbol;Acc:HGNC:17869];AF4/FMR2 family member 4 [Source:HGNC Symbol;Acc:HGNC:17869];AF4/FMR2 family member 4 [Source:HGNC Symbol;Acc:HGNC:17869];AF4/FMR2 family member 4 [Source:HGNC Symbol;Acc:HGNC:17869];AF4/FMR2 family member 4 [Source:HGNC Symbol;Acc:HGNC:17869];AF4/FMR2 family member 4 [Source:HGNC Symbol;Acc:HGNC:17869];AF4/FMR2 family member 4 [Source:…	3		Discard	Discard	0.488722	0.124972	1	3.38635e-05	7.62957e-05	1	0.0459334	1	0.865461	0.104111	0.127693	-0.023582	0.20695	0.200051	0.0068997	0.109443	0.00660294	0.0370846	7468.9
	ENSG00000050438.17	SLC4A8	solute carrier family 4 member 8 [Source:HGNC Symbol;Acc:HGNC:11034];solute carrier family 4 member 8 [Source:HGNC Symbol;Acc:HGNC:11034];solute carrier family 4 member 8 [Source:HGNC Symbol;Acc:HGNC:11034];solute carrier family 4 member 8 [Source:HGNC Symbol;Acc:HGNC:11034];solute carrier family 4 member 8 [Source:HGNC Symbol;Acc:HGNC:11034];solute carrier family 4 member 8 [Source:HGNC Symbol;A…	3		Discard	Discard	0.489668	0.00163812	0.685532	1	1	1	0.141906	7.94672e-06	2.53853e-12	0.131484	0.238222	-0.106738	-0.0196638	-0.0413405	0.0216767	0.110277	0.261425	0.389839	1162.69
	ENSG00000204634.12	TBC1D8	TBC1 domain family member 8 [Source:HGNC Symbol;Acc:HGNC:17791]	3		Discard	Discard	0.495505	0.560374	0.00112175	0.543945	1	1	7.62815e-17	1.40658e-13	2.31322e-27	-0.129652	0.111478	-0.24113	-0.0816334	-0.0192696	-0.0623638	0.443827	0.395808	0.574575	1009.49
	ENSG00000146067.16	FAM193B	family with sequence similarity 193 member B [Source:HGNC Symbol;Acc:HGNC:25524];family with sequence similarity 193 member B [Source:HGNC Symbol;Acc:HGNC:25524];family with sequence similarity 193 member B [Source:HGNC Symbol;Acc:HGNC:25524];family with sequence similarity 193 member B [Source:HGNC Symbol;Acc:HGNC:25524];family with sequence similarity 193 member B [Source:HGNC Symbol;Acc:HGNC:2…	3		Discard	Discard	0.51574	0.0115506	1	0.039352	0.0716487	1	0.0782606	0.280998	0.00264099	-0.119652	-0.192807	0.0731548	-0.148731	-0.137106	-0.0116242	-0.118377	-0.0892984	-0.174077	1609.19
	ENSG00000177383.5	MAGEF1	MAGE family member F1 [Source:HGNC Symbol;Acc:HGNC:29639];MAGE family member F1 [Source:HGNC Symbol;Acc:HGNC:29639];MAGE family member F1 [Source:HGNC Symbol;Acc:HGNC:29639];MAGE family member F1 [Source:HGNC Symbol;Acc:HGNC:29639];MAGE family member F1 [Source:HGNC Symbol;Acc:HGNC:29639];MAGE family member F1 [Source:HGNC Symbol;Acc:HGNC:29639];MAGE family member F1 [Source:HGNC Symbol;Acc:HGNC:…	3		Discard	Discard	0.520592	1	0.108583	0.000512196	0.325641	1	0.363715	0.00462554	0.000155933	-0.117975	0.033378	-0.151353	-0.204217	-0.0965309	-0.107686	0.0775725	0.163814	0.207481	1321.95
	ENSG00000170365.10	SMAD1	SMAD family member 1 [Source:HGNC Symbol;Acc:HGNC:6767];SMAD family member 1 [Source:HGNC Symbol;Acc:HGNC:6767];SMAD family member 1 [Source:HGNC Symbol;Acc:HGNC:6767];SMAD family member 1 [Source:HGNC Symbol;Acc:HGNC:6767];SMAD family member 1 [Source:HGNC Symbol;Acc:HGNC:6767];SMAD family member 1 [Source:HGNC Symbol;Acc:HGNC:6767];SMAD family member 1 [Source:HGNC Symbol;Acc:HGNC:6767];SMAD fa…	3		Discard	Discard	0.527402	0.626675	1	0.0870672	0.197695	1	0.129357	0.238071	0.235024	0.143872	0.118447	0.0254245	0.155491	0.132684	0.0228068	0.125229	0.113611	0.110993	665.667
	ENSG00000172123.12	SLFN12	schlafen family member 12 [Source:HGNC Symbol;Acc:HGNC:25500]	3		Discard	Discard	0.541246	0.320757	1	8.38602e-16	1.4861e-06	0.313768	2.58254e-07	1	0.0543838	0.16109	0.168601	-0.00751148	0.567011	0.363797	0.203214	0.366604	-0.0393173	0.171408	846.203
	ENSG00000155744.9	FAM126B	family with sequence similarity 126 member B [Source:HGNC Symbol;Acc:HGNC:28593]	3		Discard	Discard	0.543291	1	0.588692	0.0996381	0.688711	1	0.860763	0.76837	0.188303	0.148446	0.0164769	0.131969	0.16337	0.0878524	0.0755179	-0.0521684	-0.0670926	-0.123544	821.872
	ENSG00000149257.15	SERPINH1	serpin family H member 1 [Source:HGNC Symbol;Acc:HGNC:1546]	3		Discard	Discard	0.546244	1	0.280697	0.357406	0.167127	1	5.97005e-43	1.54385e-20	7.81624e-31	-0.0717986	0.00740843	-0.079207	0.0593798	0.0719151	-0.0125353	0.422245	0.291067	0.357738	21843.6
	ENSG00000180773.15	SLC36A4	solute carrier family 36 member 4 [Source:HGNC Symbol;Acc:HGNC:19660];solute carrier family 36 member 4 [Source:HGNC Symbol;Acc:HGNC:19660];solute carrier family 36 member 4 [Source:HGNC Symbol;Acc:HGNC:19660];solute carrier family 36 member 4 [Source:HGNC Symbol;Acc:HGNC:19660];solute carrier family 36 member 4 [Source:HGNC Symbol;Acc:HGNC:19660];solute carrier family 36 member 4 [Source:HGNC Sy…	3		Discard	Discard	0.557113	1	1	0.155122	0.0270054	1	2.48777e-28	1.63252e-09	4.65816e-12	0.0904186	0.0331576	0.057261	-0.0960169	-0.12383	0.0278128	-0.438634	-0.252199	-0.281647	1632.55
	ENSG00000029364.12	SLC39A9	solute carrier family 39 member 9 [Source:HGNC Symbol;Acc:HGNC:20182];solute carrier family 39 member 9 [Source:HGNC Symbol;Acc:HGNC:20182];solute carrier family 39 member 9 [Source:HGNC Symbol;Acc:HGNC:20182];solute carrier family 39 member 9 [Source:HGNC Symbol;Acc:HGNC:20182];solute carrier family 39 member 9 [Source:HGNC Symbol;Acc:HGNC:20182];solute carrier family 39 member 9 [Source:HGNC Sy…	3		Discard	Discard	0.557113	1	0.998217	0.559606	0.906581	1	0.051368	0.275563	0.0242347	0.103822	0.0342611	0.0695608	0.072292	0.0476319	0.0246601	-0.112094	-0.0805644	-0.125465	2830.46
	ENSG00000126368.6	NR1D1	nuclear receptor subfamily 1 group D member 1 [Source:HGNC Symbol;Acc:HGNC:7962];nuclear receptor subfamily 1 group D member 1 [Source:HGNC Symbol;Acc:HGNC:7962];nuclear receptor subfamily 1 group D member 1 [Source:HGNC Symbol;Acc:HGNC:7962];nuclear receptor subfamily 1 group D member 1 [Source:HGNC Symbol;Acc:HGNC:7962];nuclear receptor subfamily 1 group D member 1 [Source:HGNC Symbol;Acc:HGNC:…	3		Discard;Keep	Discard	0.557113	1	0.558523	1.97383e-11	2.91722e-08	1	5.2118e-184	1.31784e-84	2.0872e-115	-0.132956	-0.0119071	-0.121049	0.347497	0.296003	0.0514941	1.51266	1.03221	1.20475	1177.14
	ENSG00000138160.6	KIF11	kinesin family member 11 [Source:HGNC Symbol;Acc:HGNC:6388]	3		Discard	Discard	0.565014	0.015751	1	1	1	1	1.18286e-153	5.33758e-136	1.17373e-116	0.0732534	0.119361	-0.0461076	0.0280079	0.0142826	0.0137253	-0.840622	-0.795376	-0.735544	8150.95
	ENSG00000137807.15	KIF23	kinesin family member 23 [Source:HGNC Symbol;Acc:HGNC:6392]	3		Discard	Discard	0.567557	0.00804062	0.908787	1	1	1	5.74665e-117	1.13766e-91	2.95561e-79	0.0775382	0.133383	-0.055845	-0.00854861	-0.00159282	-0.00695579	-0.774186	-0.688099	-0.63921	9123.54
	ENSG00000124098.10	FAM210B	family with sequence similarity 210 member B [Source:HGNC Symbol;Acc:HGNC:16102];family with sequence similarity 210 member B [Source:HGNC Symbol;Acc:HGNC:16102];family with sequence similarity 210 member B [Source:HGNC Symbol;Acc:HGNC:16102];family with sequence similarity 210 member B [Source:HGNC Symbol;Acc:HGNC:16102];family with sequence similarity 210 member B [Source:HGNC Symbol;Acc:HGNC:1…	3		Discard	Discard	0.575452	1	0.36385	0.0129758	0.0390895	1	0.0263757	0.00124339	4.29644e-08	-0.10186	0.00516725	-0.107027	-0.14257	-0.126906	-0.015664	0.120948	0.161659	0.253021	1436.93
	ENSG00000113194.13	FAF2	Fas associated factor family member 2 [Source:HGNC Symbol;Acc:HGNC:24666];Fas associated factor family member 2 [Source:HGNC Symbol;Acc:HGNC:24666];Fas associated factor family member 2 [Source:HGNC Symbol;Acc:HGNC:24666];Fas associated factor family member 2 [Source:HGNC Symbol;Acc:HGNC:24666];Fas associated factor family member 2 [Source:HGNC Symbol;Acc:HGNC:24666];Fas associated factor family …	3		Discard	Discard	0.581002	0.129059	1	0.054202	0.0216239	1	1	1	1	0.0740832	0.0957666	-0.0216834	0.0911532	0.10172	-0.0105664	0.0111971	-0.00587296	0.0052441	3833.97
	ENSG00000123643.13	SLC36A1	solute carrier family 36 member 1 [Source:HGNC Symbol;Acc:HGNC:18761];solute carrier family 36 member 1 [Source:HGNC Symbol;Acc:HGNC:18761];solute carrier family 36 member 1 [Source:HGNC Symbol;Acc:HGNC:18761];solute carrier family 36 member 1 [Source:HGNC Symbol;Acc:HGNC:18761];solute carrier family 36 member 1 [Source:HGNC Symbol;Acc:HGNC:18761];solute carrier family 36 member 1 [Source:HGNC Sy…	3		Discard	Discard	0.585668	1	0.339196	1	1	1	5.18661e-11	0.000207784	1.46651e-09	0.10929	-0.00864371	0.117933	-0.0167744	-0.0315277	0.0147533	-0.328158	-0.202094	-0.305274	1643.97
	ENSG00000171262.11	FAM98B	family with sequence similarity 98 member B [Source:HGNC Symbol;Acc:HGNC:26773];family with sequence similarity 98 member B [Source:HGNC Symbol;Acc:HGNC:26773];family with sequence similarity 98 member B [Source:HGNC Symbol;Acc:HGNC:26773];family with sequence similarity 98 member B [Source:HGNC Symbol;Acc:HGNC:26773];family with sequence similarity 98 member B [Source:HGNC Symbol;Acc:HGNC:26773]…	3		Discard	Discard	0.597763	0.0666601	1	0.235584	1	1	1	0.000457338	0.00161985	0.085956	0.122562	-0.0366064	-0.0811216	-0.0312907	-0.0498308	-0.0171189	0.149959	0.136734	2259.49
	ENSG00000165669.14	FAM204A	family with sequence similarity 204 member A [Source:HGNC Symbol;Acc:HGNC:25794];family with sequence similarity 204 member A [Source:HGNC Symbol;Acc:HGNC:25794]	3		Discard	Discard	0.60288	1	0.514682	1	1	1	0.104443	1	0.288886	-0.122027	-0.0039496	-0.118078	-0.00704277	0.0219695	-0.0290123	0.119109	0.0041239	0.0931894	1223.81
	ENSG00000133460.19	SLC2A11	solute carrier family 2 member 11 [Source:HGNC Symbol;Acc:HGNC:14239]	3		Discard	Discard	0.60288	0.37396	1	0.694923	0.0106566	1	1	1	0.529026	-0.197789	-0.2055	0.00771074	-0.121622	-0.288254	0.166631	0.029994	-0.0461726	0.112748	278.355
	ENSG00000100075.10	SLC25A1	solute carrier family 25 member 1 [Source:HGNC Symbol;Acc:HGNC:10979];solute carrier family 25 member 1 [Source:HGNC Symbol;Acc:HGNC:10979];solute carrier family 25 member 1 [Source:HGNC Symbol;Acc:HGNC:10979];solute carrier family 25 member 1 [Source:HGNC Symbol;Acc:HGNC:10979];solute carrier family 25 member 1 [Source:HGNC Symbol;Acc:HGNC:10979];solute carrier family 25 member 1 [Source:HGNC Sy…	3		Discard	Discard	0.613116	0.310904	1	0.848029	1	1	1	0.540157	0.0186435	-0.0945087	-0.104645	0.0101358	-0.0501403	0.00441662	-0.0545569	-0.0128298	-0.0571982	-0.121891	4338.55
	ENSG00000144659.13	SLC25A38	solute carrier family 25 member 38 [Source:HGNC Symbol;Acc:HGNC:26054];solute carrier family 25 member 38 [Source:HGNC Symbol;Acc:HGNC:26054];solute carrier family 25 member 38 [Source:HGNC Symbol;Acc:HGNC:26054];solute carrier family 25 member 38 [Source:HGNC Symbol;Acc:HGNC:26054];solute carrier family 25 member 38 [Source:HGNC Symbol;Acc:HGNC:26054];solute carrier family 25 member 38 [Source:H…	3		Discard	Discard	0.622628	1	0.969069	1	0.122724	1	1.50716e-07	0.0601682	0.065934	0.100761	0.0291531	0.0716081	-0.03614	-0.112535	0.0763954	-0.250599	-0.113697	-0.10891	1131.41
	ENSG00000206538.9	VGLL3	vestigial like family member 3 [Source:HGNC Symbol;Acc:HGNC:24327];vestigial like family member 3 [Source:HGNC Symbol;Acc:HGNC:24327];vestigial like family member 3 [Source:HGNC Symbol;Acc:HGNC:24327];vestigial like family member 3 [Source:HGNC Symbol;Acc:HGNC:24327];vestigial like family member 3 [Source:HGNC Symbol;Acc:HGNC:24327]	3		Discard	Discard	0.623484	1	0.59323	1	0.337865	1	1.35085e-12	1.20661e-05	3.45744e-19	0.0910739	0.00606842	0.0850055	-0.0130092	0.0806436	-0.0936528	-0.30048	-0.196396	-0.375055	17518.5
	ENSG00000152683.14	SLC30A6	solute carrier family 30 member 6 [Source:HGNC Symbol;Acc:HGNC:19305];solute carrier family 30 member 6 [Source:HGNC Symbol;Acc:HGNC:19305];solute carrier family 30 member 6 [Source:HGNC Symbol;Acc:HGNC:19305];solute carrier family 30 member 6 [Source:HGNC Symbol;Acc:HGNC:19305];solute carrier family 30 member 6 [Source:HGNC Symbol;Acc:HGNC:19305];solute carrier family 30 member 6 [Source:HGNC Sy…	3		Discard	Discard	0.630562	1	1	0.573537	0.260969	1	3.99114e-12	0.00505382	8.19168e-05	0.0943211	0.0298564	0.0644646	-0.0683826	-0.0906072	0.0222245	-0.305377	-0.142674	-0.184914	1688.67
	ENSG00000133107.15	TRPC4	transient receptor potential cation channel subfamily C member 4 [Source:HGNC Symbol;Acc:HGNC:12336];transient receptor potential cation channel subfamily C member 4 [Source:HGNC Symbol;Acc:HGNC:12336];transient receptor potential cation channel subfamily C member 4 [Source:HGNC Symbol;Acc:HGNC:12336];transient receptor potential cation channel subfamily C member 4 [Source:HGNC Symbol;Acc:HGNC:12…	3		Discard	Discard	0.633739	1	0.277139	1	0.873418	1	6.51613e-33	6.50529e-24	5.23618e-41	0.115475	-0.0187055	0.13418	0.0272142	0.0602593	-0.0330451	-0.634556	-0.546296	-0.713521	1676.76
	ENSG00000177463.15	NR2C2	nuclear receptor subfamily 2 group C member 2 [Source:HGNC Symbol;Acc:HGNC:7972]	3		Discard	Discard	0.643758	1	0.619417	0.955082	0.229511	1	2.6701e-10	0.0046137	0.000143698	0.0932974	0.00715875	0.0861386	-0.0432926	-0.0932275	0.049935	-0.279588	-0.142998	-0.179201	3521.97
	ENSG00000065526.12	SPEN	spen family transcriptional repressor [Source:HGNC Symbol;Acc:HGNC:17575];spen family transcriptional repressor [Source:HGNC Symbol;Acc:HGNC:17575];spen family transcriptional repressor [Source:HGNC Symbol;Acc:HGNC:17575];spen family transcriptional repressor [Source:HGNC Symbol;Acc:HGNC:17575];spen family transcriptional repressor [Source:HGNC Symbol;Acc:HGNC:17575];spen family transcriptional r…	3		Discard	Discard	0.653404	1	0.559702	0.0533282	0.753766	1	1.73647e-05	0.000396153	0.00323611	0.104314	0.00297731	0.101336	0.135027	0.0616972	0.0733295	0.221953	0.19124	0.163234	4939.42
	ENSG00000141542.11	RAB40B	RAB40B, member RAS oncogene family [Source:HGNC Symbol;Acc:HGNC:18284];RAB40B, member RAS oncogene family [Source:HGNC Symbol;Acc:HGNC:18284];RAB40B, member RAS oncogene family [Source:HGNC Symbol;Acc:HGNC:18284];RAB40B, member RAS oncogene family [Source:HGNC Symbol;Acc:HGNC:18284];RAB40B, member RAS oncogene family [Source:HGNC Symbol;Acc:HGNC:18284];RAB40B, member RAS oncogene family [Source:H…	3		Discard	Discard	0.653404	0.572314	1	0.017253	0.139037	1	0.000110931	0.00686084	0.000580136	-0.147146	-0.136615	-0.0105311	-0.221216	-0.166956	-0.0542606	-0.291945	-0.217874	-0.261604	601.74
	ENSG00000176853.16	FAM91A1	family with sequence similarity 91 member A1 [Source:HGNC Symbol;Acc:HGNC:26306];family with sequence similarity 91 member A1 [Source:HGNC Symbol;Acc:HGNC:26306];family with sequence similarity 91 member A1 [Source:HGNC Symbol;Acc:HGNC:26306];family with sequence similarity 91 member A1 [Source:HGNC Symbol;Acc:HGNC:26306];family with sequence similarity 91 member A1 [Source:HGNC Symbol;Acc:HGNC:2…	3		Discard	Discard	0.654864	0.0825783	1	0.490163	0.226718	1	0.129278	0.0453688	0.00986549	0.07232	0.104167	-0.031847	0.0557167	0.0713344	-0.0156178	0.0693151	0.0859184	0.102148	3495
	ENSG00000067560.12	RHOA	ras homolog family member A [Source:HGNC Symbol;Acc:HGNC:667]	3		Discard	Discard	0.667252	0.971692	1	0.0766312	0.00829016	1	0.239756	0.601203	1	0.0370399	0.0244392	0.0126007	0.046129	0.0592583	-0.0131293	0.0308947	0.0218057	-0.00392432	37671.8
	ENSG00000009780.15	FAM76A	family with sequence similarity 76 member A [Source:HGNC Symbol;Acc:HGNC:28530]	3		Discard	Discard	0.673192	1	0.917298	0.000156378	0.074311	1	0.623492	0.714803	0.762711	0.175461	0.0417231	0.133738	0.360581	0.215793	0.144789	0.0930616	-0.0920588	-0.0810078	509.491
	ENSG00000179954.16	SSC5D	scavenger receptor cysteine rich family member with 5 domains [Source:HGNC Symbol;Acc:HGNC:26641];scavenger receptor cysteine rich family member with 5 domains [Source:HGNC Symbol;Acc:HGNC:26641];scavenger receptor cysteine rich family member with 5 domains [Source:HGNC Symbol;Acc:HGNC:26641];scavenger receptor cysteine rich family member with 5 domains [Source:HGNC Symbol;Acc:HGNC:26641];scaveng…	3		Discard	Discard	0.673336	1	1	0.75356	1	1	0.575009	1	0.601704	-0.0989115	-0.0382898	-0.0606217	-0.0607025	-0.037764	-0.0229384	0.0567865	0.0185775	0.0562608	7907.05
	ENSG00000105058.12	FAM32A	family with sequence similarity 32 member A [Source:HGNC Symbol;Acc:HGNC:24563];family with sequence similarity 32 member A [Source:HGNC Symbol;Acc:HGNC:24563];family with sequence similarity 32 member A [Source:HGNC Symbol;Acc:HGNC:24563];family with sequence similarity 32 member A [Source:HGNC Symbol;Acc:HGNC:24563];family with sequence similarity 32 member A [Source:HGNC Symbol;Acc:HGNC:24563]…	3		Discard	Discard	0.67385	1	0.735976	0.0986953	0.0989123	1	0.000334593	0.978828	0.663039	-0.0891652	-0.0117743	-0.0773909	0.105509	0.105102	0.000406583	0.163831	-0.0308431	0.0469544	2460.62
	ENSG00000075303.13	SLC25A40	solute carrier family 25 member 40 [Source:HGNC Symbol;Acc:HGNC:29680];solute carrier family 25 member 40 [Source:HGNC Symbol;Acc:HGNC:29680];solute carrier family 25 member 40 [Source:HGNC Symbol;Acc:HGNC:29680];solute carrier family 25 member 40 [Source:HGNC Symbol;Acc:HGNC:29680];solute carrier family 25 member 40 [Source:HGNC Symbol;Acc:HGNC:29680];solute carrier family 25 member 40 [Source:H…	3		Discard	Discard	0.674421	0.409245	1	0.00350816	0.0579729	1	6.26677e-82	5.51252e-39	5.72301e-44	0.105111	0.11167	-0.00655834	-0.195046	-0.147938	-0.0471079	-0.964128	-0.663971	-0.704521	1321.91
	ENSG00000041353.10	RAB27B	RAB27B, member RAS oncogene family [Source:HGNC Symbol;Acc:HGNC:9767];RAB27B, member RAS oncogene family [Source:HGNC Symbol;Acc:HGNC:9767];RAB27B, member RAS oncogene family [Source:HGNC Symbol;Acc:HGNC:9767];RAB27B, member RAS oncogene family [Source:HGNC Symbol;Acc:HGNC:9767];RAB27B, member RAS oncogene family [Source:HGNC Symbol;Acc:HGNC:9767];RAB27B, member RAS oncogene family [Source:HGNC S…	3		Discard	Discard	0.686964	1	0.0964752	1	1	1	0.000102153	5.772e-11	0.000494875	-0.24622	0.110099	-0.356319	0.0535388	0.0721003	-0.0185615	-0.504022	-0.803781	-0.466023	234.569
	ENSG00000090565.17	RAB11FIP3	RAB11 family interacting protein 3 [Source:HGNC Symbol;Acc:HGNC:17224];RAB11 family interacting protein 3 [Source:HGNC Symbol;Acc:HGNC:17224];RAB11 family interacting protein 3 [Source:HGNC Symbol;Acc:HGNC:17224];RAB11 family interacting protein 3 [Source:HGNC Symbol;Acc:HGNC:17224];RAB11 family interacting protein 3 [Source:HGNC Symbol;Acc:HGNC:17224];RAB11 family interacting protein 3 [Source:H…	3		Discard	Discard	0.692465	1	0.418592	0.702086	1	1	4.9702e-12	1.32707e-09	4.86792e-14	-0.0840354	0.0075209	-0.0915563	-0.0539263	-0.0167099	-0.0372164	0.278184	0.248075	0.302415	3472.67
	ENSG00000158747.15	NBL1	NBL1, DAN family BMP antagonist [Source:HGNC Symbol;Acc:HGNC:7650];NBL1, DAN family BMP antagonist [Source:HGNC Symbol;Acc:HGNC:7650];NBL1, DAN family BMP antagonist [Source:HGNC Symbol;Acc:HGNC:7650];NBL1, DAN family BMP antagonist [Source:HGNC Symbol;Acc:HGNC:7650];NBL1, DAN family BMP antagonist [Source:HGNC Symbol;Acc:HGNC:7650];NBL1, DAN family BMP antagonist [Source:HGNC Symbol;Acc:HGNC:765…	3		Discard	Discard	0.69378	1	0.658508	1	0.834937	1	3.58607e-16	5.51033e-26	1.86593e-21	-0.107169	-0.00753284	-0.0996365	0.0109008	0.0598773	-0.0489765	-0.421571	-0.539641	-0.488981	13476.2
	ENSG00000169359.16	SLC33A1	solute carrier family 33 member 1 [Source:HGNC Symbol;Acc:HGNC:95];solute carrier family 33 member 1 [Source:HGNC Symbol;Acc:HGNC:95];solute carrier family 33 member 1 [Source:HGNC Symbol;Acc:HGNC:95];solute carrier family 33 member 1 [Source:HGNC Symbol;Acc:HGNC:95];solute carrier family 33 member 1 [Source:HGNC Symbol;Acc:HGNC:95];solute carrier family 33 member 1 [Source:HGNC Symbol;Acc:HGNC:9…	3		Discard	Discard	0.69378	0.929746	0.0222055	0.154923	0.138033	1	0.00215694	0.802048	0.0418698	0.1583	-0.109505	0.267805	-0.177001	-0.180213	0.00321192	-0.260818	0.0744827	-0.19011	590.292
	ENSG00000117479.15	SLC19A2	solute carrier family 19 member 2 [Source:HGNC Symbol;Acc:HGNC:10938];solute carrier family 19 member 2 [Source:HGNC Symbol;Acc:HGNC:10938];solute carrier family 19 member 2 [Source:HGNC Symbol;Acc:HGNC:10938];solute carrier family 19 member 2 [Source:HGNC Symbol;Acc:HGNC:10938];solute carrier family 19 member 2 [Source:HGNC Symbol;Acc:HGNC:10938];solute carrier family 19 member 2 [Source:HGNC Sy…	3		Discard	Discard	0.709939	1	0.0900843	0.482057	0.63756	1	0.409626	0.757959	0.000433495	0.185349	-0.0864936	0.271842	0.151011	0.128607	0.022404	-0.128875	-0.0945368	-0.343975	332.757
	ENSG00000123159.16	GIPC1	GIPC PDZ domain containing family member 1 [Source:HGNC Symbol;Acc:HGNC:1226];GIPC PDZ domain containing family member 1 [Source:HGNC Symbol;Acc:HGNC:1226];GIPC PDZ domain containing family member 1 [Source:HGNC Symbol;Acc:HGNC:1226];GIPC PDZ domain containing family member 1 [Source:HGNC Symbol;Acc:HGNC:1226];GIPC PDZ domain containing family member 1 [Source:HGNC Symbol;Acc:HGNC:1226];GIPC PDZ …	3		Discard	Discard	0.7157	1	0.887911	1	1	1	0.0178961	0.892736	0.0492898	-0.0990225	-0.0199612	-0.0790613	-0.00434069	-0.0036319	-0.000708792	0.135868	0.0411865	0.119539	4783.62
	ENSG00000160113.5	NR2F6	nuclear receptor subfamily 2 group F member 6 [Source:HGNC Symbol;Acc:HGNC:7977]	3		Discard	Discard	0.718923	1	1	0.394375	0.793071	1	0.00568468	0.0133467	0.00212901	-0.138512	-0.0627115	-0.0758007	-0.122831	-0.0816209	-0.0412099	0.21467	0.198988	0.233579	2009.25
	ENSG00000175348.11	TMEM9B	TMEM9 domain family member B [Source:HGNC Symbol;Acc:HGNC:1168];TMEM9 domain family member B [Source:HGNC Symbol;Acc:HGNC:1168];TMEM9 domain family member B [Source:HGNC Symbol;Acc:HGNC:1168];TMEM9 domain family member B [Source:HGNC Symbol;Acc:HGNC:1168];TMEM9 domain family member B [Source:HGNC Symbol;Acc:HGNC:1168];TMEM9 domain family member B [Source:HGNC Symbol;Acc:HGNC:1168];TMEM9 domain fa…	3		Discard	Discard	0.722943	0.0717246	1	0.151543	0.105155	1	0.842271	0.7021	1	0.0819257	0.125473	-0.0435472	0.0934432	0.099544	-0.00610078	-0.0333575	-0.044875	-0.00742861	2284.2
	ENSG00000172765.17	TMCC1	transmembrane and coiled-coil domain family 1 [Source:HGNC Symbol;Acc:HGNC:29116]	3		Discard	Discard	0.725866	0.952528	1	0.50847	0.635147	1	0.792197	0.545746	0.81491	0.130348	0.0910108	0.0393367	0.103216	0.0902415	0.0129746	0.0571403	0.0842716	0.0579096	817.19
	ENSG00000169908.12	TM4SF1	transmembrane 4 L six family member 1 [Source:HGNC Symbol;Acc:HGNC:11853];transmembrane 4 L six family member 1 [Source:HGNC Symbol;Acc:HGNC:11853];transmembrane 4 L six family member 1 [Source:HGNC Symbol;Acc:HGNC:11853];transmembrane 4 L six family member 1 [Source:HGNC Symbol;Acc:HGNC:11853];transmembrane 4 L six family member 1 [Source:HGNC Symbol;Acc:HGNC:11853];transmembrane 4 L six family …	3		Discard;Keep	Discard	0.726882	0.284889	1	0.357999	0.566249	1	8.48858e-108	4.7593e-105	7.78444e-98	0.100872	0.122965	-0.0220925	0.0997699	0.0811432	0.0186267	-1.08716	-1.08605	-1.04533	2428.55
	ENSG00000132002.8	DNAJB1	DnaJ heat shock protein family (Hsp40) member B1 [Source:HGNC Symbol;Acc:HGNC:5270]	3		Discard	Discard	0.728834	1	1	0.776748	0.645285	1	1.31157e-08	6.09277e-20	2.64656e-15	-0.0847695	-0.0283367	-0.0564328	0.053284	0.0602809	-0.00699688	-0.245277	-0.38333	-0.333894	4908.37
	ENSG00000167074.15	TEF	TEF transcription factor, PAR bZIP family member [Source:HGNC Symbol;Acc:HGNC:11722];TEF transcription factor, PAR bZIP family member [Source:HGNC Symbol;Acc:HGNC:11722];TEF transcription factor, PAR bZIP family member [Source:HGNC Symbol;Acc:HGNC:11722];TEF transcription factor, PAR bZIP family member [Source:HGNC Symbol;Acc:HGNC:11722];TEF transcription factor, PAR bZIP family member [Source:HG…	3		Discard;Keep	Discard	0.731516	1	0.160313	0.201965	0.394197	1	3.89882e-142	1.46208e-97	1.76941e-131	-0.116646	0.0431852	-0.159831	0.105047	0.0859967	0.0190501	1.2957	1.07401	1.25289	1037.62
	ENSG00000183655.13	KLHL25	kelch like family member 25 [Source:HGNC Symbol;Acc:HGNC:25732];kelch like family member 25 [Source:HGNC Symbol;Acc:HGNC:25732];kelch like family member 25 [Source:HGNC Symbol;Acc:HGNC:25732];kelch like family member 25 [Source:HGNC Symbol;Acc:HGNC:25732];kelch like family member 25 [Source:HGNC Symbol;Acc:HGNC:25732];kelch like family member 25 [Source:HGNC Symbol;Acc:HGNC:25732];kelch like fami…	3		Discard	Discard	0.732637	1	0.309825	0.738493	0.132564	1	9.17769e-13	0.000559462	5.40751e-07	0.171076	-0.0358174	0.206893	-0.115567	-0.209601	0.0940342	-0.618169	-0.331526	-0.444385	412.78
	ENSG00000073584.20	SMARCE1	SWI/SNF related, matrix associated, actin dependent regulator of chromatin, subfamily e, member 1 [Source:HGNC Symbol;Acc:HGNC:11109];SWI/SNF related, matrix associated, actin dependent regulator of chromatin, subfamily e, member 1 [Source:HGNC Symbol;Acc:HGNC:11109];SWI/SNF related, matrix associated, actin dependent regulator of chromatin, subfamily e, member 1 [Source:HGNC Symbol;Acc:HGNC:1110…	3		Discard	Discard	0.735056	1	1	0.637756	1	1	1	0.000326462	0.0893833	0.200195	0.108066	0.0921296	-0.139111	-0.0621546	-0.0769562	0.0477596	0.387066	0.21798	255.504
	ENSG00000196950.14	SLC39A10	solute carrier family 39 member 10 [Source:HGNC Symbol;Acc:HGNC:20861];solute carrier family 39 member 10 [Source:HGNC Symbol;Acc:HGNC:20861];solute carrier family 39 member 10 [Source:HGNC Symbol;Acc:HGNC:20861];solute carrier family 39 member 10 [Source:HGNC Symbol;Acc:HGNC:20861];solute carrier family 39 member 10 [Source:HGNC Symbol;Acc:HGNC:20861];solute carrier family 39 member 10 [Source:H…	3		Discard	Discard	0.735995	1	1	1	0.362054	1	0.00151978	0.341158	0.806082	0.113426	0.0419489	0.0714769	0.00644398	-0.105135	0.111579	-0.199152	-0.0921704	-0.0520684	2164.38
	ENSG00000171612.7	SLC25A33	solute carrier family 25 member 33 [Source:HGNC Symbol;Acc:HGNC:29681];solute carrier family 25 member 33 [Source:HGNC Symbol;Acc:HGNC:29681];solute carrier family 25 member 33 [Source:HGNC Symbol;Acc:HGNC:29681];solute carrier family 25 member 33 [Source:HGNC Symbol;Acc:HGNC:29681];solute carrier family 25 member 33 [Source:HGNC Symbol;Acc:HGNC:29681];solute carrier family 25 member 33 [Source:H…	3		Discard	Discard	0.742268	1	1	0.843896	0.872854	1	0.106111	0.771825	1	-0.182927	-0.0829149	-0.100012	0.103848	0.0968965	0.00695157	0.194738	-0.0920372	0.0149266	286.917
	ENSG00000144566.11	RAB5A	RAB5A, member RAS oncogene family [Source:HGNC Symbol;Acc:HGNC:9783];RAB5A, member RAS oncogene family [Source:HGNC Symbol;Acc:HGNC:9783];RAB5A, member RAS oncogene family [Source:HGNC Symbol;Acc:HGNC:9783];RAB5A, member RAS oncogene family [Source:HGNC Symbol;Acc:HGNC:9783];RAB5A, member RAS oncogene family [Source:HGNC Symbol;Acc:HGNC:9783];RAB5A, member RAS oncogene family [Source:HGNC Symbol;…	3		Discard	Discard	0.743081	1	0.594418	0.00721853	0.00026588	1	0.0164858	0.0421562	0.467142	-0.0754321	0.000795158	-0.0762273	0.127724	0.159804	-0.0320798	0.106513	-0.0966431	-0.0524956	2771.81
	ENSG00000122490.19	SLC66A2	solute carrier family 66 member 2 [Source:HGNC Symbol;Acc:HGNC:26188];solute carrier family 66 member 2 [Source:HGNC Symbol;Acc:HGNC:26188];solute carrier family 66 member 2 [Source:HGNC Symbol;Acc:HGNC:26188];solute carrier family 66 member 2 [Source:HGNC Symbol;Acc:HGNC:26188];solute carrier family 66 member 2 [Source:HGNC Symbol;Acc:HGNC:26188];solute carrier family 66 member 2 [Source:HGNC Sy…	3		Discard	Discard	0.751119	1	0.935682	0.803456	1	1	1	0.61588	1	-0.108733	-0.0219565	-0.0867765	-0.0667699	-0.0378921	-0.0288777	-0.0249652	-0.0669284	-0.00902963	1709.95
	ENSG00000138246.17	DNAJC13	DnaJ heat shock protein family (Hsp40) member C13 [Source:HGNC Symbol;Acc:HGNC:30343];DnaJ heat shock protein family (Hsp40) member C13 [Source:HGNC Symbol;Acc:HGNC:30343];DnaJ heat shock protein family (Hsp40) member C13 [Source:HGNC Symbol;Acc:HGNC:30343];DnaJ heat shock protein family (Hsp40) member C13 [Source:HGNC Symbol;Acc:HGNC:30343];DnaJ heat shock protein family (Hsp40) member C13 [Sour…	3		Discard	Discard	0.751154	0.0342341	1	0.000162493	0.000215477	1	1	0.0259154	0.558424	0.0787066	0.135619	-0.0569127	0.173824	0.171784	0.00204049	-0.0139835	-0.109101	-0.050148	5399.93
	ENSG00000174749.6	FAM241A	family with sequence similarity 241 member A [Source:HGNC Symbol;Acc:HGNC:26813];family with sequence similarity 241 member A [Source:HGNC Symbol;Acc:HGNC:26813];family with sequence similarity 241 member A [Source:HGNC Symbol;Acc:HGNC:26813];family with sequence similarity 241 member A [Source:HGNC Symbol;Acc:HGNC:26813]	3		Discard	Discard	0.762481	1	1	0.187481	0.0662133	1	1.7719e-07	1.0667e-06	0.000485013	-0.104514	-0.0582947	-0.0462193	-0.121959	-0.145861	0.0239024	-0.291961	-0.274516	-0.204394	811.987
	ENSG00000169221.14	TBC1D10B	TBC1 domain family member 10B [Source:HGNC Symbol;Acc:HGNC:24510];TBC1 domain family member 10B [Source:HGNC Symbol;Acc:HGNC:24510];TBC1 domain family member 10B [Source:HGNC Symbol;Acc:HGNC:24510];TBC1 domain family member 10B [Source:HGNC Symbol;Acc:HGNC:24510];TBC1 domain family member 10B [Source:HGNC Symbol;Acc:HGNC:24510];TBC1 domain family member 10B [Source:HGNC Symbol;Acc:HGNC:24510];TBC…	3		Discard	Discard	0.765466	1	1	0.980456	1	1	1.61493e-13	4.72618e-17	1.91259e-15	-0.0841611	-0.050856	-0.0333052	-0.0415215	-0.0271607	-0.0143608	-0.32115	-0.36379	-0.344845	3704.67
	ENSG00000154262.13	ABCA6	ATP binding cassette subfamily A member 6 [Source:HGNC Symbol;Acc:HGNC:36];ATP binding cassette subfamily A member 6 [Source:HGNC Symbol;Acc:HGNC:36];ATP binding cassette subfamily A member 6 [Source:HGNC Symbol;Acc:HGNC:36];ATP binding cassette subfamily A member 6 [Source:HGNC Symbol;Acc:HGNC:36];ATP binding cassette subfamily A member 6 [Source:HGNC Symbol;Acc:HGNC:36];ATP binding cassette sub…	3		Discard;Keep	Discard	0.769442	0.115729	0.00011498	0.132499	0.285975	1	2.26644e-07	2.24051e-08	3.28265e-25	-0.238184	0.366	-0.604184	-0.279711	-0.233466	-0.0462458	0.643946	0.685474	1.24341	291.198
	ENSG00000176531.10	PHLDB3	pleckstrin homology like domain family B member 3 [Source:HGNC Symbol;Acc:HGNC:30499]	3		Discard	Discard	0.77805	1	0.37428	1	0.626835	1	0.00271686	0.455145	0.0719224	-0.171638	0.035388	-0.207026	-0.00238226	0.12432	-0.126702	0.294445	0.125189	0.205513	360.568
	ENSG00000109113.20	RAB34	RAB34, member RAS oncogene family [Source:HGNC Symbol;Acc:HGNC:16519];RAB34, member RAS oncogene family [Source:HGNC Symbol;Acc:HGNC:16519];RAB34, member RAS oncogene family [Source:HGNC Symbol;Acc:HGNC:16519];RAB34, member RAS oncogene family [Source:HGNC Symbol;Acc:HGNC:16519];RAB34, member RAS oncogene family [Source:HGNC Symbol;Acc:HGNC:16519];RAB34, member RAS oncogene family [Source:HGNC Sy…	3		Discard	Discard	0.779243	0.516687	1	0.522276	0.588204	1	0.464709	0.745836	0.900168	-0.0693249	-0.0743017	0.0049768	-0.0580782	-0.053642	-0.00443611	0.0489202	0.0376735	0.0282606	7728.92
	ENSG00000103353.16	UBFD1	ubiquitin family domain containing 1 [Source:HGNC Symbol;Acc:HGNC:30565];ubiquitin family domain containing 1 [Source:HGNC Symbol;Acc:HGNC:30565];ubiquitin family domain containing 1 [Source:HGNC Symbol;Acc:HGNC:30565];ubiquitin family domain containing 1 [Source:HGNC Symbol;Acc:HGNC:30565]	3		Discard	Discard	0.783662	1	0.578421	4.40284e-10	3.06903e-07	1	3.50293e-29	4.52225e-10	2.96586e-07	0.0653685	-0.00387195	0.0692404	0.216113	0.183693	0.0324193	0.365861	0.215116	0.178295	4292.23
	ENSG00000082805.20	ERC1	ELKS/RAB6-interacting/CAST family member 1 [Source:HGNC Symbol;Acc:HGNC:17072]	3		Discard	Discard	0.78853	0.718771	1	0.115433	0.0378159	1	1	1	1	0.083571	0.077303	0.00626801	0.107231	0.125999	-0.0187677	0.0242587	0.000598857	-0.0244369	4657.79
	ENSG00000124067.17	SLC12A4	solute carrier family 12 member 4 [Source:HGNC Symbol;Acc:HGNC:10913];solute carrier family 12 member 4 [Source:HGNC Symbol;Acc:HGNC:10913];solute carrier family 12 member 4 [Source:HGNC Symbol;Acc:HGNC:10913];solute carrier family 12 member 4 [Source:HGNC Symbol;Acc:HGNC:10913];solute carrier family 12 member 4 [Source:HGNC Symbol;Acc:HGNC:10913];solute carrier family 12 member 4 [Source:HGNC Sy…	3		Discard	Discard	0.78874	0.914244	1	1	1	1	0.0404324	1	0.385253	-0.0641702	-0.0496842	-0.014486	0.0059644	-0.0156611	0.0216255	0.0846606	0.014526	0.0506375	6048.56
	ENSG00000164889.14	SLC4A2	solute carrier family 4 member 2 [Source:HGNC Symbol;Acc:HGNC:11028]	3		Discard	Discard	0.793895	1	1	0.00663249	0.477108	1	1.82162e-05	1.86023e-23	3.73973e-11	-0.0723369	-0.0191572	-0.0531798	0.131936	0.0637368	0.0681993	-0.172932	-0.377205	-0.255826	6607.29
	ENSG00000164031.17	DNAJB14	DnaJ heat shock protein family (Hsp40) member B14 [Source:HGNC Symbol;Acc:HGNC:25881];DnaJ heat shock protein family (Hsp40) member B14 [Source:HGNC Symbol;Acc:HGNC:25881];DnaJ heat shock protein family (Hsp40) member B14 [Source:HGNC Symbol;Acc:HGNC:25881];DnaJ heat shock protein family (Hsp40) member B14 [Source:HGNC Symbol;Acc:HGNC:25881];DnaJ heat shock protein family (Hsp40) member B14 [Sour…	3		Discard	Discard	0.794111	0.788069	1	1	1	1	1	0.32974	0.277992	0.0803678	0.0703333	0.0100345	0.00287197	-0.00949576	0.0123677	-0.0082822	0.0692136	0.0715468	2534.87
	ENSG00000166923.12	GREM1	gremlin 1, DAN family BMP antagonist [Source:HGNC Symbol;Acc:HGNC:2001];gremlin 1, DAN family BMP antagonist [Source:HGNC Symbol;Acc:HGNC:2001];gremlin 1, DAN family BMP antagonist [Source:HGNC Symbol;Acc:HGNC:2001];gremlin 1, DAN family BMP antagonist [Source:HGNC Symbol;Acc:HGNC:2001];gremlin 1, DAN family BMP antagonist [Source:HGNC Symbol;Acc:HGNC:2001];gremlin 1, DAN family BMP antagonist [S…	3		Discard	Discard	0.814736	0.457309	1	0.179527	0.18524	1	3.13362e-46	6.5882e-23	8.69665e-22	0.0430615	0.0496654	-0.00660384	-0.0522688	-0.0515623	-0.000706514	-0.319787	-0.224456	-0.218559	237287
	ENSG00000158270.12	COLEC12	collectin subfamily member 12 [Source:HGNC Symbol;Acc:HGNC:16016];collectin subfamily member 12 [Source:HGNC Symbol;Acc:HGNC:16016];collectin subfamily member 12 [Source:HGNC Symbol;Acc:HGNC:16016];collectin subfamily member 12 [Source:HGNC Symbol;Acc:HGNC:16016];collectin subfamily member 12 [Source:HGNC Symbol;Acc:HGNC:16016];collectin subfamily member 12 [Source:HGNC Symbol;Acc:HGNC:16016];col…	3		Discard	Discard	0.815801	0.0237434	9.04393e-06	0.0341285	0.491691	1	1.63574e-97	3.9807e-106	6.0955e-153	-0.0581104	0.110125	-0.168235	-0.0846603	-0.0475248	-0.0371355	0.607207	0.633757	0.764857	4598.9
	ENSG00000188522.15	FAM83G	family with sequence similarity 83 member G [Source:HGNC Symbol;Acc:HGNC:32554];family with sequence similarity 83 member G [Source:HGNC Symbol;Acc:HGNC:32554];family with sequence similarity 83 member G [Source:HGNC Symbol;Acc:HGNC:32554];family with sequence similarity 83 member G [Source:HGNC Symbol;Acc:HGNC:32554];family with sequence similarity 83 member G [Source:HGNC Symbol;Acc:HGNC:32554]…	3		Discard	Discard	0.815878	1	1	0.0744194	0.480283	1	2.19439e-09	0.366906	0.00584002	-0.103141	-0.0699026	-0.0332381	0.141215	0.0884526	0.0527628	0.330387	0.0860306	0.172031	1296.27
	ENSG00000099910.17	KLHL22	kelch like family member 22 [Source:HGNC Symbol;Acc:HGNC:25888];kelch like family member 22 [Source:HGNC Symbol;Acc:HGNC:25888];kelch like family member 22 [Source:HGNC Symbol;Acc:HGNC:25888];kelch like family member 22 [Source:HGNC Symbol;Acc:HGNC:25888];kelch like family member 22 [Source:HGNC Symbol;Acc:HGNC:25888];kelch like family member 22 [Source:HGNC Symbol;Acc:HGNC:25888];kelch like fami…	3		Discard	Discard	0.817171	1	0.614725	0.0436537	0.681157	1	0.0179032	0.225374	0.510553	-0.105816	0.00676274	-0.112579	-0.161497	-0.0782423	-0.0832546	-0.160384	-0.104703	-0.0753789	1507.72
	ENSG00000169213.7	RAB3B	RAB3B, member RAS oncogene family [Source:HGNC Symbol;Acc:HGNC:9778];RAB3B, member RAS oncogene family [Source:HGNC Symbol;Acc:HGNC:9778];RAB3B, member RAS oncogene family [Source:HGNC Symbol;Acc:HGNC:9778];RAB3B, member RAS oncogene family [Source:HGNC Symbol;Acc:HGNC:9778];RAB3B, member RAS oncogene family [Source:HGNC Symbol;Acc:HGNC:9778];RAB3B, member RAS oncogene family [Source:HGNC Symbol;…	3		Discard	Discard	0.825143	1	0.753181	1	1	1	1.22577e-48	1.45631e-39	7.70128e-47	0.106657	0.00232637	0.104331	0.0270582	-0.0119088	0.0389669	-0.822874	-0.743275	-0.808639	36291.9
	ENSG00000100580.8	TMED8	transmembrane p24 trafficking protein family member 8 [Source:HGNC Symbol;Acc:HGNC:18633]	3		Discard	Discard	0.827489	0.688223	1	0.821317	0.722798	1	6.42848e-12	0.000500913	0.000581704	0.0952753	0.0931689	0.00210642	-0.0624098	-0.0684453	0.00603552	-0.35755	-0.199865	-0.195936	1462.59
	ENSG00000102221.14	JADE3	jade family PHD finger 3 [Source:HGNC Symbol;Acc:HGNC:22982];jade family PHD finger 3 [Source:HGNC Symbol;Acc:HGNC:22982];jade family PHD finger 3 [Source:HGNC Symbol;Acc:HGNC:22982];jade family PHD finger 3 [Source:HGNC Symbol;Acc:HGNC:22982];jade family PHD finger 3 [Source:HGNC Symbol;Acc:HGNC:22982];jade family PHD finger 3 [Source:HGNC Symbol;Acc:HGNC:22982];jade family PHD finger 3 [Source:…	3		Discard	Discard	0.829231	1	1	0.020855	0.0721442	1	0.438598	1	0.858367	0.119511	0.0241856	0.0953257	0.195878	0.167621	0.0282569	0.0889898	0.0126231	-0.0544457	770.594
	ENSG00000126903.16	SLC10A3	solute carrier family 10 member 3 [Source:HGNC Symbol;Acc:HGNC:22979];solute carrier family 10 member 3 [Source:HGNC Symbol;Acc:HGNC:22979];solute carrier family 10 member 3 [Source:HGNC Symbol;Acc:HGNC:22979];solute carrier family 10 member 3 [Source:HGNC Symbol;Acc:HGNC:22979];solute carrier family 10 member 3 [Source:HGNC Symbol;Acc:HGNC:22979];solute carrier family 10 member 3 [Source:HGNC Sy…	3		Discard	Discard	0.829231	0.249207	1	0.104585	0.113252	1	0.0461269	0.226886	0.0360711	-0.0857343	-0.117635	0.0319011	-0.115856	-0.113891	-0.00196583	-0.115426	-0.0853041	-0.119171	1975.05
	ENSG00000088899.15	LZTS3	leucine zipper tumor suppressor family member 3 [Source:HGNC Symbol;Acc:HGNC:30139]	3		Discard	Discard	0.833775	1	0.551869	1	0.972793	1	1	0.418273	0.79424	-0.160144	0.0201579	-0.180302	-0.0499928	-0.0807045	0.0307117	-0.0194328	-0.129584	0.0814297	485.147
	ENSG00000126603.8	GLIS2	GLIS family zinc finger 2 [Source:HGNC Symbol;Acc:HGNC:29450]	3		Discard	Discard	0.837872	1	1	0.414176	0.0975522	1	4.92829e-13	0.00124505	0.000101685	-0.105129	-0.0315251	-0.0736037	0.099716	0.140753	-0.0410374	0.409467	0.204622	0.237189	1662.17
	ENSG00000185236.12	RAB11B	RAB11B, member RAS oncogene family [Source:HGNC Symbol;Acc:HGNC:9761];RAB11B, member RAS oncogene family [Source:HGNC Symbol;Acc:HGNC:9761];RAB11B, member RAS oncogene family [Source:HGNC Symbol;Acc:HGNC:9761];RAB11B, member RAS oncogene family [Source:HGNC Symbol;Acc:HGNC:9761];RAB11B, member RAS oncogene family [Source:HGNC Symbol;Acc:HGNC:9761];RAB11B, member RAS oncogene family [Source:HGNC S…	3		Discard	Discard	0.838548	0.533243	1	1	1	1	0.541322	1	1	-0.0867877	-0.0968466	0.010059	-0.033207	-0.0222776	-0.0109294	0.0591967	0.00561608	-0.0153723	4017.65
	ENSG00000186767.7	SPIN4	spindlin family member 4 [Source:HGNC Symbol;Acc:HGNC:27040];spindlin family member 4 [Source:HGNC Symbol;Acc:HGNC:27040];spindlin family member 4 [Source:HGNC Symbol;Acc:HGNC:27040];spindlin family member 4 [Source:HGNC Symbol;Acc:HGNC:27040];spindlin family member 4 [Source:HGNC Symbol;Acc:HGNC:27040];spindlin family member 4 [Source:HGNC Symbol;Acc:HGNC:27040]	3		Discard;Keep	Discard	0.838548	1	1	0.402295	0.858653	1	2.44912e-105	3.35313e-71	3.71632e-90	0.0877744	0.0190739	0.0687005	-0.0945486	-0.058242	-0.0363066	-1.05064	-0.868321	-0.973328	1504.31
	ENSG00000120693.13	SMAD9	SMAD family member 9 [Source:HGNC Symbol;Acc:HGNC:6774]	3		Discard	Discard	0.845029	1	0.243596	0.754435	1	1	3.35808e-27	5.071e-24	2.15104e-35	0.101904	-0.0416089	0.143513	0.0754305	0.0485217	0.0269089	-0.602685	-0.576211	-0.692815	1129.53
	ENSG00000140983.14	RHOT2	ras homolog family member T2 [Source:HGNC Symbol;Acc:HGNC:21169];ras homolog family member T2 [Source:HGNC Symbol;Acc:HGNC:21169];ras homolog family member T2 [Source:HGNC Symbol;Acc:HGNC:21169];ras homolog family member T2 [Source:HGNC Symbol;Acc:HGNC:21169];ras homolog family member T2 [Source:HGNC Symbol;Acc:HGNC:21169];ras homolog family member T2 [Source:HGNC Symbol;Acc:HGNC:21169];ras homol…	3		Discard	Discard	0.84646	0.221513	1	0.668028	0.395468	1	0.0779311	0.0296739	0.00754093	-0.0973577	-0.139965	0.0426076	-0.0760422	-0.0966649	0.0206227	-0.122391	-0.143706	-0.165691	4496.22
	ENSG00000048740.18	CELF2	CUGBP Elav-like family member 2 [Source:HGNC Symbol;Acc:HGNC:2550]	3		Discard	Discard	0.846862	0.150976	1	1	0.588204	1	0.0772619	1.77332e-05	1.06263e-10	0.227209	0.351891	-0.124682	-0.0580663	-0.170798	0.112732	0.270921	0.556196	0.793609	126.445
	ENSG00000136295.15	TTYH3	tweety family member 3 [Source:HGNC Symbol;Acc:HGNC:22222];tweety family member 3 [Source:HGNC Symbol;Acc:HGNC:22222];tweety family member 3 [Source:HGNC Symbol;Acc:HGNC:22222];tweety family member 3 [Source:HGNC Symbol;Acc:HGNC:22222];tweety family member 3 [Source:HGNC Symbol;Acc:HGNC:22222];tweety family member 3 [Source:HGNC Symbol;Acc:HGNC:22222];tweety family member 3 [Source:HGNC Symbol;Ac…	3		Discard	Discard	0.853105	1	0.849855	0.0341007	0.0506622	1	0.0055464	0.148116	1	-0.0767618	-0.00519285	-0.0715689	-0.124653	-0.118616	-0.00603629	-0.134896	-0.0870048	-0.0214722	9485.84
	ENSG00000176542.10	USF3	upstream transcription factor family member 3 [Source:HGNC Symbol;Acc:HGNC:30494];upstream transcription factor family member 3 [Source:HGNC Symbol;Acc:HGNC:30494];upstream transcription factor family member 3 [Source:HGNC Symbol;Acc:HGNC:30494];upstream transcription factor family member 3 [Source:HGNC Symbol;Acc:HGNC:30494];upstream transcription factor family member 3 [Source:HGNC Symbol;Acc:H…	3		Discard	Discard	0.856658	0.884236	1	0.27026	0.972281	1	1	1	1	0.122572	0.103645	0.0189271	0.13829	0.0628946	0.0753953	-0.00370041	-0.0194184	0.0370498	877.671
	ENSG00000166313.19	APBB1	amyloid beta precursor protein binding family B member 1 [Source:HGNC Symbol;Acc:HGNC:581]	3		Discard	Discard	0.856658	1	1	0.64487	1	1	0.979907	0.788667	0.720348	-0.0944701	-0.0204966	-0.0739735	-0.0757514	0.000534734	-0.0762862	-0.0333019	-0.0520205	-0.0543331	2148.01
	ENSG00000104964.15	TLE5	TLE family member 5, transcriptional modulator [Source:HGNC Symbol;Acc:HGNC:307];TLE family member 5, transcriptional modulator [Source:HGNC Symbol;Acc:HGNC:307];TLE family member 5, transcriptional modulator [Source:HGNC Symbol;Acc:HGNC:307];TLE family member 5, transcriptional modulator [Source:HGNC Symbol;Acc:HGNC:307];TLE family member 5, transcriptional modulator [Source:HGNC Symbol;Acc:HGNC…	3		Discard	Discard	0.856658	1	1	0.995495	0.741459	1	1.28468e-17	2.43578e-08	1.29454e-10	-0.082263	-0.0308843	-0.0513787	0.0418886	0.058266	-0.0163773	0.386601	0.262449	0.29745	7668.56
	ENSG00000196642.19	RABL6	RAB, member RAS oncogene family like 6 [Source:HGNC Symbol;Acc:HGNC:24703];RAB, member RAS oncogene family like 6 [Source:HGNC Symbol;Acc:HGNC:24703];RAB, member RAS oncogene family like 6 [Source:HGNC Symbol;Acc:HGNC:24703];RAB, member RAS oncogene family like 6 [Source:HGNC Symbol;Acc:HGNC:24703];RAB, member RAS oncogene family like 6 [Source:HGNC Symbol;Acc:HGNC:24703];RAB, member RAS oncogene…	3		Discard	Discard	0.863911	1	1	0.91148	1	1	1	0.809562	0.848751	-0.0948185	-0.0461104	-0.0487081	-0.0562679	-0.013037	-0.0432309	-0.0126659	-0.0512166	-0.0457393	4578.46
	ENSG00000077232.18	DNAJC10	DnaJ heat shock protein family (Hsp40) member C10 [Source:HGNC Symbol;Acc:HGNC:24637]	3		Discard	Discard	0.866217	0.766047	1	0.030205	0.160297	1	0.000234647	8.50401e-07	1.65567e-05	0.0581226	0.0555635	0.00255909	0.0970827	0.0751911	0.0218916	-0.129668	-0.168628	-0.149296	8666.41
	ENSG00000122691.13	TWIST1	twist family bHLH transcription factor 1 [Source:HGNC Symbol;Acc:HGNC:12428];twist family bHLH transcription factor 1 [Source:HGNC Symbol;Acc:HGNC:12428];twist family bHLH transcription factor 1 [Source:HGNC Symbol;Acc:HGNC:12428];twist family bHLH transcription factor 1 [Source:HGNC Symbol;Acc:HGNC:12428];twist family bHLH transcription factor 1 [Source:HGNC Symbol;Acc:HGNC:12428];twist family b…	3		Discard	Discard	0.867851	0.349383	1	0.0364878	0.0196666	1	2.57569e-10	4.18338e-07	4.65787e-08	-0.0927302	-0.121812	0.0290822	-0.152609	-0.163516	0.010907	-0.335798	-0.275919	-0.294094	4327.49
	ENSG00000181704.12	YIPF6	Yip1 domain family member 6 [Source:HGNC Symbol;Acc:HGNC:28304];Yip1 domain family member 6 [Source:HGNC Symbol;Acc:HGNC:28304];Yip1 domain family member 6 [Source:HGNC Symbol;Acc:HGNC:28304];Yip1 domain family member 6 [Source:HGNC Symbol;Acc:HGNC:28304];Yip1 domain family member 6 [Source:HGNC Symbol;Acc:HGNC:28304];Yip1 domain family member 6 [Source:HGNC Symbol;Acc:HGNC:28304];Yip1 domain fam…	3		Discard	Discard	0.87349	1	1	1	0.699092	1	0.809676	0.741989	0.318353	0.0816131	0.0270505	0.0545626	-0.00729543	0.0615368	-0.0688322	-0.0402838	0.0486248	-0.07477	2006.33
	ENSG00000118508.5	RAB32	RAB32, member RAS oncogene family [Source:HGNC Symbol;Acc:HGNC:9772];RAB32, member RAS oncogene family [Source:HGNC Symbol;Acc:HGNC:9772];RAB32, member RAS oncogene family [Source:HGNC Symbol;Acc:HGNC:9772];RAB32, member RAS oncogene family [Source:HGNC Symbol;Acc:HGNC:9772];RAB32, member RAS oncogene family [Source:HGNC Symbol;Acc:HGNC:9772];RAB32, member RAS oncogene family [Source:HGNC Symbol;…	3		Discard	Discard	0.875285	1	1	0.864953	0.685191	1	0.475192	0.381356	0.808414	-0.0631517	-0.0321417	-0.03101	0.0400652	0.0483181	-0.0082529	0.0478298	-0.0553871	-0.03263	3311.59
	ENSG00000124104.19	SNX21	sorting nexin family member 21 [Source:HGNC Symbol;Acc:HGNC:16154];sorting nexin family member 21 [Source:HGNC Symbol;Acc:HGNC:16154];sorting nexin family member 21 [Source:HGNC Symbol;Acc:HGNC:16154];sorting nexin family member 21 [Source:HGNC Symbol;Acc:HGNC:16154];sorting nexin family member 21 [Source:HGNC Symbol;Acc:HGNC:16154];sorting nexin family member 21 [Source:HGNC Symbol;Acc:HGNC:1615…	3		Discard	Discard	0.876324	1	0.156856	0.321549	1	1	1.8264e-08	9.79147e-09	2.85815e-13	-0.07799	0.0449018	-0.122892	-0.0835337	-0.0242822	-0.0592515	0.251571	0.257115	0.320755	2588.08
	ENSG00000115935.17	WIPF1	WAS/WASL interacting protein family member 1 [Source:HGNC Symbol;Acc:HGNC:12736]	3		Discard	Discard	0.876467	1	0.40719	0.838226	1	1	0.0192481	0.11128	0.000589588	-0.0578123	0.0169378	-0.0747501	-0.037875	-0.0153719	-0.0225031	0.0908294	0.0708922	0.123139	5356.13
	ENSG00000127863.15	TNFRSF19	TNF receptor superfamily member 19 [Source:HGNC Symbol;Acc:HGNC:11915]	3		Discard	Discard	0.887829	0.925749	1	0.92491	1	1	0.27012	0.716386	1	0.0988055	0.0825722	0.0162333	-0.0581854	0.00490749	-0.0630929	-0.0954335	0.0615573	-0.0177688	1820.56
	ENSG00000160785.13	SLC25A44	solute carrier family 25 member 44 [Source:HGNC Symbol;Acc:HGNC:29036]	3		Discard	Discard	0.887858	0.851867	1	1	1	1	0.808228	0.0848196	0.0410991	0.0787765	0.0700029	0.00877362	0.0154563	-0.00358573	0.0190421	0.0389635	0.102284	0.112552	1338.06
	ENSG00000196227.11	FAM217B	family with sequence similarity 217 member B [Source:HGNC Symbol;Acc:HGNC:16170];family with sequence similarity 217 member B [Source:HGNC Symbol;Acc:HGNC:16170];family with sequence similarity 217 member B [Source:HGNC Symbol;Acc:HGNC:16170];family with sequence similarity 217 member B [Source:HGNC Symbol;Acc:HGNC:16170]	3		Discard	Discard	0.901003	1	0.127317	0.576373	0.0502759	1	0.0957062	0.723845	1	0.12262	-0.080501	0.203121	-0.108543	-0.195047	0.0865045	-0.154459	0.0767045	-0.0399125	622.708
	ENSG00000121621.7	KIF18A	kinesin family member 18A [Source:HGNC Symbol;Acc:HGNC:29441];kinesin family member 18A [Source:HGNC Symbol;Acc:HGNC:29441];kinesin family member 18A [Source:HGNC Symbol;Acc:HGNC:29441];kinesin family member 18A [Source:HGNC Symbol;Acc:HGNC:29441];kinesin family member 18A [Source:HGNC Symbol;Acc:HGNC:29441];kinesin family member 18A [Source:HGNC Symbol;Acc:HGNC:29441];kinesin family member 18A […	3		Discard	Discard	0.904728	1	1	1	1	1	9.68584e-31	1.85286e-19	6.25381e-26	0.101501	0.0797735	0.021728	-0.0348163	0.0275629	-0.0623793	-0.675466	-0.539149	-0.623256	1699.71
	ENSG00000204946.10	ZNF783	zinc finger family member 783 [Source:HGNC Symbol;Acc:HGNC:27222];zinc finger family member 783 [Source:HGNC Symbol;Acc:HGNC:27222];zinc finger family member 783 [Source:HGNC Symbol;Acc:HGNC:27222];zinc finger family member 783 [Source:HGNC Symbol;Acc:HGNC:27222];zinc finger family member 783 [Source:HGNC Symbol;Acc:HGNC:27222];zinc finger family member 783 [Source:HGNC Symbol;Acc:HGNC:27222];zin…	3		Discard	Discard	0.906483	0.634604	1	0.0862663	0.101704	1	2.4074e-12	5.04501e-15	2.40206e-14	-0.136122	-0.149548	0.0134256	-0.191876	-0.186399	-0.00547693	0.545022	0.600776	0.581873	655.691
	ENSG00000124191.18	TOX2	TOX high mobility group box family member 2 [Source:HGNC Symbol;Acc:HGNC:16095];TOX high mobility group box family member 2 [Source:HGNC Symbol;Acc:HGNC:16095];TOX high mobility group box family member 2 [Source:HGNC Symbol;Acc:HGNC:16095];TOX high mobility group box family member 2 [Source:HGNC Symbol;Acc:HGNC:16095];TOX high mobility group box family member 2 [Source:HGNC Symbol;Acc:HGNC:16095]…	3		Discard	Discard	0.908905	1	1	0.561309	1	1	5.31286e-10	2.63205e-09	3.8844e-08	-0.177689	-0.0585694	-0.119119	-0.150105	0.00813151	-0.158236	0.63393	0.606346	0.567229	296.23
	ENSG00000137266.14	SLC22A23	solute carrier family 22 member 23 [Source:HGNC Symbol;Acc:HGNC:21106]	3		Discard	Discard	0.919277	0.577328	1	1	1	1	0.014036	0.000819508	1.5159e-06	0.1631	0.18908	-0.0259794	0.0799487	-0.0154544	0.0954031	0.270866	0.354017	0.4754	423.146
	ENSG00000162073.14	PAQR4	progestin and adipoQ receptor family member 4 [Source:HGNC Symbol;Acc:HGNC:26386];progestin and adipoQ receptor family member 4 [Source:HGNC Symbol;Acc:HGNC:26386];progestin and adipoQ receptor family member 4 [Source:HGNC Symbol;Acc:HGNC:26386]	3		Discard	Discard	0.920445	0.531982	1	1.29357e-05	3.55409e-07	1	8.11711e-26	1.51548e-12	1.29888e-11	-0.116091	-0.139747	0.0236559	-0.349605	-0.397081	0.0474763	-0.729965	-0.496452	-0.472631	826.769
	ENSG00000162076.13	FLYWCH2	FLYWCH family member 2 [Source:HGNC Symbol;Acc:HGNC:25178];FLYWCH family member 2 [Source:HGNC Symbol;Acc:HGNC:25178];FLYWCH family member 2 [Source:HGNC Symbol;Acc:HGNC:25178];FLYWCH family member 2 [Source:HGNC Symbol;Acc:HGNC:25178]	3		Discard	Discard	0.924752	1	1	0.646758	1	1	0.0118357	0.0300022	0.0859963	-0.136056	-0.090922	-0.0451335	-0.113581	-0.0352332	-0.0783478	0.234991	0.212516	0.179302	736.943
	ENSG00000121361.5	KCNJ8	potassium inwardly rectifying channel subfamily J member 8 [Source:HGNC Symbol;Acc:HGNC:6269];potassium inwardly rectifying channel subfamily J member 8 [Source:HGNC Symbol;Acc:HGNC:6269];potassium inwardly rectifying channel subfamily J member 8 [Source:HGNC Symbol;Acc:HGNC:6269];potassium inwardly rectifying channel subfamily J member 8 [Source:HGNC Symbol;Acc:HGNC:6269];potassium inwardly rect…	3		Discard	Discard	0.925564	0.366172	1	0.942453	0.478113	1	0.0232668	0.00274629	0.00282457	-0.147687	-0.200745	0.0530576	-0.0892469	-0.14691	0.0576632	-0.240624	-0.299064	-0.294459	520.37
	ENSG00000166598.15	HSP90B1	heat shock protein 90 beta family member 1 [Source:HGNC Symbol;Acc:HGNC:12028]	3		Discard	Discard	0.926045	0.0226915	0.710904	8.6684e-11	1.19158e-10	1	0.981406	2.63127e-08	0.000408942	0.0520842	0.109639	-0.0575544	0.210745	0.210058	0.00068704	-0.0196138	-0.178274	-0.120033	53006.8
	ENSG00000132970.14	WASF3	WASP family member 3 [Source:HGNC Symbol;Acc:HGNC:12734];WASP family member 3 [Source:HGNC Symbol;Acc:HGNC:12734];WASP family member 3 [Source:HGNC Symbol;Acc:HGNC:12734];WASP family member 3 [Source:HGNC Symbol;Acc:HGNC:12734];WASP family member 3 [Source:HGNC Symbol;Acc:HGNC:12734];WASP family member 3 [Source:HGNC Symbol;Acc:HGNC:12734];WASP family member 3 [Source:HGNC Symbol;Acc:HGNC:12734];…	3		Discard	Discard	0.926045	1	0.355673	0.191995	1	1	0.00198394	0.000334671	5.31879e-06	-0.10705	0.0428472	-0.149897	-0.135136	-0.0409704	-0.0941658	0.215633	0.243719	0.29945	759.92
	ENSG00000099849.15	RASSF7	Ras association domain family member 7 [Source:HGNC Symbol;Acc:HGNC:1166];Ras association domain family member 7 [Source:HGNC Symbol;Acc:HGNC:1166];Ras association domain family member 7 [Source:HGNC Symbol;Acc:HGNC:1166];Ras association domain family member 7 [Source:HGNC Symbol;Acc:HGNC:1166];Ras association domain family member 7 [Source:HGNC Symbol;Acc:HGNC:1166];Ras association domain family…	3		Discard	Discard	0.92717	0.512435	1	1	0.930802	1	6.37829e-13	6.30857e-19	9.47227e-17	-0.137636	-0.168897	0.0312609	-0.00127772	-0.0859196	0.0846419	-0.607547	-0.743905	-0.690524	472.986
	ENSG00000019144.19	PHLDB1	pleckstrin homology like domain family B member 1 [Source:HGNC Symbol;Acc:HGNC:23697]	3		Discard	Discard	0.92717	1	0.641432	1	1	1	0.472407	1	0.368569	-0.0629605	0.00979557	-0.0727561	-0.0167517	0.0025601	-0.0193118	0.0505404	0.00433156	0.0577759	7626.9
	ENSG00000186185.14	KIF18B	kinesin family member 18B [Source:HGNC Symbol;Acc:HGNC:27102];kinesin family member 18B [Source:HGNC Symbol;Acc:HGNC:27102];kinesin family member 18B [Source:HGNC Symbol;Acc:HGNC:27102];kinesin family member 18B [Source:HGNC Symbol;Acc:HGNC:27102];kinesin family member 18B [Source:HGNC Symbol;Acc:HGNC:27102];kinesin family member 18B [Source:HGNC Symbol;Acc:HGNC:27102];kinesin family member 18B […	3		Discard	Discard	0.931631	1	0.18285	0.0266668	5.46203e-05	1	8.39789e-88	7.51542e-50	4.76221e-58	0.0777217	-0.0475088	0.125231	-0.145017	-0.221504	0.0764871	-0.905607	-0.682868	-0.731612	3259.45
	ENSG00000275183.2	LENG9	leukocyte receptor cluster member 9 [Source:HGNC Symbol;Acc:HGNC:16306]	3		Discard	Discard	0.93192	0.013511	0.599004	1	1	1	2.30541e-12	3.07384e-08	0.00184964	-0.186608	-0.403049	0.216441	-0.0384982	-0.0123522	-0.026146	0.748225	0.600115	0.357528	204.458
	ENSG00000117280.13	RAB29	RAB29, member RAS oncogene family [Source:HGNC Symbol;Acc:HGNC:9789];RAB29, member RAS oncogene family [Source:HGNC Symbol;Acc:HGNC:9789];RAB29, member RAS oncogene family [Source:HGNC Symbol;Acc:HGNC:9789];RAB29, member RAS oncogene family [Source:HGNC Symbol;Acc:HGNC:9789];RAB29, member RAS oncogene family [Source:HGNC Symbol;Acc:HGNC:9789];RAB29, member RAS oncogene family [Source:HGNC Symbol;…	3		Discard	Discard	0.932997	0.349211	1	0.519013	1	1	0.011327	0.0105656	2.91489e-06	0.097245	0.135346	-0.038101	0.0903388	0.0222989	0.0680399	0.166367	0.173273	0.279414	817.942
	ENSG00000170385.10	SLC30A1	solute carrier family 30 member 1 [Source:HGNC Symbol;Acc:HGNC:11012];solute carrier family 30 member 1 [Source:HGNC Symbol;Acc:HGNC:11012];solute carrier family 30 member 1 [Source:HGNC Symbol;Acc:HGNC:11012];solute carrier family 30 member 1 [Source:HGNC Symbol;Acc:HGNC:11012];solute carrier family 30 member 1 [Source:HGNC Symbol;Acc:HGNC:11012];solute carrier family 30 member 1 [Source:HGNC Sy…	3		Discard	Discard	0.932997	1	0.118037	6.26285e-10	0.0836212	0.0113945	0.386654	0.00438232	0.071135	0.075936	-0.0556715	0.131608	0.291823	0.114973	0.17685	0.0662614	-0.149625	-0.104383	1730.97
	ENSG00000069431.11	ABCC9	ATP binding cassette subfamily C member 9 [Source:HGNC Symbol;Acc:HGNC:60]	3		Discard	Discard	0.932997	0.0440599	0.881735	0.0141488	0.0178194	1	1	0.139489	1	0.0657388	0.130427	-0.0646882	0.126294	0.123542	0.00275201	-0.021227	-0.0817825	-0.0143423	7593.46
	ENSG00000181588.16	MEX3D	mex-3 RNA binding family member D [Source:HGNC Symbol;Acc:HGNC:16734]	3		Discard	Discard	0.936961	0.974199	1	0.186119	0.142083	1	1.60542e-12	1.58561e-10	2.0042e-09	-0.102233	-0.0849164	-0.0173162	-0.139503	-0.146601	0.00709724	-0.438792	-0.401521	-0.377108	2235.45
	ENSG00000165868.15	HSPA12A	heat shock protein family A (Hsp70) member 12A [Source:HGNC Symbol;Acc:HGNC:19022]	3		Discard	Discard	0.938653	0.00414279	0.361785	0.0605715	0.156358	1	0.723548	2.43748e-07	2.93303e-13	0.0751542	0.181686	-0.106532	-0.121	-0.102876	-0.0181234	0.0448082	0.240962	0.329371	3243.45
	ENSG00000204856.12	FAM216A	family with sequence similarity 216 member A [Source:HGNC Symbol;Acc:HGNC:30180]	3		Discard	Discard	0.942433	1	1	7.6878e-05	0.00181213	1	0.368238	1.41033e-05	0.0533858	0.133658	0.015221	0.118437	-0.351346	-0.295839	-0.0555071	-0.12032	0.364685	0.19074	442.539
	ENSG00000168259.17	DNAJC7	DnaJ heat shock protein family (Hsp40) member C7 [Source:HGNC Symbol;Acc:HGNC:12392];DnaJ heat shock protein family (Hsp40) member C7 [Source:HGNC Symbol;Acc:HGNC:12392];DnaJ heat shock protein family (Hsp40) member C7 [Source:HGNC Symbol;Acc:HGNC:12392];DnaJ heat shock protein family (Hsp40) member C7 [Source:HGNC Symbol;Acc:HGNC:12392];DnaJ heat shock protein family (Hsp40) member C7 [Source:HG…	3		Discard	Discard	0.944116	1	1	0.691742	1	1	4.76044e-10	1.00578e-10	1.04665e-10	0.0579876	0.0194107	0.0385769	0.0458884	0.010865	0.0350234	0.21365	0.225749	0.222195	2503.19
	ENSG00000222011.9	FAM185A	family with sequence similarity 185 member A [Source:HGNC Symbol;Acc:HGNC:22412];family with sequence similarity 185 member A [Source:HGNC Symbol;Acc:HGNC:22412]	3		Discard	Discard	0.945347	0.571016	1	0.886485	0.871276	1	1	0.929008	0.647564	-0.228627	-0.271276	0.0426489	-0.150358	-0.148816	-0.00154206	-0.0313315	-0.1096	-0.153791	139.039
	ENSG00000169026.12	SLC49A3	solute carrier family 49 member 3 [Source:HGNC Symbol;Acc:HGNC:26177]	3		Discard	Discard	0.947183	0.00657433	0.434504	0.455732	0.216783	1	0.0033799	0.00468573	1.07735e-06	-0.142655	-0.331219	0.188564	-0.150652	-0.188339	0.0376876	-0.288969	-0.280972	-0.431848	364.006
	ENSG00000214279.13	SCART1	scavenger receptor family member expressed on T cells 1 [Source:HGNC Symbol;Acc:HGNC:32411];scavenger receptor family member expressed on T cells 1 [Source:HGNC Symbol;Acc:HGNC:32411];scavenger receptor family member expressed on T cells 1 [Source:HGNC Symbol;Acc:HGNC:32411];scavenger receptor family member expressed on T cells 1 [Source:HGNC Symbol;Acc:HGNC:32411];scavenger receptor family membe…	3		Discard	Discard	0.953494	0.730595	1	1	0.624838	1	0.0407257	0.975387	0.098365	-0.132506	-0.139872	0.00736619	0.00908646	-0.111044	0.120131	0.199548	0.0579555	0.17072	392.506
	ENSG00000158019.20	BABAM2	BRISC and BRCA1 A complex member 2 [Source:HGNC Symbol;Acc:HGNC:1106]	3		Discard	Discard	0.964161	1	1	0.915208	0.274739	1	4.62368e-12	8.91593e-05	2.52363e-05	-0.105178	-0.0307351	-0.0744428	0.0621746	0.120565	-0.0583904	0.429555	0.262202	0.278255	570.275
	ENSG00000271425.9	NBPF10	NBPF member 10 [Source:HGNC Symbol;Acc:HGNC:31992];NBPF member 10 [Source:HGNC Symbol;Acc:HGNC:31992];NBPF member 10 [Source:HGNC Symbol;Acc:HGNC:31992]	3		Discard	Discard	0.966148	0.257854	1	0.010121	0.891743	1	0.289197	1	0.00656435	0.164007	0.254025	-0.0900173	0.328309	0.103845	0.224464	0.163759	-0.000542438	0.313939	401.613
	ENSG00000143401.15	ANP32E	acidic nuclear phosphoprotein 32 family member E [Source:HGNC Symbol;Acc:HGNC:16673];acidic nuclear phosphoprotein 32 family member E [Source:HGNC Symbol;Acc:HGNC:16673];acidic nuclear phosphoprotein 32 family member E [Source:HGNC Symbol;Acc:HGNC:16673];acidic nuclear phosphoprotein 32 family member E [Source:HGNC Symbol;Acc:HGNC:16673];acidic nuclear phosphoprotein 32 family member E [Source:HG…	3		Discard	Discard	0.966148	0.0972889	1	1	1	1	3.01941e-54	2.28459e-45	2.26607e-35	0.0524516	0.0961828	-0.0437312	0.0136849	0.00362708	0.0100578	-0.486915	-0.448148	-0.394359	6956.79
	ENSG00000154258.17	ABCA9	ATP binding cassette subfamily A member 9 [Source:HGNC Symbol;Acc:HGNC:39];ATP binding cassette subfamily A member 9 [Source:HGNC Symbol;Acc:HGNC:39];ATP binding cassette subfamily A member 9 [Source:HGNC Symbol;Acc:HGNC:39];ATP binding cassette subfamily A member 9 [Source:HGNC Symbol;Acc:HGNC:39];ATP binding cassette subfamily A member 9 [Source:HGNC Symbol;Acc:HGNC:39];ATP binding cassette sub…	3		Discard;Keep	Discard	0.967819	0.968742	0.0921564	0.651495	0.959668	1	2.22034e-12	1.40768e-11	2.40409e-21	-0.263652	0.228853	-0.492505	-0.220181	-0.146668	-0.0735125	1.1179	1.07443	1.49342	169.202
	ENSG00000169884.14	WNT10B	Wnt family member 10B [Source:HGNC Symbol;Acc:HGNC:12775];Wnt family member 10B [Source:HGNC Symbol;Acc:HGNC:12775];Wnt family member 10B [Source:HGNC Symbol;Acc:HGNC:12775];Wnt family member 10B [Source:HGNC Symbol;Acc:HGNC:12775];Wnt family member 10B [Source:HGNC Symbol;Acc:HGNC:12775];Wnt family member 10B [Source:HGNC Symbol;Acc:HGNC:12775];Wnt family member 10B [Source:HGNC Symbol;Acc:HGNC:…	3		Discard	Discard	0.970428	1	1	0.825941	0.578728	1	3.62821e-06	4.19385e-07	3.51121e-05	-0.177213	-0.117207	-0.0600059	-0.134391	-0.17094	0.0365486	-0.540765	-0.583586	-0.487032	271.031
	ENSG00000198689.11	SLC9A6	solute carrier family 9 member A6 [Source:HGNC Symbol;Acc:HGNC:11079]	3		Discard	Discard	0.975269	0.342383	1	0.510908	0.699307	1	0.000475867	0.000620715	0.0202276	0.0779725	0.112812	-0.0348391	0.0791181	0.0649907	0.0141274	-0.182591	-0.183737	-0.13477	1621.86
	ENSG00000092068.20	SLC7A8	solute carrier family 7 member 8 [Source:HGNC Symbol;Acc:HGNC:11066]	3		Discard	Discard	0.981963	1	0.365052	0.0773044	0.157688	1	2.53718e-08	9.48199e-06	0.0279551	-0.140235	0.0639234	-0.204158	-0.237092	-0.208786	-0.0283061	-0.510137	-0.41328	-0.237428	357.441
	ENSG00000119977.21	TCTN3	tectonic family member 3 [Source:HGNC Symbol;Acc:HGNC:24519]	3		Discard	Discard	0.990105	0.744047	1	0.90575	0.885098	1	0.000342121	1.50647e-10	3.90984e-11	0.0674792	0.0725297	-0.00505046	-0.0426497	-0.0426206	-2.91031e-05	0.158931	0.26906	0.274082	1633.94
	ENSG00000170846.17	AC093323.1	Putative MORF4 family-associated protein 1-like protein UPP [Source:UniProtKB/Swiss-Prot;Acc:B2RBV5]	3		Discard	Discard	0.990238	0.260973	1	0.000377372	0.00911786	1	0.964978	0.220213	1	-0.139769	-0.217454	0.0776852	-0.355763	-0.286672	-0.0690902	-0.0574071	0.158587	0.0118111	403.651
	ENSG00000109436.8	TBC1D9	TBC1 domain family member 9 [Source:HGNC Symbol;Acc:HGNC:21710];TBC1 domain family member 9 [Source:HGNC Symbol;Acc:HGNC:21710];TBC1 domain family member 9 [Source:HGNC Symbol;Acc:HGNC:21710];TBC1 domain family member 9 [Source:HGNC Symbol;Acc:HGNC:21710];TBC1 domain family member 9 [Source:HGNC Symbol;Acc:HGNC:21710]	3		Discard	Discard	0.997541	1	1	0.0313829	0.00260913	1	1	0.516308	0.020496	0.0701887	0.0403244	0.0298643	0.128749	0.161513	-0.0327646	-0.00113385	-0.0596939	-0.122323	1942.9
	ENSG00000227232.5	WASH7P	WASP family homolog 7, pseudogene [Source:HGNC Symbol;Acc:HGNC:38034]	3		Discard	Discard	1	1	1	1	0.980116	1	1	1	0.794052	0.0355025	-0.0215647	0.0570672	0.0239617	-0.103079	0.127041	0.0241513	0.0356921	0.105666	203.744
	ENSG00000279457.4	WASH9P	WAS protein family homolog 9, pseudogene [Source:HGNC Symbol;Acc:HGNC:53981]	3		Discard	Discard	1	1	1	1	0.806693	1	1	1	1	0.0379218	-0.0896898	0.127612	0.0218527	-0.145578	0.16743	-0.0133542	0.00271492	0.0425336	187.752
	ENSG00000187961.14	KLHL17	kelch like family member 17 [Source:HGNC Symbol;Acc:HGNC:24023]	3		Discard	Discard	1	0.708154	0.248471	1	0.311567	1	0.613386	0.154752	0.520686	0.0507495	-0.114528	0.165278	-0.00617263	-0.123801	0.117628	0.0738239	0.130746	0.0830963	1097.11
	ENSG00000188290.11	HES4	hes family bHLH transcription factor 4 [Source:HGNC Symbol;Acc:HGNC:24149];hes family bHLH transcription factor 4 [Source:HGNC Symbol;Acc:HGNC:24149];hes family bHLH transcription factor 4 [Source:HGNC Symbol;Acc:HGNC:24149];hes family bHLH transcription factor 4 [Source:HGNC Symbol;Acc:HGNC:24149];hes family bHLH transcription factor 4 [Source:HGNC Symbol;Acc:HGNC:24149];hes family bHLH transcri…	3		Discard;Keep	Discard;Keep	1	1	1	6.00154e-26	1.97596e-17	1	2.32176e-17	0.613888	1	0.139638	0.00846218	0.131175	1.6781	1.36349	0.314609	1.33329	-0.205173	-0.0217388	94.0523
	ENSG00000189339.12	SLC35E2B	solute carrier family 35 member E2B [Source:HGNC Symbol;Acc:HGNC:33941];solute carrier family 35 member E2B [Source:HGNC Symbol;Acc:HGNC:33941];solute carrier family 35 member E2B [Source:HGNC Symbol;Acc:HGNC:33941];solute carrier family 35 member E2B [Source:HGNC Symbol;Acc:HGNC:33941];solute carrier family 35 member E2B [Source:HGNC Symbol;Acc:HGNC:33941];solute carrier family 35 member E2B [So…	3		Discard	Discard	1	1	1	0.600588	0.228932	1	0.699005	1	0.939965	-0.03529	-0.0235507	-0.0117393	-0.0984196	-0.138289	0.039869	-0.0675146	-0.00438496	0.0472233	1843.99
	ENSG00000215790.7	SLC35E2A	solute carrier family 35 member E2A [Source:HGNC Symbol;Acc:HGNC:20863]	3		Discard	Discard	1	0.214932	0.996094	0.446005	0.106536	1	0.687571	0.329659	0.840963	-0.0503585	-0.118241	0.0678826	-0.0768101	-0.109786	0.0329759	0.0471133	0.0735649	0.0386583	1631.76
	ENSG00000157873.17	TNFRSF14	TNF receptor superfamily member 14 [Source:HGNC Symbol;Acc:HGNC:11912]	3		Discard	Discard	1	1	1	0.00467482	0.140834	1	1.9294e-23	2.13896e-07	2.37231e-12	-0.0799771	-0.0384699	-0.0415073	0.28823	0.191558	0.096672	0.827271	0.459063	0.597243	500.143
	ENSG00000162413.16	KLHL21	kelch like family member 21 [Source:HGNC Symbol;Acc:HGNC:29041]	3		Discard	Discard	1	1	1	0.189383	1	1	0.181925	1	0.679891	0.0397749	-0.0270995	0.0668745	0.107362	0.0119871	0.0953754	0.0914181	0.0238305	0.0523314	4272.22
	ENSG00000007923.16	DNAJC11	DnaJ heat shock protein family (Hsp40) member C11 [Source:HGNC Symbol;Acc:HGNC:25570]	3		Discard	Discard	1	1	1	1	0.792241	1	1.57891e-10	5.85297e-08	1.44662e-08	-0.0208141	0.02582	-0.0466342	0.0171617	0.0545668	-0.037405	0.298724	0.260749	0.269978	1277.64
	ENSG00000142634.13	EFHD2	EF-hand domain family member D2 [Source:HGNC Symbol;Acc:HGNC:28670];EF-hand domain family member D2 [Source:HGNC Symbol;Acc:HGNC:28670];EF-hand domain family member D2 [Source:HGNC Symbol;Acc:HGNC:28670];EF-hand domain family member D2 [Source:HGNC Symbol;Acc:HGNC:28670];EF-hand domain family member D2 [Source:HGNC Symbol;Acc:HGNC:28670]	3		Discard	Discard	1	1	1	0.699204	0.887313	1	0.000348551	4.32192e-05	2.82918e-05	-0.0439491	-0.0250223	-0.0189269	-0.0693136	-0.053744	-0.0155696	0.197729	0.223093	0.22645	3573.65
	ENSG00000116138.13	DNAJC16	DnaJ heat shock protein family (Hsp40) member C16 [Source:HGNC Symbol;Acc:HGNC:29157];DnaJ heat shock protein family (Hsp40) member C16 [Source:HGNC Symbol;Acc:HGNC:29157];DnaJ heat shock protein family (Hsp40) member C16 [Source:HGNC Symbol;Acc:HGNC:29157]	3		Discard	Discard	1	1	1	0.265711	0.907486	1	0.393262	0.000246723	0.00244008	0.029513	0.0526854	-0.0231724	-0.115544	-0.0582255	-0.0573187	0.0843498	0.229407	0.195261	981.621
	ENSG00000173641.17	HSPB7	heat shock protein family B (small) member 7 [Source:HGNC Symbol;Acc:HGNC:5249]	3		Discard	Discard	1	0.760009	1	0.735586	1	1	5.02449e-62	1.33924e-60	1.39506e-74	-0.051805	-0.0737511	0.0219461	-0.058345	-0.00460172	-0.0537433	-0.702598	-0.696058	-0.771747	4503.97
	ENSG00000219481.10	NBPF1	NBPF member 1 [Source:HGNC Symbol;Acc:HGNC:26088]	3		Discard	Discard	1	0.845323	1	1	1	1	0.803525	0.400704	0.307965	-0.107943	-0.150472	0.0425292	-0.0476309	-0.0782003	0.0305695	-0.0852788	-0.145591	-0.157551	1994.32
	ENSG00000169991.11	IFFO2	intermediate filament family orphan 2 [Source:HGNC Symbol;Acc:HGNC:27006];intermediate filament family orphan 2 [Source:HGNC Symbol;Acc:HGNC:27006]	3		Discard	Discard	1	1	1	0.0497004	0.0186662	1	0.0902885	1	0.516215	0.0169858	-0.0216778	0.0386636	0.142057	0.159278	-0.0172212	0.113242	-0.0118296	-0.0677144	1268.35
	ENSG00000040487.13	SLC66A1	solute carrier family 66 member 1 [Source:HGNC Symbol;Acc:HGNC:26001];solute carrier family 66 member 1 [Source:HGNC Symbol;Acc:HGNC:26001];solute carrier family 66 member 1 [Source:HGNC Symbol;Acc:HGNC:26001];solute carrier family 66 member 1 [Source:HGNC Symbol;Acc:HGNC:26001];solute carrier family 66 member 1 [Source:HGNC Symbol;Acc:HGNC:26001];solute carrier family 66 member 1 [Source:HGNC Sy…	3		Discard	Discard	1	1	1	0.620316	0.738887	1	0.00397426	0.19935	0.133065	-0.00877436	-0.00586492	-0.00290944	-0.0995211	-0.0862114	-0.0133097	-0.218296	-0.127549	-0.137949	884.162
	ENSG00000142794.18	NBPF3	NBPF member 3 [Source:HGNC Symbol;Acc:HGNC:25076]	3		Discard	Discard	1	0.423919	0.898817	0.780709	1	1	5.65142e-05	2.93291e-09	2.75617e-13	0.0344547	0.131056	-0.0966011	-0.0705844	-0.0473644	-0.02322	0.248243	0.353282	0.426663	997.518
	ENSG00000117602.12	RCAN3	RCAN family member 3 [Source:HGNC Symbol;Acc:HGNC:3042]	3		Discard	Discard	1	1	1	0.278277	0.0348502	1	9.1689e-28	2.87964e-13	4.66412e-11	0.069997	0.0613421	0.00865495	-0.11587	-0.166026	0.0501564	-0.59741	-0.411543	-0.370042	1020.33
	ENSG00000182749.5	PAQR7	progestin and adipoQ receptor family member 7 [Source:HGNC Symbol;Acc:HGNC:23146]	3		Discard	Discard	1	1	1	0.0351013	0.39096	1	0.0269479	3.08092e-06	0.000838371	-0.0442119	-0.0545166	0.0103047	-0.198149	-0.123208	-0.0749408	0.185979	0.339916	0.25467	748.843
	ENSG00000090020.11	SLC9A1	solute carrier family 9 member A1 [Source:HGNC Symbol;Acc:HGNC:11071];solute carrier family 9 member A1 [Source:HGNC Symbol;Acc:HGNC:11071];solute carrier family 9 member A1 [Source:HGNC Symbol;Acc:HGNC:11071];solute carrier family 9 member A1 [Source:HGNC Symbol;Acc:HGNC:11071];solute carrier family 9 member A1 [Source:HGNC Symbol;Acc:HGNC:11071];solute carrier family 9 member A1 [Source:HGNC Sy…	3		Discard	Discard	1	1	1	0.0381854	0.010945	1	0.00942782	0.830156	0.530011	-0.0486574	-0.0463754	-0.00228199	0.129952	0.148358	-0.0184063	0.136047	-0.0425622	-0.0586865	2634.56
	ENSG00000158195.11	WASF2	WASP family member 2 [Source:HGNC Symbol;Acc:HGNC:12733];WASP family member 2 [Source:HGNC Symbol;Acc:HGNC:12733];WASP family member 2 [Source:HGNC Symbol;Acc:HGNC:12733];WASP family member 2 [Source:HGNC Symbol;Acc:HGNC:12733];WASP family member 2 [Source:HGNC Symbol;Acc:HGNC:12733];WASP family member 2 [Source:HGNC Symbol;Acc:HGNC:12733];WASP family member 2 [Source:HGNC Symbol;Acc:HGNC:12733];…	3		Discard	Discard	1	0.916409	1	0.535835	0.125557	1	4.24968e-05	0.00947035	0.00233714	0.00769058	0.0383714	-0.0306809	0.0411834	0.0621685	-0.0209851	0.112503	0.0790097	0.0887055	11537.5
	ENSG00000126698.11	DNAJC8	DnaJ heat shock protein family (Hsp40) member C8 [Source:HGNC Symbol;Acc:HGNC:15470];DnaJ heat shock protein family (Hsp40) member C8 [Source:HGNC Symbol;Acc:HGNC:15470];DnaJ heat shock protein family (Hsp40) member C8 [Source:HGNC Symbol;Acc:HGNC:15470];DnaJ heat shock protein family (Hsp40) member C8 [Source:HGNC Symbol;Acc:HGNC:15470];DnaJ heat shock protein family (Hsp40) member C8 [Source:HG…	3		Discard	Discard	1	1	1	1	0.317757	1	2.5251e-07	1.37603e-09	7.94008e-06	0.034389	0.0405174	-0.00612841	0.00627019	0.0582065	-0.0519363	0.161499	0.189618	0.14381	3659.01
	ENSG00000188060.7	RAB42	RAB42, member RAS oncogene family [Source:HGNC Symbol;Acc:HGNC:28702]	3		Discard	Discard	1	1	1	0.166578	0.0546136	1	3.09099e-08	0.000675042	0.00349385	0.0483292	0.0475125	0.000816623	0.276169	0.332412	-0.0562434	0.697189	0.46935	0.41229	220.003
	ENSG00000134644.15	PUM1	pumilio RNA binding family member 1 [Source:HGNC Symbol;Acc:HGNC:14957]	3		Discard	Discard	1	1	1	1	1	1	0.841077	1	0.898305	-0.0130598	0.0163654	-0.0294251	0.00235177	0.0177735	-0.0154217	0.0259262	0.0105146	0.024518	4182.4
	ENSG00000225828.1	FAM229A	family with sequence similarity 229 member A [Source:HGNC Symbol;Acc:HGNC:44652]	3		Discard	Discard	1	1	1	0.82435	0.19898	1	0.960113	0.992227	0.821248	0.0214047	-0.0675274	0.0889321	-0.129868	-0.238218	0.10835	-0.0732929	0.0779803	0.0973977	197.047
	ENSG00000117394.23	SLC2A1	solute carrier family 2 member 1 [Source:HGNC Symbol;Acc:HGNC:11005]	3		Discard	Discard	1	1	1	5.68018e-21	5.38465e-18	1	5.44921e-08	0.00607157	0.000373671	0.0282561	-0.0325408	0.0607969	0.420178	0.390308	0.0298704	0.248264	-0.143658	-0.174584	3074.76
	ENSG00000142945.13	KIF2C	kinesin family member 2C [Source:HGNC Symbol;Acc:HGNC:6393];kinesin family member 2C [Source:HGNC Symbol;Acc:HGNC:6393];kinesin family member 2C [Source:HGNC Symbol;Acc:HGNC:6393];kinesin family member 2C [Source:HGNC Symbol;Acc:HGNC:6393];kinesin family member 2C [Source:HGNC Symbol;Acc:HGNC:6393];kinesin family member 2C [Source:HGNC Symbol;Acc:HGNC:6393];kinesin family member 2C [Source:HGNC S…	3		Discard	Discard	1	0.774461	1	0.306705	0.864476	1	3.38463e-36	4.42599e-42	1.20631e-32	0.0401383	0.0725618	-0.0324234	0.0860112	0.0479835	0.0380277	-0.528244	-0.574117	-0.503666	5536.03
	ENSG00000162378.13	ZYG11B	zyg-11 family member B, cell cycle regulator [Source:HGNC Symbol;Acc:HGNC:25820];zyg-11 family member B, cell cycle regulator [Source:HGNC Symbol;Acc:HGNC:25820];zyg-11 family member B, cell cycle regulator [Source:HGNC Symbol;Acc:HGNC:25820];zyg-11 family member B, cell cycle regulator [Source:HGNC Symbol;Acc:HGNC:25820];zyg-11 family member B, cell cycle regulator [Source:HGNC Symbol;Acc:HGNC:2…	3		Discard	Discard	1	0.903894	1	0.971901	1	1	0.0841044	1	1	0.0346349	0.0562928	-0.0216579	-0.0359936	-0.0267668	-0.00922682	-0.0842727	-0.0136442	-0.00121311	2905.73
	ENSG00000058799.15	YIPF1	Yip1 domain family member 1 [Source:HGNC Symbol;Acc:HGNC:25231];Yip1 domain family member 1 [Source:HGNC Symbol;Acc:HGNC:25231];Yip1 domain family member 1 [Source:HGNC Symbol;Acc:HGNC:25231];Yip1 domain family member 1 [Source:HGNC Symbol;Acc:HGNC:25231];Yip1 domain family member 1 [Source:HGNC Symbol;Acc:HGNC:25231];Yip1 domain family member 1 [Source:HGNC Symbol;Acc:HGNC:25231];Yip1 domain fam…	3		Discard	Discard	1	1	1	0.553173	0.919652	1	0.0345104	0.479788	0.256162	0.0295392	0.0129742	0.016565	0.116324	0.0745852	0.0417383	0.192394	0.10561	0.130783	639.072
	ENSG00000116675.16	DNAJC6	DnaJ heat shock protein family (Hsp40) member C6 [Source:HGNC Symbol;Acc:HGNC:15469];DnaJ heat shock protein family (Hsp40) member C6 [Source:HGNC Symbol;Acc:HGNC:15469];DnaJ heat shock protein family (Hsp40) member C6 [Source:HGNC Symbol;Acc:HGNC:15469];DnaJ heat shock protein family (Hsp40) member C6 [Source:HGNC Symbol;Acc:HGNC:15469];DnaJ heat shock protein family (Hsp40) member C6 [Source:HG…	3		Discard	Discard	1	1	1	0.229073	0.311208	1	4.41953e-14	4.07639e-17	1.48745e-19	0.0681719	0.0278063	0.0403656	0.120734	0.110368	0.0103657	-0.418091	-0.470653	-0.500653	1467.48
	ENSG00000162616.9	DNAJB4	DnaJ heat shock protein family (Hsp40) member B4 [Source:HGNC Symbol;Acc:HGNC:14886];DnaJ heat shock protein family (Hsp40) member B4 [Source:HGNC Symbol;Acc:HGNC:14886];DnaJ heat shock protein family (Hsp40) member B4 [Source:HGNC Symbol;Acc:HGNC:14886];DnaJ heat shock protein family (Hsp40) member B4 [Source:HGNC Symbol;Acc:HGNC:14886];DnaJ heat shock protein family (Hsp40) member B4 [Source:HG…	3		Discard	Discard	1	1	1	1	0.330646	1	2.2289e-13	7.95403e-15	9.54559e-07	0.0472095	-0.0134218	0.0606312	0.0274229	0.0795004	-0.0520775	0.306515	0.326302	0.213593	4750.72
	ENSG00000117155.16	SSX2IP	SSX family member 2 interacting protein [Source:HGNC Symbol;Acc:HGNC:16509]	3		Discard	Discard	1	0.942644	1	0.0411772	0.0026746	1	3.8863e-21	8.72666e-10	9.92028e-05	0.0086435	0.0767316	-0.0680881	-0.158122	-0.203724	0.0456023	-0.507005	-0.34024	-0.22655	976.178
	ENSG00000137936.18	BCAR3	BCAR3 adaptor protein, NSP family member [Source:HGNC Symbol;Acc:HGNC:973];BCAR3 adaptor protein, NSP family member [Source:HGNC Symbol;Acc:HGNC:973];BCAR3 adaptor protein, NSP family member [Source:HGNC Symbol;Acc:HGNC:973];BCAR3 adaptor protein, NSP family member [Source:HGNC Symbol;Acc:HGNC:973];BCAR3 adaptor protein, NSP family member [Source:HGNC Symbol;Acc:HGNC:973];BCAR3 adaptor protein, N…	3		Discard	Discard	1	1	1	0.000117801	2.59542e-05	1	0.0207294	6.53675e-10	1.89785e-14	0.0304099	-0.00631307	0.036723	0.162825	0.175014	-0.0121899	-0.100698	-0.233112	-0.282025	3230.02
	ENSG00000117528.14	ABCD3	ATP binding cassette subfamily D member 3 [Source:HGNC Symbol;Acc:HGNC:67];ATP binding cassette subfamily D member 3 [Source:HGNC Symbol;Acc:HGNC:67];ATP binding cassette subfamily D member 3 [Source:HGNC Symbol;Acc:HGNC:67];ATP binding cassette subfamily D member 3 [Source:HGNC Symbol;Acc:HGNC:67];ATP binding cassette subfamily D member 3 [Source:HGNC Symbol;Acc:HGNC:67];ATP binding cassette sub…	3		Discard	Discard	1	1	1	0.068737	0.691358	1	9.2194e-22	2.43735e-08	9.38342e-12	0.0374069	0.0448041	-0.00739718	-0.101636	-0.0517799	-0.0498557	-0.356713	-0.217671	-0.260129	2828.19
	ENSG00000117620.15	SLC35A3	solute carrier family 35 member A3 [Source:HGNC Symbol;Acc:HGNC:11023];solute carrier family 35 member A3 [Source:HGNC Symbol;Acc:HGNC:11023];solute carrier family 35 member A3 [Source:HGNC Symbol;Acc:HGNC:11023];solute carrier family 35 member A3 [Source:HGNC Symbol;Acc:HGNC:11023];solute carrier family 35 member A3 [Source:HGNC Symbol;Acc:HGNC:11023];solute carrier family 35 member A3 [Source:H…	3		Discard	Discard	1	1	1	1	0.767715	1	4.70137e-07	1.27526e-07	7.25156e-05	0.0175261	-0.0156266	0.0331526	0.0341122	-0.0687068	0.102819	-0.285817	-0.302403	-0.232737	1415.18
	ENSG00000085491.17	SLC25A24	solute carrier family 25 member 24 [Source:HGNC Symbol;Acc:HGNC:20662];solute carrier family 25 member 24 [Source:HGNC Symbol;Acc:HGNC:20662];solute carrier family 25 member 24 [Source:HGNC Symbol;Acc:HGNC:20662];solute carrier family 25 member 24 [Source:HGNC Symbol;Acc:HGNC:20662];solute carrier family 25 member 24 [Source:HGNC Symbol;Acc:HGNC:20662];solute carrier family 25 member 24 [Source:H…	3		Discard	Discard	1	0.069838	0.23489	0.463865	0.519482	1	0.933329	1	0.0863077	0.0204941	0.12145	-0.100956	0.0654181	0.0612209	0.00419712	0.0271464	-0.0177776	0.0873757	2716.46
	ENSG00000162636.16	FAM102B	family with sequence similarity 102 member B [Source:HGNC Symbol;Acc:HGNC:27637]	3		Discard	Discard	1	0.519649	1	0.074599	0.690438	1	1.91563e-05	0.924778	0.674188	0.0630855	0.121393	-0.0583078	-0.155831	-0.0803939	-0.0754366	-0.266592	-0.0476764	-0.0648052	1662.13
	ENSG00000174151.14	CYB561D1	cytochrome b561 family member D1 [Source:HGNC Symbol;Acc:HGNC:26804]	3		Discard	Discard	1	1	1	1	1	1	0.144442	0.24229	0.957868	0.0212107	0.0575573	-0.0363466	0.0100967	-0.018349	0.0284457	-0.116613	-0.105499	-0.0407069	1139.14
	ENSG00000116396.14	KCNC4	potassium voltage-gated channel subfamily C member 4 [Source:HGNC Symbol;Acc:HGNC:6236]	3		Discard	Discard	1	0.954748	0.747733	1	1	1	7.57116e-05	0.0124487	2.64169e-08	0.0353992	-0.126065	0.161464	-0.0783052	0.00704902	-0.0853543	-0.381516	-0.267811	-0.51463	525.423
	ENSG00000168679.18	SLC16A4	solute carrier family 16 member 4 [Source:HGNC Symbol;Acc:HGNC:10925];solute carrier family 16 member 4 [Source:HGNC Symbol;Acc:HGNC:10925];solute carrier family 16 member 4 [Source:HGNC Symbol;Acc:HGNC:10925];solute carrier family 16 member 4 [Source:HGNC Symbol;Acc:HGNC:10925];solute carrier family 16 member 4 [Source:HGNC Symbol;Acc:HGNC:10925];solute carrier family 16 member 4 [Source:HGNC Sy…	3		Discard	Discard	1	0.981811	1	3.32745e-09	6.05054e-09	1	6.3983e-19	0.0129888	0.000202219	0.0343939	0.127857	-0.0934631	0.548013	0.542685	0.00532761	0.783754	0.270135	0.368926	418.516
	ENSG00000116473.14	RAP1A	RAP1A, member of RAS oncogene family [Source:HGNC Symbol;Acc:HGNC:9855]	3		Discard	Discard	1	1	1	0.036338	0.381292	1	0.997836	0.00117118	0.556153	-0.00545421	0.0411023	-0.0465565	0.102702	0.0644455	0.0382567	-0.0213389	-0.129495	-0.0446821	2962.93
	ENSG00000155366.17	RHOC	ras homolog family member C [Source:HGNC Symbol;Acc:HGNC:669];ras homolog family member C [Source:HGNC Symbol;Acc:HGNC:669];ras homolog family member C [Source:HGNC Symbol;Acc:HGNC:669];ras homolog family member C [Source:HGNC Symbol;Acc:HGNC:669];ras homolog family member C [Source:HGNC Symbol;Acc:HGNC:669];ras homolog family member C [Source:HGNC Symbol;Acc:HGNC:669];ras homolog family member C…	3		Discard	Discard	1	1	1	0.024535	0.137673	1	6.46709e-08	0.131589	0.0495973	-0.0149973	-0.025727	0.0107297	0.109007	0.0850776	0.0239294	0.1997	0.0756959	0.0888956	9944.33
	ENSG00000155380.12	SLC16A1	solute carrier family 16 member 1 [Source:HGNC Symbol;Acc:HGNC:10922]	3		Discard	Discard	1	1	1	2.5543e-05	2.78343e-05	1	0.934909	0.000172769	0.00130894	-0.00273505	0.0157043	-0.0184394	0.167737	0.167702	3.49794e-05	0.0248304	-0.145641	-0.127167	3757.6
	ENSG00000270231.4	NBPF8	NBPF member 8 [Source:HGNC Symbol;Acc:HGNC:31990]	3		Discard	Discard	1	1	1	1	1	1	0.457027	0.628907	0.530547	-0.0145346	-0.0159489	0.00141425	-0.00457772	-0.0111433	0.00656554	0.0821256	0.0721687	0.07732	1370.88
	ENSG00000273136.7	NBPF26	NBPF member 26 [Source:HGNC Symbol;Acc:HGNC:49571]	3		Discard	Discard	1	1	1	0.548042	0.950211	1	0.601723	1	0.836341	0.00541223	0.0609942	-0.055582	0.141324	0.0864883	0.0548354	0.104274	-0.031638	0.0787794	810.033
	ENSG00000188610.12	FAM72B	family with sequence similarity 72 member B [Source:HGNC Symbol;Acc:HGNC:24805];family with sequence similarity 72 member B [Source:HGNC Symbol;Acc:HGNC:24805];family with sequence similarity 72 member B [Source:HGNC Symbol;Acc:HGNC:24805];family with sequence similarity 72 member B [Source:HGNC Symbol;Acc:HGNC:24805];family with sequence similarity 72 member B [Source:HGNC Symbol;Acc:HGNC:24805]	3		Discard	Discard	1	0.835391	1	1	1	1	4.75499e-28	1.01103e-20	5.8337e-17	0.102528	0.133554	-0.0310264	-0.0215722	-0.0758123	0.0542401	-0.939932	-0.815832	-0.730565	406.481
	ENSG00000266338.6	NBPF15	NBPF member 15 [Source:HGNC Symbol;Acc:HGNC:28791]	3		Discard	Discard	1	1	1	0.361928	1	1	7.50223e-11	7.26709e-05	1.12795e-08	-0.019185	-0.0124637	-0.00672138	0.0838351	0.0201333	0.0637018	0.298163	0.195142	0.265566	2203
	ENSG00000215784.6	FAM72D	family with sequence similarity 72 member D [Source:HGNC Symbol;Acc:HGNC:33593];family with sequence similarity 72 member D [Source:HGNC Symbol;Acc:HGNC:33593];family with sequence similarity 72 member D [Source:HGNC Symbol;Acc:HGNC:33593]	3		Discard	Discard	1	1	0.853398	1	0.582265	1	1.7137e-14	7.45179e-11	3.25113e-10	0.18104	-0.0290325	0.210073	0.0630551	-0.204096	0.267151	-0.999069	-0.881083	-0.824005	131.402
	ENSG00000162825.16	NBPF20	NBPF member 20 [Source:HGNC Symbol;Acc:HGNC:32000]	3		Discard	Discard	1	1	1	1	1	1	1	0.745045	0.886565	-0.0987843	-0.106372	0.00758743	0.0227905	-0.0102394	0.0330299	0.0138239	-0.107751	-0.0823084	232.832
	ENSG00000268043.7	NBPF12	NBPF member 12 [Source:HGNC Symbol;Acc:HGNC:24297]	3		Discard	Discard	1	0.891172	1	0.701837	0.987934	1	0.000636193	0.024801	4.44089e-05	0.025649	0.105906	-0.0802574	0.0917282	0.0607635	0.0309647	0.254933	0.188854	0.300076	695.292
	ENSG00000263956.6	NBPF11	NBPF member 11 [Source:HGNC Symbol;Acc:HGNC:31993]	3		Discard	Discard	1	0.875382	1	0.67507	1	1	0.0460882	0.0336624	0.00115185	0.0981971	0.097028	0.00116912	0.0849072	0.0253484	0.0595588	0.152292	0.165582	0.223972	577.768
	ENSG00000270629.6	NBPF14	NBPF member 14 [Source:HGNC Symbol;Acc:HGNC:25232]	3		Discard	Discard	1	1	1	0.655189	1	1	0.580271	0.816655	0.462941	-0.073345	0.0785369	-0.151882	0.144309	0.0581772	0.0861318	0.120804	-0.0968496	0.141164	512.611
	ENSG00000269713.7	NBPF9	NBPF member 9 [Source:HGNC Symbol;Acc:HGNC:31991]	3		Discard	Discard	1	1	1	0.414317	0.726777	1	1	0.297334	0.598286	0.0213178	0.0201256	0.00119221	-0.0875278	-0.063869	-0.0236588	-0.0250837	0.0837619	0.0589109	1976.73
	ENSG00000178096.9	BOLA1	bolA family member 1 [Source:HGNC Symbol;Acc:HGNC:24263];bolA family member 1 [Source:HGNC Symbol;Acc:HGNC:24263];bolA family member 1 [Source:HGNC Symbol;Acc:HGNC:24263];bolA family member 1 [Source:HGNC Symbol;Acc:HGNC:24263];bolA family member 1 [Source:HGNC Symbol;Acc:HGNC:24263];bolA family member 1 [Source:HGNC Symbol;Acc:HGNC:24263];bolA family member 1 [Source:HGNC Symbol;Acc:HGNC:24263]	3		Discard	Discard	1	0.662909	1	0.553734	0.269588	1	0.000291538	0.0289164	0.000636998	-0.0314465	-0.169471	0.138024	-0.148717	-0.191854	0.043137	-0.368193	-0.250923	-0.34581	333.114
	ENSG00000143554.14	SLC27A3	solute carrier family 27 member 3 [Source:HGNC Symbol;Acc:HGNC:10997];solute carrier family 27 member 3 [Source:HGNC Symbol;Acc:HGNC:10997];solute carrier family 27 member 3 [Source:HGNC Symbol;Acc:HGNC:10997];solute carrier family 27 member 3 [Source:HGNC Symbol;Acc:HGNC:10997];solute carrier family 27 member 3 [Source:HGNC Symbol;Acc:HGNC:10997];solute carrier family 27 member 3 [Source:HGNC Sy…	3		Discard	Discard	1	1	0.917298	1	1	1	0.171939	1	0.198766	-0.137449	0.0108428	-0.148292	0.0813274	0.0150243	0.0663031	0.177462	-0.0413145	0.17328	426.16
	ENSG00000163348.4	PYGO2	pygopus family PHD finger 2 [Source:HGNC Symbol;Acc:HGNC:30257];pygopus family PHD finger 2 [Source:HGNC Symbol;Acc:HGNC:30257];pygopus family PHD finger 2 [Source:HGNC Symbol;Acc:HGNC:30257];pygopus family PHD finger 2 [Source:HGNC Symbol;Acc:HGNC:30257];pygopus family PHD finger 2 [Source:HGNC Symbol;Acc:HGNC:30257];pygopus family PHD finger 2 [Source:HGNC Symbol;Acc:HGNC:30257];pygopus family …	3		Discard	Discard	1	1	1	6.83933e-05	0.000163815	1	4.16664e-05	0.746422	0.487824	-0.0497099	-0.0549994	0.00528947	-0.187371	-0.180296	-0.00707461	-0.180841	-0.0431805	-0.0555446	1952.52
	ENSG00000169241.19	SLC50A1	solute carrier family 50 member 1 [Source:HGNC Symbol;Acc:HGNC:30657];solute carrier family 50 member 1 [Source:HGNC Symbol;Acc:HGNC:30657];solute carrier family 50 member 1 [Source:HGNC Symbol;Acc:HGNC:30657];solute carrier family 50 member 1 [Source:HGNC Symbol;Acc:HGNC:30657];solute carrier family 50 member 1 [Source:HGNC Symbol;Acc:HGNC:30657];solute carrier family 50 member 1 [Source:HGNC Sy…	3		Discard	Discard	1	0.302064	0.901763	1	1	1	0.0157447	2.83662e-05	2.61049e-07	-0.0549461	-0.163347	0.108401	0.0578904	0.00351841	0.054372	-0.194083	-0.30692	-0.360949	636.693
	ENSG00000160767.21	FAM189B	family with sequence similarity 189 member B [Source:HGNC Symbol;Acc:HGNC:1233]	3		Discard	Discard	1	0.353058	1	1	1	1	0.000355362	0.00342703	0.237199	-0.0658789	-0.131516	0.0656374	-0.0354382	-0.013596	-0.0218422	0.21806	0.187619	0.10014	2109.44
	ENSG00000203761.5	MSTO2P	misato family member 2, pseudogene [Source:HGNC Symbol;Acc:HGNC:26329]	3		Discard	Discard	1	0.6406	0.172279	0.380444	0.0179988	1	6.07539e-05	0.364731	0.00881488	0.0767282	-0.167506	0.244234	-0.168647	-0.28555	0.116903	-0.389153	-0.143778	-0.271109	383.743
	ENSG00000160781.17	PAQR6	progestin and adipoQ receptor family member 6 [Source:HGNC Symbol;Acc:HGNC:30132];progestin and adipoQ receptor family member 6 [Source:HGNC Symbol;Acc:HGNC:30132];progestin and adipoQ receptor family member 6 [Source:HGNC Symbol;Acc:HGNC:30132];progestin and adipoQ receptor family member 6 [Source:HGNC Symbol;Acc:HGNC:30132];progestin and adipoQ receptor family member 6 [Source:HGNC Symbol;Acc:H…	3		Discard	Discard	1	0.965286	1	1	1	1	0.000654321	0.00365223	0.0346031	-0.131337	-0.175074	0.0437362	-0.0785113	-0.03237	-0.0461412	0.45981	0.406984	0.317106	216.103
	ENSG00000183853.18	KIRREL1	kirre like nephrin family adhesion molecule 1 [Source:HGNC Symbol;Acc:HGNC:15734];kirre like nephrin family adhesion molecule 1 [Source:HGNC Symbol;Acc:HGNC:15734];kirre like nephrin family adhesion molecule 1 [Source:HGNC Symbol;Acc:HGNC:15734];kirre like nephrin family adhesion molecule 1 [Source:HGNC Symbol;Acc:HGNC:15734];kirre like nephrin family adhesion molecule 1 [Source:HGNC Symbol;Acc:H…	3		Discard	Discard	1	0.583672	0.423753	1	1	1	0.262707	0.0904458	1	-0.00961185	0.0646828	-0.0742946	0.00854078	0.0170785	-0.00853774	-0.0564283	-0.0745809	-0.00882403	11330.8
	ENSG00000162729.14	IGSF8	immunoglobulin superfamily member 8 [Source:HGNC Symbol;Acc:HGNC:17813];immunoglobulin superfamily member 8 [Source:HGNC Symbol;Acc:HGNC:17813];immunoglobulin superfamily member 8 [Source:HGNC Symbol;Acc:HGNC:17813];immunoglobulin superfamily member 8 [Source:HGNC Symbol;Acc:HGNC:17813];immunoglobulin superfamily member 8 [Source:HGNC Symbol;Acc:HGNC:17813];immunoglobulin superfamily member 8 [So…	3		Discard	Discard	1	1	1	1.90301e-07	0.000461584	1	1.25099e-08	1	0.99155	-0.036808	-0.0601206	0.0233126	0.316011	0.23141	0.0846002	0.327985	-0.0248341	0.0364535	1523.99
	ENSG00000143156.14	NME7	NME/NM23 family member 7 [Source:HGNC Symbol;Acc:HGNC:20461];NME/NM23 family member 7 [Source:HGNC Symbol;Acc:HGNC:20461];NME/NM23 family member 7 [Source:HGNC Symbol;Acc:HGNC:20461];NME/NM23 family member 7 [Source:HGNC Symbol;Acc:HGNC:20461];NME/NM23 family member 7 [Source:HGNC Symbol;Acc:HGNC:20461];NME/NM23 family member 7 [Source:HGNC Symbol;Acc:HGNC:20461];NME/NM23 family member 7 [Source:…	3		Discard	Discard	1	1	1	0.250778	0.19411	1	9.85387e-05	0.268876	0.0183384	-0.0307146	0.0766638	-0.107378	0.184111	0.194873	-0.0107614	0.373423	0.158597	0.255214	412.362
	ENSG00000117586.11	TNFSF4	TNF superfamily member 4 [Source:HGNC Symbol;Acc:HGNC:11934];TNF superfamily member 4 [Source:HGNC Symbol;Acc:HGNC:11934];TNF superfamily member 4 [Source:HGNC Symbol;Acc:HGNC:11934];TNF superfamily member 4 [Source:HGNC Symbol;Acc:HGNC:11934];TNF superfamily member 4 [Source:HGNC Symbol;Acc:HGNC:11934];TNF superfamily member 4 [Source:HGNC Symbol;Acc:HGNC:11934];TNF superfamily member 4 [Source:…	3		Discard	Discard	1	1	1	0.916387	0.804858	1	4.45133e-18	3.66297e-16	4.81121e-16	0.0643164	0.0662687	-0.00195232	0.0925065	0.105276	-0.0127696	0.806809	0.778619	0.767802	261.75
	ENSG00000076321.11	KLHL20	kelch like family member 20 [Source:HGNC Symbol;Acc:HGNC:25056];kelch like family member 20 [Source:HGNC Symbol;Acc:HGNC:25056];kelch like family member 20 [Source:HGNC Symbol;Acc:HGNC:25056];kelch like family member 20 [Source:HGNC Symbol;Acc:HGNC:25056];kelch like family member 20 [Source:HGNC Symbol;Acc:HGNC:25056];kelch like family member 20 [Source:HGNC Symbol;Acc:HGNC:25056];kelch like fami…	3		Discard	Discard	1	1	1	0.416358	0.705938	1	0.0604806	0.900081	0.433593	0.0111182	0.0177999	-0.00668168	0.0809873	0.0605345	0.0204527	0.108759	0.03889	0.0660244	1596.97
	ENSG00000186283.14	TOR3A	torsin family 3 member A [Source:HGNC Symbol;Acc:HGNC:11997];torsin family 3 member A [Source:HGNC Symbol;Acc:HGNC:11997];torsin family 3 member A [Source:HGNC Symbol;Acc:HGNC:11997];torsin family 3 member A [Source:HGNC Symbol;Acc:HGNC:11997];torsin family 3 member A [Source:HGNC Symbol;Acc:HGNC:11997];torsin family 3 member A [Source:HGNC Symbol;Acc:HGNC:11997];torsin family 3 member A [Source:…	3		Discard	Discard	1	1	1	0.874183	1	1	0.794574	1	0.329863	-0.0165433	0.00549261	-0.0220359	-0.0459498	0.0350112	-0.0809609	-0.0373763	-0.0079699	-0.0668949	1800.67
	ENSG00000162687.18	KCNT2	potassium sodium-activated channel subfamily T member 2 [Source:HGNC Symbol;Acc:HGNC:18866]	3		Discard;Keep	Discard;Keep	1	1	1	1.57648e-10	5.72671e-06	1	1.64917e-42	2.61512e-08	3.59499e-14	-0.191416	-0.157175	-0.0342416	1.03004	0.770165	0.259879	2.17945	0.957986	1.25211	89.4502
	ENSG00000118200.14	CAMSAP2	calmodulin regulated spectrin associated protein family member 2 [Source:HGNC Symbol;Acc:HGNC:29188]	3		Discard	Discard	1	1	1	1	0.369961	1	1	1	0.994496	0.0184368	0.0570152	-0.0385783	0.0418566	0.0886358	-0.0467792	0.000861536	-0.0225583	-0.0307591	4420.64
	ENSG00000198892.7	SHISA4	shisa family member 4 [Source:HGNC Symbol;Acc:HGNC:27139];shisa family member 4 [Source:HGNC Symbol;Acc:HGNC:27139];shisa family member 4 [Source:HGNC Symbol;Acc:HGNC:27139];shisa family member 4 [Source:HGNC Symbol;Acc:HGNC:27139]	3		Discard	Discard	1	1	1	0.640475	0.90071	1	6.65359e-21	3.9502e-11	4.66437e-17	-0.0707736	0.0083994	-0.079173	0.0907715	0.0650956	0.0256759	0.591251	0.429706	0.534555	1153.13
	ENSG00000117153.16	KLHL12	kelch like family member 12 [Source:HGNC Symbol;Acc:HGNC:19360];kelch like family member 12 [Source:HGNC Symbol;Acc:HGNC:19360];kelch like family member 12 [Source:HGNC Symbol;Acc:HGNC:19360];kelch like family member 12 [Source:HGNC Symbol;Acc:HGNC:19360];kelch like family member 12 [Source:HGNC Symbol;Acc:HGNC:19360];kelch like family member 12 [Source:HGNC Symbol;Acc:HGNC:19360];kelch like fami…	3		Discard	Discard	1	1	1	1	1	1	1.05048e-05	0.00225622	0.00129327	0.0293078	0.026119	0.00318877	-0.0242052	-0.0224351	-0.00177014	-0.213666	-0.160153	-0.165112	1561.01
	ENSG00000133069.17	TMCC2	transmembrane and coiled-coil domain family 2 [Source:HGNC Symbol;Acc:HGNC:24239];transmembrane and coiled-coil domain family 2 [Source:HGNC Symbol;Acc:HGNC:24239];transmembrane and coiled-coil domain family 2 [Source:HGNC Symbol;Acc:HGNC:24239];transmembrane and coiled-coil domain family 2 [Source:HGNC Symbol;Acc:HGNC:24239];transmembrane and coiled-coil domain family 2 [Source:HGNC Symbol;Acc:H…	3		Discard	Discard	1	0.135304	0.56122	0.00311514	0.0180574	1	8.15457e-25	6.42727e-13	1.91969e-23	-0.0595669	-0.212958	0.153391	-0.295708	-0.255072	-0.0406361	-0.799417	-0.563276	-0.757303	458.077
	ENSG00000133065.11	SLC41A1	solute carrier family 41 member 1 [Source:HGNC Symbol;Acc:HGNC:19429];solute carrier family 41 member 1 [Source:HGNC Symbol;Acc:HGNC:19429];solute carrier family 41 member 1 [Source:HGNC Symbol;Acc:HGNC:19429];solute carrier family 41 member 1 [Source:HGNC Symbol;Acc:HGNC:19429];solute carrier family 41 member 1 [Source:HGNC Symbol;Acc:HGNC:19429];solute carrier family 41 member 1 [Source:HGNC Sy…	3		Discard	Discard	1	1	1	0.000113826	5.65493e-05	1	1.76161e-06	1	1	-0.00691833	-0.0278125	0.0208942	0.176857	0.183411	-0.00655445	0.199361	0.0155856	-0.011863	3125.14
	ENSG00000276600.5	RAB7B	RAB7B, member RAS oncogene family [Source:HGNC Symbol;Acc:HGNC:30513];RAB7B, member RAS oncogene family [Source:HGNC Symbol;Acc:HGNC:30513];RAB7B, member RAS oncogene family [Source:HGNC Symbol;Acc:HGNC:30513];RAB7B, member RAS oncogene family [Source:HGNC Symbol;Acc:HGNC:30513];RAB7B, member RAS oncogene family [Source:HGNC Symbol;Acc:HGNC:30513];RAB7B, member RAS oncogene family [Source:HGNC Sy…	3		Discard	Discard	1	1	1	0.0080449	0.0562194	1	5.82319e-09	0.24233	0.00606076	0.056106	0.00314836	0.0529576	-0.257985	-0.209874	-0.0481111	-0.450648	-0.136557	-0.237626	641.07
	ENSG00000196550.10	FAM72A	family with sequence similarity 72 member A [Source:HGNC Symbol;Acc:HGNC:24044]	3		Discard	Discard	1	1	1	0.983114	1	1	2.38782e-12	1.0797e-13	2.12107e-10	0.0508914	0.112538	-0.0616468	0.118129	0.0515193	0.0666096	-0.83976	-0.906998	-0.778741	168.371
	ENSG00000266094.8	RASSF5	Ras association domain family member 5 [Source:HGNC Symbol;Acc:HGNC:17609];Ras association domain family member 5 [Source:HGNC Symbol;Acc:HGNC:17609];Ras association domain family member 5 [Source:HGNC Symbol;Acc:HGNC:17609];Ras association domain family member 5 [Source:HGNC Symbol;Acc:HGNC:17609];Ras association domain family member 5 [Source:HGNC Symbol;Acc:HGNC:17609];Ras association domain f…	3		Discard	Discard	1	0.96743	1	1	0.721698	1	0.000133036	0.00111624	0.000223248	-0.162223	-0.175189	0.0129657	-0.100106	-0.152203	0.0520978	0.501767	0.439649	0.478781	143.104
	ENSG00000082482.13	KCNK2	potassium two pore domain channel subfamily K member 2 [Source:HGNC Symbol;Acc:HGNC:6277]	3		Discard	Discard	1	0.680891	0.0715981	1	0.95654	1	0.940153	1	0.00188124	0.0463241	-0.0648397	0.111164	0.00421751	0.0341346	-0.0299171	-0.0247214	0.0173851	-0.123696	4312.41
	ENSG00000154309.8	DISP1	dispatched RND transporter family member 1 [Source:HGNC Symbol;Acc:HGNC:19711]	3		Discard	Discard	1	1	1	0.965392	0.975627	1	6.82974e-05	2.11365e-07	0.000154967	-0.0187609	0.0962277	-0.114989	0.0901131	0.0859843	0.00412884	-0.386062	-0.494936	-0.375818	338.891
	ENSG00000143771.12	CNIH4	cornichon family AMPA receptor auxiliary protein 4 [Source:HGNC Symbol;Acc:HGNC:25013];cornichon family AMPA receptor auxiliary protein 4 [Source:HGNC Symbol;Acc:HGNC:25013];cornichon family AMPA receptor auxiliary protein 4 [Source:HGNC Symbol;Acc:HGNC:25013];cornichon family AMPA receptor auxiliary protein 4 [Source:HGNC Symbol;Acc:HGNC:25013];cornichon family AMPA receptor auxiliary protein 4 …	3		Discard	Discard	1	0.946457	0.366824	1	1	1	5.29513e-12	8.81289e-15	6.90615e-06	-0.0361228	0.0568101	-0.092933	-0.00141442	-0.030353	0.0289386	-0.276969	-0.311678	-0.189806	2238.37
[truncated: 10,751 more rows]

## Sheet: IV) RNAseq - Enzyme Enrich GOBP
	Enrichment of GOBP among all enzymes affected by ZIKV
	RNAseq dataset
[truncated: 158 more rows]

## Sheet: V) Proteomics - Enzyme screen
	All enzymes potentially involved in the processing of fatty acids and the production of VOCs, respectively
[truncated: 1,631 more rows]

[truncated: 5 more sheets: VI) Meta - Enzyme screen, VII) Meta - Enzyme Enrich KEGG, VIII) Meta - Enzyme Enrich GO, IX Canidates VOC synth., X Canidates VOC synth. - Annot]
